# Supplementary material for: A regulatory network of Sox and Six transcription factors initiate a cell fate transformation during hearing regeneration in adult zebrafish
Source: Cell Genom. 2022 Aug 22;2(9):100170. doi: 10.1016/j.xgen.2022.100170 (PMC9540346; doi:10.1016/j.xgen.2022.100170)
Supplement: Table S2. Cluster marker genes enriched in non-regenerating saccule and utricle, related to Figure 1 [file mmc3.xlsx]

## Sheet: README
Table S2 (related to Figure S3). marker.table file of cluster marker genes identified in non-regenerating inner ear sensory epithelia (saccule and utricle).
Non-regenerating (untreated) sample files used:
CTRL	DTR_U_filtered_feature_bc_matrix
STIM	DTR_S_filtered_feature_bc_matrix
