# Supplementary material for: A regulatory network of Sox and Six transcription factors initiate a cell fate transformation during hearing regeneration in adult zebrafish
Source: Cell Genom. 2022 Aug 22;2(9):100170. doi: 10.1016/j.xgen.2022.100170 (PMC9540346; doi:10.1016/j.xgen.2022.100170)
Supplement: Table S3. Differentially expressed genes between clusters of non-regenerating saccule and utricle, related to Figure 1 [file mmc4.xlsx]

## Sheet: README
Table S3 (related to Figure S3). Differentially expressed genes between clusters of non-regenerating saccule and utricle.
Non-regenerating (untreated) sample files used:
CTRL	DTR_U_filtered_feature_bc_matrix.h5
STIM	DTR_S_filtered_feature_bc_matrix.h5
Cluster Identity	CL=Cluster
Hair Cells	CL2, CL8
Progenitor Cells	CL4
Support Cells	CL0, CL3, CL7

## Sheet: CL0 
	p_val	avg_logFC	pct.1.saccule	pct.2.utricle	p_val_adj
si:dkey-151g10.6	2.46029e-144	0.841209	0.967	0.905	3.83116e-140
rpl39	8.75034e-112	0.923631	0.873	0.707	1.3626e-107
actb1	1.52183e-111	-0.81889	0.756	0.961	2.3698e-107
rps29	4.07164e-96	0.824793	0.875	0.761	6.34036e-92
rpl37.1	2.14532e-95	0.786217	0.879	0.766	3.34069e-91
hmox1a	3.1551e-92	-1.74291	0.146	0.534	4.91312e-88
icn	2.69577e-87	1.20037	0.776	0.527	4.19785e-83
hopx	3.51989e-85	-1.39302	0.147	0.525	5.48117e-81
slc1a3a	5.42865e-80	-1.045	0.146	0.539	8.45349e-76
rps28	5.14845e-79	0.867917	0.78	0.629	8.01717e-75
ebf3a.1	5.81926e-78	-1.00344	0.092	0.459	9.06176e-74
rps21	1.27654e-77	0.818688	0.81	0.674	1.98783e-73
zgc:112437	7.45343e-75	-1.16054	0.134	0.492	1.16065e-70
s100a10b	5.14499e-69	1.20317	0.633	0.368	8.01177e-65
glula	4.30634e-67	-1.10259	0.142	0.489	6.70583e-63
RPL37A	7.56888e-64	0.674928	0.842	0.772	1.17863e-59
epcam	1.43345e-63	-0.615602	0.807	0.939	2.23217e-59
rpl35a	2.5701e-62	0.689052	0.799	0.683	4.00216e-58
si:ch211-207j7.2	3.29819e-61	-0.966655	0.093	0.399	5.13594e-57
CR762483.1	1.64679e-60	-1.22658	0.431	0.697	2.56438e-56
fosl1a	3.67973e-60	-0.565167	0.789	0.932	5.73007e-56
rpl31	5.77388e-59	0.62011	0.853	0.785	8.99108e-55
rpl38	1.53442e-58	0.806643	0.724	0.582	2.3894e-54
rplp1	4.29695e-57	0.487299	0.944	0.911	6.69121e-53
mt-atp6	9.98555e-56	0.410772	0.994	0.993	1.55495e-51
rps26l	1.02094e-55	0.660706	0.815	0.7	1.58981e-51
rpl36	1.54414e-53	0.657973	0.782	0.694	2.40454e-49
rpl36a	1.79938e-52	0.581071	0.85	0.776	2.802e-48
rps19	8.05702e-50	0.562198	0.86	0.786	1.25464e-45
rplp2l	1.59477e-49	0.679796	0.795	0.687	2.48338e-45
histh1l	1.1224e-48	-0.812503	0.213	0.517	1.7478e-44
rpl23	1.51358e-48	0.534056	0.875	0.803	2.35695e-44
abcb10	8.64869e-46	-0.923332	0.076	0.315	1.34677e-41
dnase1	2.93023e-45	-0.794419	0.108	0.371	4.56296e-41
rtn4rl2b	8.32637e-45	-1.04758	0.009	0.181	1.29658e-40
ankrd22	1.22404e-44	-0.732811	0.248	0.541	1.90607e-40
tagln2	2.26346e-44	-0.811043	0.316	0.59	3.52465e-40
rps15a	4.23432e-43	0.55044	0.818	0.747	6.59368e-39
angptl4	5.79016e-43	-0.777361	0.248	0.538	9.01644e-39
ckbb	7.40669e-43	-0.827601	0.027	0.219	1.15337e-38
si:dkey-23i12.7	3.51065e-42	-0.948745	0.116	0.362	5.46679e-38
eif1b	3.92402e-42	-0.450456	0.746	0.903	6.11049e-38
rpl29	5.57741e-42	0.744716	0.654	0.507	8.68515e-38
hsp70.3	1.25397e-41	0.403834	0.893	0.738	1.95268e-37
h1f0	2.81818e-40	-0.693814	0.176	0.451	4.38848e-36
hsp70l	2.90108e-40	0.538504	0.799	0.57	4.51756e-36
rpl14	5.98825e-40	0.444953	0.884	0.843	9.32491e-36
slc25a22b	6.20574e-40	-0.638369	0.105	0.348	9.66357e-36
krt18a.1	1.38329e-39	1.43123	0.398	0.177	2.15406e-35
sox4b	2.51917e-39	-0.898569	0.071	0.286	3.92285e-35
clstn1	4.0641e-39	-0.699147	0.157	0.408	6.32862e-35
cebpd	6.62243e-39	-0.839527	0.257	0.518	1.03124e-34
actb2	7.67097e-39	-0.395678	0.892	0.957	1.19452e-34
sdc4	3.72816e-38	-0.454421	0.776	0.89	5.80549e-34
laptm4b	4.5765e-38	-0.877439	0.073	0.282	7.12652e-34
kitlga	1.4369e-36	-0.58397	0.101	0.334	2.23753e-32
pcxa	1.00801e-35	-0.694523	0.148	0.384	1.56967e-31
rpz5	5.9603e-35	-0.63194	0.264	0.538	9.28138e-31
igfbp5b	1.32083e-34	1.58477	0.226	0.051	2.05679e-30
tnfrsf9a	7.75927e-34	1.41167	0.175	0.022	1.20827e-29
egr4	5.10279e-33	-1.24057	0.047	0.218	7.94607e-29
cldnb	6.94551e-33	-0.436374	0.841	0.927	1.08155e-28
tmsb4x	1.42007e-32	0.534499	0.799	0.74	2.21133e-28
otogl	1.62454e-32	-0.645434	0.086	0.287	2.52973e-28
itgb4	1.82337e-32	-0.635324	0.075	0.27	2.83936e-28
si:dkey-222f2.1	2.20612e-32	-0.587867	0.254	0.508	3.43537e-28
rnd1b	2.40673e-31	-0.626329	0.062	0.241	3.74777e-27
sfrp1a	4.04083e-31	-0.557764	0.035	0.192	6.29237e-27
btg1	2.80434e-30	-0.433263	0.676	0.836	4.36692e-26
rpl35	4.97176e-30	0.414114	0.841	0.786	7.74203e-26
dap1b	6.41129e-30	-0.594144	0.101	0.297	9.98367e-26
nat16	6.76961e-30	-0.536846	0.02	0.157	1.05416e-25
mt-co1	7.05029e-30	0.287187	0.997	0.998	1.09787e-25
b2ml	1.2747e-29	-0.459197	0.468	0.696	1.98496e-25
tuft1a	2.09654e-29	-0.560117	0.324	0.573	3.26472e-25
cebpb	2.15828e-29	-0.634923	0.555	0.733	3.36087e-25
mb	5.6474e-29	-0.408769	0.9	0.969	8.79413e-25
jag1b	6.03926e-29	-0.521733	0.107	0.303	9.40434e-25
adh5	6.34866e-29	-0.544889	0.069	0.246	9.88614e-25
si:ch211-152c2.3	1.04589e-28	-0.63068	0.154	0.369	1.62866e-24
cadm4	1.34628e-28	-0.44795	0.078	0.266	2.09643e-24
slc43a2b	2.78595e-28	-0.702425	0.101	0.287	4.33828e-24
cst3	3.41111e-28	-0.491506	0.204	0.437	5.31177e-24
uba52	4.40588e-28	0.378862	0.884	0.856	6.86084e-24
cldne	4.8195e-28	-0.792446	0.109	0.297	7.50493e-24
leo1	8.86339e-28	-0.609739	0.081	0.256	1.38021e-23
serpine2	1.14982e-27	1.10906	0.271	0.103	1.7905e-23
cited4a	2.65191e-27	-0.531093	0.129	0.33	4.12955e-23
otofa	2.81677e-27	-0.740523	0.003	0.107	4.38628e-23
cnn2	4.23804e-27	-0.457109	0.509	0.717	6.59947e-23
tectb	4.72729e-27	-0.813152	0.062	0.223	7.36134e-23
fbln7	7.99068e-27	-0.611745	0.039	0.181	1.24431e-22
rps15	1.34766e-26	0.410115	0.833	0.793	2.09857e-22
irf1b	1.81364e-26	-0.643016	0.097	0.276	2.82419e-22
cnmd	2.56462e-26	-0.581212	0.036	0.173	3.99362e-22
rhoab	4.1736e-26	-0.528653	0.274	0.507	6.49913e-22
gnpnat1	5.35743e-26	-0.539648	0.058	0.214	8.34259e-22
pir	8.40771e-26	1.1077	0.187	0.047	1.30925e-21
sqstm1	1.00726e-25	0.478039	0.781	0.724	1.5685e-21
plxna4	1.22478e-25	-0.507266	0.061	0.215	1.90724e-21
rplp2	1.42588e-25	0.41339	0.781	0.746	2.22038e-21
tspan13b	1.68449e-25	-0.438107	0.011	0.121	2.62309e-21
si:ch73-335l21.4	1.9694e-25	-0.576479	0.646	0.8	3.06675e-21
selenop	2.42562e-25	-0.494163	0.075	0.24	3.77718e-21
klf7b	2.506e-25	-0.526728	0.09	0.263	3.90234e-21
arrdc3b	2.94568e-25	-0.534188	0.176	0.385	4.58701e-21
twf2b	3.614e-25	-0.537981	0.015	0.127	5.62772e-21
ptmaa	3.78945e-25	-0.540872	0.357	0.583	5.90093e-21
slc25a5	6.64453e-25	-0.284227	0.903	0.947	1.03469e-20
optn	7.66406e-25	-0.480436	0.105	0.283	1.19345e-20
rps26	1.07123e-24	0.46809	0.706	0.667	1.66812e-20
cldn7b	1.62343e-24	-0.453628	0.555	0.744	2.528e-20
sall1b	2.67515e-24	-0.539917	0.093	0.265	4.16574e-20
nfil3-5	3.62866e-24	-0.516122	0.393	0.609	5.65055e-20
tob1b	3.96419e-24	-0.512854	0.31	0.537	6.17303e-20
sinhcaf	8.13117e-24	-0.520515	0.147	0.337	1.26619e-19
vsig8a	1.04589e-23	-0.470821	0.023	0.14	1.62867e-19
cxcl18b	1.08828e-23	-0.666278	0.404	0.585	1.69467e-19
rps24	1.1285e-23	0.380107	0.813	0.775	1.7573e-19
txn	1.4397e-23	0.846892	0.366	0.195	2.2419e-19
gstr	1.44045e-23	-0.48139	0.139	0.325	2.24307e-19
rps12	1.88119e-23	0.420618	0.791	0.762	2.92938e-19
acta1a	2.04502e-23	-0.692305	0.075	0.227	3.1845e-19
si:ch211-195b15.8	2.57551e-23	-0.64493	0.061	0.205	4.01058e-19
si:dkey-1m11.6	3.01496e-23	-0.456408	0.018	0.127	4.69489e-19
atp1a1a.4	3.32576e-23	-0.546785	0.113	0.285	5.17887e-19
enah	3.603e-23	-0.44979	0.052	0.192	5.61059e-19
socs3a	4.28049e-23	-0.608624	0.344	0.551	6.66558e-19
calm1b	4.85353e-23	-0.509302	0.07	0.22	7.55792e-19
cx30.3	5.16974e-23	-0.46448	0.313	0.542	8.05031e-19
elmsan1b	9.25554e-23	-0.424422	0.25	0.473	1.44127e-18
ccnl1a	1.32809e-22	-0.488074	0.189	0.388	2.0681e-18
rpl22	1.45215e-22	0.456096	0.692	0.643	2.26129e-18
hsp70.2	1.52228e-22	0.27326	0.808	0.679	2.3705e-18
rpl30	1.5446e-22	0.369638	0.811	0.774	2.40524e-18
krt8	2.07173e-22	0.653384	0.601	0.481	3.2261e-18
syt11a	2.26529e-22	-0.48469	0.013	0.112	3.52751e-18
ch25h	2.65867e-22	-0.735939	0.078	0.228	4.14008e-18
egr2a	3.22852e-22	-0.615609	0.092	0.25	5.02745e-18
clic4	4.20115e-22	-0.434898	0.16	0.352	6.54202e-18
mcl1b	6.0974e-22	-0.481518	0.406	0.621	9.49488e-18
fosb	8.30178e-22	-0.370626	0.589	0.773	1.29275e-17
sult2st3	9.20286e-22	-0.495668	0.02	0.125	1.43307e-17
RPS17	1.63294e-21	0.462178	0.722	0.683	2.54282e-17
rpl34	1.64589e-21	0.422273	0.743	0.724	2.56298e-17
ca6	1.8673e-21	-0.525104	0.042	0.167	2.90776e-17
mgll	2.46375e-21	-0.446356	0.066	0.207	3.83655e-17
cicb	2.57484e-21	-0.481013	0.184	0.37	4.00955e-17
BX465834.1	3.01898e-21	-0.465245	0.023	0.129	4.70115e-17
faua	3.19958e-21	0.381614	0.802	0.773	4.98238e-17
rps13	4.46923e-21	0.355142	0.847	0.823	6.95948e-17
vamp2	4.47283e-21	-0.398653	0.032	0.147	6.96509e-17
rps25	9.40516e-21	0.42539	0.735	0.695	1.46457e-16
rps14	1.02787e-20	0.321285	0.853	0.828	1.6006e-16
camk2n1a	1.35807e-20	-0.599305	0.046	0.168	2.11478e-16
rps23	1.53696e-20	0.363454	0.781	0.763	2.39335e-16
bicdl2	2.29845e-20	-0.438747	0.123	0.289	3.57914e-16
myl12.1	2.48606e-20	-0.348331	0.3	0.524	3.8713e-16
phactr4a	2.62145e-20	-0.469819	0.175	0.355	4.08213e-16
h1fx	2.67108e-20	-0.485936	0.277	0.479	4.1594e-16
s1pr1	2.82261e-20	-0.430476	0.112	0.271	4.39537e-16
lin28a	3.43506e-20	-0.663173	0.116	0.274	5.34908e-16
ivns1abpa	5.28033e-20	-0.54723	0.128	0.286	8.22253e-16
FADS6	9.18264e-20	-0.428951	0.015	0.106	1.42992e-15
nfkbib	1.0216e-19	-0.482377	0.171	0.345	1.59083e-15
hmgn3	1.02758e-19	-0.41753	0.15	0.322	1.60015e-15
si:ch211-222l21.1	1.03638e-19	0.594789	0.521	0.41	1.61385e-15
gadd45bb	1.2724e-19	-0.474866	0.587	0.757	1.98138e-15
fam76b	1.50109e-19	-0.419716	0.059	0.187	2.3375e-15
ndrg3b	1.5786e-19	-0.379976	0.017	0.111	2.4582e-15
myl9a	1.5835e-19	-0.373726	0.148	0.322	2.46582e-15
nrarpb	2.41425e-19	-0.452645	0.043	0.159	3.75947e-15
tiparp	2.57025e-19	-0.350575	0.241	0.437	4.0024e-15
rpl28	2.85042e-19	0.345943	0.807	0.797	4.43868e-15
h2afx1	3.01693e-19	-0.473384	0.265	0.461	4.69796e-15
smox	3.4683e-19	-0.455769	0.087	0.227	5.40084e-15
scg3	4.35905e-19	-0.354945	0.048	0.167	6.78792e-15
zgc:158343	5.7558e-19	-0.413769	0.737	0.831	8.96294e-15
rnasekb	6.75886e-19	-0.343839	0.065	0.196	1.05249e-14
cnbpb	9.14991e-19	-0.395197	0.258	0.454	1.42482e-14
ell	1.5658e-18	-0.416799	0.072	0.203	2.43827e-14
pcyt2	1.97879e-18	-0.359665	0.149	0.318	3.08137e-14
rps17	2.16887e-18	0.476142	0.616	0.56	3.37736e-14
tnfrsf19	2.2857e-18	-0.397585	0.055	0.174	3.55929e-14
zgc:153115	3.79025e-18	-0.341872	0.21	0.393	5.90217e-14
rpl27	4.90084e-18	0.35783	0.775	0.748	7.63159e-14
zfhx4	4.90268e-18	-0.390175	0.095	0.237	7.63445e-14
ddt	5.79929e-18	-0.311221	0.048	0.163	9.03065e-14
cldn23b	6.06598e-18	-0.422533	0.053	0.169	9.44594e-14
si:ch211-98n17.5	6.73623e-18	-0.354572	0.121	0.274	1.04897e-13
hmgb1a	1.61235e-17	-0.333833	0.132	0.286	2.51075e-13
dvl2	2.19873e-17	-0.448093	0.088	0.221	3.42387e-13
coq10b	2.64435e-17	-0.360328	0.191	0.362	4.11778e-13
tmem47	2.75931e-17	-0.371271	0.275	0.468	4.2968e-13
cd9b	3.0987e-17	-0.312516	0.716	0.855	4.82529e-13
bsg	5.33991e-17	-0.363156	0.281	0.476	8.31531e-13
spint1a	7.47208e-17	-0.364514	0.232	0.411	1.16355e-12
tp53bp2b	8.97628e-17	-0.322056	0.094	0.23	1.39779e-12
sox2	1.03098e-16	-0.381831	0.042	0.147	1.60543e-12
ldhba	1.037e-16	-0.342937	0.041	0.144	1.61482e-12
cfap20	1.28882e-16	-0.403292	0.061	0.176	2.00694e-12
actn1	1.44805e-16	-0.396383	0.095	0.226	2.25491e-12
cdh2	1.58233e-16	-0.371914	0.236	0.413	2.46401e-12
selenok	2.25859e-16	-0.335276	0.023	0.11	3.51708e-12
ccni	2.52111e-16	-0.33493	0.35	0.549	3.92588e-12
f3b	2.65002e-16	-0.467876	0.32	0.504	4.12661e-12
ppp4r4	6.0691e-16	-0.33611	0.053	0.162	9.4508e-12
gstk1	6.55641e-16	-0.337253	0.022	0.105	1.02096e-11
cdo1	7.43354e-16	-0.401008	0.045	0.147	1.15755e-11
tmod4	8.10433e-16	-0.382155	0.02	0.101	1.26201e-11
junba	8.31438e-16	-0.362937	0.81	0.898	1.29471e-11
nfkb2	9.87727e-16	-0.271737	0.141	0.292	1.53809e-11
si:ch211-243g18.2	1.02482e-15	-0.31336	0.225	0.401	1.59586e-11
ifi46	1.03098e-15	-0.340981	0.023	0.108	1.60544e-11
six1b	1.04622e-15	-0.351299	0.116	0.254	1.62917e-11
s100t	1.4249e-15	-0.87166	0.05	0.151	2.21886e-11
npm1a	1.64485e-15	0.657534	0.416	0.306	2.56135e-11
eif3g	1.66061e-15	-0.310768	0.129	0.271	2.5859e-11
igfbp3	1.78241e-15	-0.398606	0.053	0.159	2.77557e-11
hivep1	1.98598e-15	-0.368812	0.18	0.339	3.09257e-11
dazap2	2.40956e-15	-0.336515	0.116	0.254	3.75217e-11
her4.2.1	3.45013e-15	-0.271588	0.131	0.28	5.37254e-11
si:dkey-25e12.3	4.03043e-15	-0.336284	0.023	0.103	6.27619e-11
cldnh	4.6757e-15	-0.403119	0.026	0.109	7.281e-11
si:dkey-188i13.10	4.93707e-15	-0.300558	0.036	0.127	7.68801e-11
arl4aa	4.95853e-15	-0.318353	0.049	0.15	7.72142e-11
hlfa	6.01191e-15	-0.331068	0.061	0.169	9.36175e-11
polr2eb	6.59543e-15	-0.351139	0.082	0.2	1.02704e-10
sec61g	6.72466e-15	0.331037	0.811	0.816	1.04716e-10
si:busm1-57f23.1	7.556e-15	-0.53593	0.098	0.221	1.17662e-10
marcksl1b	7.82346e-15	0.80447	0.304	0.182	1.21827e-10
fam84a	8.95194e-15	-0.344036	0.159	0.309	1.394e-10
tpm3	1.04331e-14	-0.268828	0.336	0.533	1.62464e-10
ifi45	1.06442e-14	-0.293527	0.291	0.47	1.65751e-10
ctdspl3	1.14827e-14	-0.353604	0.031	0.117	1.78809e-10
vim	1.14884e-14	-0.35343	0.079	0.195	1.78897e-10
gstm.1	1.29793e-14	-0.431399	0.147	0.289	2.02114e-10
calm2b	1.54695e-14	-0.36065	0.165	0.311	2.40891e-10
taok1a	1.56759e-14	-0.32929	0.057	0.16	2.44106e-10
notch3	1.62768e-14	-0.302864	0.128	0.267	2.53462e-10
tns1b	1.86222e-14	-0.407373	0.09	0.208	2.89985e-10
myca	1.92187e-14	-0.359752	0.058	0.163	2.99273e-10
irf6	2.14769e-14	-0.305359	0.318	0.505	3.34439e-10
atp2b1a	2.42373e-14	-0.437514	0.291	0.449	3.77424e-10
b2m	2.47064e-14	-0.341595	0.569	0.732	3.84728e-10
pkp2	2.56643e-14	-0.313716	0.074	0.186	3.99645e-10
dusp2	2.63786e-14	-0.46354	0.131	0.264	4.10767e-10
ucp2	2.93096e-14	-0.342596	0.206	0.362	4.56409e-10
mknk1	3.30098e-14	-0.400023	0.067	0.173	5.14029e-10
csnk1g2b	3.31635e-14	-0.296209	0.099	0.221	5.16422e-10
erbin	3.57661e-14	-0.316983	0.134	0.272	5.5695e-10
klf2a	4.0905e-14	-0.427089	0.03	0.113	6.36973e-10
mfng	5.3207e-14	-0.298043	0.023	0.101	8.28539e-10
lrrc1	5.53647e-14	-0.337343	0.04	0.129	8.62139e-10
nacad	5.55147e-14	-0.4752	0.045	0.136	8.64475e-10
rbm24a	6.2591e-14	-0.279053	0.04	0.13	9.74667e-10
ddit3	6.74497e-14	-0.275539	0.306	0.497	1.05033e-09
pabpc1b	7.19767e-14	-0.310144	0.101	0.223	1.12082e-09
rsl24d1	8.14162e-14	-0.311189	0.388	0.562	1.26781e-09
serpini1	8.43581e-14	-0.28184	0.113	0.239	1.31362e-09
atp1a3b	8.5515e-14	-0.331738	0.069	0.175	1.33164e-09
slc16a3	8.71515e-14	-0.376644	0.105	0.225	1.35712e-09
foxn2b	1.06048e-13	-0.389808	0.027	0.105	1.65138e-09
mertka	1.17083e-13	-0.272657	0.065	0.169	1.82321e-09
dcn	1.18568e-13	-0.271934	0.037	0.124	1.84633e-09
calm3a	1.23937e-13	-0.310909	0.204	0.355	1.92995e-09
jun	1.26967e-13	-0.33103	0.643	0.777	1.97714e-09
mid1ip1l	1.35328e-13	-0.396483	0.049	0.141	2.10733e-09
ist1	1.75355e-13	-0.307039	0.187	0.337	2.73063e-09
pbx4	2.43396e-13	-0.291713	0.19	0.341	3.79016e-09
irak3	2.6936e-13	-0.358238	0.094	0.207	4.19447e-09
clcn3	2.7338e-13	-0.292936	0.043	0.132	4.25707e-09
ndfip1l	2.93841e-13	-0.271569	0.033	0.114	4.5757e-09
CSDC2 (1 of many)	3.78662e-13	-0.311311	0.049	0.142	5.89653e-09
pmp22b	4.16122e-13	-0.428927	0.344	0.499	6.47985e-09
rab5ab	4.55484e-13	-0.251629	0.12	0.247	7.0928e-09
pard6a	4.73236e-13	-0.295039	0.105	0.225	7.36924e-09
her4.1	5.06628e-13	-0.285021	0.157	0.299	7.88922e-09
mxi1	5.53299e-13	-0.289461	0.027	0.102	8.61597e-09
dlgap4a	5.68554e-13	-0.333611	0.073	0.176	8.85353e-09
ppp1r15a	5.71635e-13	-0.342068	0.092	0.205	8.9015e-09
arg2	5.91604e-13	-0.383772	0.441	0.598	9.21246e-09
acbd7	6.83145e-13	-0.355095	0.054	0.146	1.06379e-08
igfbp1a	6.87056e-13	-0.572526	0.213	0.351	1.06988e-08
hpn	7.14154e-13	-0.297677	0.271	0.441	1.11208e-08
ginm1	7.43506e-13	-0.317741	0.144	0.273	1.15779e-08
mapk14a	9.05018e-13	-0.332747	0.081	0.186	1.40929e-08
csnk1db	9.14118e-13	-0.311672	0.113	0.23	1.42347e-08
cdkn1bb	1.15197e-12	-0.264326	0.289	0.461	1.79385e-08
ctsf	1.85436e-12	-0.279552	0.087	0.194	2.88761e-08
si:dkey-112a7.4	1.95377e-12	-0.298301	0.236	0.393	3.04241e-08
sparc	2.15119e-12	0.394745	0.631	0.596	3.34983e-08
rpl32	2.54638e-12	0.262257	0.822	0.814	3.96522e-08
dusp5	2.59093e-12	-0.358986	0.331	0.491	4.0346e-08
igf2b	2.63852e-12	-0.382712	0.138	0.26	4.10871e-08
arrdc3a	2.63986e-12	-0.389899	0.304	0.459	4.11079e-08
ets2	2.82882e-12	-0.359049	0.148	0.277	4.40504e-08
si:ch211-195b13.1	2.88821e-12	-0.279677	0.328	0.495	4.49751e-08
otog	3.38304e-12	-0.321667	0.06	0.152	5.26807e-08
raraa	3.51431e-12	-0.33627	0.036	0.114	5.47249e-08
chac1	4.47744e-12	0.493218	0.487	0.407	6.97227e-08
pdcd6ip	4.69125e-12	-0.257528	0.132	0.255	7.30522e-08
slc16a9a	4.97149e-12	-0.399771	0.062	0.154	7.7416e-08
mcl1a	5.16228e-12	-0.418239	0.709	0.802	8.0387e-08
rtn3	6.21248e-12	-0.285991	0.099	0.207	9.67408e-08
irf2bp2b	7.24663e-12	-0.30596	0.079	0.18	1.12844e-07
arrdc2	7.50579e-12	-0.378766	0.043	0.124	1.1688e-07
il4r.1	8.72842e-12	-0.268622	0.073	0.172	1.35919e-07
SBNO2	9.96446e-12	-0.257528	0.221	0.367	1.55167e-07
pim2	1.042e-11	-0.289356	0.153	0.277	1.6226e-07
bag3	1.07986e-11	-0.288984	0.094	0.2	1.68156e-07
cbx7a	1.11521e-11	-0.340285	0.5	0.662	1.73661e-07
wbp1	1.11674e-11	-0.261678	0.049	0.135	1.73899e-07
sertad4	1.12574e-11	-0.284962	0.042	0.123	1.753e-07
fkbp3	1.171e-11	-0.337247	0.091	0.195	1.82348e-07
myh9b	1.25625e-11	-0.336225	0.045	0.125	1.95624e-07
si:ch211-51e12.7	1.37718e-11	-0.251757	0.091	0.196	2.14455e-07
kif1aa	1.43901e-11	-0.257723	0.047	0.129	2.24082e-07
irf2bpl	1.54272e-11	-0.325871	0.048	0.13	2.40232e-07
kdm6ba	1.93432e-11	-0.267706	0.403	0.561	3.01213e-07
baz2ba	2.27671e-11	-0.325183	0.088	0.188	3.5453e-07
msna	2.37046e-11	-0.330279	0.412	0.554	3.69127e-07
egr1	2.39835e-11	-0.265095	0.301	0.46	3.73472e-07
mvb12ba	2.49661e-11	-0.259541	0.047	0.128	3.88772e-07
h3f3b.1.2	2.5399e-11	-0.260176	0.254	0.409	3.95514e-07
glulb	2.73935e-11	-0.279027	0.285	0.439	4.26572e-07
cotl1	2.76145e-11	-0.341678	0.172	0.299	4.30014e-07
bzw1b	2.93437e-11	-0.326216	0.52	0.68	4.5694e-07
tob1a	3.3811e-11	-0.264609	0.248	0.396	5.26505e-07
tjp3	3.4072e-11	-0.311658	0.173	0.299	5.30569e-07
wbp2	3.53291e-11	-0.285537	0.072	0.165	5.50145e-07
pax2a	3.74324e-11	-0.250098	0.095	0.198	5.82898e-07
si:ch211-281l24.3	5.45412e-11	-0.258606	0.056	0.139	8.49316e-07
chmp4bb	5.67543e-11	-0.337883	0.117	0.223	8.83777e-07
mt-nd1	5.81228e-11	0.260165	0.853	0.862	9.05088e-07
hspa4a	5.91352e-11	-0.277001	0.278	0.429	9.20854e-07
nmrk2	6.81896e-11	-0.292857	0.042	0.118	1.06185e-06
gal3st1a	6.93469e-11	-0.268831	0.046	0.124	1.07987e-06
dusp8a	7.02557e-11	-0.280291	0.045	0.123	1.09402e-06
cfl1l	7.13352e-11	-0.327399	0.435	0.577	1.11083e-06
limk2	8.38281e-11	-0.280918	0.053	0.135	1.30537e-06
eef1a1a	9.05933e-11	-0.294222	0.039	0.112	1.41072e-06
il17rc	9.30255e-11	-0.278892	0.057	0.14	1.44859e-06
dclk1a	1.04179e-10	-0.253367	0.039	0.112	1.62227e-06
efhd1	1.20842e-10	-0.259714	0.187	0.318	1.88175e-06
map3k3	1.2402e-10	-0.310493	0.046	0.123	1.93123e-06
ywhae1	1.79804e-10	-0.257096	0.142	0.257	2.79991e-06
klf11b	3.02468e-10	-0.268713	0.107	0.209	4.71003e-06
mt-nd3	4.49769e-10	0.416866	0.609	0.566	7.00381e-06
calm2a	5.19633e-10	-0.252855	0.116	0.221	8.09172e-06
kidins220b	5.73007e-10	-0.276756	0.042	0.112	8.92286e-06
mgst3a	5.83817e-10	-0.26809	0.074	0.16	9.0912e-06
prkcdb	6.34769e-10	-0.254449	0.186	0.31	9.88462e-06
mtmr10	9.28554e-10	-0.278151	0.056	0.134	1.44594e-05
ndel1b	1.11179e-09	-0.256468	0.173	0.29	1.73128e-05
timm23a	1.29839e-09	-0.26667	0.07	0.152	2.02186e-05
CR293509.1	2.32563e-09	-0.304736	0.109	0.207	3.62148e-05
nanos1	2.70315e-09	0.442451	0.142	0.065	4.20935e-05
zgc:91976	2.72081e-09	-0.264612	0.079	0.164	4.23685e-05
nop56	2.84734e-09	0.561255	0.307	0.225	4.43388e-05
atp6ap2	2.99659e-09	-0.253138	0.049	0.12	4.6663e-05
rps18	3.13951e-09	0.284336	0.722	0.713	4.88885e-05
pdgfrb	3.44463e-09	-0.281342	0.039	0.105	5.36397e-05
ndel1a	4.16824e-09	-0.274117	0.061	0.137	6.49078e-05
tgfb1a	6.58705e-09	-0.321878	0.355	0.48	0.000102574
nme2b.1	8.44724e-09	0.31816	0.616	0.612	0.00013154
cish	1.75811e-08	-0.253712	0.175	0.286	0.000273773
selenow1	2.10258e-08	0.564963	0.296	0.218	0.000327413
id3	2.15333e-08	0.666972	0.177	0.102	0.000335316
tp53inp1	2.28206e-08	0.528126	0.2	0.122	0.000355363
plek2	2.38803e-08	-0.255296	0.149	0.25	0.000371864
zgc:92162	3.47162e-08	0.397374	0.114	0.051	0.000540601
nfkbiab	3.94419e-08	-0.280631	0.559	0.678	0.00061419
srgn	4.09726e-08	0.437374	0.114	0.051	0.000638026
slc12a2	4.18326e-08	-0.293969	0.121	0.21	0.000651417
stap2b	4.63856e-08	-0.304877	0.072	0.144	0.000722317
anp32a	5.32833e-08	-0.255514	0.052	0.116	0.000829728
chmp4ba	5.78516e-08	-0.269732	0.41	0.545	0.000900865
hmga1a	1.12476e-07	0.417277	0.473	0.422	0.00175147
egfra	1.35156e-07	-0.255315	0.115	0.199	0.00210465
fthl29	1.4763e-07	-0.323487	0.121	0.208	0.00229889
foxp4	1.76664e-07	0.577008	0.186	0.116	0.00275102
hspb1	1.95941e-07	0.515486	0.15	0.081	0.00305119
hsp90aa1.2	2.42611e-07	-0.426001	0.883	0.888	0.00377794
fthl28	4.83697e-07	-0.255112	0.376	0.501	0.00753213
tenm3	5.28477e-07	0.472578	0.125	0.065	0.00822945
tnfb	7.0939e-07	-0.433915	0.131	0.21	0.0110466
nccrp1	7.81237e-07	-0.339556	0.259	0.36	0.0121654
sb:cb1058	9.66196e-07	0.528548	0.264	0.196	0.0150456
cd99	1.27008e-06	0.369591	0.108	0.053	0.0197776
tpm4a	1.28866e-06	-0.289316	0.293	0.404	0.020067
pdlim1	1.30476e-06	-0.268558	0.118	0.196	0.0203177
mia	1.68149e-06	0.645642	0.145	0.084	0.0261841
atp1a1a.1	2.10524e-06	0.35984	0.117	0.061	0.0327829
plecb	3.12035e-06	0.502034	0.134	0.078	0.0485901
rbp5	3.12875e-06	0.422498	0.141	0.082	0.0487209
pleca	6.64265e-06	0.399543	0.33	0.268	0.103439
txnrd3	1.2759e-05	0.525163	0.186	0.129	0.198683
atp5f1e	1.56933e-05	0.507218	0.254	0.197	0.244376
rpl22l1	1.59574e-05	0.384149	0.398	0.354	0.248488
itpkcb	1.72795e-05	0.461478	0.189	0.132	0.269076
apc	2.2527e-05	0.334998	0.114	0.064	0.350791
hspe1	2.82424e-05	0.440645	0.283	0.228	0.439791
vwa1	3.53661e-05	0.424353	0.113	0.065	0.550721
pim1	3.70907e-05	0.429213	0.382	0.343	0.577577
ddx21	4.38755e-05	0.518444	0.216	0.164	0.683229
map1ab	5.26434e-05	-0.328045	0.079	0.13	0.819763
nop58	6.39907e-05	0.502903	0.195	0.146	0.996463
fosab	0.00415434	-0.252462	0.812	0.836	1
mthfd2	0.0387073	0.251511	0.123	0.099	1
cx43.4	0.0147672	0.265424	0.121	0.092	1
rnd3a	0.0208826	0.2668	0.347	0.334	1
pfn2	0.00144277	0.273442	0.422	0.411	1
notch2	0.0113041	0.285282	0.121	0.092	1
si:ch73-138n13.1	0.00037787	0.285392	0.111	0.069	1
tma7	0.0500072	0.292894	0.121	0.099	1
nfe2l2a	0.0201731	0.30324	0.238	0.211	1
prdx1	0.000240951	0.304609	0.102	0.061	1
uqcr10	0.0207514	0.306373	0.192	0.165	1
cdv3	0.0377502	0.309601	0.255	0.239	1
errfi1a	0.0237511	0.310034	0.107	0.081	1
ctgfa	0.000244304	0.311023	0.161	0.11	1
timp2b	0.0253303	0.314519	0.135	0.108	1
spink2.1	0.0486266	0.315245	0.177	0.154	1
cyr61	0.00280844	0.325274	0.454	0.429	1
dkc1	0.00189078	0.325375	0.143	0.104	1
fbl	0.0110346	0.329701	0.178	0.147	1
cox6c	0.0496129	0.333425	0.192	0.171	1
cox7c	0.034147	0.33599	0.204	0.182	1
dad1	0.00430388	0.336757	0.307	0.28	1
wsb1	0.000568752	0.343461	0.133	0.091	1
tubb2b	0.00916209	0.34495	0.113	0.083	1
dag1	0.0410061	0.346669	0.202	0.181	1
snu13b	0.00470005	0.348502	0.155	0.121	1
nop10	0.00129712	0.35187	0.159	0.118	1
ncl	0.00283824	0.354685	0.375	0.367	1
timp2a	0.00830954	0.358785	0.164	0.132	1
snrpf	0.00702925	0.360008	0.16	0.127	1
fkbp1b	0.0352883	0.360207	0.108	0.085	1
zgc:158258	0.00543076	0.362008	0.135	0.102	1
tnip1	0.00266463	0.364898	0.225	0.188	1
cox17	0.00287433	0.367739	0.174	0.137	1
tnfrsf21	0.0079446	0.373963	0.225	0.194	1
tspan36	0.00023285	0.378556	0.199	0.149	1
zgc:174888	0.00570311	0.380518	0.145	0.111	1
cremb	0.000393746	0.391699	0.145	0.1	1
abcf1	0.00108904	0.394184	0.19	0.148	1
pgam1a	0.00201021	0.398433	0.151	0.113	1
pkp1b	0.00111839	0.398996	0.319	0.29	1
ndrg1a	0.000486503	0.406249	0.126	0.083	1
tuba1b	0.000798686	0.40646	0.119	0.08	1
sema4ba	0.000122509	0.419103	0.116	0.072	1
si:ch73-46j18.5	0.0336633	0.428638	0.163	0.141	1
slc38a2	0.000223694	0.429198	0.193	0.144	1
ip6k2b	0.000383145	0.432056	0.196	0.148	1
snrpd1	0.00359402	0.43949	0.212	0.18	1
mbpb	0.00167731	0.440794	0.118	0.081	1
amotl2a	0.000127887	0.44301	0.129	0.083	1
prps1a	0.000185875	0.443388	0.147	0.101	1
her9	0.000251635	0.44683	0.261	0.211	1
rdh10a	0.00301301	0.460861	0.137	0.102	1
arhgap42a	0.000243303	0.485669	0.225	0.179	1
her15.1.1	0.000131267	0.548115	0.12	0.075	1
mbpa	0.000851027	0.571694	0.184	0.142	1
rps27l	0.000134774	0.640301	0.114	0.071	1
si:ch211-133n4.6	0.0143115	0.743406	0.516	0.566	1
dusp1	0.0721614	0.260558	0.15	0.129	1
wdr43	0.0721757	0.259958	0.101	0.082	1
mibp2	0.0745349	0.255018	0.412	0.433	1
nolc1	0.0862483	0.302752	0.116	0.098	1
phf20b	0.087272	0.286466	0.134	0.115	1
si:ch211-80h18.1	0.0874783	0.255405	0.446	0.51	1
insig1	0.0910043	0.385279	0.156	0.14	1
prmt1	0.0924736	0.257313	0.266	0.257	1
srsf2a	0.0933672	0.348846	0.155	0.139	1
si:dkey-95p16.2	0.106836	0.259947	0.207	0.191	1
uqcrb	0.112049	0.301476	0.189	0.175	1
uqcrq	0.117991	0.283991	0.111	0.094	1
cox7b	0.135167	0.295564	0.18	0.167	1
ddx61	0.136506	0.260635	0.257	0.251	1
ier2a	0.139234	0.260131	0.315	0.311	1
sox10	0.17158	0.281277	0.147	0.135	1
trib3	0.182126	0.288457	0.267	0.264	1
snrpe	0.19814	0.263364	0.134	0.122	1
igf1rb	0.20222	0.251043	0.123	0.11	1
h3f3c	0.233936	0.277096	0.14	0.129	1
bhlhe40	0.234853	0.266046	0.179	0.17	1
mphosph8	0.240439	0.259299	0.102	0.092	1
bzw1a	0.254875	0.314707	0.157	0.15	1
p4hb	0.26758	0.302527	0.137	0.128	1
snrpg	0.289411	0.255929	0.158	0.15	1
rasgef1ba	0.292508	0.271503	0.209	0.204	1
nr4a2b	0.30554	0.41001	0.358	0.373	1
elavl1a	0.318374	0.261445	0.123	0.115	1
id1	0.354595	0.262238	0.403	0.419	1
hmgn2	0.366302	0.278973	0.17	0.196	1
slc20a2	0.438756	0.273864	0.138	0.134	1
hccsb	0.674942	0.254926	0.106	0.106	1
fkbp1aa	0.840387	0.252287	0.125	0.129	1
ccl19a.1	0.879707	0.371409	0.162	0.176	1
eif5a2	0.920802	0.272731	0.196	0.211	1

## Sheet: CL1
	p_val	avg_logFC	pct.1.saccule	pct.2.utricle	p_val_adj
rpl39	3.61299e-169	1.40813	0.975	0.624	5.62614e-165
si:dkey-151g10.6	1.9235e-160	1.16702	0.982	0.806	2.99527e-156
rbp4	2.52888e-160	-2.38571	0.089	0.667	3.93797e-156
CR383676.1	1.09343e-152	-0.759701	0.999	1	1.70269e-148
rps29	1.50289e-149	1.36916	0.95	0.562	2.3403e-145
rpl37.1	5.24684e-143	1.35318	0.938	0.533	8.17038e-139
rps21	6.77229e-131	1.39979	0.899	0.452	1.05458e-126
rplp1	1.39557e-124	0.870395	0.992	0.888	2.17318e-120
rplp2l	3.37545e-124	1.32327	0.896	0.496	5.25625e-120
col2a1a	5.6299e-124	2.05881	0.771	0.128	8.76689e-120
rps19	1.14911e-120	1.14956	0.935	0.597	1.78939e-116
rpl36a	3.53112e-115	1.13922	0.928	0.562	5.49867e-111
rps15a	4.43375e-112	1.10106	0.921	0.55	6.90424e-108
rpl23	9.79863e-111	0.98561	0.958	0.669	1.52584e-106
rpl31	2.77257e-110	1.15346	0.906	0.566	4.31744e-106
rpl35a	2.77737e-109	1.23025	0.885	0.492	4.32492e-105
rps12	5.06031e-109	1.08519	0.924	0.607	7.87991e-105
RPL37A	4.14941e-103	1.20469	0.871	0.452	6.46147e-99
uba52	4.9214e-103	1.02941	0.921	0.618	7.6636e-99
rpl35	2.21342e-102	1.08133	0.906	0.597	3.44674e-98
rpl38	1.17211e-99	1.27447	0.839	0.393	1.82521e-95
rplp2	5.15111e-96	1.1786	0.848	0.409	8.0213e-92
rps26l	8.04914e-96	1.06308	0.893	0.516	1.25341e-91
sparc	4.84262e-94	1.69694	0.697	0.147	7.54092e-90
rpl36	1.49411e-93	1.06601	0.875	0.512	2.32663e-89
rpl29	1.64964e-93	1.33792	0.792	0.326	2.56882e-89
rps14	2.1488e-93	0.915783	0.924	0.688	3.34611e-89
rps28	1.16433e-92	1.04304	0.887	0.525	1.8131e-88
rpl27	1.34482e-86	1.00062	0.882	0.531	2.09415e-82
rps13	3.75014e-86	0.915897	0.915	0.61	5.83972e-82
rpl24	8.47677e-86	0.96823	0.891	0.562	1.32e-81
rps15	1.08701e-82	0.882353	0.914	0.657	1.69269e-78
rpl11	1.17081e-82	0.861916	0.92	0.603	1.82319e-78
rpl14	3.26108e-80	0.849346	0.904	0.659	5.07816e-76
rpl28	2.21883e-79	0.870467	0.904	0.605	3.45516e-75
RPS17	1.30084e-78	1.0116	0.84	0.498	2.02567e-74
rpl17	3.2622e-75	0.800712	0.92	0.661	5.0799e-71
rps24	5.9754e-73	0.839915	0.892	0.634	9.3049e-69
faua	1.9354e-72	0.873883	0.877	0.55	3.01381e-68
rps23	1.98448e-69	0.864788	0.856	0.533	3.09023e-65
rps10	2.18132e-67	0.808783	0.88	0.576	3.39675e-63
coch	1.28294e-66	0.870731	0.828	0.409	1.9978e-62
rps25	1.73613e-66	0.917264	0.819	0.492	2.7035e-62
rpl22	1.93827e-64	0.970516	0.798	0.43	3.01828e-60
rpl18a	8.27501e-64	0.76554	0.891	0.641	1.28858e-59
rpl30	1.79485e-63	0.773129	0.887	0.624	2.79494e-59
rpl21	2.48177e-62	0.783958	0.88	0.576	3.86462e-58
rpl32	2.86605e-62	0.759942	0.892	0.624	4.46301e-58
rpl34	2.94923e-62	0.903318	0.808	0.481	4.59255e-58
rpl13	3.71394e-62	0.649386	0.933	0.771	5.78335e-58
rps5	4.36963e-61	0.720396	0.898	0.645	6.8044e-57
nme2b.1	1.17107e-58	0.851076	0.802	0.459	1.82359e-54
rpl18	2.85065e-57	0.714515	0.885	0.657	4.43903e-53
otos	5.4597e-57	1.09228	0.589	0.147	8.50185e-53
rps27a	3.5998e-56	0.630125	0.922	0.721	5.60561e-52
rpl12	1.97463e-55	0.653595	0.905	0.717	3.0749e-51
ccl25b	6.14407e-55	-2.43344	0.031	0.264	9.56754e-51
rps7	8.21075e-54	0.635162	0.923	0.734	1.27858e-49
col11a1a	1.68108e-51	1.62173	0.409	0.041	2.61778e-47
rps26	2.64775e-51	0.930758	0.727	0.378	4.12308e-47
rps2	2.80798e-51	0.63588	0.902	0.727	4.37259e-47
rps16	6.19459e-51	0.674091	0.877	0.64	9.64621e-47
rpl19	1.24312e-50	0.619544	0.916	0.748	1.93579e-46
rpl7a	2.34794e-50	0.633914	0.899	0.678	3.65621e-46
rpl10	4.87538e-49	0.550307	0.923	0.742	7.59194e-45
bzw1b	8.54194e-49	-1.03903	0.483	0.734	1.33015e-44
rpsa	1.82788e-48	0.615986	0.893	0.692	2.84637e-44
sec61g	3.47672e-47	0.743725	0.853	0.657	5.41394e-43
rps17	6.24428e-47	0.956401	0.636	0.269	9.72359e-43
ddit3	1.81751e-46	-1.34709	0.156	0.438	2.83023e-42
rps9	3.93752e-46	0.552564	0.918	0.762	6.1315e-42
rpl8	4.68002e-46	0.616538	0.874	0.649	7.28773e-42
jun	4.95267e-46	-1.14616	0.414	0.698	7.7123e-42
ptgdsb.2	1.68428e-44	-1.47549	0.042	0.252	2.62276e-40
ucmab	1.04492e-43	1.32593	0.434	0.083	1.62714e-39
rpl23a	2.24431e-43	0.65005	0.829	0.578	3.49485e-39
serpine1	3.61696e-43	1.45826	0.424	0.085	5.63233e-39
rplp0	4.26147e-43	0.538572	0.918	0.738	6.63596e-39
rps11	7.94862e-42	0.534242	0.901	0.738	1.23776e-37
fosl1a	9.84544e-42	-0.911744	0.532	0.748	1.53313e-37
rpl7	1.8641e-41	0.591877	0.869	0.641	2.90277e-37
chac1	5.92794e-41	0.922517	0.632	0.291	9.23098e-37
rpl10a	1.87218e-40	0.532384	0.907	0.736	2.91536e-36
rpl13a	2.57521e-40	0.516176	0.917	0.756	4.01012e-36
fosb	3.87301e-40	-0.870859	0.602	0.795	6.03104e-36
rps3a	6.2654e-40	0.561068	0.877	0.688	9.75649e-36
rps8a	3.51639e-39	0.502426	0.908	0.754	5.47573e-35
rps18	1.95133e-38	0.726893	0.741	0.442	3.03861e-34
tgif1	2.48708e-37	-1.01636	0.252	0.519	3.87287e-33
rps27.1	3.99213e-37	0.570022	0.848	0.618	6.21655e-33
si:dkey-183j2.10	2.61344e-36	0.764981	0.478	0.13	4.06965e-32
rpl15	5.44426e-36	0.60539	0.815	0.564	8.4778e-32
epyc	5.55629e-36	1.11512	0.365	0.064	8.65226e-32
rps27.2	6.20861e-36	0.755214	0.681	0.384	9.66804e-32
rack1	6.56175e-36	0.654986	0.752	0.49	1.0218e-31
tob1b	1.46335e-33	-1.09247	0.14	0.372	2.27872e-29
igfbp2a	6.39955e-33	-1.046	0.017	0.157	9.96538e-29
col9a3	7.43257e-33	1.34511	0.285	0.029	1.1574e-28
cygb1	8.13783e-33	-1.16964	0.013	0.143	1.26722e-28
cxcl18b	3.72372e-32	-1.16286	0.191	0.434	5.79857e-28
tob1a	3.72575e-32	-1.16076	0.081	0.281	5.80174e-28
si:dkey-31g6.6	4.1522e-32	-1.29325	0.056	0.238	6.4658e-28
rps4x	4.73237e-32	0.518141	0.841	0.605	7.36924e-28
rpl5a	7.11881e-32	0.865495	0.548	0.252	1.10854e-27
eef1b2	1.05904e-31	0.665759	0.739	0.488	1.64914e-27
eef1g	2.9851e-31	0.618628	0.722	0.459	4.64839e-27
prelid3b	3.41787e-31	-0.793678	0.363	0.597	5.32231e-27
col9a2	3.9522e-31	1.25762	0.312	0.052	6.15437e-27
ptgdsb.1	4.70593e-31	-1.217	0.026	0.172	7.32807e-27
cited4a	2.26243e-30	-1.17566	0.025	0.167	3.52305e-26
cxcl12a	1.11188e-29	-1.07551	0.042	0.207	1.73142e-25
sqstm1	6.28713e-29	-0.852806	0.428	0.647	9.79032e-25
rdh10a	7.37381e-29	-1.31517	0.012	0.128	1.14825e-24
rpl9	2.50851e-28	0.502545	0.825	0.647	3.90625e-24
col11a2	3.17927e-28	1.31597	0.245	0.023	4.95077e-24
hsp70l	1.54909e-27	0.564978	0.681	0.374	2.41224e-23
ndrg1a	2.05961e-27	-1.26378	0.094	0.279	3.20723e-23
soul5	5.74026e-27	-1.04219	0.016	0.134	8.93874e-23
mych	3.69562e-26	-1.01176	0.324	0.521	5.75482e-22
rps3	2.42927e-25	0.500037	0.756	0.527	3.78286e-21
im:7152348	2.9047e-25	-1.07793	0.14	0.337	4.5232e-21
fibina	5.26346e-25	1.24039	0.225	0.023	8.19626e-21
ptgs2a	1.98904e-24	0.870748	0.335	0.095	3.09733e-20
chmp4ba	2.86468e-24	-0.683092	0.341	0.554	4.46088e-20
rasd1	1.42299e-23	-1.01885	0.01	0.105	2.21588e-19
rps6	4.33275e-23	0.482767	0.761	0.514	6.74696e-19
inhbaa	4.41869e-23	1.53247	0.233	0.037	6.88079e-19
frzb	4.6799e-23	-1.04925	0.042	0.176	7.28754e-19
col2a1b	1.09406e-22	1.01667	0.253	0.048	1.70367e-18
ptmab	2.18425e-22	0.518688	0.765	0.552	3.40131e-18
rpl4	9.20961e-22	0.577429	0.591	0.347	1.43412e-17
mia	9.39945e-22	1.19232	0.22	0.033	1.46368e-17
col9a1b	4.34094e-21	1.00096	0.205	0.025	6.75971e-17
gadd45ba	9.83419e-21	-0.807541	0.524	0.671	1.53138e-16
col9a1a	1.03855e-20	1.11081	0.171	0.01	1.61723e-16
actb1	1.42424e-20	-0.762162	0.234	0.426	2.21783e-16
col5a1	2.29354e-20	0.875039	0.297	0.087	3.5715e-16
zgc:195173	2.61265e-20	-0.881582	0.033	0.147	4.06842e-16
trib3	5.58954e-20	-0.761761	0.303	0.481	8.70403e-16
si:ch211-222l21.1	2.52226e-19	0.506738	0.588	0.349	3.92766e-15
fthl28	3.17839e-19	-0.939742	0.218	0.393	4.94938e-15
sigmar1	3.24679e-19	0.987323	0.203	0.033	5.0559e-15
s100a10b	4.58185e-19	0.472459	0.664	0.415	7.13486e-15
mt-co3	1.08862e-18	-0.312812	1	1	1.6952e-14
tpt1	1.66384e-18	0.369184	0.819	0.614	2.59093e-14
jund	4.4289e-18	-0.59204	0.374	0.556	6.89669e-14
snrpg	5.57092e-18	0.773858	0.281	0.091	8.67503e-14
mdka	1.16092e-17	0.770594	0.483	0.271	1.80779e-13
cnmd	1.21246e-17	0.810425	0.299	0.107	1.88805e-13
rsrp1	1.26783e-17	-0.728354	0.241	0.417	1.97427e-13
clic2	2.75308e-17	-0.930503	0.026	0.122	4.28709e-13
sik1	6.18079e-17	-0.828219	0.099	0.24	9.62473e-13
cst3	7.86619e-17	-0.709465	0.199	0.36	1.22492e-12
s1pr1	1.41555e-16	-0.834403	0.035	0.138	2.20429e-12
ch25h	1.47528e-16	-1.16929	0.031	0.128	2.29731e-12
egfra	1.96613e-16	-0.82206	0.056	0.172	3.06165e-12
brd2a	3.51597e-16	-0.761774	0.2	0.359	5.47507e-12
egr1	3.85089e-16	-1.02613	0.198	0.351	5.99661e-12
cfl1	4.99216e-16	0.510819	0.562	0.355	7.77379e-12
pfkfb3	5.51885e-16	-0.796563	0.161	0.316	8.59395e-12
fam107b	1.07859e-15	-0.808901	0.022	0.107	1.67957e-11
plpp3	2.06865e-15	0.78571	0.215	0.058	3.22131e-11
hspe1	3.02577e-15	0.574564	0.435	0.231	4.71173e-11
dnajb1b	4.92802e-15	-0.800675	0.41	0.558	7.67391e-11
b2m	5.03149e-15	-0.668893	0.382	0.531	7.83503e-11
cebpd	5.3042e-15	-1.04529	0.059	0.171	8.2597e-11
ctgfa	6.26126e-15	1.0395	0.174	0.035	9.75003e-11
si:ch211-76l23.4	7.13501e-15	1.0165	0.108	0	1.11106e-10
ets2	8.55137e-15	-0.826288	0.038	0.134	1.33162e-10
hspa8	1.22036e-14	-0.352298	0.788	0.847	1.90035e-10
mhc1zba	1.34095e-14	-0.741145	0.173	0.316	2.08812e-10
sdc4	2.07827e-14	-0.458474	0.725	0.789	3.23629e-10
plpp1a	2.17331e-14	-0.807804	0.023	0.103	3.38428e-10
ctgfb	2.43309e-14	0.970783	0.152	0.025	3.78881e-10
snrpf	2.74904e-14	0.641177	0.271	0.101	4.2808e-10
efnb2a	3.05442e-14	-0.739671	0.063	0.174	4.75634e-10
sik2b	3.76852e-14	-0.794967	0.055	0.159	5.86834e-10
eef2b	3.899e-14	0.451188	0.605	0.43	6.07152e-10
nfkbiaa	4.83367e-14	-0.824076	0.203	0.355	7.52699e-10
tiparp	7.66752e-14	-0.683081	0.341	0.475	1.19399e-09
mcl1a	9.27409e-14	-0.580171	0.746	0.783	1.44416e-09
pnrc2	1.22545e-13	-0.354743	0.64	0.742	1.90828e-09
lonrf1l	1.38843e-13	-0.751072	0.052	0.153	2.16206e-09
elovl1b	1.48878e-13	0.575456	0.309	0.134	2.31832e-09
ddx5	1.53598e-13	-0.405726	0.551	0.671	2.39182e-09
thbs1b	1.9345e-13	0.944012	0.127	0.016	3.0124e-09
tuba1b	1.99626e-13	0.705373	0.238	0.085	3.10858e-09
junba	2.74041e-13	-0.644649	0.582	0.684	4.26737e-09
igf2b	2.75745e-13	-0.743463	0.052	0.151	4.29391e-09
cbx7a	3.39014e-13	-0.689577	0.336	0.473	5.27912e-09
ier2b	4.66027e-13	-0.688332	0.315	0.463	7.25698e-09
TXN	4.80841e-13	0.425053	0.557	0.359	7.48766e-09
net1	5.24223e-13	0.692223	0.183	0.048	8.1632e-09
cpeb4b	5.46425e-13	-0.629282	0.203	0.345	8.50893e-09
slc20a1b	5.51501e-13	-0.69705	0.195	0.335	8.58798e-09
midn	7.27739e-13	-0.7503	0.176	0.314	1.13324e-08
kdm6ba	8.38307e-13	-0.682664	0.243	0.376	1.30541e-08
bgnb	1.23636e-12	0.695145	0.13	0.019	1.92526e-08
pptc7a	1.56922e-12	-0.690321	0.079	0.19	2.4436e-08
hmox1a	2.39643e-12	-0.839861	0.033	0.114	3.73172e-08
fthl27	3.36156e-12	-0.596311	0.785	0.857	5.23462e-08
chd7	3.71636e-12	-0.691883	0.117	0.236	5.78712e-08
col11a1b	4.05161e-12	0.711241	0.115	0.014	6.30917e-08
arl6ip1	4.47264e-12	-0.670303	0.081	0.19	6.96479e-08
gdpd5a	4.4768e-12	0.643558	0.153	0.035	6.97128e-08
zfand5b	4.67824e-12	-0.652627	0.153	0.281	7.28496e-08
rpl22l1	4.71104e-12	0.564246	0.37	0.203	7.33603e-08
zfand5a	6.44439e-12	-0.619689	0.218	0.349	1.00352e-07
zgc:153911	6.77033e-12	-0.85636	0.087	0.194	1.05428e-07
zgc:77784	1.01635e-11	0.739865	0.135	0.027	1.58266e-07
tmem47	1.1432e-11	0.694793	0.157	0.039	1.78019e-07
mt-nd4	1.16225e-11	-0.371456	0.698	0.785	1.80985e-07
ube2al	1.18795e-11	-0.610851	0.162	0.289	1.84987e-07
atp2b1a	1.1923e-11	-0.925774	0.038	0.118	1.85665e-07
fthl31	1.64171e-11	-0.750715	0.3	0.424	2.55648e-07
rpl5b	1.99245e-11	0.413132	0.455	0.269	3.10264e-07
cox7c	2.16428e-11	0.624385	0.237	0.099	3.37021e-07
rpl6	3.45646e-11	0.376003	0.581	0.397	5.38241e-07
tnfrsf11b	3.74151e-11	0.847881	0.121	0.021	5.82629e-07
laptm4b	4.62963e-11	-0.895068	0.039	0.118	7.20926e-07
tgfbi	4.82064e-11	0.627207	0.135	0.029	7.50669e-07
cebpa	4.9914e-11	-0.640282	0.028	0.101	7.77261e-07
maff	5.50374e-11	-0.49683	0.374	0.484	8.57042e-07
ier2a	1.52271e-10	-0.568523	0.329	0.446	2.37117e-06
fthl29	1.7634e-10	-0.651334	0.066	0.157	2.74597e-06
mknk2b	1.8013e-10	-0.582383	0.278	0.405	2.80499e-06
otud1	2.80302e-10	-0.821148	0.067	0.157	4.36487e-06
reep3b	3.65115e-10	-0.628872	0.057	0.143	5.68558e-06
olfml3b	3.67059e-10	0.579145	0.138	0.035	5.71584e-06
aldocb	4.4256e-10	-0.539052	0.08	0.178	6.89154e-06
naca	4.68031e-10	0.300156	0.75	0.62	7.28818e-06
acsl4b	5.50408e-10	0.599713	0.168	0.056	8.57096e-06
tnc	5.82536e-10	0.775119	0.101	0.016	9.07125e-06
slc7a10a	6.38251e-10	0.643976	0.111	0.021	9.93885e-06
mibp2	1.30758e-09	0.451592	0.398	0.248	2.03616e-05
myo1ea	1.31898e-09	0.606031	0.132	0.035	2.05391e-05
ube2e1	1.39918e-09	0.541613	0.151	0.047	2.1788e-05
cox7b	1.52593e-09	0.607575	0.179	0.068	2.37618e-05
foxd1	1.70129e-09	0.632752	0.115	0.025	2.64925e-05
p4hb	1.70627e-09	0.603295	0.18	0.068	2.65701e-05
slc38a5a	1.80448e-09	0.529826	0.116	0.025	2.80994e-05
mycb	1.91808e-09	-0.870563	0.296	0.397	2.98683e-05
ccdc80	2.12688e-09	0.584756	0.133	0.037	3.31198e-05
pprc1	2.57192e-09	-0.577046	0.243	0.349	4.005e-05
cpxm1a	2.6392e-09	0.51471	0.218	0.095	4.10976e-05
mmp2	2.65003e-09	0.506888	0.211	0.089	4.12662e-05
phlda2	2.70513e-09	-0.85387	0.13	0.233	4.21242e-05
icn	2.78919e-09	0.42407	0.473	0.328	4.34333e-05
ssr3	3.06397e-09	0.606005	0.271	0.141	4.77122e-05
lgals2a	3.56522e-09	0.525557	0.11	0.023	5.55176e-05
apof	5.00195e-09	-0.663608	0.071	0.157	7.78904e-05
ccnl1a	5.28043e-09	-0.563454	0.132	0.234	8.22268e-05
dusp5	5.30431e-09	-0.572465	0.383	0.481	8.25986e-05
nfkbiab	5.52357e-09	-0.59745	0.135	0.242	8.6013e-05
slc7a3a	6.23541e-09	0.561888	0.225	0.109	9.70977e-05
tspan36	6.27421e-09	-0.7473	0.159	0.262	9.7702e-05
slc25a25a	7.13655e-09	-0.583396	0.198	0.306	0.00011113
nars	7.24864e-09	0.516529	0.22	0.101	0.000112876
tmsb4x	7.83875e-09	0.297811	0.583	0.424	0.000122065
arhgap42a	8.2733e-09	0.478034	0.277	0.143	0.000128832
pfn2	8.57254e-09	0.370103	0.496	0.345	0.000133492
chtopa	8.89869e-09	-0.550401	0.084	0.174	0.00013857
si:ch1073-291c23.2	9.03205e-09	-0.633618	0.037	0.103	0.000140647
usp2a	1.12596e-08	-0.6684	0.058	0.136	0.000175335
pfdn4	1.20321e-08	0.59587	0.11	0.027	0.000187364
rdh10b	1.32585e-08	-0.814939	0.154	0.252	0.000206461
fthl30	1.46985e-08	-0.597504	0.197	0.304	0.000228886
add3a	1.72835e-08	-0.551497	0.052	0.126	0.000269138
cox6b2	1.86957e-08	0.480069	0.235	0.116	0.00029113
col6a1	1.90916e-08	0.575782	0.119	0.033	0.000297294
lmna	1.96808e-08	0.542187	0.131	0.041	0.00030647
rbbp6	2.32563e-08	-0.545912	0.18	0.285	0.000362147
jpt1b	2.75133e-08	0.540953	0.13	0.041	0.000428437
kpnb1	2.97398e-08	-0.601544	0.117	0.209	0.000463107
eif5a2	3.14006e-08	0.485743	0.17	0.068	0.00048897
eif2s2	3.22085e-08	0.357252	0.331	0.192	0.00050155
nocta	3.87428e-08	-0.615396	0.079	0.161	0.000603303
hspd1	4.34241e-08	0.490097	0.298	0.172	0.0006762
ubc	4.95997e-08	-0.346814	0.487	0.57	0.000772366
psat1	4.99337e-08	0.540597	0.109	0.029	0.000777568
dph3	5.72945e-08	0.472507	0.135	0.045	0.000892191
si:dkeyp-27c8.2	6.49101e-08	0.454805	0.2	0.093	0.00101078
cox6c	6.75549e-08	0.535075	0.193	0.089	0.00105197
atp5mc3b	7.29518e-08	0.399872	0.274	0.149	0.00113601
ramp2	7.30474e-08	-0.581148	0.065	0.14	0.00113749
gadd45bb	8.46048e-08	-0.595591	0.333	0.434	0.00131747
hax1	8.58135e-08	0.530212	0.125	0.041	0.00133629
ier5	1.32001e-07	-0.49	0.312	0.411	0.00205552
c1qbp	1.36903e-07	0.377185	0.248	0.126	0.00213185
cox17	1.58046e-07	0.515837	0.165	0.072	0.0024611
tpm4a	1.69363e-07	-0.737108	0.092	0.171	0.00263731
selenow1	1.87049e-07	0.461135	0.186	0.087	0.00291272
tnfrsf9a	1.98796e-07	0.390859	0.128	0.045	0.00309566
oser1	1.99495e-07	-0.591851	0.139	0.229	0.00310653
cox8a	2.08729e-07	0.501361	0.21	0.107	0.00325033
cebpb	2.11392e-07	-0.605849	0.186	0.283	0.0032918
dad1	2.23347e-07	0.446039	0.256	0.143	0.00347795
ptp4a1	2.44951e-07	-0.48533	0.188	0.283	0.00381438
prrg1	2.46185e-07	0.513419	0.127	0.045	0.0038336
btg1	2.53296e-07	-0.345261	0.523	0.605	0.00394432
tfeb	3.19079e-07	0.580576	0.108	0.033	0.00496869
sh3bp5la	3.21304e-07	-0.542538	0.07	0.143	0.00500335
ppib	3.47478e-07	0.507923	0.203	0.103	0.00541092
itga5	3.78419e-07	-0.712878	0.12	0.202	0.00589274
polr2l	3.86895e-07	0.449772	0.16	0.068	0.00602473
si:dkey-187e18.1	4.64302e-07	0.519041	0.135	0.052	0.0072301
uqcrb	5.63826e-07	0.438987	0.189	0.093	0.00877991
ankrd12	5.68865e-07	-0.447606	0.062	0.132	0.00885836
pabpc1a	6.06869e-07	0.310607	0.478	0.341	0.00945017
fam162a	6.44065e-07	0.512178	0.105	0.033	0.0100294
eif3m	6.59437e-07	0.381339	0.262	0.149	0.0102688
gclc	8.21786e-07	-0.593959	0.053	0.116	0.0127968
pfn2l	9.04448e-07	0.430147	0.205	0.109	0.0140841
h2afx1	9.07419e-07	-0.490374	0.172	0.26	0.0141303
fosab	9.15817e-07	-0.744892	0.663	0.698	0.0142611
serf2	1.01266e-06	0.405399	0.21	0.11	0.0157692
irs2b	1.22945e-06	-0.487324	0.084	0.159	0.0191449
krt18a.1	1.23921e-06	0.464348	0.112	0.039	0.0192969
rwdd1	1.24261e-06	0.477737	0.114	0.041	0.0193499
bag3	1.33637e-06	-0.622598	0.047	0.107	0.02081
hspa4a	1.34834e-06	-0.464882	0.331	0.419	0.0209964
CR383676.2	1.415e-06	-0.524389	0.047	0.107	0.0220344
eef1da	1.48186e-06	0.341083	0.294	0.176	0.0230755
abcf2a	1.5443e-06	-0.492964	0.232	0.32	0.0240479
zfhx3	1.54994e-06	-0.467374	0.055	0.118	0.0241357
jdp2b	1.85438e-06	-0.588487	0.123	0.207	0.0288764
cox5aa	2.03096e-06	0.374321	0.217	0.116	0.0316261
rassf1	2.29547e-06	-0.447921	0.047	0.105	0.0357451
chmp2a	2.51405e-06	0.266917	0.287	0.167	0.0391488
cbfb	3.07608e-06	0.473518	0.105	0.037	0.0479007
polr1d	3.54028e-06	0.448949	0.107	0.039	0.0551293
id3	3.85431e-06	-0.686065	0.079	0.145	0.0600193
nop10	3.85788e-06	0.348574	0.286	0.18	0.0600748
nfe2l2a	4.45489e-06	-0.539401	0.061	0.122	0.0693715
rhoab	4.46969e-06	-0.44541	0.329	0.405	0.069602
ddx21	4.57623e-06	0.259498	0.368	0.238	0.071261
rbx1	4.67103e-06	0.31638	0.202	0.107	0.0727373
atp5l	4.73368e-06	0.439243	0.214	0.122	0.0737129
srgn	4.94691e-06	-0.366716	0.312	0.401	0.0770332
junbb	5.46206e-06	-0.622125	0.156	0.234	0.0850552
atp5f1e	6.17839e-06	0.409829	0.158	0.078	0.0962099
ctsla	6.46195e-06	-0.374316	0.518	0.581	0.100625
uqcrq	6.89512e-06	0.467456	0.115	0.047	0.107371
slc38a2	6.98997e-06	0.385052	0.226	0.132	0.108848
zswim5	7.76601e-06	-0.497203	0.094	0.163	0.120932
mb	8.32271e-06	-0.786984	0.086	0.157	0.129601
timp2a	8.35291e-06	0.323537	0.203	0.11	0.130072
cnn2	8.7722e-06	-0.599189	0.12	0.192	0.136601
fxyd1	8.78415e-06	0.331829	0.2	0.109	0.136787
cfap20	9.06003e-06	-0.470158	0.064	0.124	0.141083
cct6a	9.17263e-06	0.444138	0.122	0.052	0.142836
cyb5a	9.28124e-06	0.496448	0.128	0.056	0.144527
oaz1b	9.36714e-06	-0.339969	0.394	0.471	0.145865
mbpa	1.00338e-05	0.418528	0.159	0.079	0.156246
tma7	1.00475e-05	0.420483	0.133	0.06	0.15646
hif1ab	1.03878e-05	0.350178	0.215	0.124	0.161758
manf	1.12237e-05	0.414519	0.114	0.047	0.174776
eif3ha	1.12946e-05	0.400653	0.146	0.07	0.175879
tomm5	1.13946e-05	0.380704	0.12	0.05	0.177436
sem1	1.20393e-05	0.287904	0.183	0.095	0.187476
cdv3	1.21883e-05	0.356009	0.27	0.171	0.189796
cox7a2a	1.2192e-05	0.380842	0.131	0.058	0.189854
stat1a	1.5873e-05	-0.403245	0.178	0.258	0.247175
f3b	1.60969e-05	-0.717835	0.392	0.448	0.25066
snrpe	1.66066e-05	0.394899	0.151	0.076	0.258598
metrnla	1.67495e-05	-0.434103	0.05	0.103	0.260823
MYO1D	1.71233e-05	0.357866	0.131	0.06	0.266643
smg7	1.82385e-05	-0.46612	0.09	0.155	0.28401
kars	1.87534e-05	0.338069	0.133	0.062	0.292028
hspa5	2.2382e-05	-0.359093	0.402	0.492	0.348532
cdkn1cb	2.54974e-05	-0.478251	0.243	0.318	0.397045
prelid1a	2.61227e-05	-0.384634	0.201	0.281	0.406783
ubb	3.1959e-05	-0.485072	0.497	0.556	0.497665
dedd1	3.33271e-05	-0.486549	0.053	0.105	0.518969
si:ch211-178n15.1	3.64175e-05	0.330616	0.202	0.118	0.567093
btbd6a	3.71356e-05	-0.50817	0.181	0.25	0.578276
atp5if1a	4.45444e-05	0.296263	0.138	0.068	0.693645
mvp	4.5533e-05	0.298451	0.281	0.186	0.70904
edf1	4.55378e-05	0.294813	0.244	0.153	0.709114
zfand2a	4.7674e-05	-0.55121	0.099	0.163	0.74238
abcf1	5.55454e-05	0.296958	0.275	0.182	0.864953
scarb2a	5.96515e-05	-0.494791	0.079	0.136	0.928894
hspb1	0.013151	-0.884634	0.226	0.26	1
her9	0.000906377	-0.650981	0.115	0.167	1
gtpbp1	6.67408e-05	-0.567482	0.073	0.128	1
rrad	0.0100383	-0.537825	0.076	0.11	1
n4bp1	0.000157833	-0.53621	0.069	0.12	1
elmsan1b	9.682e-05	-0.529681	0.099	0.157	1
arl5c	9.09049e-05	-0.505214	0.061	0.112	1
klf6a	0.00272627	-0.498151	0.182	0.233	1
arrdc3a	0.00679452	-0.494945	0.084	0.12	1
hsp90aa1.2	0.00114255	-0.488051	0.888	0.872	1
hspbp1	0.00100339	-0.487436	0.125	0.176	1
dusp1	0.000428966	-0.479118	0.062	0.109	1
serpine2	0.0040937	-0.475845	0.088	0.128	1
btg2	0.00466765	-0.471496	0.439	0.477	1
zmynd19	6.93941e-05	-0.468338	0.053	0.103	1
relb	0.000265718	-0.468212	0.07	0.12	1
nr4a3	0.0345787	-0.45875	0.163	0.192	1
dusp2	0.0382641	-0.45608	0.091	0.118	1
ip6k2b	0.000192087	-0.447749	0.116	0.174	1
crebzf	0.000499535	-0.44355	0.147	0.203	1
foxj3	0.00407588	-0.431106	0.069	0.107	1
max	0.00258908	-0.429586	0.231	0.275	1
fbxw11b	0.000478027	-0.420501	0.08	0.128	1
brd4	0.000122854	-0.419178	0.145	0.209	1
rasgef1bb	0.000425344	-0.419177	0.076	0.126	1
slc25a33	0.000373666	-0.41646	0.069	0.116	1
pbx4	0.000471624	-0.415287	0.081	0.13	1
tuft1a	0.000415702	-0.415209	0.166	0.227	1
dusp6	0.00266648	-0.397729	0.076	0.118	1
pcf11	0.000104025	-0.393674	0.12	0.186	1
cyth1a.1	0.00271337	-0.3908	0.125	0.172	1
ube2d1b	0.000121677	-0.389328	0.102	0.163	1
bcl2l1	0.000171233	-0.38598	0.091	0.149	1
rbm4.2	0.000319091	-0.385796	0.12	0.18	1
adipor2	0.00194579	-0.383465	0.086	0.132	1
rab10	0.000292382	-0.379839	0.157	0.219	1
si:dkey-177p2.6	7.55371e-05	-0.379691	0.261	0.333	1
zgc:174888	0.0208665	-0.374028	0.238	0.271	1
fosl2	0.0011878	-0.369448	0.127	0.18	1
baz1b	0.000958208	-0.367025	0.064	0.107	1
clk4a	6.93251e-05	-0.366952	0.103	0.169	1
rab5ab	0.000330924	-0.366857	0.075	0.126	1
ifrd1	0.00647409	-0.364229	0.137	0.178	1
senp2	0.000278279	-0.362282	0.077	0.13	1
sall1b	0.0176444	-0.360728	0.132	0.169	1
baz1a.1	0.000579494	-0.359012	0.059	0.103	1
zfp36l1b	0.00723945	-0.356386	0.293	0.329	1
per2	0.0030339	-0.352339	0.074	0.114	1
dido1	0.000348171	-0.349258	0.062	0.11	1
si:dkey-112a7.4	0.0115774	-0.348898	0.103	0.141	1
map1lc3a	0.00751063	-0.3476	0.077	0.114	1
si:ch73-335l21.4	0.0313674	-0.347596	0.54	0.543	1
tuba8l4	0.000158202	-0.345569	0.424	0.467	1
tpi1b	0.00829693	-0.345193	0.089	0.126	1
nuak1b	0.017297	-0.34159	0.084	0.116	1
kansl1b	0.00186144	-0.341042	0.062	0.103	1
hopx	0.00121906	-0.338688	0.078	0.124	1
slc25a55a	0.00167054	-0.338382	0.067	0.109	1
fabp3	0.000106045	-0.337632	0.056	0.107	1
atp6v1g1	0.00313401	-0.337612	0.074	0.114	1
marcksl1b	0.0479254	-0.336581	0.144	0.174	1
prdx6	0.00286901	-0.335792	0.072	0.112	1
serp1	0.0183917	-0.335326	0.259	0.293	1
si:ch211-204c21.1.1	0.0105184	-0.335315	0.143	0.184	1
ucp2	0.00432511	-0.334658	0.076	0.116	1
ppig	0.00906958	-0.334129	0.069	0.103	1
coq10b	0.00455468	-0.333951	0.096	0.138	1
hdlbpa	0.00385136	-0.332403	0.118	0.165	1
zgc:158463	0.000186857	-0.331419	0.355	0.424	1
ppan	0.00914293	-0.331067	0.101	0.14	1
zgc:158564	0.0229621	-0.330031	0.108	0.141	1
bcar1	0.0226958	-0.320503	0.112	0.145	1
ccnl1b	0.00415288	-0.318051	0.123	0.169	1
SBNO2	0.00294071	-0.31751	0.113	0.161	1
glulb	0.0364174	-0.315863	0.262	0.289	1
lysmd3	0.000339348	-0.315397	0.067	0.116	1
ccnt2b	0.0066221	-0.314377	0.1	0.141	1
h3f3b.1	0.0352846	-0.313961	0.157	0.188	1
khdrbs1a	0.000407478	-0.311105	0.387	0.446	1
amd1	0.00979363	-0.310688	0.074	0.109	1
mapre1b	0.00187458	-0.310202	0.095	0.141	1
appa	0.00565027	-0.307617	0.176	0.225	1
letm2	0.0139769	-0.307591	0.104	0.141	1
ahnak	0.0230036	-0.303537	0.126	0.161	1
yy1a	0.0042559	-0.303194	0.072	0.11	1
phf20b	0.00299572	-0.302411	0.088	0.132	1
gstp1	0.0447321	-0.302257	0.127	0.159	1
lrp1aa	0.00350501	-0.301071	0.067	0.107	1
rab1ba	0.00446646	-0.299801	0.081	0.122	1
cebpg	0.0183235	-0.297012	0.121	0.157	1
npc2	0.0155339	-0.292373	0.101	0.138	1
sfpq	0.0209478	-0.292271	0.077	0.109	1
bach1b	0.0277092	-0.292232	0.08	0.11	1
tns1b	0.0157897	-0.290913	0.074	0.107	1
eif5	0.00195278	-0.290239	0.285	0.341	1
acin1a	0.00463809	-0.286409	0.161	0.211	1
csnk1a1	0.0217394	-0.285797	0.162	0.202	1
hectd1	0.0249708	-0.282528	0.101	0.134	1
b2ml	0.0115356	-0.282349	0.398	0.422	1
srsf5a	0.00623395	-0.281906	0.242	0.291	1
pim3	0.0229809	-0.281483	0.156	0.196	1
mcl1b	0.0237009	-0.280068	0.232	0.273	1
usp36	0.0410242	-0.27784	0.078	0.105	1
mtdha	0.0362999	-0.277176	0.14	0.172	1
syncrip	0.0135082	-0.27674	0.279	0.31	1
csnk1db	0.0251511	-0.276053	0.076	0.107	1
foxo1a	0.00480838	-0.274969	0.157	0.205	1
nop53	0.0246911	-0.274411	0.176	0.213	1
guk1a	0.0266132	-0.270132	0.076	0.107	1
srrm2	0.0266301	-0.269982	0.183	0.219	1
rbms1a	0.0136004	-0.269755	0.097	0.134	1
degs1	0.0193398	-0.267251	0.187	0.227	1
ankrd11	0.0169513	-0.266635	0.074	0.107	1
ptp4a2b	0.000407814	-0.2665	0.579	0.595	1
si:dkey-42i9.4	0.010862	-0.264074	0.072	0.107	1
cxcl14	0.00635402	-0.252733	0.069	0.107	1
hnrnpabb	0.00459614	-0.251949	0.434	0.463	1
tubb4b	0.000148108	-0.251535	0.535	0.591	1
brd1b	0.0190362	-0.250096	0.084	0.116	1
il4r.1	0.000563797	0.25013	0.133	0.074	1
sdcbp2	0.000106609	0.251466	0.339	0.236	1
ndufa4l	0.000480225	0.252677	0.236	0.157	1
mthfd2	8.2154e-05	0.262373	0.161	0.087	1
ppfibp2b	0.000253456	0.270473	0.101	0.047	1
rtn4a	0.000493152	0.270697	0.176	0.109	1
slirp	0.000493499	0.2735	0.117	0.062	1
uqcrh	0.000162294	0.277021	0.255	0.169	1
ckap4	0.00203905	0.279062	0.106	0.06	1
pabpc1b	0.000216064	0.27972	0.128	0.066	1
bud31	0.000317774	0.282516	0.21	0.134	1
mdkb	0.000172176	0.282579	0.154	0.083	1
si:dkey-102m7.3	0.00059567	0.290848	0.101	0.05	1
bccip	0.000116259	0.296465	0.187	0.109	1
pum3	0.000127129	0.3042	0.101	0.045	1
selenom	0.000153933	0.309172	0.127	0.064	1
antxr1c	0.000357243	0.311065	0.106	0.052	1
atp5mf	0.000194398	0.31274	0.134	0.072	1
ssr2	0.00298798	0.318211	0.118	0.072	1
pdap1a	0.000215472	0.319677	0.116	0.058	1
eif3ea	0.000354116	0.32116	0.186	0.116	1
hars	0.000116697	0.328239	0.133	0.068	1
tcp1	0.000321769	0.334912	0.183	0.114	1
rhoca	0.000395135	0.342737	0.128	0.07	1
pdia3	0.000245887	0.349699	0.158	0.091	1
ssr4	0.00026337	0.36506	0.127	0.068	1
STMP1	0.000102837	0.376163	0.108	0.05	1
rbm28	8.76849e-05	0.381383	0.125	0.062	1
mbpb	0.000129923	0.48622	0.11	0.052	1
gmps	0.0608188	-0.252035	0.077	0.103	1
CT027638.1	0.0712567	-0.351624	0.398	0.422	1
pgk1	0.0808639	-0.257451	0.118	0.143	1
hsp70.3	0.0840071	-0.438105	0.858	0.775	1
tsc22d1	0.0857505	-0.253078	0.142	0.169	1
ndel1b	0.0894817	-0.256761	0.11	0.134	1
anxa11a	0.0904005	-0.300975	0.08	0.103	1
mafba	0.101205	-0.293523	0.137	0.161	1
rgcc	0.128205	-0.304847	0.394	0.407	1
pho	0.128349	-0.298658	0.133	0.153	1
odc1	0.129824	-0.328887	0.256	0.275	1
glula	0.130966	-0.261964	0.092	0.112	1
ewsr1b	0.135793	-0.256738	0.111	0.13	1
her6	0.164637	-0.349566	0.325	0.335	1
tent4b	0.165733	-0.290121	0.097	0.114	1
timp2b	0.183396	-0.267692	0.245	0.203	1
si:ch73-86n18.1	0.190121	-0.46659	0.112	0.128	1
nfil3-5	0.193439	-0.275109	0.127	0.145	1
atf3	0.205157	-0.266099	0.25	0.267	1
iscub	0.237876	-0.25154	0.094	0.109	1
tcima	0.418889	-0.370979	0.092	0.103	1
si:dkey-23i12.7	0.527175	-0.263411	0.136	0.141	1
tgfb1a	0.663041	-0.318337	0.377	0.357	1
pmp22b	0.844449	-0.317857	0.222	0.203	1
socs3a	0.879574	-0.250389	0.486	0.461	1

## Sheet: CL2
	p_val	avg_logFC	pct.1.saccule	pct.2.utricle	p_val_adj
h1fx	7.44e-56	1.84956	0.279	0.031	1.16e-51
rplp2l	1.31e-133	1.49229	0.905	0.417	2.04e-129
si:ch211-153b23.5	1.24e-64	1.4811	0.461	0.106	1.93e-60
hspb1	1.9e-31	1.42353	0.165	0.019	2.96e-27
rpl35a	5.6e-118	1.35268	0.867	0.358	8.72e-114
rps21	8.51e-121	1.35168	0.884	0.431	1.33e-116
rpl29	2.31e-91	1.29524	0.744	0.268	3.59e-87
txn	6.19e-32	1.28216	0.226	0.044	9.64e-28
rpl38	1.63e-99	1.25978	0.829	0.378	2.53e-95
rpl39	1.88e-124	1.24362	0.928	0.581	2.93e-120
histh1l	8.77e-21	1.23877	0.14	0.026	1.37e-16
rpl31	1.41e-116	1.22686	0.918	0.539	2.2e-112
rpl24	3.22e-96	1.21852	0.846	0.375	5.02e-92
rpl37.1	1.8e-115	1.21619	0.909	0.528	2.8e-111
si:dkey-151g10.6	1.62e-147	1.18972	0.979	0.829	2.52e-143
RPL37A	5.64e-108	1.18634	0.89	0.503	8.78e-104
rps17	7.22e-76	1.17231	0.734	0.301	1.12e-71
rps19	2.84e-108	1.17004	0.901	0.548	4.43e-104
icn	2.07e-23	1.15456	0.14	0.021	3.23e-19
rps15a	1.97e-102	1.13348	0.899	0.521	3.07e-98
rps29	5.42e-118	1.13343	0.943	0.664	8.44e-114
rpl23	2.14e-111	1.13312	0.926	0.61	3.33e-107
h1f0	5.79e-29	1.12988	0.268	0.074	9.01e-25
si:ch211-222l21.1	2.25e-46	1.1243	0.452	0.138	3.5e-42
rpl9	8.38e-67	1.10644	0.677	0.256	1.3e-62
rps28	9.18e-85	1.10395	0.835	0.455	1.43e-80
rps26l	5.39e-93	1.10243	0.879	0.516	8.39e-89
faua	1.41e-96	1.10128	0.894	0.495	2.2e-92
rps26	3.78e-72	1.08879	0.742	0.32	5.89e-68
uchl1	3.01e-26	1.06989	0.254	0.073	4.69e-22
rpl35	5.04e-91	1.06545	0.877	0.485	7.85e-87
ppdpfb	4.97e-31	1.06445	0.372	0.129	7.75e-27
RPS17	6.37e-82	1.03921	0.856	0.479	9.92e-78
rpl36	1.35e-83	1.03832	0.854	0.459	2.11e-79
rpl27	8.14e-82	1.03522	0.852	0.46	1.27e-77
rps24	9.62e-88	1.01798	0.879	0.5	1.5e-83
rps12	2.6e-84	1.00531	0.892	0.555	4.04e-80
rpl34	2.54e-78	0.994615	0.846	0.433	3.96e-74
rps13	4.09e-80	0.976164	0.882	0.523	6.37e-76
rpl36a	3.58e-83	0.969888	0.894	0.536	5.58e-79
uba52	1.64e-90	0.963761	0.926	0.667	2.55e-86
rpl28	6.08e-81	0.959496	0.89	0.571	9.46e-77
rpl22	1.48e-52	0.948282	0.708	0.348	2.3e-48
tuba1a	2.08e-27	0.945278	0.359	0.135	3.24e-23
snrpf	6.23e-28	0.939988	0.268	0.078	9.7e-24
rpl32	4.45e-76	0.927264	0.886	0.551	6.93e-72
rps14	1.18e-76	0.925907	0.886	0.573	1.83e-72
rplp1	3.22e-99	0.903931	0.958	0.771	5.01e-95
zfp36l1b	8.27e-14	0.894769	0.11	0.025	1.29e-09
rps23	1.93e-72	0.890576	0.882	0.534	3.01e-68
rps10	3.36e-73	0.874759	0.888	0.541	5.23e-69
rps25	1.15e-62	0.87267	0.837	0.493	1.79e-58
rpl18	6.16e-63	0.87153	0.839	0.503	9.58e-59
rps18	7.84e-55	0.867912	0.778	0.425	1.22e-50
hmgb3a	2.64e-28	0.86551	0.298	0.091	4.11e-24
rpl23a	1.78e-58	0.862872	0.82	0.466	2.78e-54
rpl17	3.44e-72	0.85797	0.909	0.622	5.35e-68
fabp7a	6.86e-18	0.848671	0.104	0.015	1.07e-13
rpl11	2.1e-64	0.843244	0.884	0.566	3.26e-60
hspbp1	2.62e-26	0.838094	0.237	0.059	4.09e-22
rpl14	5.63e-74	0.832687	0.913	0.657	8.77e-70
tmsb4x	1.51e-12	0.826515	0.188	0.074	2.34e-08
ppiab	5.85e-37	0.823795	0.634	0.326	9.1e-33
cd9b	2.14e-16	0.81681	0.178	0.056	3.33e-12
zgc:158343	1.51e-26	0.81289	0.309	0.102	2.35e-22
rln3a	0.000114436	0.789449	0.152	0.089	1
rpl5b	3.93e-31	0.78774	0.493	0.216	6.12e-27
rpl15	2.06e-59	0.783487	0.875	0.511	3.21e-55
rps16	2.18e-60	0.781836	0.877	0.612	3.4e-56
rps15	2.14e-60	0.77844	0.888	0.643	3.34e-56
cldnb	5.44e-19	0.775401	0.364	0.171	8.47e-15
rpl8	2.15e-54	0.766448	0.858	0.572	3.34e-50
pvalb8	1.88e-06	0.764189	0.243	0.149	0.0292937
rpl5a	5.74e-34	0.756872	0.584	0.274	8.94e-30
rpl10	1.54e-59	0.74207	0.888	0.633	2.4e-55
hmgn2	1.98e-16	0.740256	0.192	0.064	3.09e-12
gadd45bb	5.7e-16	0.73524	0.171	0.051	8.88e-12
rpl21	3.93e-60	0.734366	0.89	0.633	6.12e-56
rpl30	1.77e-52	0.729712	0.867	0.557	2.75e-48
rpl22l1	6e-32	0.725995	0.674	0.377	9.35e-28
si:dkey-4p15.3	1.98e-15	0.719922	0.108	0.021	3.09e-11
prdx1	4.44e-17	0.719598	0.197	0.062	6.91e-13
rpl13	3.1e-61	0.714101	0.915	0.672	4.83e-57
atp5md	5.97e-17	0.712169	0.218	0.077	9.29e-13
rps27a	1.21e-56	0.70734	0.905	0.655	1.88e-52
sox4a.1	3.18e-15	0.702595	0.22	0.085	4.96e-11
atp5f1e	2.37e-21	0.700617	0.402	0.191	3.69e-17
cd63	2.99e-09	0.693579	0.104	0.034	4.65e-05
eef1g	4.44e-38	0.68942	0.753	0.442	6.91e-34
eef1da	3.81e-15	0.688649	0.173	0.057	5.94e-11
actb1	6.32e-21	0.688414	0.442	0.22	9.84e-17
rpl18a	2.51e-54	0.685245	0.89	0.628	3.91e-50
rps4x	5.08e-47	0.684176	0.848	0.528	7.91e-43
atp5pf	8.66e-17	0.683832	0.256	0.102	1.35e-12
rps6	2.26e-37	0.682829	0.746	0.427	3.52e-33
marcksb	2.86e-12	0.682415	0.116	0.033	4.45e-08
hspb8	1.57e-15	0.680207	0.108	0.021	2.45e-11
s100a10b	2.42e-14	0.679756	0.104	0.021	3.78e-10
cnn3a	2.77e-16	0.668022	0.129	0.029	4.31e-12
rps27.1	5.04e-44	0.666854	0.85	0.556	7.85e-40
rack1	5.86e-36	0.663684	0.738	0.433	9.12e-32
rps27.2	1.81e-33	0.660924	0.748	0.475	2.83e-29
rps7	2.44e-56	0.653682	0.92	0.729	3.8e-52
rps5	4.16e-47	0.652848	0.884	0.609	6.48e-43
atp5mf	7.91e-17	0.650104	0.292	0.123	1.23e-12
rpl7	3.84e-45	0.638534	0.869	0.584	5.98e-41
s100t	8.8e-16	0.638302	0.651	0.543	1.37e-11
chga	8.75e-17	0.637477	0.171	0.049	1.36e-12
tp53inp1	3.38e-12	0.636994	0.186	0.074	5.26e-08
rpl10a	2.16e-44	0.633385	0.875	0.617	3.36e-40
odc1	5.4e-14	0.619499	0.357	0.188	8.41e-10
ppib	7.11e-13	0.618608	0.171	0.062	1.11e-08
tox	1.93e-12	0.617188	0.131	0.04	3e-08
net1	6.19e-11	0.616276	0.104	0.029	9.64e-07
atp5mc3b	5.96e-22	0.611437	0.558	0.317	9.29e-18
hbegfa	1.6e-17	0.607168	0.326	0.143	2.5e-13
mibp2	1.2e-17	0.604449	0.471	0.259	1.88e-13
atp1a1a.1	1.06e-13	0.602299	0.11	0.025	1.65e-09
rpl4	1.5e-26	0.592409	0.655	0.377	2.34e-22
rpl12	1.75e-46	0.589067	0.905	0.733	2.72e-42
cxcl14	1.62e-10	0.586597	0.106	0.031	2.52e-06
rps3a	1.04e-35	0.578614	0.829	0.578	1.62e-31
rps8a	2.16e-42	0.574348	0.894	0.684	3.37e-38
tomm7	5.97e-12	0.557263	0.108	0.028	9.29e-08
psmb1	1.04e-12	0.55469	0.173	0.063	1.62e-08
rps2	1.16e-39	0.551329	0.888	0.648	1.81e-35
pfn2l	1.6e-10	0.549924	0.195	0.086	2.5e-06
hnrnpa0a	3.18e-11	0.549386	0.199	0.086	4.96e-07
pleca	9.54e-11	0.547055	0.207	0.093	1.49e-06
sparc	1.11e-11	0.546714	0.104	0.026	1.73e-07
tmem258	5.73e-10	0.545189	0.165	0.069	8.92e-06
jpt1b	2.61e-10	0.541682	0.167	0.07	4.06e-06
actb2	1.98e-21	0.538889	0.712	0.498	3.08e-17
anxa5a	3.57e-10	0.535473	0.142	0.053	5.56e-06
cebpb	7.15e-11	0.529408	0.178	0.073	1.11e-06
atp5l	5.97e-14	0.527509	0.436	0.257	9.29e-10
sub1a	2.02e-10	0.524508	0.207	0.095	3.15e-06
pomp	6.2e-09	0.521391	0.173	0.08	9.65e-05
zfand2a	3.41e-08	0.519959	0.152	0.067	0.000531535
arrdc3b	7.99e-11	0.51952	0.11	0.032	1.24e-06
snrpe	6.89e-10	0.517473	0.228	0.113	1.07e-05
nsa2	2.06e-08	0.514569	0.211	0.114	0.000320908
c1qbp	6.97e-09	0.511182	0.192	0.094	0.000108525
rplp2	6.23e-22	0.506031	0.738	0.526	9.71e-18
rps3	1.05e-24	0.504644	0.751	0.495	1.64e-20
cox7b	3.06e-10	0.503812	0.296	0.161	4.76e-06
epcam	8.53e-12	0.502437	0.368	0.205	1.33e-07
metap2b	3.47e-09	0.501755	0.14	0.056	5.41e-05
srsf3b	1.04e-07	0.500618	0.178	0.089	0.00162688
rpsa	3.13e-36	0.500554	0.894	0.706	4.88e-32
minos1	6.18e-08	0.494938	0.131	0.056	0.000962347
ppiaa	6.31e-13	0.494113	0.357	0.19	9.82e-09
rpl7a	6.88e-34	0.488965	0.871	0.63	1.07e-29
atp5pd	5.09e-08	0.480947	0.249	0.143	0.000792514
arrdc3a	2.9e-09	0.480441	0.118	0.041	4.51e-05
rpl6	2.7e-18	0.480064	0.651	0.404	4.2e-14
cd81a	1.73e-07	0.479092	0.165	0.081	0.00269074
glula	1.47e-07	0.4788	0.146	0.067	0.00229074
sumo3a	2.27e-08	0.476547	0.171	0.08	0.000354015
sox4b	9.54e-09	0.476294	0.271	0.151	0.000148497
uqcrq	8.93e-08	0.47373	0.18	0.089	0.0013911
rpl13a	7.9e-34	0.467715	0.926	0.768	1.23e-29
tomm5	2.1e-07	0.466595	0.133	0.059	0.00326998
rps9	2.73e-31	0.460566	0.911	0.774	4.25e-27
lhfpl5a	5.9e-07	0.459034	0.188	0.102	0.00919239
nfia	3.36e-09	0.457242	0.237	0.123	5.23e-05
cox7c	1.93e-10	0.457142	0.406	0.251	3e-06
ccdc85b	5.02e-09	0.456579	0.207	0.101	7.82e-05
si:dkey-7j14.6	1.19e-08	0.455299	0.161	0.07	0.000185676
rpl19	5.76e-30	0.455001	0.899	0.757	8.97e-26
hint1	2.74e-08	0.454576	0.11	0.041	0.000425945
mrpl20	3.05e-07	0.453883	0.123	0.053	0.00475629
eif3ha	7.44e-06	0.453205	0.131	0.067	0.115833
eif2s2	4.27e-10	0.450153	0.296	0.161	6.64e-06
cldn7b	7.76e-05	0.446475	0.104	0.052	1
snu13b	1.56e-05	0.44259	0.133	0.07	0.242231
ywhaz	7.01e-07	0.439857	0.108	0.044	0.0109109
myl12.1	5.06e-07	0.439824	0.222	0.127	0.00787932
nucks1a	4.91e-07	0.438714	0.116	0.05	0.00764046
si:dkey-42i9.4	3.02e-07	0.432352	0.108	0.043	0.00470767
mybl1	0.000130341	0.431559	0.116	0.064	1
cox6c	2.42e-08	0.429665	0.292	0.172	0.000376219
ezrb	2.01e-06	0.429494	0.135	0.065	0.0312425
psmb7	4.27e-06	0.429067	0.235	0.144	0.0665021
polr2l	8.84e-06	0.427636	0.112	0.054	0.13771
zgc:193541	2.39e-07	0.42562	0.243	0.138	0.00371703
hmgb1a	1.91e-06	0.42527	0.226	0.135	0.029754
gadd45ab	0.000135948	0.424986	0.121	0.067	1
atp5mc1	8.36e-06	0.422322	0.29	0.196	0.130167
tomm6	1.59e-05	0.421239	0.116	0.057	0.246836
h3f3c	7.3e-07	0.4211	0.154	0.076	0.0113684
dld	4.7e-05	0.418664	0.108	0.054	0.731108
h3f3b.1.1	4.68e-07	0.418611	0.233	0.133	0.00728625
cox14	1.75e-06	0.41666	0.101	0.042	0.0272986
psma3	2.49e-06	0.415051	0.137	0.068	0.0388187
pfn2	3.36e-07	0.413767	0.216	0.118	0.00523927
atp5if1a	9.16e-06	0.413504	0.171	0.096	0.142574
dad1	8.7e-07	0.413048	0.29	0.183	0.0135406
si:ch211-178n15.1	1.54e-06	0.410755	0.146	0.072	0.0240251
klhl30	2.88e-05	0.398139	0.104	0.05	0.448753
sat1a.2	3.77e-10	0.397744	0.581	0.408	5.87e-06
psmb6	2.51e-06	0.397358	0.135	0.066	0.0390869
cotl1	4.33e-05	0.394776	0.161	0.094	0.674147
atp5meb	7.67e-07	0.391371	0.288	0.182	0.0119412
cabp2b	1.15e-07	0.388169	0.298	0.179	0.00179839
ywhah	2.42e-07	0.387437	0.148	0.068	0.00376822
nfil3-5	1.68e-07	0.385596	0.199	0.102	0.00262128
ndufb3	4.37e-06	0.382895	0.159	0.083	0.0681191
hmgn6	1.01e-05	0.381965	0.218	0.132	0.157459
sept5a	2.2e-05	0.381506	0.106	0.05	0.343179
ndufb7	2.73e-05	0.374581	0.127	0.066	0.425508
pdcd4b	5.59e-08	0.374251	0.387	0.248	0.000870042
eef2b	6.26e-11	0.372598	0.592	0.411	9.74e-07
aif1l	9.27e-06	0.371835	0.106	0.048	0.144403
psma4	1.03e-05	0.370679	0.116	0.056	0.159982
naa10	3.99e-05	0.370192	0.127	0.067	0.621604
eif3m	7.04e-07	0.370188	0.218	0.122	0.0109678
pdap1b	3.7e-05	0.366848	0.106	0.051	0.575415
fam32a	0.000148594	0.362354	0.11	0.058	1
nfasca	1.22e-05	0.360473	0.118	0.057	0.189259
uqcrb	7.05e-06	0.359859	0.258	0.161	0.109716
mbpa	0.000138256	0.358886	0.104	0.052	1
psma8	3.76e-05	0.355401	0.116	0.058	0.585133
cct6a	5.61e-05	0.353461	0.18	0.108	0.873757
gnb1a	5.22e-07	0.351854	0.237	0.135	0.00813182
cox6b2	1.87e-07	0.351407	0.381	0.247	0.00291065
si:ch211-243g18.2	4.61e-09	0.351188	0.442	0.281	7.18e-05
cox7a2a	6.6e-06	0.349987	0.288	0.183	0.102709
adipor2	0.000864564	0.349137	0.101	0.057	1
txnipa	4.99e-05	0.348951	0.116	0.059	0.777795
snrpg	3.76e-05	0.348648	0.154	0.087	0.585718
fabp3	6.56e-07	0.347914	0.45	0.317	0.010217
cox5ab	1.5e-05	0.346573	0.137	0.07	0.233969
ubb	2.49e-11	0.340909	0.706	0.57	3.88e-07
tuft1a	1.51e-06	0.340065	0.123	0.054	0.0234899
tnrc6c1	9.8e-05	0.338554	0.159	0.093	1
atoh1a	0.00018095	0.338064	0.224	0.149	1
h2afy2	0.000247831	0.336296	0.11	0.06	1
atp5f1c	0.000369962	0.332825	0.142	0.086	1
marcksl1b	0.000100973	0.331379	0.142	0.081	1
rps11	2.4e-18	0.326364	0.892	0.784	3.74e-14
eef1a1l1	4.88e-22	0.32569	0.951	0.875	7.61e-18
snrpd1	2.83e-05	0.32502	0.245	0.156	0.440719
oser1	0.000324967	0.324011	0.106	0.057	1
coa3a	0.000292694	0.320493	0.154	0.094	1
zgc:56676	0.000203613	0.31976	0.137	0.08	1
srprb	0.000338114	0.317627	0.101	0.054	1
si:ch73-46j18.5	5.49e-05	0.31666	0.108	0.053	0.854661
eif3ea	0.000236416	0.311888	0.205	0.135	1
naca	3.87e-11	0.307985	0.751	0.561	6.03e-07
u2af2b	0.000392941	0.307509	0.148	0.089	1
ndufa5	9.68e-05	0.30658	0.118	0.062	1
h2afvb	0.0125266	0.30556	0.222	0.174	1
ilf2	0.000203414	0.30538	0.129	0.073	1
cfl1	5.3e-08	0.302802	0.66	0.509	0.000825393
chd4b	0.00190845	0.302606	0.116	0.071	1
sumo2b	0.000447153	0.297104	0.108	0.06	1
ndufb10	0.000484412	0.295233	0.123	0.071	1
rbx1	0.000123106	0.294681	0.214	0.137	1
ndufb4	0.000262534	0.293927	0.184	0.116	1
zgc:111986	6.73e-05	0.292289	0.268	0.182	1
bzw1a	0.000645135	0.291163	0.163	0.104	1
rhoab	0.000532749	0.290139	0.114	0.064	1
arhgef1b	0.00922575	0.287835	0.137	0.096	1
btf3	1.56e-06	0.283372	0.535	0.405	0.0243162
elovl1b	0.00131816	0.281997	0.106	0.061	1
cct4	0.00159731	0.28118	0.285	0.214	1
six1b	0.000296371	0.278288	0.355	0.265	1
klf6a	1.68e-08	0.276061	0.385	0.24	0.000261868
ndufab1a	0.00218502	0.274607	0.11	0.067	1
cd82a	0.00260662	0.271433	0.112	0.069	1
scg3	0.0020815	0.270997	0.34	0.266	1
fthl31	0.0870824	0.27075	0.419	0.393	1
gpia	0.00709607	0.270683	0.106	0.068	1
cox17	0.000320248	0.270056	0.317	0.23	1
nme2b.1	1.01e-06	0.266828	0.55	0.413	0.015788
ndufa1	0.0130078	0.263813	0.116	0.078	1
ndufa3	0.00099602	0.262673	0.114	0.066	1
rplp0	1.8e-13	0.262291	0.871	0.728	2.81e-09
rhpn2	0.00147308	0.261628	0.112	0.066	1
sap18	0.00717399	0.25075	0.106	0.067	1
calm3b	4.79e-05	-0.250678	0.362	0.457	0.74588
pnisr	0.0473863	-0.250849	0.076	0.106	1
sap30l	0.012364	-0.25114	0.116	0.164	1
eif6	0.0345486	-0.252512	0.159	0.195	1
g3bp1	0.0316479	-0.252699	0.114	0.152	1
gnai1	0.0780856	-0.252944	0.101	0.129	1
mt-co1	3.8e-25	-0.253529	0.998	1	5.92e-21
eif4a1a	0.00707563	-0.255309	0.372	0.413	1
atp6v1aa	0.0370714	-0.257236	0.08	0.112	1
pgk1	0.0173645	-0.257815	0.167	0.21	1
igsf9a	0.0546378	-0.258778	0.078	0.107	1
chd7	0.0136917	-0.259557	0.186	0.234	1
lonrf1l	0.0535086	-0.26013	0.11	0.141	1
rbbp6	0.0303357	-0.262677	0.127	0.165	1
tomm20a	0.00412499	-0.265776	0.22	0.281	1
dnaja2a	0.0574382	-0.265997	0.188	0.219	1
agr2	0.00280493	-0.270327	0.315	0.374	1
atp2a2b	0.0106873	-0.270437	0.161	0.209	1
myo6b	0.0066956	-0.27053	0.066	0.109	1
chmp2a	0.0470139	-0.271849	0.082	0.113	1
smap1	0.00956142	-0.272487	0.082	0.126	1
slc2a3a	0.00254414	-0.276472	0.097	0.151	1
tdh	0.0235987	-0.2776	0.091	0.128	1
rbm8a	0.000727593	-0.278456	0.262	0.336	1
csnk1a1	0.00111565	-0.279469	0.197	0.265	1
ptbp3	0.039826	-0.281638	0.264	0.294	1
nfkbiaa	0.0127325	-0.286468	0.133	0.181	1
rab14	0.0195848	-0.287796	0.089	0.127	1
iscub	0.0212952	-0.290441	0.087	0.124	1
mdh1aa	0.00108396	-0.290975	0.233	0.306	1
tfg	0.00678614	-0.292869	0.146	0.198	1
optn	0.00359207	-0.293544	0.068	0.115	1
cycsb	3.73e-05	-0.294457	0.552	0.599	0.581095
nptna	0.00636283	-0.29452	0.199	0.252	1
btg3	0.00853689	-0.294532	0.156	0.206	1
dido1	0.0101907	-0.295791	0.093	0.136	1
UBB	1.32e-06	-0.297602	0.74	0.785	0.0204865
eif4g1a	0.00546594	-0.298107	0.167	0.22	1
usp9	0.0106944	-0.299499	0.08	0.121	1
timm23a	0.0275773	-0.300123	0.07	0.102	1
fis1	0.00971861	-0.30218	0.118	0.164	1
sdha	0.00546944	-0.303375	0.118	0.169	1
necap1	0.00992071	-0.30503	0.072	0.112	1
si:ch211-232b12.5	0.00420745	-0.305165	0.061	0.106	1
calm3a	0.000249639	-0.308221	0.51	0.58	1
map1lc3a	0.00744001	-0.309178	0.095	0.14	1
pou4f1	0.0395737	-0.310292	0.101	0.135	1
ugt8	0.0247764	-0.310996	0.129	0.166	1
nfe2l1b	0.00235647	-0.311581	0.131	0.188	1
enah	0.00792649	-0.313531	0.074	0.117	1
relb	0.00422773	-0.313603	0.118	0.172	1
eif5b	0.000549922	-0.316513	0.131	0.2	1
twf2b	0.00129359	-0.317566	0.313	0.381	1
pcf11	0.0173242	-0.318863	0.123	0.163	1
tmbim4	0.00667409	-0.319405	0.066	0.107	1
gabarapa	0.00537504	-0.319601	0.11	0.159	1
insig1	0.0584403	-0.325452	0.106	0.138	1
uqcrfs1	0.000421372	-0.326971	0.209	0.284	1
kitb	0.000634121	-0.330342	0.137	0.206	1
aldocb	4.51e-05	-0.331908	0.273	0.362	0.70206
rpz2	0.00347159	-0.334948	0.085	0.134	1
acsl4a	0.0203884	-0.336057	0.112	0.15	1
srrm2	0.00216091	-0.337075	0.121	0.179	1
nocta	0.0010991	-0.33872	0.085	0.142	1
pbx4	0.000358191	-0.339984	0.133	0.203	1
letm2	0.00576182	-0.342968	0.104	0.151	1
hivep2a	0.000586404	-0.345422	0.123	0.19	1
hsp70.2	3.65e-09	-0.345648	0.662	0.735	5.68e-05
prelid3b	0.000409342	-0.345746	0.23	0.307	1
nat16	0.000251907	-0.345796	0.266	0.333	1
smg7	0.00242347	-0.3461	0.07	0.119	1
eif4e1c	0.00252888	-0.346763	0.133	0.191	1
rsrp1	9.63e-05	-0.346765	0.332	0.414	1
coq10b	0.000961253	-0.347026	0.121	0.182	1
ppargc1b	0.000964513	-0.347953	0.108	0.17	1
arl6ip5b	0.000284943	-0.349244	0.133	0.206	1
btg2	0.000542449	-0.350891	0.207	0.279	1
baiap2l2b	7.99e-05	-0.351361	0.135	0.216	1
atp6v1g1	0.00401273	-0.351596	0.093	0.141	1
GRXCR1	0.00857836	-0.35195	0.068	0.107	1
ISCU (1 of many)	0.000515941	-0.35404	0.085	0.144	1
rrs1	0.00196356	-0.358681	0.066	0.115	1
kctd5a	0.00354409	-0.360043	0.121	0.174	1
gtpbp1	0.00902684	-0.363218	0.078	0.12	1
oaz1a	1.1e-07	-0.365596	0.495	0.588	0.00171425
ddit3	0.000932631	-0.365601	0.161	0.229	1
tjap1	0.00184432	-0.366542	0.059	0.107	1
ier5	0.00212577	-0.368314	0.161	0.221	1
si:dkey-79d12.5	0.00131051	-0.36901	0.116	0.177	1
gskip	0.00326155	-0.369682	0.104	0.154	1
calml4a	7.2e-05	-0.37026	0.304	0.381	1
mfap3l	0.00103815	-0.370625	0.061	0.113	1
nfkbib	0.00731434	-0.370699	0.061	0.101	1
slc25a5	7.59e-22	-0.372592	0.905	0.941	1.18e-17
si:ch211-160o17.4	0.00156452	-0.374814	0.078	0.131	1
zgc:77650	0.010061	-0.377086	0.091	0.131	1
ywhabl	0.000598642	-0.381118	0.264	0.326	1
tpi1b	0.000821275	-0.382161	0.095	0.155	1
arf2a	3.23e-05	-0.38461	0.201	0.289	0.502302
2020-03-06	4.2e-05	-0.38491	0.066	0.135	0.653791
ppp1cb	0.000218175	-0.387103	0.121	0.19	1
hmgb2a	0.000103991	-0.38809	0.173	0.253	1
ptges3a	0.000445053	-0.388179	0.173	0.243	1
reep3b	0.000190555	-0.389073	0.047	0.103	1
jak1	5.48e-05	-0.389407	0.175	0.259	0.853755
spint1a	0.00111468	-0.389787	0.074	0.127	1
zgc:153867	8.3e-05	-0.391431	0.211	0.299	1
appa	1.16e-05	-0.395487	0.167	0.265	0.179956
cnbpb	1.84e-07	-0.397398	0.304	0.43	0.00286123
bzw1b	7.49e-05	-0.398817	0.192	0.276	1
afdna	0.000538821	-0.405303	0.082	0.141	1
AP3B2	3.21e-05	-0.412236	0.076	0.153	0.499665
slc12a2	0.000262342	-0.415276	0.114	0.183	1
phf20b	0.000260003	-0.417743	0.114	0.184	1
sltm	0.000386743	-0.423022	0.07	0.127	1
srrm1	9.88e-06	-0.423227	0.218	0.31	0.153823
ogdha	5.34e-05	-0.424362	0.146	0.225	0.832244
tmem35	4.69e-06	-0.426474	0.22	0.32	0.0730162
plxna4	0.000370665	-0.427456	0.068	0.125	1
si:ch211-105j21.9	0.000237655	-0.427473	0.08	0.143	1
ap3d1	0.000145159	-0.428511	0.078	0.144	1
ist1	0.000115655	-0.42994	0.093	0.162	1
ptmaa	0.000282942	-0.430296	0.142	0.215	1
stk35l	4.98e-05	-0.431712	0.044	0.107	0.775981
si:ch211-281l24.3	0.000126465	-0.432148	0.049	0.107	1
zgc:92818	1.78e-05	-0.434112	0.038	0.102	0.277427
glsb	0.000244064	-0.434736	0.059	0.117	1
ankrd12	0.000387415	-0.435227	0.104	0.169	1
mt-co2	5.51e-50	-0.43563	1	1	8.58e-46
bdnf	0.00103153	-0.438819	0.07	0.123	1
h3f3d	4.55e-14	-0.439279	0.562	0.684	7.09e-10
atp6ap2	0.00112529	-0.439876	0.087	0.139	1
crybg1a	0.000531969	-0.440235	0.074	0.131	1
mt-cyb	8.96e-49	-0.442606	0.996	1	1.39e-44
amd1	4.58e-05	-0.442814	0.135	0.216	0.713612
atf4b	1.94e-16	-0.442978	0.537	0.685	3.02e-12
spen	7.91e-05	-0.443225	0.095	0.168	1
sall1b	2.99e-08	-0.443341	0.351	0.483	0.000466123
klf13	0.0039041	-0.443486	0.076	0.122	1
serinc1	7.84e-05	-0.44761	0.148	0.227	1
si:ch211-195b13.1	0.000119667	-0.45137	0.146	0.22	1
yy1a	4.58e-05	-0.452815	0.053	0.119	0.71274
ccnt2b	5.54e-05	-0.453612	0.066	0.133	0.862663
lrba	0.000121043	-0.454642	0.097	0.167	1
cox5b2	1.05e-05	-0.456188	0.091	0.174	0.164089
zbtb20	7.28e-06	-0.456543	0.173	0.266	0.113312
eef2l2	3.05e-05	-0.459305	0.076	0.15	0.474702
vapb	0.000163367	-0.459637	0.082	0.148	1
max	1.57e-06	-0.461819	0.11	0.207	0.0243817
gadd45ga	0.000274153	-0.462499	0.195	0.27	1
rnasekb	7.68e-07	-0.463186	0.228	0.333	0.0119637
polr2a	5.5e-06	-0.465691	0.053	0.128	0.0856436
chd2	3.92e-05	-0.465726	0.042	0.105	0.610439
gpx1b	8.1e-15	-0.468875	0.524	0.675	1.26e-10
tiparp	2.71e-07	-0.469254	0.169	0.281	0.0042255
acin1a	3.08e-05	-0.471891	0.156	0.239	0.478935
znf865	4.86e-05	-0.472382	0.068	0.137	0.75624
si:ch211-214j24.10	9.12e-09	-0.473643	0.351	0.461	0.000142063
rab1ba	9.72e-05	-0.476416	0.063	0.126	1
pclob	5.68e-06	-0.476519	0.123	0.214	0.0884522
ldha	6.49e-06	-0.476813	0.125	0.213	0.101035
rtca	2.27e-05	-0.476905	0.093	0.173	0.35412
rassf7b	3.93e-05	-0.477146	0.066	0.135	0.612073
eif1b	3.25e-14	-0.477457	0.512	0.651	5.06e-10
kmt2bb	4.17e-05	-0.478419	0.061	0.128	0.649218
tspan3a	2.78e-05	-0.482049	0.042	0.106	0.432601
higd1a	7.25e-11	-0.487241	0.395	0.525	1.13e-06
SBNO2	4.73e-05	-0.487497	0.163	0.241	0.737307
znf827	1.41e-05	-0.487965	0.038	0.103	0.219849
baxa.1	2.13e-06	-0.489172	0.106	0.2	0.033103
fosl1a	1.95e-15	-0.489567	0.457	0.644	3.04e-11
ifrd1	2.25e-05	-0.490841	0.074	0.148	0.349954
si:dkey-177p2.6	4.62e-08	-0.492001	0.241	0.355	0.000719139
pkig	3.49e-06	-0.492157	0.156	0.254	0.0542809
myl12.2	3.78e-05	-0.492599	0.085	0.157	0.588193
fam83fa	4.11e-05	-0.492812	0.049	0.112	0.639948
clcn3	3.28e-06	-0.493679	0.057	0.138	0.0510563
gapdhs	2.02e-18	-0.495121	0.668	0.768	3.14e-14
tax1bp1b	1.77e-08	-0.496184	0.222	0.349	0.000276267
tgif1	2.5e-06	-0.496392	0.173	0.273	0.0388996
zfhx3	2.81e-05	-0.498544	0.059	0.128	0.436995
pkma	3.88e-07	-0.50029	0.148	0.255	0.00603666
dnajc6	2.12e-06	-0.500957	0.049	0.127	0.0330607
prkd2	3.59e-05	-0.501356	0.057	0.125	0.559538
mcl1a	1.92e-13	-0.501497	0.535	0.678	2.98e-09
rtn3	1.86e-05	-0.50752	0.053	0.122	0.289877
prelid1a	3.79e-06	-0.511242	0.108	0.196	0.0590075
pi4kb	4.53e-05	-0.51155	0.076	0.145	0.705623
ppp1r15a	2.06e-05	-0.513885	0.057	0.126	0.320272
tp53bp2b	4.05e-05	-0.514302	0.082	0.154	0.631257
zgc:92606	0.000206985	-0.514726	0.099	0.165	1
zgc:162944	2.48e-06	-0.515985	0.108	0.2	0.0386191
rbm4.2	3.7e-06	-0.516905	0.089	0.174	0.0576901
atp2b1a	2.14e-19	-0.517011	0.655	0.775	3.33e-15
atp8a2	2.54e-05	-0.517565	0.047	0.112	0.396167
pde4ba	0.000123429	-0.517596	0.063	0.125	1
ptbp1b	3.38e-07	-0.517833	0.237	0.344	0.00526568
zswim5	3.8e-06	-0.51813	0.085	0.17	0.0592052
akap8l	9.11e-06	-0.521997	0.078	0.157	0.141913
atp6v0a1a	2.36e-06	-0.523425	0.076	0.161	0.03668
il6st	7.67e-09	-0.523506	0.233	0.36	0.00011944
csnk1db	6.87e-06	-0.52434	0.042	0.112	0.10701
brd4	1.3e-08	-0.525211	0.123	0.244	0.000201688
sgip1a	6.77e-05	-0.525625	0.063	0.128	1
ezh1	1.79e-06	-0.529512	0.032	0.102	0.0278255
kif1aa	1.79e-07	-0.532081	0.121	0.226	0.0027951
ano2	1.6e-06	-0.534163	0.032	0.103	0.0249604
baz1b	6.32e-06	-0.534253	0.076	0.156	0.0984013
mycb	5.62e-08	-0.534261	0.11	0.222	0.000875317
zhx2a	2.19e-06	-0.534385	0.066	0.147	0.034163
dachc	2.39e-05	-0.536947	0.053	0.12	0.372189
ubc	4.01e-25	-0.537816	0.683	0.827	6.25e-21
ctsla	1e-06	-0.540299	0.3	0.398	0.0156452
rab5ab	3.47e-07	-0.541658	0.074	0.169	0.00540756
plcd4a	4.71e-06	-0.543597	0.042	0.113	0.0732906
asxl2	3.53e-06	-0.544567	0.051	0.127	0.0549549
clk4a	1.83e-07	-0.545227	0.116	0.224	0.00284603
tnrc6a	1.74e-07	-0.545272	0.131	0.239	0.00271044
b4galt6	0.000421244	-0.552467	0.116	0.178	1
mylipa	6.33e-06	-0.553868	0.042	0.112	0.0986298
bag3	1.5e-05	-0.555925	0.133	0.222	0.232868
mtus1a	1.46e-06	-0.556176	0.036	0.109	0.0227048
zgc:153115	3.88e-07	-0.55977	0.118	0.222	0.00604001
trib1	3.46e-06	-0.560343	0.074	0.155	0.0538805
arl6ip1	1.2e-08	-0.562949	0.156	0.28	0.000187214
mt-co3	7.3e-80	-0.564402	1	1	1.14e-75
mvp	9.43e-07	-0.564644	0.167	0.265	0.0146828
ywhaqb	9.76e-12	-0.571908	0.288	0.439	1.52e-07
sst6	0.000461497	-0.572024	0.123	0.187	1
dlg1	2.61e-09	-0.5726	0.209	0.333	4.07e-05
ush1c	4.8e-07	-0.573182	0.078	0.171	0.00746988
fxyd1	2.8e-06	-0.573727	0.074	0.158	0.043663
rassf2a	1.51e-07	-0.578603	0.047	0.135	0.00234571
pim3	4.84e-07	-0.582859	0.173	0.278	0.00754073
fhdc1	1.65e-06	-0.583512	0.051	0.13	0.0257286
tob1b	1.08e-06	-0.584213	0.182	0.28	0.016827
slc25a25a	2.38e-07	-0.586837	0.082	0.18	0.00370346
pprc1	5.38e-08	-0.58878	0.116	0.226	0.000837547
slc25a55a	1.71e-08	-0.590243	0.061	0.167	0.000266755
eif4g2b	3.54e-07	-0.59318	0.07	0.161	0.00551798
ndrg3b	1.99e-07	-0.599462	0.114	0.215	0.00310197
dnajc5b	5.84e-12	-0.606985	0.23	0.394	9.09e-08
gfi1aa	1.14e-06	-0.607002	0.055	0.136	0.0178087
creb3l3l	3.88e-07	-0.607109	0.051	0.135	0.00604027
jund	2.35e-13	-0.608334	0.37	0.528	3.66e-09
BX649442.2	7.6e-09	-0.608335	0.036	0.132	0.000118317
ctsf	6.38e-07	-0.61317	0.061	0.147	0.00993403
dedd1	6.87e-07	-0.615828	0.093	0.187	0.0106941
chmp4ba	3.85e-14	-0.618781	0.264	0.443	5.99e-10
RNF224	5.09e-07	-0.61937	0.027	0.101	0.00793133
cox8b	8.7e-13	-0.622892	0.146	0.313	1.35e-08
sorbs1	2.47e-06	-0.623169	0.089	0.174	0.0384685
hivep1	7.24e-08	-0.623378	0.044	0.135	0.00112816
mt-nd4	2.16e-49	-0.623952	0.82	0.942	3.36e-45
zgc:158564	9.1e-09	-0.624901	0.178	0.297	0.000141688
maff	1.75e-09	-0.627036	0.14	0.269	2.72e-05
morc3a	1.36e-06	-0.627842	0.034	0.106	0.0211401
sema7a	1.14e-07	-0.637444	0.036	0.12	0.00177019
hpcal4	1.57e-08	-0.637576	0.025	0.112	0.000243872
cltca	5.54e-08	-0.638072	0.074	0.175	0.000862555
b2ml	2.46e-16	-0.641967	0.323	0.508	3.83e-12
anxa13	1e-08	-0.645802	0.082	0.194	0.000155675
sgk1	2.43e-09	-0.650239	0.129	0.255	3.78e-05
hk1	4.55e-12	-0.65524	0.159	0.317	7.08e-08
CR383676.1	2.22e-113	-0.655891	1	1	3.46e-109
mhc1zba	3.99e-10	-0.658262	0.167	0.301	6.21e-06
znf536	3.45e-07	-0.668512	0.047	0.13	0.00537853
frya	7.4e-08	-0.669206	0.082	0.182	0.00115193
pcyt2	3.43e-11	-0.672295	0.173	0.318	5.34e-07
rcan1a	8.2e-07	-0.672575	0.049	0.129	0.0127691
si:dkey-205h13.1	5.64e-10	-0.673287	0.085	0.209	8.78e-06
si:ch211-195b15.8	1.25e-11	-0.675837	0.209	0.362	1.95e-07
baiap2l2a	2e-08	-0.675877	0.04	0.132	0.000312068
sqstm1	9.36e-27	-0.676299	0.674	0.812	1.46e-22
atp1a3b	6.91e-25	-0.676981	0.404	0.626	1.08e-20
tmbim1b	1.96e-09	-0.677846	0.074	0.191	3.06e-05
gpx2	1.58e-09	-0.686285	0.097	0.219	2.46e-05
abcf2a	1.46e-10	-0.688499	0.108	0.241	2.27e-06
rbm5	3.92e-09	-0.690614	0.07	0.18	6.1e-05
n4bp1	3.97e-08	-0.691356	0.051	0.144	0.000617558
dachb	1.44e-09	-0.693562	0.066	0.181	2.25e-05
cep350	1.29e-08	-0.700131	0.025	0.112	0.000201266
sptlc2b	2.32e-08	-0.700688	0.108	0.219	0.000361316
spock3	7.16e-08	-0.702266	0.038	0.123	0.00111476
oaz1b	6.71e-19	-0.705433	0.33	0.527	1.04e-14
srpra	4.51e-10	-0.707753	0.066	0.183	7.02e-06
syt11a	1.73e-07	-0.708069	0.049	0.135	0.00270108
keap1a	7.01e-08	-0.711093	0.072	0.169	0.00109196
ankrd22	6.64e-10	-0.711135	0.135	0.266	1.03e-05
pef1	5.84e-08	-0.711852	0.078	0.178	0.000910044
hcn5	8.35e-08	-0.712671	0.129	0.239	0.00129975
slc17a8	4.42e-09	-0.713684	0.021	0.109	6.88e-05
si:dkeyp-27c8.2	4.91e-11	-0.714201	0.121	0.26	7.64e-07
atp6v0ca	4.33e-26	-0.715379	0.408	0.639	6.74e-22
arl5c	1.3e-05	-0.719039	0.04	0.105	0.202767
mych	3.28e-11	-0.721928	0.186	0.336	5.11e-07
vamp2	5.79e-15	-0.722021	0.184	0.363	9.02e-11
btc	5.46e-10	-0.726077	0.123	0.25	8.51e-06
pgp	4.68e-10	-0.726206	0.055	0.168	7.29e-06
stat3	8.97e-11	-0.7374	0.057	0.18	1.4e-06
tbata	4.38e-08	-0.742722	0.038	0.125	0.000681571
gadd45ba	1.36e-23	-0.742827	0.4	0.634	2.12e-19
stc2a	1.56e-08	-0.744488	0.038	0.131	0.000242596
cited4a	2.23e-07	-0.74816	0.08	0.174	0.0034683
stat1a	1.11e-14	-0.759685	0.178	0.353	1.72e-10
calm1b	3.41e-28	-0.761541	0.353	0.605	5.32e-24
tuba8l4	8.51e-21	-0.771453	0.463	0.631	1.33e-16
lipf	4.04e-11	-0.772257	0.027	0.138	6.3e-07
ccni	2.67e-14	-0.781144	0.142	0.309	4.15e-10
irs2b	1.09e-11	-0.789497	0.085	0.222	1.7e-07
cdh2	1.37e-12	-0.792027	0.131	0.281	2.13e-08
cfap20	1.61e-10	-0.793216	0.118	0.253	2.51e-06
irf2bpl	2.82e-09	-0.800014	0.027	0.12	4.39e-05
zgc:172302	5.35e-11	-0.803607	0.036	0.148	8.34e-07
jun	4.2e-49	-0.804176	0.662	0.892	6.54e-45
brd2a	2.92e-25	-0.806449	0.277	0.528	4.55e-21
dusp6	1.08e-10	-0.811202	0.08	0.208	1.68e-06
CR925719.1	6.01e-12	-0.812965	0.038	0.161	9.36e-08
ptp4a2b	1.35e-36	-0.82073	0.478	0.735	2.1e-32
b2m	5e-18	-0.825493	0.364	0.543	7.79e-14
hk2	1.7e-12	-0.826639	0.057	0.193	2.64e-08
prnprs3	1.4e-17	-0.833526	0.19	0.382	2.19e-13
atp2a3	8.57e-12	-0.834554	0.04	0.164	1.33e-07
lin28a	3.11e-37	-0.842294	0.526	0.769	4.84e-33
elmsan1b	4.84e-14	-0.847857	0.131	0.293	7.54e-10
aldh1a3	2.4e-11	-0.849684	0.025	0.135	3.74e-07
six4a	1.21e-12	-0.854599	0.055	0.192	1.89e-08
TMC1	1.65e-12	-0.855884	0.059	0.196	2.57e-08
nfkbiab	6.38e-16	-0.857589	0.137	0.319	9.93e-12
ddx5	1.75e-47	-0.863261	0.51	0.774	2.72e-43
letm1	1.59e-13	-0.864791	0.044	0.183	2.48e-09
iqsec1b	1.34e-14	-0.869517	0.106	0.275	2.09e-10
arg2	3.31e-32	-0.875302	0.313	0.599	5.15e-28
nrxn3b	1.56e-11	-0.878083	0.049	0.171	2.43e-07
phactr4a	4.99e-18	-0.881172	0.148	0.349	7.77e-14
fam219aa	1.19e-11	-0.883645	0.061	0.19	1.85e-07
sik2b	6.12e-17	-0.904129	0.125	0.313	9.54e-13
mlf1	2.74e-12	-0.904255	0.023	0.139	4.26e-08
tspan13b	1.11e-25	-0.91064	0.161	0.428	1.72e-21
sox2	9.42e-11	-0.914271	0.027	0.133	1.47e-06
cabp1b	4.18e-15	-0.925586	0.027	0.172	6.51e-11
jdp2b	2.87e-21	-0.930875	0.137	0.367	4.47e-17
cpeb4b	4.46e-28	-0.934597	0.233	0.498	6.94e-24
foxj1a	6.2e-12	-0.938872	0.091	0.232	9.65e-08
ier2b	2.64e-25	-0.963703	0.228	0.477	4.11e-21
wscd2	1.48e-15	-0.967383	0.044	0.199	2.31e-11
si:dkey-280e21.3	1.04e-16	-0.969853	0.112	0.295	1.62e-12
spag1a	8.92e-15	-0.970615	0.03	0.17	1.39e-10
pfkfb3	1.67e-19	-0.989264	0.152	0.359	2.6e-15
tescb	2.56e-16	-0.995054	0.036	0.193	3.98e-12
osbpl1a	1.95e-16	-1.0048	0.042	0.203	3.04e-12
lamp2	3.22e-22	-1.01967	0.097	0.322	5.01e-18
midn	5.51e-15	-1.03919	0.173	0.345	8.58e-11
tagapa	2.63e-16	-1.04274	0.074	0.245	4.1e-12
fosab	1.59e-72	-1.06621	0.594	0.894	2.47e-68
fam84a	5.63e-14	-1.07857	0.085	0.238	8.76e-10
ptpn13	1.34e-17	-1.07945	0.047	0.219	2.09e-13
slc16a3	8.77e-27	-1.09325	0.178	0.438	1.37e-22
si:ch211-207j7.2	1.02e-18	-1.10838	0.061	0.244	1.58e-14
ckbb	1.01e-38	-1.11893	0.317	0.6	1.57e-34
ccnl1a	9.55e-25	-1.12077	0.11	0.349	1.49e-20
tob1a	6.07e-27	-1.14865	0.171	0.437	9.46e-23
agrn	1.85e-18	-1.1503	0.076	0.26	2.88e-14
tmc5	7.89e-25	-1.17123	0.07	0.304	1.23e-20
laptm4b	3.05e-73	-1.2349	0.493	0.823	4.76e-69
rasd1	1.62e-22	-1.23594	0.078	0.3	2.52e-18
si:ch211-218o21.4	7.04e-26	-1.24103	0.059	0.296	1.1e-21
cox4i1l	5.69e-23	-1.26227	0.042	0.252	8.85e-19
si:dkeyp-72e1.9	3.31e-19	-1.29517	0.011	0.171	5.16e-15
irf2bp2b	2.26e-25	-1.30708	0.057	0.286	3.52e-21
fosb	2.5e-57	-1.36378	0.342	0.7	3.9e-53
stard15	2.72e-45	-1.42337	0.108	0.47	4.23e-41
socs3a	1.01e-47	-1.54052	0.182	0.552	1.57e-43
otofa	4.04e-55	-1.6101	0.08	0.508	6.29e-51
ivns1abpa	3.12e-50	-1.74485	0.091	0.469	4.85e-46
egr4	7.23e-46	-1.78428	0.137	0.507	1.13e-41
pdk2b	8.91e-22	-1.83424	0.03	0.221	1.39e-17
rtn4rl2b	1.12e-88	-1.90353	0.199	0.71	1.75e-84
clic5a	9.58e-43	-2.05079	0.015	0.336	1.49e-38

## Sheet: CL3
	p_val	avg_logFC	pct.1.saccule	pct.2.utricle	p_val_adj
si:dkey-151g10.6	8.85787e-102	0.878939	0.974	0.893	1.37935e-97
rpl39	4.68578e-91	1.02839	0.907	0.765	7.29669e-87
rps29	2.5712e-74	0.854304	0.92	0.8	4.00387e-70
ptgdsb.2	1.04407e-72	-1.82187	0.056	0.449	1.62583e-68
rps28	2.804e-63	0.882279	0.836	0.696	4.3664e-59
ptgdsb.1	1.63006e-61	-1.75513	0.038	0.37	2.53833e-57
rpl37.1	2.61561e-52	0.716174	0.881	0.802	4.07303e-48
rpl38	3.48172e-50	0.790544	0.807	0.67	5.42173e-46
hsp70l	4.69577e-50	0.852216	0.878	0.65	7.31225e-46
rps21	8.46925e-50	0.726277	0.854	0.771	1.31883e-45
rpl36a	1.20165e-44	0.643857	0.88	0.806	1.87121e-40
RPL37A	2.15829e-43	0.686113	0.862	0.804	3.36089e-39
rplp2l	2.17256e-43	0.68514	0.856	0.755	3.38311e-39
rpl29	7.27698e-43	0.8857	0.729	0.565	1.13317e-38
rplp1	2.18582e-41	0.470307	0.971	0.931	3.40376e-37
rpl35a	7.5448e-40	0.663671	0.825	0.731	1.17488e-35
icn	8.16151e-38	0.795568	0.868	0.824	1.27091e-33
epcam	9.68623e-38	-0.578965	0.916	0.968	1.50834e-33
cyp1b1	2.46566e-36	-1.40462	0.023	0.229	3.83953e-32
rps26l	2.99592e-36	0.643752	0.825	0.729	4.66524e-32
rpl23	6.49849e-36	0.513575	0.92	0.854	1.01194e-31
rpl31	1.40786e-35	0.613674	0.87	0.796	2.19232e-31
rpl36	4.13407e-35	0.638528	0.819	0.729	6.43758e-31
tgfb1a	2.3986e-33	-0.764513	0.37	0.668	3.73511e-29
btg1	2.84955e-33	-0.490277	0.772	0.935	4.43731e-29
cnmd	7.02872e-33	-0.530621	0.058	0.3	1.09451e-28
hmox1a	1.1778e-32	-1.06126	0.234	0.545	1.83408e-28
rps15a	1.26054e-32	0.566608	0.85	0.773	1.96291e-28
rps19	4.88884e-32	0.535083	0.879	0.804	7.6129e-28
cavin1b	5.95559e-31	-0.578916	0.092	0.352	9.27405e-27
bricd5	1.16195e-29	-0.938465	0.134	0.397	1.80938e-25
BX908782.2	6.77167e-29	-0.711566	0.052	0.263	1.05448e-24
slc4a4a	5.42516e-28	-0.708867	0.017	0.178	8.44806e-24
rpl35	1.13233e-27	0.520375	0.856	0.798	1.76326e-23
serpine2	1.95299e-27	1.31708	0.537	0.296	3.04119e-23
acss1	8.25589e-27	-0.49309	0.083	0.314	1.28561e-22
rpl14	1.52671e-26	0.43109	0.906	0.862	2.37739e-22
uba52	1.66099e-26	0.469357	0.881	0.81	2.58649e-22
sdc4	3.50743e-26	-0.361789	0.923	0.966	5.46177e-22
ebf3a.1	4.52844e-26	-0.504397	0.011	0.152	7.05168e-22
rps12	5.17233e-26	0.531474	0.843	0.791	8.05435e-22
f3b	6.81581e-26	-0.805813	0.505	0.767	1.06136e-21
vim	3.56224e-24	-0.438157	0.037	0.206	5.54712e-20
ddit3	4.42184e-24	-0.534369	0.35	0.658	6.88569e-20
zbtb16a	1.24318e-23	-0.497339	0.034	0.196	1.93588e-19
rps23	1.43064e-23	0.501267	0.838	0.789	2.22779e-19
atp1a1b	1.64422e-23	-0.439921	0.019	0.16	2.56038e-19
hsp70.3	2.86117e-23	0.376934	0.939	0.828	4.45542e-19
zgc:153911	3.69299e-23	-0.708032	0.225	0.492	5.75072e-19
notch3	3.89e-23	-0.420877	0.05	0.229	6.05752e-19
tmem47	1.75741e-22	-0.555583	0.231	0.504	2.73663e-18
mgst3a	2.13857e-22	-0.429611	0.07	0.263	3.33018e-18
slc25a22b	2.69985e-22	-0.529621	0.072	0.263	4.20421e-18
vapb	4.38822e-22	-0.445456	0.087	0.289	6.83333e-18
thbs1a	5.01236e-22	-0.447898	0.02	0.156	7.80525e-18
glula	7.16893e-22	-0.663914	0.078	0.271	1.11635e-17
tectb	1.1161e-21	-0.898669	0.019	0.15	1.738e-17
ppp1r10	2.29875e-21	-0.448906	0.136	0.368	3.57961e-17
RPS17	2.50252e-21	0.540468	0.777	0.704	3.89692e-17
rpl28	3.03032e-21	0.431695	0.859	0.808	4.71882e-17
msna	7.00775e-21	-0.494078	0.503	0.757	1.09125e-16
si:dkey-222f2.1	1.04661e-20	-0.525767	0.088	0.283	1.62978e-16
cldnb	1.20378e-20	-0.429566	0.897	0.951	1.87453e-16
jag1b	1.24425e-20	-0.42859	0.101	0.308	1.93755e-16
nanos1	2.13167e-20	-0.505602	0.22	0.476	3.31944e-16
dhrs13l1	2.49125e-20	-0.504259	0.096	0.296	3.87937e-16
egr4	3.07654e-20	-0.908521	0.029	0.168	4.79079e-16
si:ch211-152c2.3	4.74345e-20	-0.529177	0.105	0.306	7.38651e-16
atf3	6.24703e-20	0.665541	0.645	0.508	9.72787e-16
si:ch211-98n17.5	7.63863e-20	-0.41163	0.041	0.194	1.18949e-15
spry4	9.65285e-20	-0.477961	0.231	0.488	1.50314e-15
ndrg2	1.59302e-19	-0.519479	0.054	0.215	2.48065e-15
mafba	1.68231e-19	-0.399918	0.071	0.249	2.61969e-15
rpl30	2.01916e-19	0.400427	0.861	0.818	3.14424e-15
si:ch211-236l14.4	4.09667e-19	-0.366901	0.037	0.18	6.37934e-15
zgc:112437	6.95128e-19	-0.376624	0.149	0.377	1.08245e-14
atp1a1a.4	9.55473e-19	-0.424084	0.075	0.251	1.48786e-14
arl4aa	1.38051e-18	-0.459931	0.06	0.221	2.14973e-14
lonrf1l	2.41743e-18	-0.472997	0.211	0.449	3.76442e-14
irak3	3.13855e-18	-0.464093	0.164	0.387	4.88734e-14
rplp2	3.84324e-18	0.421769	0.815	0.757	5.98469e-14
otog	4.91303e-18	-0.4402	0.022	0.14	7.65058e-14
zfp36l2	6.32883e-18	-0.297869	0.054	0.211	9.85525e-14
tmem106ba	7.67613e-18	-0.330561	0.099	0.287	1.19533e-13
rps25	7.75322e-18	0.462133	0.77	0.725	1.20733e-13
si:dkeyp-117h8.2	8.55653e-18	-0.311074	0.019	0.132	1.33242e-13
chd2	8.90744e-18	-0.335826	0.093	0.277	1.38707e-13
sesn1	9.16885e-18	-0.349577	0.015	0.123	1.42777e-13
pcdh19	9.77219e-18	-0.317388	0.062	0.223	1.52173e-13
si:ch211-195b13.1	1.11137e-17	-0.478526	0.334	0.589	1.73063e-13
nfkbie	1.3679e-17	-0.385143	0.15	0.366	2.13009e-13
map3k3	1.43326e-17	-0.259573	0.033	0.164	2.23188e-13
irf1b	1.59808e-17	-0.456207	0.221	0.466	2.48853e-13
zgc:153704	1.78233e-17	-0.658437	0.023	0.14	2.77544e-13
dnmbp	1.89489e-17	-0.331143	0.097	0.281	2.95072e-13
scarb2a	1.97004e-17	-0.364437	0.156	0.377	3.06774e-13
cx30.3	2.98967e-17	-0.948426	0.157	0.356	4.65551e-13
meis1b	3.35184e-17	-0.305777	0.02	0.132	5.21948e-13
tp53bp2b	4.53356e-17	-0.301642	0.09	0.269	7.05966e-13
hlfa	4.67692e-17	-0.300923	0.04	0.176	7.28289e-13
epb41l5	5.22263e-17	-0.324514	0.181	0.411	8.13268e-13
stx5a	5.30524e-17	-0.297475	0.095	0.275	8.26132e-13
prrg1	5.468e-17	-0.388435	0.164	0.381	8.51478e-13
ptmaa	5.52345e-17	-0.388648	0.443	0.7	8.60112e-13
PLEKHH3	5.65049e-17	-0.290336	0.171	0.399	8.79894e-13
otomp	5.6517e-17	-0.330248	0.039	0.172	8.80083e-13
rps15	6.5752e-17	0.364203	0.867	0.848	1.02389e-12
nfkbib	6.63369e-17	-0.459834	0.248	0.478	1.033e-12
ginm1	7.56e-17	-0.268723	0.169	0.397	1.17724e-12
hmgn3	9.43358e-17	-0.320068	0.105	0.289	1.469e-12
crebbpb	9.91276e-17	-0.290004	0.108	0.296	1.54362e-12
h2afx1	1.02916e-16	-0.42901	0.258	0.506	1.60261e-12
fkbp5	1.07299e-16	-0.266665	0.037	0.168	1.67086e-12
mt-atp6	1.32206e-16	0.284179	0.998	0.998	2.05871e-12
rpl27	1.42184e-16	0.407497	0.814	0.755	2.21408e-12
faua	1.5828e-16	0.426201	0.805	0.777	2.46473e-12
rhoub	1.83826e-16	-0.288069	0.106	0.291	2.86254e-12
ets2	2.4754e-16	-0.397789	0.18	0.401	3.85469e-12
slain2	2.6705e-16	-0.264679	0.157	0.368	4.15851e-12
cyp1a	3.21242e-16	-0.710464	0.05	0.188	5.00238e-12
ch25h	3.35106e-16	-0.527555	0.138	0.33	5.21827e-12
slc1a3a	3.4956e-16	-0.403404	0.031	0.15	5.44334e-12
cldna	3.71449e-16	-0.450096	0.185	0.399	5.7842e-12
zgc:92107	4.07334e-16	-0.28041	0.132	0.332	6.343e-12
tnfrsf9a	4.9751e-16	1.21666	0.211	0.053	7.74722e-12
ehd1b	5.83705e-16	-0.344152	0.058	0.202	9.08945e-12
hsp70.2	6.08732e-16	0.283563	0.901	0.796	9.47917e-12
ndfip1l	6.46293e-16	-0.280455	0.025	0.138	1.00641e-11
slc9a3r1a	7.27038e-16	-0.345408	0.042	0.172	1.13214e-11
psph	7.82921e-16	-0.378733	0.04	0.168	1.21916e-11
mapk14a	9.11265e-16	-0.349814	0.1	0.273	1.41902e-11
tspan4b	1.00363e-15	-0.281022	0.015	0.113	1.56286e-11
calm3a	1.11968e-15	-0.344602	0.232	0.466	1.74357e-11
elmsan1b	1.57745e-15	-0.403317	0.317	0.561	2.4564e-11
cyp26b1	1.76878e-15	-0.478604	0.023	0.13	2.75435e-11
si:ch1073-185p12.2	1.84804e-15	-0.262192	0.044	0.174	2.87778e-11
tob1b	2.31745e-15	-0.383399	0.418	0.676	3.60873e-11
tead1b	2.44135e-15	-0.278442	0.172	0.387	3.80167e-11
rpz5	2.79492e-15	-0.420464	0.194	0.409	4.35225e-11
chd9	3.05674e-15	-0.2829	0.086	0.251	4.75996e-11
angptl4	3.94896e-15	-0.407422	0.284	0.532	6.14932e-11
eif3g	4.03413e-15	-0.29386	0.139	0.33	6.28194e-11
wfdc2	4.12313e-15	-0.252512	0.141	0.338	6.42054e-11
hmgb1a	4.79484e-15	-0.327391	0.139	0.33	7.46652e-11
rps14	4.80104e-15	0.335244	0.883	0.828	7.47619e-11
klf11b	5.07307e-15	-0.270959	0.134	0.326	7.89979e-11
nucks1b	5.12147e-15	-0.29525	0.024	0.13	7.97515e-11
fosl1a	5.22053e-15	-0.315805	0.854	0.919	8.12941e-11
fmnl3	5.36088e-15	-0.292938	0.048	0.178	8.34797e-11
egr2a	5.63464e-15	-0.445672	0.081	0.235	8.77426e-11
rpl32	6.19064e-15	0.359231	0.853	0.814	9.64007e-11
metrn	6.51521e-15	-0.300183	0.07	0.219	1.01455e-10
tmsb4x	7.33798e-15	0.339715	0.888	0.87	1.14267e-10
rps26	7.73086e-15	0.479432	0.7	0.662	1.20385e-10
aplp2	8.37121e-15	-0.329837	0.264	0.504	1.30357e-10
pptc7a	1.17464e-14	-0.259388	0.13	0.318	1.82915e-10
si:ch211-281l24.3	1.21159e-14	-0.277121	0.075	0.227	1.88669e-10
taok1a	1.34698e-14	-0.314425	0.119	0.296	2.09751e-10
mia	1.35573e-14	-0.571908	0.053	0.182	2.11115e-10
clstn1	1.43567e-14	-0.328704	0.126	0.306	2.23563e-10
tnfrsf11b	1.47903e-14	0.837504	0.453	0.279	2.30314e-10
gadd45ga	2.14499e-14	-0.551321	0.261	0.476	3.34017e-10
plk3	2.23868e-14	-0.28246	0.174	0.385	3.48607e-10
csnk1g2b	2.27976e-14	-0.281851	0.115	0.291	3.55004e-10
zfhx3	2.49234e-14	-0.255208	0.138	0.33	3.88107e-10
cgas	2.56705e-14	-0.383122	0.033	0.144	3.99741e-10
rpl22	2.76803e-14	0.473239	0.708	0.67	4.31037e-10
tagln2	3.15041e-14	-0.397283	0.412	0.652	4.90582e-10
ptgis	3.54456e-14	-0.498583	0.368	0.577	5.51959e-10
atrx	4.46564e-14	-0.277752	0.056	0.186	6.95389e-10
cst3	4.73989e-14	-0.32205	0.265	0.496	7.38096e-10
ndel1a	5.36169e-14	-0.264775	0.045	0.166	8.34923e-10
rpl34	6.65419e-14	0.352034	0.806	0.773	1.03619e-09
si:ch211-74m13.3	8.37411e-14	-0.319686	0.064	0.202	1.30402e-09
pcxa	8.38318e-14	-0.392021	0.081	0.225	1.30543e-09
rps24	8.87212e-14	0.371706	0.821	0.802	1.38157e-09
egr1	1.04353e-13	-0.482056	0.301	0.522	1.62499e-09
relt	1.08903e-13	-0.324766	0.064	0.2	1.69584e-09
trim8b	1.10435e-13	-0.362731	0.186	0.387	1.71969e-09
si:ch211-80h18.1	1.16723e-13	-0.942622	0.271	0.449	1.81762e-09
ammecr1	1.17549e-13	-0.336341	0.121	0.291	1.83047e-09
sec61g	1.28831e-13	0.338528	0.856	0.852	2.00616e-09
slc4a2a	1.33187e-13	-0.283426	0.071	0.211	2.07398e-09
slc12a4	1.42396e-13	-0.261477	0.05	0.174	2.2174e-09
timm23a	1.53613e-13	-0.264359	0.094	0.249	2.39206e-09
atp2b2.1	1.66373e-13	-0.259627	0.13	0.306	2.59076e-09
si:dkey-11f4.16	1.81881e-13	-0.273542	0.034	0.142	2.83224e-09
wbp1	2.00089e-13	-0.271005	0.058	0.186	3.11578e-09
vgll4b	2.08636e-13	-0.276115	0.069	0.206	3.24887e-09
rhoab	2.10839e-13	-0.353325	0.427	0.668	3.28319e-09
kansl1b	2.2389e-13	-0.258732	0.154	0.342	3.48641e-09
nedd4a	2.32617e-13	-0.314165	0.089	0.239	3.62232e-09
si:ch211-284f22.3	2.85178e-13	-0.253562	0.057	0.184	4.44079e-09
elf1	3.04364e-13	-0.350525	0.312	0.545	4.73955e-09
pim2	3.67379e-13	-0.416109	0.241	0.447	5.72082e-09
si:ch211-207j7.2	3.7134e-13	-0.257538	0.1	0.257	5.7825e-09
pdk2b	4.68552e-13	-0.306455	0.024	0.119	7.29629e-09
rps13	4.84734e-13	0.309356	0.868	0.818	7.54828e-09
bambia	5.65845e-13	-0.269267	0.085	0.231	8.81133e-09
myh9b	5.87153e-13	-0.366186	0.064	0.194	9.14315e-09
rhov	6.24929e-13	-0.300886	0.075	0.215	9.7314e-09
ppp4cb	8.25148e-13	-0.273913	0.154	0.336	1.28492e-08
ccnl1a	9.00114e-13	-0.346957	0.23	0.441	1.40166e-08
rpl11	1.02664e-12	0.292678	0.875	0.824	1.59869e-08
gpx3	1.19455e-12	-0.41897	0.053	0.172	1.86016e-08
thbs1b	1.54401e-12	-0.356177	0.376	0.601	2.40433e-08
col11a2	1.70153e-12	-0.276705	0.042	0.152	2.64962e-08
h1f0	1.72373e-12	-0.389269	0.038	0.144	2.6842e-08
lin28a	1.8403e-12	-0.54428	0.02	0.105	2.86571e-08
itgb4	2.67664e-12	-0.285761	0.138	0.31	4.16806e-08
btbd6a	2.80924e-12	-0.276786	0.071	0.202	4.37455e-08
prdx6	2.92226e-12	-0.268489	0.218	0.421	4.55054e-08
CU633745.1	3.59655e-12	-0.312243	0.044	0.152	5.60055e-08
rpl24	3.66889e-12	0.337754	0.829	0.824	5.71319e-08
hsp70.1	4.34157e-12	0.259133	0.819	0.731	6.7607e-08
rps6ka3b	4.98447e-12	-0.265559	0.083	0.221	7.76182e-08
bsg	6.59244e-12	-0.263252	0.34	0.571	1.02657e-07
si:ch211-243g18.2	8.76375e-12	-0.374721	0.122	0.273	1.36469e-07
rasl11b	9.02103e-12	-0.296598	0.036	0.136	1.40476e-07
gpx1b	1.03113e-11	-0.336985	0.13	0.287	1.60567e-07
nacad	1.07884e-11	-0.299039	0.026	0.115	1.67997e-07
hsd17b12a	1.08319e-11	-0.32744	0.129	0.285	1.68674e-07
bzw1b	1.09666e-11	-0.272921	0.596	0.8	1.70771e-07
fosb	1.40907e-11	-0.394896	0.735	0.858	2.19421e-07
stm	1.52881e-11	-0.843639	0.415	0.591	2.38066e-07
cldnh	1.57516e-11	-0.479242	0.059	0.172	2.45283e-07
zgc:153115	1.60545e-11	-0.275066	0.288	0.504	2.50001e-07
rasal2	1.72684e-11	-0.29845	0.136	0.298	2.68904e-07
znf536	2.00767e-11	-0.271548	0.035	0.132	3.12634e-07
gal3st1a	2.01128e-11	-0.27963	0.053	0.164	3.13197e-07
sipa1l1	2.16621e-11	-0.252097	0.037	0.136	3.37322e-07
h1fx	2.50575e-11	-0.428999	0.097	0.235	3.90196e-07
si:busm1-57f23.1	3.39238e-11	-0.380855	0.093	0.227	5.28262e-07
jmjd1cb	3.48466e-11	-0.257378	0.185	0.366	5.42631e-07
osbpl10b	3.50596e-11	-0.257479	0.1	0.241	5.45948e-07
vwa1	4.26746e-11	-0.261738	0.184	0.366	6.64529e-07
fxyd1	4.34833e-11	-0.350296	0.337	0.551	6.77122e-07
si:ch73-22o12.1	4.89809e-11	-0.264226	0.269	0.474	7.62731e-07
srrm2	5.18942e-11	-0.255864	0.255	0.457	8.08096e-07
ccl20b	7.40884e-11	-0.331547	0.039	0.136	1.1537e-06
nptx1l	9.36305e-11	-0.486838	0.029	0.115	1.45801e-06
histh1l	1.17455e-10	-0.391151	0.049	0.152	1.82901e-06
si:dkey-112a7.4	1.55152e-10	-0.262845	0.319	0.53	2.41602e-06
tagapa	2.13882e-10	-0.300933	0.121	0.265	3.33058e-06
amotl2b	2.47677e-10	-0.288559	0.203	0.379	3.85682e-06
prkcdb	2.54577e-10	-0.330487	0.278	0.47	3.96428e-06
b2ml	2.98466e-10	-0.266874	0.568	0.731	4.64772e-06
htra1a	3.10868e-10	0.799451	0.108	0.016	4.84083e-06
ahnak	4.17057e-10	-0.288694	0.475	0.686	6.49441e-06
hivep1	5.63981e-10	-0.252902	0.228	0.409	8.78232e-06
ctnnb2	6.49434e-10	-0.316191	0.434	0.619	1.0113e-05
cnn2	7.78073e-10	-0.271964	0.696	0.814	1.21161e-05
hopx	8.05858e-10	-0.275991	0.169	0.332	1.25488e-05
sox11a	8.47178e-10	-0.337668	0.22	0.393	1.31923e-05
rbbp6	1.00559e-09	-0.316362	0.423	0.638	1.5659e-05
ier5	1.2005e-09	-0.32055	0.471	0.678	1.86941e-05
per2	1.97285e-09	-0.250214	0.203	0.374	3.07212e-05
rps10	2.88877e-09	0.295447	0.839	0.806	4.49839e-05
nme2b.1	3.10982e-09	0.33271	0.714	0.709	4.84261e-05
prelid3b	3.35382e-09	-0.25371	0.416	0.628	5.22257e-05
nfkbiaa	3.41141e-09	-0.383015	0.897	0.919	5.31224e-05
sox4b	4.34219e-09	-0.293367	0.108	0.229	6.76167e-05
tiparp	4.38833e-09	-0.295495	0.413	0.613	6.83351e-05
zbtb20	4.90634e-09	-0.26498	0.301	0.498	7.64016e-05
laptm4b	6.60715e-09	-0.251142	0.087	0.2	0.000102886
pnp5a	8.26127e-09	-0.25197	0.12	0.247	0.000128645
mid1ip1b	1.46035e-08	-0.259381	0.239	0.411	0.000227405
mych	1.63436e-08	-0.252348	0.402	0.583	0.000254502
rps17	2.01744e-08	0.397039	0.61	0.583	0.000314156
max	2.06667e-08	-0.269306	0.379	0.563	0.000321822
phlda2	2.07728e-08	-0.297731	0.517	0.709	0.000323475
arl5c	2.3955e-08	-0.288081	0.258	0.429	0.000373027
abcb10	2.5718e-08	-0.323984	0.056	0.146	0.000400481
s100a10b	3.79594e-08	0.27804	0.818	0.808	0.000591104
zgc:175214	5.4391e-08	-0.277014	0.048	0.13	0.000846977
hbegfb	5.77718e-08	0.760857	0.176	0.079	0.000899623
CR762483.1	7.67706e-08	-0.800973	0.439	0.557	0.00119547
mcl1b	9.08567e-08	-0.289984	0.529	0.702	0.00141482
chga	1.41531e-07	-0.386914	0.033	0.101	0.00220392
dlx5a	1.46332e-07	-0.265033	0.058	0.144	0.00227869
pir	1.51965e-07	0.745567	0.263	0.162	0.0023664
ccl44	2.14529e-07	-0.346201	0.076	0.17	0.00334064
socs3a	6.5301e-07	-0.289234	0.452	0.613	0.0101687
nfkbiab	8.79391e-07	-0.278456	0.812	0.885	0.0136939
ucmaa	1.15384e-06	1.44574	0.185	0.099	0.0179676
chac1	2.40249e-06	0.279061	0.687	0.676	0.0374115
mcl1a	2.53228e-06	-0.351968	0.786	0.868	0.0394327
si:ch211-133n4.6	4.17475e-06	1.31058	0.49	0.476	0.0650093
actb1	4.66583e-06	-0.253615	0.764	0.848	0.0726564
dusp2	4.8601e-06	-0.273759	0.212	0.342	0.0756815
hspb1	5.8586e-06	0.740634	0.309	0.215	0.0912301
rps18	6.45764e-06	0.277036	0.725	0.735	0.100558
her9	9.28567e-06	0.539542	0.381	0.302	0.144596
txn	1.00587e-05	0.300706	0.563	0.494	0.156633
si:ch211-198c19.3	1.23931e-05	0.757186	0.129	0.059	0.192986
rrad	2.35083e-05	-0.254753	0.231	0.356	0.366071
lamc2	2.72383e-05	-0.441848	0.076	0.148	0.424155
sb:cb1058	5.04037e-05	0.510435	0.376	0.314	0.784886
fosab	0.00302144	-0.316558	0.891	0.891	1
btg2	0.000831286	-0.307885	0.808	0.893	1
cebpb	0.00021036	-0.257566	0.674	0.759	1
gadd45bb	0.00775482	-0.257556	0.769	0.834	1
ncl	0.0072394	0.256947	0.54	0.557	1
npm1a	0.000135368	0.262164	0.583	0.547	1
sfrp5	0.0330861	0.374509	0.124	0.091	1
sparc	0.000253652	0.376875	0.593	0.613	1
ppp1r13l	0.0558616	0.416826	0.188	0.164	1
cox17	0.0215627	0.417014	0.222	0.194	1
uqcrq	0.021055	0.419215	0.176	0.142	1
prdx1	0.0164786	0.44449	0.279	0.241	1
spink2.1	0.0499695	0.458265	0.221	0.2	1
mbpa	0.0169809	0.474145	0.354	0.332	1
atp5f1e	0.00830648	0.490608	0.294	0.271	1
elf3	0.000314446	0.495425	0.107	0.053	1
cldnc	0.00116363	0.508632	0.246	0.196	1
uqcr10	0.00182987	0.510566	0.293	0.253	1
igfbp1a	0.000950616	0.58956	0.333	0.289	1
BX248331.2	0.0138871	0.597954	0.153	0.113	1
clic2	0.0732833	0.475602	0.194	0.172	1
igfbp5b	0.0774795	0.373456	0.125	0.174	1
gstp1	0.0896069	0.261149	0.292	0.385	1
BX511111.1	0.0906656	0.319585	0.123	0.099	1
hspe1	0.0931408	0.393227	0.318	0.322	1
zfand2a	0.115395	0.257637	0.209	0.279	1
larp4ab	0.11838	0.319673	0.283	0.279	1
il34	0.126561	0.430024	0.151	0.132	1
crlf1a	0.14485	0.365977	0.162	0.144	1
cox7c	0.146179	0.40724	0.266	0.269	1
inhbaa	0.153306	0.317285	0.183	0.16	1
cox5aa	0.157282	0.25693	0.23	0.308	1
tfeb	0.16222	0.493313	0.161	0.148	1
pes	0.169336	0.35912	0.13	0.113	1
cpamd8	0.175967	0.278361	0.171	0.152	1
marcksl1a	0.183486	0.390899	0.118	0.101	1
si:ch73-46j18.5	0.186288	0.253009	0.145	0.188	1
atp5l	0.189919	0.296156	0.451	0.504	1
cox7b	0.191827	0.436055	0.225	0.225	1
mbpb	0.20314	0.339124	0.216	0.269	1
dad1	0.203428	0.352526	0.362	0.397	1
rps27l	0.215809	0.415355	0.199	0.188	1
rdh10b	0.275058	0.317818	0.259	0.261	1
ddx21	0.290265	0.271102	0.3	0.312	1
eef2a.1	0.306459	0.254155	0.093	0.117	1
arhgap42a	0.311796	0.28858	0.306	0.32	1
fkbp1b	0.312356	0.25693	0.142	0.176	1
rtn4a	0.324245	0.309767	0.393	0.443	1
abcf1	0.333427	0.3731	0.261	0.273	1
tspan36	0.362443	0.283914	0.325	0.336	1
id3	0.366209	0.358764	0.263	0.273	1
slc38a2	0.382183	0.325469	0.219	0.223	1
rdh10a	0.40067	0.413519	0.142	0.138	1
tsc22d1	0.441675	0.254484	0.228	0.279	1
tuba1b	0.474159	0.369415	0.229	0.241	1
tnip1	0.493173	0.280153	0.285	0.304	1
uqcrb	0.517963	0.313351	0.255	0.271	1
fnip1	0.519314	0.285995	0.148	0.176	1
atp5if1a	0.555851	0.261317	0.173	0.204	1
khsrp	0.55823	0.265345	0.138	0.138	1
slc7a3a	0.578203	0.270978	0.305	0.334	1
hspd1	0.589544	0.325903	0.194	0.202	1
selenow1	0.62836	0.254737	0.365	0.421	1
mrps6	0.632834	0.264151	0.124	0.144	1
mpz	0.649752	0.251685	0.121	0.136	1
cox6c	0.650077	0.303432	0.237	0.257	1
snrpg	0.662244	0.316699	0.242	0.261	1
srsf2a	0.670696	0.276207	0.234	0.277	1
tac3a	0.678613	0.280782	0.18	0.184	1
slc2a3b	0.700847	0.296554	0.1	0.113	1
p4hb	0.702236	0.33893	0.18	0.19	1
rab5if	0.70613	0.348516	0.146	0.152	1
cct2.1	0.70853	0.307389	0.145	0.168	1
timp2b	0.715889	0.311322	0.263	0.281	1
rac1a	0.718836	0.34415	0.212	0.233	1
timp2a	0.722147	0.336582	0.235	0.257	1
eif3jb	0.769092	0.333082	0.295	0.356	1
akap12b	0.771708	0.308428	0.265	0.287	1
srgn	0.782066	0.283786	0.159	0.166	1
col2a1a	0.798633	0.542886	0.167	0.18	1
tmsb	0.79974	0.377348	0.101	0.113	1
polr2l	0.813626	0.281783	0.145	0.152	1
wasla	0.842266	0.355014	0.178	0.202	1
cox7a2a	0.865454	0.271697	0.15	0.16	1
wu:fj05g07	0.879899	0.265813	0.103	0.107	1
ube2e1	0.899165	0.290305	0.108	0.113	1
gadd45aa	0.903372	0.288309	0.151	0.166	1
eif5a2	0.917957	0.257209	0.317	0.366	1
atp5mf	0.918156	0.29261	0.228	0.263	1

## Sheet: CL4
	p_val	avg_logFC	pct.1.saccule	pct.2.utricle	p_val_adj
her15.1	2.82692e-37	1.69903	0.586	0.133	4.40208e-33
rps29	7.35163e-45	1.13541	0.856	0.666	1.1448e-40
rpl39	6.99407e-38	1.13122	0.806	0.648	1.08912e-33
timp2b	1.22974e-07	1.1236	0.16	0.042	0.00191494
hmgn2	9.44478e-05	1.09369	0.277	0.178	1
rpl38	1.2112e-28	1.08463	0.728	0.494	1.88608e-24
rps28	9.54731e-28	1.07507	0.72	0.503	1.48671e-23
txn	3.17843e-07	1.05359	0.215	0.081	0.00494945
si:dkey-151g10.6	8.47865e-47	1.04573	0.966	0.84	1.32029e-42
rplp2l	2.67059e-25	1.04539	0.762	0.62	4.15864e-21
icn	2.16655e-12	1.04259	0.5	0.301	3.37375e-08
col2a1a	0.000173546	1.04221	0.131	0.054	1
rps21	5.77581e-35	1.01363	0.806	0.542	8.99409e-31
rpl37.1	1.22791e-37	0.993343	0.832	0.623	1.9121e-33
si:ch73-21g5.7	6.9603e-05	0.967153	0.134	0.048	1
rpl36	3.80379e-26	0.961398	0.741	0.557	5.92326e-22
vmp1	1.80296e-05	0.956357	0.128	0.039	0.280757
rps26l	1.54621e-26	0.948836	0.767	0.602	2.40776e-22
stmn1b	3.67771e-05	0.945555	0.157	0.063	0.572693
rpl35a	4.19932e-23	0.916826	0.709	0.521	6.53919e-19
rpl31	6.68755e-30	0.890664	0.84	0.642	1.04139e-25
rpl36a	1.90409e-25	0.858391	0.791	0.654	2.96506e-21
rpl29	3.01626e-12	0.830744	0.534	0.37	4.69692e-08
coch	0.140678	0.80008	0.11	0.16	1
rps15a	1.08826e-21	0.797911	0.764	0.645	1.69463e-17
si:ch211-222l21.1	1.58537e-10	0.77891	0.484	0.298	2.46874e-06
RPL37A	1.47213e-22	0.77412	0.777	0.657	2.2924e-18
rpl22l1	1.03711e-06	0.771314	0.372	0.247	0.0161499
npm1a	9.11819e-06	0.764928	0.272	0.154	0.141988
atp5f1e	6.28926e-06	0.758038	0.196	0.084	0.0979363
rps23	1.6409e-20	0.754464	0.775	0.657	2.55521e-16
rplp1	6.69092e-28	0.750805	0.908	0.852	1.04191e-23
her15.1.1	4.32597e-18	0.742412	0.759	0.503	6.73641e-14
lin28a	0.000106121	0.733057	0.251	0.139	1
rps12	2.03894e-18	0.732479	0.783	0.687	3.17504e-14
rps19	4.0495e-19	0.727857	0.804	0.693	6.30588e-15
rps17	3.16367e-11	0.722603	0.552	0.392	4.92647e-07
rpl23	2.69741e-21	0.698481	0.838	0.744	4.2004e-17
h1fx	0.00331607	0.690132	0.484	0.446	1
s100a10b	2.56584e-06	0.68971	0.309	0.172	0.0399553
rpl34	3.18683e-15	0.6868	0.715	0.59	4.96253e-11
RPS17	6.01732e-13	0.684169	0.699	0.572	9.37018e-09
krt18a.1	0.000228258	0.678093	0.165	0.078	1
snu13b	7.39222e-06	0.670408	0.123	0.033	0.115112
nop56	0.00189193	0.669098	0.209	0.136	1
rps15	6.33273e-18	0.664911	0.798	0.711	9.86132e-14
uba52	2.69117e-21	0.659136	0.861	0.765	4.19068e-17
rpl35	1.35011e-15	0.636369	0.78	0.678	2.10239e-11
si:ch73-281n10.2	0.00146747	0.635614	0.144	0.072	1
taf3	0.00178862	0.633352	0.113	0.051	1
rpl27	1.60616e-13	0.629149	0.736	0.654	2.50112e-09
rpl22	3.32466e-08	0.627059	0.592	0.545	0.000517716
snrpf	0.00027946	0.606776	0.131	0.054	1
fkbp1aa	0.000137587	0.606767	0.11	0.036	1
h2afvb	0.00641501	0.604791	0.199	0.139	1
rpl32	1.35986e-15	0.603838	0.801	0.693	2.11758e-11
rps14	4.03479e-14	0.601531	0.812	0.762	6.28297e-10
cox17	0.000322986	0.601089	0.131	0.054	1
marcksl1a	0.012871	0.599573	0.102	0.054	1
rpl30	2.25663e-14	0.59934	0.757	0.699	3.51403e-10
hmga1a	4.3375e-05	0.586616	0.325	0.214	0.675435
rpl14	1.50442e-19	0.579139	0.846	0.777	2.34268e-15
rplp2	6.21238e-13	0.578686	0.733	0.639	9.67392e-09
rps25	3.65555e-11	0.574643	0.702	0.605	5.69242e-07
rps24	7.74659e-11	0.573645	0.762	0.708	1.2063e-06
rps26	7.99826e-08	0.559565	0.613	0.548	0.00124549
serbp1a	4.89941e-05	0.551701	0.453	0.38	0.762937
si:ch73-46j18.5	0.00457679	0.54576	0.168	0.102	1
rpl11	3.15373e-11	0.544691	0.77	0.735	4.91099e-07
faua	6.68993e-13	0.535872	0.78	0.699	1.04176e-08
cdv3	0.0129386	0.529583	0.165	0.111	1
dla	0.00081812	0.529064	0.233	0.142	1
sall1b	0.00032826	0.527075	0.217	0.123	1
rpl28	4.47641e-13	0.526203	0.783	0.708	6.97067e-09
rpl18a	1.1613e-09	0.522487	0.733	0.681	1.80838e-05
rps13	6.75503e-14	0.521459	0.788	0.699	1.05189e-09
ddx21	0.0199043	0.518556	0.139	0.09	1
arhgap42a	0.000208915	0.516122	0.175	0.084	1
her12	0.00240515	0.514625	0.202	0.12	1
mbpa	0.028074	0.509111	0.141	0.093	1
rpl24	2.37365e-13	0.506222	0.796	0.717	3.69625e-09
rpl17	7.57479e-09	0.503603	0.751	0.714	0.000117955
si:ch211-288g17.3	0.121215	0.502235	0.147	0.117	1
cox6c	0.017108	0.50157	0.154	0.102	1
fbl	0.00463395	0.498858	0.102	0.048	1
syncrip	0.0440925	0.481901	0.209	0.169	1
rps27l	0.00321299	0.480551	0.11	0.051	1
polr2l	0.000513198	0.480213	0.102	0.036	1
rps16	7.96674e-12	0.480092	0.806	0.753	1.24058e-07
rpl23a	5.43505e-09	0.478299	0.686	0.63	8.46346e-05
pfn2	0.00841745	0.475524	0.322	0.268	1
eif2s2	0.0523428	0.471963	0.157	0.117	1
eif3jb	0.01945	0.470962	0.246	0.196	1
atp5mf	0.0040562	0.470014	0.141	0.078	1
snrpg	0.00939944	0.463457	0.134	0.078	1
hbegfa	0.000472581	0.457228	0.387	0.289	1
rpsa	5.70085e-08	0.455746	0.772	0.741	0.000887737
cox7b	0.0407874	0.45566	0.162	0.117	1
net1	0.00358145	0.451918	0.228	0.154	1
fthl27	0.00176714	0.448226	0.715	0.756	1
dkc1	0.00124971	0.44778	0.11	0.045	1
tp53inp1	0.0197801	0.446567	0.102	0.057	1
jpt1b	0.0925026	0.440506	0.12	0.087	1
rps27.2	2.96528e-05	0.440403	0.605	0.56	0.461753
elavl1a	0.0304303	0.435007	0.105	0.063	1
mbpb	0.177082	0.433045	0.11	0.084	1
cct6a	0.00698719	0.432444	0.107	0.054	1
uqcrb	0.0966939	0.429259	0.147	0.114	1
dad1	0.0206954	0.42777	0.259	0.208	1
eif5a2	0.0644762	0.42602	0.131	0.093	1
gng5	0.0162618	0.424121	0.105	0.057	1
atp5l	0.0603608	0.423905	0.335	0.331	1
foxj3	0.105662	0.423335	0.131	0.099	1
crybg1a	0.13849	0.422823	0.128	0.099	1
sox4a.1	0.0251341	0.4202	0.157	0.105	1
nme2b.1	0.000248444	0.420023	0.516	0.491	1
larp4ab	0.0344212	0.418479	0.128	0.084	1
smad3a	0.0491281	0.415964	0.144	0.102	1
fabp3	0.144104	0.41426	0.217	0.193	1
psmb7	0.0308139	0.413901	0.16	0.111	1
tnip1	0.129675	0.413638	0.11	0.081	1
nsa2	0.0405346	0.409554	0.215	0.169	1
tmsb	0.108591	0.408694	0.102	0.072	1
prmt1	0.107175	0.408652	0.188	0.16	1
eef2b	0.0681725	0.407376	0.408	0.419	1
eif4g1a	0.0290477	0.405619	0.178	0.127	1
rps5	9.3044e-07	0.405438	0.749	0.714	0.0144888
rps10	1.4978e-07	0.404235	0.754	0.726	0.00233238
fam120c	0.211135	0.4037	0.157	0.136	1
mt-nd3	0.00509142	0.403101	0.539	0.518	1
atp5pf	0.204343	0.401874	0.144	0.12	1
cct2.1	0.0489614	0.401235	0.118	0.078	1
ptgs2b	0.603324	0.401164	0.113	0.105	1
pim1	0.104497	0.396523	0.338	0.334	1
ube2d2l	0.00971597	0.396093	0.11	0.057	1
cct4	0.0141686	0.390943	0.194	0.133	1
rps27a	1.40715e-07	0.388943	0.822	0.792	0.00219122
top1l	0.0728413	0.38759	0.134	0.096	1
snrpd1	0.0163755	0.387081	0.128	0.075	1
rpl21	1.54853e-07	0.386127	0.783	0.753	0.00241136
pfn2l	0.12152	0.386111	0.12	0.09	1
rpl10	1.18724e-07	0.382449	0.796	0.786	0.00184877
tmsb4x	0.000404837	0.382406	0.73	0.768	1
rps7	6.53792e-07	0.382373	0.825	0.792	0.0101808
her4.2	8.13285e-07	0.380453	0.772	0.711	0.0126645
dnaja2a	0.126476	0.375111	0.139	0.108	1
rps2	0.000602992	0.374066	0.675	0.714	1
flna	0.229077	0.373955	0.225	0.205	1
pabpc1a	0.0439345	0.371396	0.332	0.31	1
srsf2a	0.110525	0.369208	0.128	0.096	1
rps18	0.00138247	0.36387	0.61	0.62	1
uba1	0.0106393	0.361722	0.105	0.054	1
hnrnpabb	0.21527	0.361561	0.236	0.223	1
rps9	3.79059e-06	0.359799	0.754	0.774	0.059027
rpl12	2.39237e-09	0.357968	0.851	0.837	3.7254e-05
ndufb2	0.0734386	0.354733	0.107	0.072	1
msi2b	0.57857	0.354552	0.202	0.208	1
zgc:174888	0.171462	0.350043	0.107	0.081	1
h3f3c	0.423966	0.34706	0.126	0.114	1
crebzf	0.279794	0.34605	0.165	0.148	1
hist1h4l	0.30702	0.344077	0.212	0.199	1
pleca	0.0734476	0.341477	0.209	0.172	1
cct5	0.183929	0.337856	0.157	0.133	1
ctnnb1	0.152407	0.337769	0.17	0.142	1
rps8a	5.70923e-06	0.336616	0.772	0.774	0.0889041
ncl	0.146442	0.335247	0.23	0.202	1
mt-atp6	1.14279e-08	0.330291	0.995	0.994	0.000177955
tcf12	0.0978084	0.328443	0.141	0.105	1
myca	0.0592445	0.326078	0.128	0.087	1
rpl4	0.136585	0.325841	0.437	0.443	1
odc1	0.213311	0.32136	0.39	0.392	1
sec61g	0.000233061	0.3193	0.709	0.672	1
mt-nd1	5.1718e-05	0.319045	0.835	0.813	0.805352
si:ch211-178n15.1	0.560384	0.316372	0.186	0.187	1
eef1da	0.116478	0.316113	0.325	0.319	1
CR293509.1	0.202253	0.312939	0.209	0.184	1
rps3a	0.000459418	0.312102	0.66	0.651	1
pabpn1	0.208506	0.311277	0.17	0.148	1
rpl15	0.000320441	0.310851	0.649	0.627	1
cox6b2	0.192731	0.308359	0.246	0.229	1
tgif1	0.0485545	0.307731	0.319	0.28	1
cdh2	0.295429	0.307147	0.249	0.238	1
arl6ip5b	0.383906	0.305779	0.105	0.09	1
id2a	0.190324	0.303841	0.288	0.262	1
rpl18	0.00011455	0.303757	0.688	0.702	1
rsl1d1	0.151259	0.301056	0.113	0.084	1
ddx61	0.262307	0.298038	0.233	0.22	1
eef1b2	0.0181826	0.297866	0.529	0.539	1
ahnak	0.556187	0.297683	0.139	0.133	1
lsm12b	0.204001	0.297433	0.17	0.148	1
smad7	0.588422	0.296649	0.118	0.111	1
rpl13	1.08361e-05	0.296571	0.877	0.831	0.168739
ddx3xb	0.314132	0.292701	0.105	0.087	1
hmgb2b	0.929339	0.286803	0.118	0.127	1
jupa	0.622223	0.285979	0.207	0.214	1
timp2a	0.185485	0.285047	0.102	0.075	1
cotl1	0.11487	0.282205	0.259	0.232	1
eif3ba	0.429358	0.281881	0.123	0.111	1
trib3	0.206451	0.281688	0.209	0.184	1
kitlga	0.305559	0.281682	0.23	0.217	1
tpt1	0.00312623	0.281387	0.634	0.614	1
rpl7	0.000685469	0.28049	0.712	0.699	1
rpl10a	0.000410128	0.278662	0.754	0.75	1
rps11	4.8071e-05	0.277894	0.798	0.792	0.748561
hspe1	0.623446	0.276863	0.212	0.217	1
yap1	0.494013	0.275022	0.175	0.169	1
vdac2	0.415776	0.274925	0.157	0.145	1
arrdc3a	0.0012698	0.27481	0.393	0.295	1
rack1	0.0120299	0.274475	0.626	0.633	1
rpl13a	0.00178236	0.273019	0.788	0.84	1
rhov	0.0987419	0.271567	0.147	0.108	1
adgrg1.1	0.795049	0.268325	0.141	0.145	1
atp5mc3b	0.699906	0.267557	0.259	0.277	1
tspan36	0.429737	0.266778	0.105	0.09	1
pax2a	0.543843	0.263951	0.128	0.12	1
wls	0.413245	0.263037	0.105	0.09	1
ywhaba	0.575538	0.262558	0.162	0.16	1
mvp	0.751609	0.262471	0.152	0.154	1
rps27.1	0.000834235	0.260955	0.728	0.732	1
cct3	0.249635	0.260306	0.131	0.108	1
epha2a	0.348821	0.258499	0.154	0.139	1
sparc	0.18487	0.258244	0.531	0.578	1
akap12b	0.487062	0.256111	0.126	0.114	1
si:dkey-177p2.6	0.230444	0.254358	0.319	0.304	1
marcksl1b	0.634617	0.25365	0.168	0.163	1
rps4x	0.00389528	0.253562	0.691	0.675	1
si:dkey-95p16.2	0.898589	0.250876	0.168	0.178	1
oip5-as1	0.000294929	-0.250426	0.045	0.12	1
khdrbs1b	0.00632194	-0.250954	0.068	0.13	1
rab1ab	0.00078758	-0.251795	0.147	0.259	1
CABZ01080568.1	0.000145532	-0.252286	0.327	0.497	1
rasd4	0.00349726	-0.25229	0.084	0.157	1
syne2b	0.000658071	-0.252471	0.081	0.172	1
cdo1	0.00563926	-0.253746	0.06	0.12	1
wee1	0.00298111	-0.254229	0.11	0.193	1
slc25a25a	1.70216e-05	-0.254975	0.293	0.509	0.26506
f3b	1.22293e-05	-0.256127	0.513	0.708	0.190435
sf3b1	0.000389344	-0.256284	0.055	0.136	1
btc	0.000911573	-0.257496	0.05	0.12	1
tfe3a	0.000422125	-0.257902	0.099	0.199	1
per2	0.000448075	-0.257931	0.079	0.169	1
ptges3a	0.00112236	-0.257947	0.06	0.136	1
hist2h2l	0.00243205	-0.258202	0.045	0.105	1
eif4a3	0.00234477	-0.25859	0.094	0.178	1
bsg	9.46759e-05	-0.260568	0.262	0.428	1
si:ch211-236l14.4	0.000201074	-0.260619	0.058	0.145	1
mgll	0.000895935	-0.260811	0.058	0.133	1
chmp5b	5.37526e-05	-0.261249	0.181	0.331	0.837035
pabpc1b	0.000138578	-0.262065	0.073	0.172	1
tagapa	0.00161468	-0.264175	0.055	0.123	1
stap2b	0.000688345	-0.264823	0.076	0.163	1
jag1b	7.46768e-06	-0.267379	0.136	0.292	0.116287
si:ch211-195b13.1	0.000157638	-0.267515	0.445	0.62	1
mertka	0.000665363	-0.267882	0.045	0.114	1
stard14	0.000386069	-0.268341	0.105	0.208	1
pim3	7.92509e-05	-0.270303	0.291	0.47	1
rnd1b	2.78134e-05	-0.270473	0.065	0.172	0.43311
rassf7b	2.58097e-06	-0.270818	0.251	0.452	0.0401909
her4.3	0.191041	-0.272413	0.131	0.169	1
nrarpb	0.00155185	-0.273621	0.071	0.148	1
ugt8	0.00016614	-0.274923	0.063	0.154	1
ddt	7.93239e-05	-0.275517	0.063	0.16	1
dap1b	8.38568e-05	-0.277641	0.107	0.226	1
pik3r1	0.000200167	-0.278723	0.045	0.123	1
eif1b	8.73828e-08	-0.278739	0.709	0.886	0.00136073
crema	0.00105628	-0.280535	0.102	0.193	1
calm3a	0.000664243	-0.280755	0.16	0.28	1
ppm1la	0.00179087	-0.280949	0.068	0.142	1
gak	0.000144598	-0.281711	0.039	0.117	1
egr2b	0.024906	-0.283969	0.063	0.111	1
spen	0.000375664	-0.285708	0.055	0.136	1
hsp90b1	0.000887436	-0.28707	0.042	0.108	1
si:ch211-207j7.2	0.000975249	-0.287266	0.136	0.244	1
suco	0.00049301	-0.287359	0.042	0.111	1
snw1	0.000769573	-0.287511	0.047	0.117	1
prkcdb	0.000382492	-0.287891	0.123	0.235	1
si:ch73-141c7.1	0.000214268	-0.289081	0.052	0.136	1
klf11b	3.08813e-05	-0.289461	0.181	0.337	0.480884
grb10b	0.000103419	-0.289483	0.162	0.301	1
hsp70.2	0.000447643	-0.289598	0.906	0.907	1
zgc:158564	0.00680083	-0.291543	0.175	0.265	1
dsc2l	0.00262338	-0.2916	0.058	0.123	1
hspa5	3.29745e-05	-0.292822	0.207	0.367	0.513479
stip1	0.000176297	-0.293328	0.134	0.253	1
hspa4a	0.000242681	-0.293539	0.33	0.488	1
pdlim1	0.000408666	-0.293627	0.134	0.25	1
mrpl38	0.00169051	-0.294626	0.05	0.114	1
erfl3	0.00202339	-0.296566	0.052	0.117	1
UBB	0.00517086	-0.296653	0.668	0.774	1
zgc:77849	3.99696e-05	-0.298384	0.107	0.229	0.622406
cavin2b	0.00029933	-0.300272	0.039	0.111	1
arrdc2	0.000167604	-0.301096	0.037	0.111	1
clstn1	4.06028e-05	-0.301434	0.196	0.358	0.632267
zgc:77650	0.00117311	-0.301767	0.071	0.148	1
slc16a1a	0.000397291	-0.303338	0.042	0.114	1
mknk2b	0.000103952	-0.304396	0.348	0.53	1
zfhx3	0.000677243	-0.30682	0.099	0.196	1
bicdl2	1.1272e-07	-0.307441	0.12	0.304	0.00175527
ak1	1.11559e-05	-0.308831	0.026	0.108	0.17372
cited4a	3.21391e-05	-0.309504	0.165	0.313	0.50047
ptprz1b	1.63621e-05	-0.310846	0.052	0.154	0.254791
ackr3b	0.000133758	-0.310887	0.034	0.108	1
oser1	1.7594e-05	-0.310908	0.165	0.322	0.273974
si:ch73-335l21.4	1.80647e-05	-0.311084	0.877	0.907	0.281303
atrx	0.000923302	-0.311619	0.06	0.136	1
vim	8.58208e-05	-0.313663	0.065	0.163	1
actb1	3.72915e-10	-0.314324	0.859	0.973	5.80704e-06
ccni	2.33271e-06	-0.317611	0.236	0.434	0.036325
acta1a	0.00139722	-0.317845	0.225	0.34	1
tmem106ba	3.63082e-05	-0.318217	0.042	0.13	0.565392
appa	5.97985e-05	-0.318426	0.212	0.367	0.931182
optn	0.000223053	-0.319668	0.099	0.205	1
rtn3	0.000305402	-0.320154	0.063	0.148	1
calm1b	3.0956e-06	-0.322135	0.063	0.181	0.0482047
n4bp1	1.63639e-05	-0.322155	0.094	0.22	0.254819
slc43a2b	4.90603e-05	-0.327521	0.209	0.367	0.763968
nedd9	1.62712e-05	-0.330048	0.107	0.238	0.253376
cldnb	8.6668e-05	-0.330346	0.804	0.867	1
gstm.1	0.000372259	-0.330497	0.05	0.127	1
tsc22d1	3.48326e-05	-0.330918	0.115	0.244	0.542414
limch1b	3.61933e-07	-0.33095	0.073	0.214	0.00563602
srsf5a	2.00212e-06	-0.331271	0.217	0.41	0.0311771
rcan1a	0.00648053	-0.333249	0.094	0.166	1
hpn	6.38125e-05	-0.335272	0.178	0.319	0.993688
ndel1b	3.92377e-06	-0.338051	0.123	0.274	0.0611009
ist1	1.53414e-05	-0.338434	0.118	0.253	0.238896
stx5a	0.000151132	-0.338508	0.05	0.133	1
chd2	6.79457e-05	-0.338827	0.039	0.12	1
phactr4a	0.000104075	-0.339848	0.113	0.229	1
kdm6ba	0.000164196	-0.339935	0.277	0.425	1
dnajb1b	1.30476e-07	-0.340329	0.709	0.828	0.00203178
aldh1a3	7.95258e-05	-0.343123	0.068	0.166	1
fosab	1.83081e-11	-0.343777	0.895	0.976	2.85093e-07
ell	4.1253e-06	-0.344291	0.086	0.217	0.0642391
tagln2	2.11485e-05	-0.345095	0.259	0.422	0.329325
mycla	0.000111632	-0.346351	0.047	0.133	1
trim8b	0.000356837	-0.351046	0.065	0.151	1
sema3fb	7.0628e-05	-0.352119	0.058	0.151	1
map1ab	0.000921564	-0.35377	0.05	0.12	1
hmgn3	4.93318e-06	-0.353813	0.126	0.277	0.0768195
irf6	3.81202e-07	-0.353949	0.209	0.416	0.00593607
hivep1	4.7001e-06	-0.353998	0.157	0.322	0.0731899
bicdl2l	0.00160497	-0.355629	0.06	0.133	1
irf2bp2b	0.000197284	-0.355815	0.079	0.175	1
ldhba	4.0172e-06	-0.355885	0.026	0.114	0.0625558
gal3st1a	4.3061e-06	-0.359849	0.05	0.157	0.0670546
coq10b	7.53783e-06	-0.360722	0.175	0.34	0.117379
eno1a	2.87011e-05	-0.36133	0.052	0.148	0.446933
zgc:91976	0.000411743	-0.362839	0.055	0.133	1
cldn7b	1.89675e-08	-0.362953	0.335	0.587	0.000295362
otogl	2.42547e-06	-0.362982	0.139	0.298	0.0377694
hsp90aa1.2	9.88591e-09	-0.365051	0.966	0.976	0.000153943
ets2	2.70019e-07	-0.367931	0.209	0.416	0.00420473
msna	1.71289e-05	-0.372664	0.301	0.473	0.266732
sh3bp5la	1.77865e-06	-0.373481	0.105	0.25	0.0276971
ivns1abpa	6.70456e-05	-0.373949	0.141	0.274	1
ca6	3.14519e-05	-0.375281	0.039	0.127	0.489769
cdh1	1.18948e-05	-0.375947	0.225	0.404	0.185225
btg2	2.93851e-13	-0.381856	0.749	0.973	4.57584e-09
metrn	4.96823e-08	-0.381969	0.094	0.262	0.000773653
si:dkey-112a7.4	8.88369e-07	-0.385906	0.152	0.325	0.0138337
zgc:153018	1.15446e-05	-0.386996	0.071	0.187	0.179773
alas1	3.3254e-09	-0.389186	0.369	0.617	5.17831e-05
prelid3b	1.03129e-08	-0.38938	0.366	0.63	0.000160593
si:ch211-243g18.2	1.18832e-09	-0.390911	0.233	0.476	1.85046e-05
camk2n1a	0.00106096	-0.393483	0.063	0.139	1
nfkb2	5.71937e-06	-0.39464	0.094	0.223	0.089062
fam76b	1.05023e-05	-0.39555	0.079	0.196	0.163542
dynll2a	8.2944e-06	-0.397514	0.042	0.139	0.12916
jdp2b	3.31654e-13	-0.400446	0.414	0.726	5.16452e-09
vamp8	2.20789e-06	-0.401809	0.045	0.151	0.0343812
krt5	0.000103847	-0.403768	0.045	0.127	1
serp1	4.40557e-05	-0.405226	0.097	0.211	0.686035
jun	1.42625e-11	-0.405753	0.804	0.937	2.22096e-07
leo1	0.000680501	-0.406655	0.055	0.13	1
ddx5	1.4184e-08	-0.407342	0.521	0.747	0.000220873
copb2	6.90175e-05	-0.409491	0.037	0.114	1
plxna4	2.56459e-05	-0.410858	0.045	0.136	0.399357
si:dkey-1m11.6	9.33199e-07	-0.412109	0.031	0.133	0.0145318
mycb	4.41373e-06	-0.418747	0.257	0.443	0.0687307
slc12a2	1.98072e-05	-0.423262	0.071	0.181	0.308438
tuft1a	8.83744e-11	-0.423908	0.293	0.572	1.37617e-06
ankrd22	3.57467e-07	-0.424458	0.283	0.491	0.00556647
egr4	1.61209e-05	-0.425136	0.154	0.298	0.251034
chmp4bb	2.92255e-05	-0.42758	0.086	0.199	0.4551
nfkbib	5.40775e-05	-0.428387	0.139	0.262	0.842095
ppp1r15a	3.70216e-08	-0.428709	0.092	0.259	0.0005765
btg1	3.04622e-08	-0.430478	0.605	0.771	0.000474358
efhd2	4.51769e-06	-0.432955	0.139	0.28	0.0703494
arl5c	2.93451e-09	-0.433732	0.181	0.41	4.56961e-05
si:dkeyp-117h8.2	2.9063e-06	-0.433888	0.021	0.105	0.0452569
tmod4	2.53037e-06	-0.434211	0.034	0.133	0.039403
stat1a	9.18397e-07	-0.43539	0.183	0.361	0.0143013
glula	4.75371e-10	-0.436628	0.351	0.623	7.40247e-06
ckbb	1.29551e-06	-0.438592	0.073	0.202	0.0201737
si:ch211-195b15.8	1.13018e-06	-0.44195	0.126	0.283	0.0175991
bag3	1.13775e-08	-0.445549	0.173	0.383	0.000177171
f11r.1	8.25537e-10	-0.451838	0.285	0.539	1.28553e-05
tgfb1a	3.37366e-07	-0.452576	0.277	0.476	0.00525346
nr4a2b	1.11679e-05	-0.453401	0.257	0.428	0.173906
mbd2	1.89133e-05	-0.454665	0.055	0.154	0.294518
efhd1	1.28401e-07	-0.456751	0.162	0.352	0.00199947
zgc:113314	5.36091e-06	-0.457813	0.045	0.145	0.0834801
agr2	2.8906e-06	-0.457964	0.291	0.497	0.0450124
ppp2r2d	6.22963e-08	-0.459007	0.013	0.108	0.000970079
hsp70.1	2.9728e-08	-0.46066	0.812	0.886	0.000462925
irs2b	1.11624e-07	-0.46158	0.165	0.355	0.00173821
sik1	1.57282e-09	-0.46201	0.314	0.569	2.44919e-05
pxk	3.09085e-06	-0.462752	0.05	0.157	0.0481308
pptc7a	8.27582e-08	-0.462787	0.118	0.289	0.00128871
nocta	1.13403e-06	-0.469831	0.168	0.34	0.0176592
tectb	8.97188e-08	-0.474079	0.262	0.476	0.0013971
slc25a33	1.40423e-05	-0.474146	0.081	0.196	0.218666
si:ch211-133n4.6	7.29516e-12	-0.474434	0.343	0.63	1.136e-07
angptl4	1.00595e-09	-0.476357	0.51	0.72	1.56647e-05
pcyt2	8.26004e-07	-0.477639	0.107	0.259	0.0128625
nccrp1	0.00346971	-0.481848	0.073	0.142	1
pard6a	3.62142e-06	-0.48215	0.068	0.184	0.0563927
ucp2	2.77226e-08	-0.484832	0.212	0.425	0.000431697
vps37c	1.21475e-06	-0.48858	0.031	0.13	0.018916
tdh	7.8308e-09	-0.489275	0.178	0.386	0.000121941
igfbp3	5.43625e-07	-0.49128	0.086	0.229	0.00846532
epcam	6.04784e-16	-0.492025	0.806	0.952	9.4177e-12
socs3a	1.80702e-09	-0.492025	0.377	0.642	2.8139e-05
cst3	8.12652e-09	-0.493061	0.123	0.31	0.000126546
sec23b	6.12358e-09	-0.495087	0.086	0.259	9.53564e-05
rhoab	7.64461e-09	-0.498769	0.285	0.533	0.000119042
cbx4	9.05321e-07	-0.499074	0.037	0.142	0.0140977
fosb	3.90398e-15	-0.50973	0.618	0.867	6.07928e-11
f2rl1.2	9.91768e-08	-0.515842	0.068	0.211	0.00154438
ccng2	2.17364e-08	-0.516352	0.094	0.262	0.00033848
igfbp1a	9.76791e-07	-0.516986	0.238	0.416	0.0152106
glulb	2.76409e-10	-0.517175	0.207	0.452	4.30424e-06
irf2bpl	2.62056e-07	-0.521548	0.026	0.127	0.00408073
selenop	2.83091e-07	-0.522986	0.042	0.157	0.00440829
phlda2	3.68853e-12	-0.524941	0.466	0.765	5.74378e-08
egr3	1.66581e-08	-0.526495	0.131	0.313	0.000259401
sult2st3	1.21853e-07	-0.528746	0.039	0.157	0.00189749
zgc:92313	1.50542e-11	-0.535731	0.136	0.37	2.34423e-07
junba	6.23198e-21	-0.539178	0.89	0.976	9.70444e-17
ginm1	8.02629e-09	-0.539607	0.107	0.292	0.000124985
nr4a1	6.50195e-13	-0.540972	0.317	0.611	1.01248e-08
sdc4	3.78491e-12	-0.541175	0.723	0.846	5.89387e-08
gstk1	5.49421e-08	-0.542469	0.016	0.114	0.000855558
itgb4	3.21387e-07	-0.543458	0.081	0.22	0.00500464
egr2a	3.55195e-10	-0.546843	0.249	0.497	5.5311e-06
dnase1	4.979e-09	-0.550582	0.107	0.292	7.7533e-05
CR762483.1	1.10853e-05	-0.556655	0.432	0.587	0.17262
ftr82	2.05445e-07	-0.559352	0.029	0.136	0.00319919
mcl1b	1.97768e-10	-0.562333	0.398	0.663	3.07965e-06
slc25a22b	9.19141e-11	-0.564647	0.102	0.307	1.43129e-06
nmrk2	2.93426e-07	-0.565845	0.076	0.211	0.00456923
atp1a1a.4	1.64385e-10	-0.574838	0.097	0.292	2.5598e-06
ctdspl3	1.48874e-09	-0.577314	0.013	0.127	2.31827e-05
abcb10	3.98929e-05	-0.579473	0.06	0.157	0.621212
ch25h	3.20778e-09	-0.5902	0.141	0.34	4.99515e-05
ptmaa	8.47502e-09	-0.592206	0.22	0.437	0.000131973
tjp3	1.85157e-10	-0.59603	0.154	0.38	2.88327e-06
dusp2	3.16424e-11	-0.59694	0.254	0.524	4.92735e-07
cish	3.14911e-08	-0.5972	0.154	0.34	0.000490379
cxcl18b	2.56864e-11	-0.608896	0.296	0.551	3.99988e-07
cicb	6.80892e-09	-0.620791	0.118	0.298	0.000106028
glud1a	8.41509e-11	-0.621165	0.016	0.148	1.3104e-06
h2afx1	3.7194e-11	-0.643126	0.22	0.461	5.79185e-07
arg2	2.38715e-17	-0.659337	0.492	0.768	3.71727e-13
b2ml	5.93118e-17	-0.662326	0.309	0.663	9.23604e-13
mcl1a	6.54158e-24	-0.674699	0.762	0.922	1.01865e-19
zgc:153911	3.7444e-06	-0.676758	0.089	0.217	0.0583078
bricd5	2.77256e-07	-0.677385	0.05	0.169	0.00431743
tob1a	1.65977e-10	-0.680811	0.241	0.482	2.58459e-06
gadd45ba	4.16102e-22	-0.684927	0.869	0.958	6.47953e-18
nfkbiaa	2.93151e-07	-0.687382	0.479	0.636	0.00456494
nfkbiab	2.64481e-09	-0.687723	0.466	0.669	4.1185e-05
pcxa	6.33399e-12	-0.691208	0.131	0.358	9.86328e-08
rpz5	9.59005e-15	-0.691609	0.317	0.614	1.49336e-10
nr4a3	2.39882e-16	-0.697729	0.285	0.611	3.73544e-12
gnpnat1	2.68396e-10	-0.71582	0.058	0.223	4.17947e-06
cebpb	4.01916e-15	-0.716206	0.568	0.795	6.25863e-11
tob1b	5.0915e-14	-0.72334	0.202	0.482	7.92848e-10
ddit3	7.42115e-15	-0.742414	0.264	0.563	1.15562e-10
slc1a3a	3.51693e-18	-0.757093	0.301	0.642	5.47656e-14
si:ch211-80h18.1	5.18757e-08	-0.771415	0.118	0.277	0.000807809
gstr	8.30535e-14	-0.772768	0.084	0.313	1.29331e-09
mid1ip1l	7.89733e-15	-0.779559	0.052	0.271	1.22977e-10
gadd45bb	2.77278e-24	-0.795964	0.67	0.886	4.31778e-20
si:ch211-152c2.3	7.46059e-17	-0.798809	0.152	0.458	1.16176e-12
inhbb	1.09488e-11	-0.816418	0.115	0.331	1.70495e-07
rtn4rl2b	2.27409e-09	-0.819247	0.01	0.117	3.54121e-05
igf2b	3.02843e-15	-0.834719	0.089	0.334	4.71588e-11
gpx1b	2.19857e-10	-0.857548	0.034	0.181	3.42361e-06
irf1b	2.70899e-12	-0.866721	0.128	0.352	4.21844e-08
tnfb	7.13683e-10	-0.900368	0.058	0.217	1.11135e-05
ifi45	1.20687e-13	-0.914817	0.113	0.34	1.87934e-09
laptm4b	2.84004e-12	-0.915867	0.06	0.25	4.42252e-08
stm	2.32726e-16	-0.924018	0.469	0.753	3.62401e-12
cx30.3	2.50011e-19	-0.95012	0.327	0.648	3.89317e-15
zgc:112437	1.90759e-19	-0.957581	0.12	0.428	2.97049e-15
pim2	9.10391e-20	-0.977133	0.128	0.437	1.41766e-15
cebpd	1.28096e-23	-0.989248	0.301	0.672	1.99471e-19
hopx	2.20114e-19	-0.997577	0.152	0.464	3.42761e-15
si:dkey-23i12.7	3.67851e-16	-1.0308	0.168	0.437	5.72817e-12
hmox1a	3.3645e-30	-1.69973	0.131	0.527	5.2392e-26

## Sheet: CL5
	p_val	avg_logFC	pct.1.saccule	pct.2.utricle	p_val_adj
hsp70l	2.73581e-24	1.02085	0.894	0.582	4.26021e-20
hsp70.3	2.74438e-22	0.810204	0.944	0.729	4.27355e-18
si:dkey-151g10.6	6.22956e-20	0.714549	0.952	0.825	9.70067e-16
rpl39	7.22203e-19	0.754634	0.862	0.605	1.12462e-14
timp2b	1.45946e-18	1.10585	0.667	0.26	2.27267e-14
hsp70.2	1.54604e-18	0.725619	0.921	0.65	2.40749e-14
rpl31	4.5212e-17	0.83959	0.765	0.475	7.04041e-13
rtn4rl2b	1.29656e-16	-1.86676	0.016	0.22	2.019e-12
rps21	2.2805e-15	0.849878	0.725	0.424	3.55119e-11
rps29	5.0471e-15	0.763572	0.77	0.588	7.85935e-11
socs3a	7.39512e-15	-0.999419	0.548	0.802	1.15157e-10
rpl38	5.42248e-14	0.934266	0.606	0.288	8.44389e-10
rpl37.1	6.33158e-14	0.807433	0.746	0.508	9.85953e-10
rplp2l	1.00975e-13	0.752122	0.733	0.458	1.57238e-09
laptm4b	1.41574e-13	-1.69931	0.053	0.266	2.20459e-09
rps28	3.86889e-13	0.82578	0.672	0.452	6.02463e-09
otofa	7.98594e-13	-1.57061	0.008	0.158	1.24357e-08
hbegfb	8.61413e-13	1.25071	0.421	0.107	1.34139e-08
rplp1	4.60146e-12	0.543948	0.899	0.825	7.1654e-08
stard15	6.72487e-12	-1.28798	0.008	0.147	1.0472e-07
icn	1.20942e-11	0.733397	0.738	0.497	1.88331e-07
hsp70.1	2.47936e-11	0.65087	0.786	0.571	3.86086e-07
rpl29	3.30942e-11	0.908544	0.532	0.243	5.15343e-07
calm3a	1.36591e-10	-0.729215	0.407	0.672	2.127e-06
rps15a	1.8362e-10	0.609179	0.738	0.571	2.85933e-06
rpl36	3.51911e-10	0.67131	0.661	0.446	5.47996e-06
jun	6.22719e-10	-0.743953	0.712	0.802	9.69698e-06
rpl36a	6.62709e-10	0.596362	0.733	0.548	1.03197e-05
eef1a1l1	8.66953e-10	0.344452	0.963	0.864	1.35002e-05
lin28a	1.0289e-09	-1.29138	0.069	0.249	1.60221e-05
RPL37A	1.55172e-09	0.616953	0.728	0.559	2.41634e-05
rpl23	6.67947e-09	0.505333	0.796	0.655	0.000104013
atp1a3b	1.57549e-08	-1.20313	0.04	0.181	0.000245335
s100a10b	1.69249e-08	0.666265	0.595	0.367	0.000263555
gpx1b	3.57004e-08	-1.10118	0.069	0.226	0.000555927
rpl35a	3.90027e-08	0.621451	0.664	0.503	0.000607351
tsc22d3	7.05255e-08	-0.844378	0.127	0.316	0.00109822
gadd45ga	8.98348e-08	-0.993446	0.302	0.497	0.00139891
rps26l	1.00774e-07	0.512186	0.69	0.537	0.00156925
egr4	1.21907e-07	-1.25622	0.045	0.181	0.00189834
rps25	2.2959e-07	0.560528	0.635	0.452	0.00357518
ccnl1a	2.44799e-07	-0.721023	0.14	0.333	0.00381201
si:ch211-218o21.4	2.8645e-07	-0.861492	0.011	0.102	0.00446061
txn	3.00825e-07	1.12497	0.209	0.04	0.00468444
ckbb	3.21608e-07	-1.08156	0.09	0.249	0.00500808
mt-nd4	3.46055e-07	-0.416924	0.852	0.949	0.00538877
cnbpb	3.80699e-07	-0.569755	0.204	0.407	0.00592825
rps23	4.03692e-07	0.527889	0.683	0.52	0.00628629
dnajc5b	4.39745e-07	-0.924324	0.024	0.13	0.00684771
zbtb4	4.64814e-07	-0.79519	0.021	0.124	0.00723808
rpl28	5.74325e-07	0.473717	0.712	0.554	0.0089434
mt-co2	6.85508e-07	-0.270395	1	1	0.0106747
fosb	9.45763e-07	-0.539524	0.69	0.78	0.0147274
rps19	9.72527e-07	0.485313	0.73	0.588	0.0151442
dap1b	1.00743e-06	-0.706556	0.042	0.164	0.0156877
mhc1zba	1.28708e-06	-0.655415	0.193	0.373	0.0200424
zbtb16a	1.36118e-06	-0.762841	0.019	0.113	0.0211963
sqstm1	2.15935e-06	0.391045	0.759	0.571	0.0336254
col2a1a	3.00723e-06	1.27821	0.172	0.034	0.0468286
krt18a.1	3.11038e-06	1.18028	0.291	0.119	0.0484349
RPS17	3.58853e-06	0.567148	0.585	0.418	0.0558806
calm1b	3.63357e-06	-0.866164	0.058	0.181	0.0565819
zgc:92630	4.07332e-06	-1.03178	0.045	0.158	0.0634297
ddit3	5.84492e-06	-0.6332	0.259	0.446	0.0910171
rps24	7.3082e-06	0.503323	0.646	0.537	0.113803
faua	7.81169e-06	0.449727	0.693	0.52	0.121644
rpz5	7.99909e-06	-0.592682	0.19	0.362	0.124562
calml4a	8.28528e-06	-0.935752	0.026	0.119	0.129018
slc25a5	8.4031e-06	-0.283422	0.833	0.932	0.130853
slc16a3	8.50836e-06	-0.806578	0.077	0.203	0.132492
tfeb	8.89481e-06	0.537525	0.368	0.181	0.13851
otofb	1.03538e-05	-0.733634	0.024	0.113	0.161229
glulb	1.2583e-05	-0.615443	0.288	0.469	0.195943
tob1a	1.45674e-05	-0.667927	0.249	0.412	0.226844
rps15	1.46931e-05	0.391086	0.728	0.605	0.228801
rpl17	1.76256e-05	0.385369	0.709	0.571	0.274466
serpine2	1.83321e-05	1.10602	0.14	0.023	0.285467
wasla	2.0535e-05	0.739488	0.278	0.119	0.319771
si:dkeyp-117h8.2	2.19201e-05	-0.633546	0.053	0.164	0.341339
tob1b	2.45741e-05	-0.61379	0.241	0.395	0.382668
rpl35	2.63569e-05	0.464769	0.683	0.565	0.41043
uba52	2.63906e-05	0.414496	0.775	0.695	0.410955
rpl24	2.65238e-05	0.414568	0.659	0.508	0.413028
dnajb1b	2.72513e-05	0.362311	0.558	0.345	0.424357
ezrb	2.95203e-05	0.484812	0.563	0.373	0.459691
pfn2	3.22594e-05	0.534325	0.5	0.339	0.502344
fosab	3.39718e-05	-0.401925	0.889	0.898	0.529009
zgc:174863	3.53962e-05	-0.710678	0.04	0.136	0.551189
si:ch211-222l21.1	3.64413e-05	0.499099	0.481	0.299	0.567464
rps10	3.72762e-05	0.377738	0.672	0.537	0.580465
sec61g	3.78319e-05	0.404994	0.688	0.565	0.589118
rps12	4.44856e-05	0.425322	0.656	0.52	0.692729
tnfrsf9a	4.82671e-05	1.01058	0.101	0.006	0.751615
si:ch211-133n4.6	5.47477e-05	1.51818	0.249	0.107	0.852531
dlg1	5.65169e-05	-0.694682	0.024	0.102	0.880081
cox8b	5.73391e-05	-0.644316	0.045	0.141	0.892884
pdk2b	5.84835e-05	-0.821673	0.063	0.169	0.910705
rplp2	6.15383e-05	0.369497	0.701	0.599	0.958274
ccni	6.70465e-05	-0.512047	0.193	0.345	1
s100s	6.88225e-05	-0.886729	0.026	0.107	1
si:ch73-233k15.2	8.00758e-05	-0.512036	0.169	0.316	1
crlf1a	9.42917e-05	0.877687	0.146	0.034	1
cxcl14	0.000103442	0.306464	0.458	0.277	1
pmp22b	0.00010668	0.285704	0.667	0.463	1
pcdh7a	0.000122687	0.799359	0.19	0.068	1
rps14	0.000127737	0.27993	0.772	0.65	1
rpl34	0.000129966	0.412305	0.587	0.469	1
fthl27	0.000137653	0.314573	0.873	0.751	1
rarga	0.00013968	-0.612637	0.032	0.113	1
plecb	0.000148896	0.734953	0.23	0.096	1
zgc:92606	0.000157455	-0.538536	0.026	0.102	1
timd4	0.000173738	-0.566195	0.074	0.181	1
vamp5	0.00019045	0.642757	0.225	0.096	1
plp1b	0.000192958	-0.54987	0.368	0.525	1
her9	0.000193012	0.567322	0.278	0.136	1
cremb	0.000216589	0.827217	0.19	0.073	1
sik1	0.000223418	-0.495679	0.296	0.452	1
crybg1a	0.000251018	-0.578029	0.048	0.136	1
npm1a	0.000278063	0.566972	0.399	0.266	1
mcl1b	0.00031353	-0.5662	0.27	0.401	1
tcima	0.000323475	-0.629942	0.344	0.463	1
b2ml	0.000336241	-0.352986	0.505	0.661	1
rpl14	0.000363294	0.297485	0.802	0.751	1
ptmab	0.000389437	-0.366059	0.688	0.768	1
rpl22	0.000427222	0.431813	0.519	0.407	1
rpl32	0.000432836	0.349298	0.685	0.582	1
si:ch211-195b15.8	0.000506361	-0.563139	0.048	0.13	1
irf1b	0.000530073	-0.752797	0.114	0.226	1
rpl18a	0.000547584	0.262311	0.741	0.61	1
cd63	0.00055837	0.319273	0.537	0.384	1
ier5	0.000586623	-0.378903	0.257	0.395	1
klf11b	0.000630263	-0.398494	0.061	0.153	1
gab1	0.000630934	0.620702	0.28	0.153	1
marcksl1a	0.0006489	0.560678	0.188	0.073	1
nop10	0.000653992	0.570427	0.146	0.045	1
irf2bp2b	0.00072902	-0.473653	0.048	0.13	1
zfand5a	0.00074652	0.551528	0.291	0.164	1
atp5if1b	0.000771562	-0.479308	0.082	0.181	1
eif3g	0.000788881	-0.501942	0.071	0.164	1
rps13	0.000823217	0.317895	0.675	0.554	1
map4l	0.000957748	-0.572178	0.05	0.13	1
arl3	0.00101501	-0.515706	0.037	0.107	1
ip6k2a	0.00101851	-0.45564	0.143	0.26	1
rasd1	0.0010661	-0.518798	0.037	0.107	1
s100b	0.00109789	0.432181	0.22	0.102	1
nfe2l1b	0.00121612	-0.465415	0.066	0.153	1
ddx5	0.00123946	-0.336533	0.616	0.729	1
sik2b	0.00127626	-0.424224	0.085	0.181	1
kcnj11l.1	0.001405	0.715983	0.259	0.147	1
arhgap42a	0.00145803	0.67948	0.161	0.068	1
phactr4a	0.00152724	-0.6978	0.061	0.141	1
pkig	0.00164121	-0.565037	0.058	0.136	1
CABZ01068367.1	0.00164496	-0.399179	0.159	0.271	1
letm1	0.0016488	-0.467073	0.042	0.113	1
vim	0.00189818	-0.602887	0.058	0.136	1
scn4ab	0.00194496	-0.305415	0.254	0.395	1
zgc:92107	0.00196888	0.612081	0.122	0.04	1
map1ab	0.00207375	-0.595806	0.048	0.119	1
sat1a.2	0.00220106	0.316454	0.698	0.588	1
apc	0.00232088	0.631773	0.119	0.04	1
vamp2	0.00238505	-0.5337	0.045	0.113	1
cyr61	0.00243883	0.584054	0.331	0.209	1
tpt1	0.00244083	0.270042	0.577	0.463	1
bhlhe40	0.00257198	0.586063	0.23	0.124	1
coch	0.00262789	0.695435	0.19	0.09	1
rpl30	0.00267964	0.288828	0.688	0.638	1
krt8	0.00307736	0.468598	0.487	0.379	1
zgc:162944	0.00313606	-0.408603	0.071	0.153	1
wbp1	0.00315397	-0.515445	0.05	0.119	1
atp5f1e	0.00317577	0.513844	0.217	0.113	1
tp53bp2b	0.0032586	-0.430962	0.053	0.124	1
calm2a	0.0032855	-0.559015	0.074	0.153	1
mbpb	0.00329415	0.503894	0.762	0.695	1
cox7b	0.00331547	0.514225	0.151	0.062	1
rab1ba	0.00332437	-0.380342	0.053	0.124	1
btg1	0.00350445	-0.289636	0.571	0.655	1
rps26	0.00360059	0.34042	0.521	0.412	1
dad1	0.00360599	0.460639	0.267	0.158	1
ammecr1	0.00363232	-0.422223	0.042	0.107	1
lsr	0.00368333	-0.4485	0.048	0.113	1
zgc:158343	0.00371628	0.268611	0.542	0.395	1
cfl1	0.00380663	0.288884	0.677	0.582	1
kmt2bb	0.00382981	-0.381238	0.061	0.136	1
ptp4a1	0.00409616	0.403811	0.386	0.271	1
sdha	0.00416296	-0.401145	0.05	0.119	1
cox6c	0.00418889	0.498926	0.177	0.085	1
etnk1	0.00425416	-0.424291	0.048	0.113	1
mt2	0.00426476	0.263832	0.405	0.271	1
ccng2	0.0045519	-0.539074	0.13	0.22	1
pcxa	0.00499195	-0.291794	0.04	0.102	1
ankrd22	0.00511865	-0.489108	0.106	0.192	1
phlda2	0.00517337	-0.406373	0.601	0.684	1
mgat4a	0.00519702	0.542693	0.103	0.034	1
ier2b	0.0052864	-0.306069	0.413	0.537	1
prelid1a	0.00534752	-0.334932	0.087	0.169	1
oaz1b	0.00546965	-0.445298	0.241	0.339	1
rpl27	0.00547081	0.281081	0.627	0.531	1
ywhabb	0.00606475	0.479722	0.135	0.056	1
myo10l3	0.0062918	-0.381557	0.053	0.119	1
mtbl	0.00636506	0.56037	0.101	0.034	1
baxa.1	0.00654672	-0.442973	0.061	0.13	1
pnp5a	0.00655597	0.309958	0.111	0.04	1
hspe1	0.00702375	0.374447	0.267	0.164	1
kitlgb	0.00723194	0.564792	0.108	0.04	1
ubb	0.00780678	0.344911	0.558	0.435	1
srrm1	0.00804254	-0.36527	0.138	0.226	1
hmox1a	0.00818732	-0.573394	0.063	0.13	1
pa2g4b	0.00821936	0.469678	0.13	0.056	1
ubc	0.00835452	-0.401574	0.563	0.616	1
rps7	0.00849278	0.282392	0.72	0.667	1
pdcd6ip	0.00849457	-0.25682	0.061	0.13	1
slc1a3a	0.00853578	-0.480616	0.056	0.119	1
mpz	0.00898037	0.287113	0.593	0.492	1
ssr3	0.00941171	0.433279	0.175	0.09	1
tnfrsf21	0.00977178	0.363252	0.336	0.232	1
si:dkey-187e18.1	0.00980161	0.473866	0.193	0.107	1
cited4a	0.00982855	-0.361364	0.056	0.119	1
id1	0.00986625	-0.406994	0.503	0.559	1
nop58	0.00993194	0.448267	0.167	0.085	1
fam107b	0.0100114	0.446117	0.106	0.04	1
nop53	0.0101137	0.519733	0.148	0.073	1
stat1a	0.0101888	-0.279876	0.365	0.48	1
jak1	0.0102794	-0.377482	0.209	0.299	1
rnf38	0.0105785	0.515592	0.103	0.04	1
rnasekb	0.0105952	-0.404512	0.074	0.141	1
per2	0.011394	0.419129	0.135	0.062	1
ctsf	0.011928	-0.276901	0.063	0.13	1
sb:cb1058	0.0122573	0.44439	0.103	0.04	1
ankrd12	0.0123619	-0.277409	0.069	0.136	1
phf20b	0.0128708	-0.432899	0.056	0.113	1
ctgfa	0.0129081	0.349136	0.172	0.09	1
ppp1r14aa	0.0129277	-0.544216	0.077	0.141	1
glula	0.0132578	-0.607282	0.114	0.186	1
s100t	0.0136296	-0.831611	0.05	0.107	1
eef2b	0.0137748	0.274789	0.481	0.384	1
ube2v1	0.0142071	-0.419038	0.048	0.102	1
calm3b	0.0143257	-0.399672	0.106	0.181	1
gabarapb	0.0143838	-0.35132	0.161	0.243	1
pik3r3b	0.0144956	-0.396505	0.056	0.113	1
hspb1	0.0149608	-0.263407	0.183	0.102	1
pim2	0.0150444	-0.383157	0.103	0.175	1
tpi1b	0.0154621	-0.369882	0.138	0.215	1
sox11a	0.0157902	0.555969	0.22	0.136	1
lsm12b	0.0158383	-0.357262	0.135	0.215	1
tspan3a	0.0160659	-0.342368	0.048	0.102	1
snrpg	0.0161547	0.362437	0.116	0.051	1
ndel1b	0.0168941	0.437568	0.122	0.056	1
nsa2	0.0179776	0.461816	0.161	0.09	1
aldoaa	0.018014	-0.305954	0.106	0.181	1
rnd3a	0.0181562	0.418871	0.177	0.102	1
adgrg1.1	0.0182178	0.42248	0.209	0.13	1
rbm5	0.0182331	-0.30141	0.048	0.102	1
notch3	0.0182877	-0.403517	0.095	0.164	1
syncrip	0.0190299	0.356034	0.28	0.192	1
zfand2a	0.0196127	0.447231	0.169	0.096	1
pbx4	0.0199168	-0.306268	0.111	0.186	1
slc20a2	0.0200544	-0.272363	0.19	0.277	1
cox7c	0.0204531	0.358805	0.185	0.107	1
si:dkey-222f2.1	0.0204749	-0.291497	0.095	0.164	1
lonrf1l	0.0206096	-0.274264	0.098	0.169	1
pcbp2	0.02127	-0.388024	0.085	0.147	1
pcf11	0.0213179	-0.29062	0.148	0.226	1
her4.2.1	0.0214709	0.542999	0.103	0.045	1
si:dkey-79d12.5	0.021489	0.301878	0.296	0.209	1
med19a	0.0216704	0.438593	0.119	0.056	1
arg2	0.0217082	-0.42702	0.259	0.339	1
mgll	0.0219744	-0.422416	0.05	0.102	1
brdt	0.0220833	-0.376301	0.071	0.13	1
efhd1	0.0222956	-0.345223	0.204	0.294	1
taf15	0.0227794	-0.327203	0.058	0.113	1
atp2b1a	0.0239828	-0.648782	0.167	0.237	1
fam102ab	0.0243851	-0.3832	0.063	0.119	1
rpl18	0.0248711	0.257039	0.661	0.582	1
myo1cb	0.0250774	-0.297739	0.323	0.418	1
dusp5	0.0252688	0.392213	0.243	0.164	1
gapdhs	0.0252705	-0.317836	0.458	0.531	1
si:dkey-16l2.16	0.0258099	0.411729	0.101	0.045	1
acin1a	0.0263503	-0.257403	0.161	0.243	1
fbxw11b	0.0266906	-0.269209	0.119	0.192	1
eif2s2	0.0283177	0.374134	0.196	0.124	1
h2afx1	0.0283487	-0.334252	0.159	0.232	1
sncga	0.0286819	-0.34852	0.22	0.299	1
arl5c	0.0290284	-0.321826	0.18	0.254	1
cd9b	0.0299797	0.288557	0.677	0.633	1
ppib	0.0312132	0.374761	0.127	0.068	1
gldn	0.0317207	-0.334706	0.108	0.175	1
tuba8l4	0.0320051	-0.308981	0.429	0.514	1
sars	0.032512	0.378283	0.106	0.051	1
cox17	0.0328686	0.388557	0.135	0.073	1
scn1ba	0.0336577	-0.270773	0.077	0.136	1
frmd6	0.0342676	0.363933	0.114	0.056	1
rtn3	0.0342695	-0.299579	0.087	0.147	1
si:ch73-46j18.5	0.0351315	0.410898	0.146	0.085	1
cotl1	0.035674	-0.329826	0.196	0.277	1
sparc	0.0359743	0.35777	0.46	0.384	1
snu13b	0.0363397	0.355904	0.13	0.068	1
gpx4b	0.0375504	0.428513	0.124	0.068	1
etf1b	0.037635	-0.291078	0.257	0.333	1
rpl22l1	0.0378353	0.344023	0.249	0.169	1
zhx2a	0.0379052	0.411651	0.172	0.107	1
cry2	0.0383097	0.435608	0.116	0.062	1
rbbp6	0.0386455	-0.27153	0.212	0.294	1
abcf1	0.0386468	0.307889	0.156	0.09	1
twistnb	0.0402072	0.346762	0.103	0.051	1
b2m	0.0402439	-0.359966	0.476	0.548	1
uqcr10	0.0410932	0.253316	0.185	0.113	1
pleca	0.0416057	0.358259	0.233	0.158	1
hspbp1	0.0421655	0.418519	0.13	0.073	1
rpl4	0.0431783	0.271503	0.452	0.401	1
clstn1	0.0451237	-0.310713	0.132	0.198	1
fam84a	0.0460615	-0.578865	0.066	0.113	1
mapkapk2a	0.048639	-0.288998	0.114	0.175	1
sall1b	0.0488161	-0.366718	0.082	0.136	1
igfbp1a	0.0490512	0.414249	0.135	0.079	1
bud31	0.0491481	0.322462	0.101	0.051	1
si:ch211-207j7.2	0.0492708	-0.338086	0.056	0.102	1
vat1	0.049563	-0.315237	0.246	0.322	1
usp10	0.0496968	0.412069	0.14	0.085	1
CT027638.1	0.0504378	-0.330245	0.667	0.706	1
bag3	0.0509217	-0.374659	0.074	0.124	1
prnprs3	0.0550766	-0.303305	0.124	0.186	1
lasp1	0.0554049	0.346237	0.175	0.113	1
dusp6	0.0563117	-0.424671	0.079	0.13	1
dusp1	0.0566134	0.252491	0.159	0.096	1
pafah1b1b	0.0575532	-0.414588	0.063	0.107	1
ndfip1	0.0598621	-0.269185	0.074	0.124	1
her15.1.1	0.0624912	0.652567	0.103	0.056	1
cavin2b	0.0637745	-0.429774	0.063	0.107	1
si:dkey-31g6.6	0.0718216	-0.347813	0.386	0.435	1
tent5ba	0.0721052	-0.356014	0.069	0.113	1
sdcbp2	0.0735571	0.301194	0.217	0.158	1
flna	0.0745181	0.306103	0.246	0.186	1
si:ch211-178n15.1	0.0748362	0.264784	0.233	0.169	1
efhd2	0.0754212	0.288394	0.198	0.136	1
dbi	0.0760755	0.279126	0.103	0.056	1
zbtb20	0.0768731	-0.334044	0.138	0.192	1
sh3bp5la	0.0785825	-0.289666	0.082	0.13	1
chmp5b	0.0786767	0.351556	0.185	0.13	1
kansl1b	0.0792843	-0.411237	0.066	0.107	1
ywhaz	0.0800279	0.397262	0.106	0.062	1
csnk1a1	0.0832849	-0.31602	0.161	0.215	1
ptbp1b	0.0870767	-0.26046	0.074	0.119	1
tuba8l3	0.0882998	0.251694	0.101	0.056	1
myl9b	0.0889824	0.427524	0.138	0.09	1
ahsa1b	0.0905518	0.306631	0.114	0.068	1
cebpd	0.0907629	-0.309756	0.198	0.266	1
elf1	0.0908288	0.372464	0.111	0.068	1
BX284638.1	0.0920206	0.370006	0.138	0.09	1
anxa11a	0.0962714	0.251539	0.127	0.079	1
atp5f1d	0.0964658	-0.290641	0.077	0.119	1
polr2a	0.097091	-0.280899	0.071	0.113	1
psmb7	0.100275	0.306668	0.146	0.096	1
hmgn6	0.106317	-0.260414	0.106	0.153	1
gal3st1a	0.106688	-0.32307	0.069	0.107	1
zgc:153867	0.107919	-0.272777	0.122	0.169	1
eef2l2	0.10835	-0.268701	0.095	0.141	1
pabpn1	0.109561	-0.28216	0.138	0.186	1
tfe3a	0.109706	-0.292605	0.082	0.124	1
cdc42ep5	0.110545	0.284448	0.151	0.102	1
hspb8	0.11106	0.334312	0.148	0.102	1
qki2	0.114732	-0.258704	0.087	0.13	1
uqcrb	0.114959	0.296209	0.193	0.141	1
ywhaqb	0.117251	-0.349578	0.153	0.203	1
tiparp	0.120142	-0.281328	0.238	0.299	1
pxk	0.121604	-0.254821	0.127	0.175	1
cox7a2a	0.132302	0.301516	0.153	0.107	1
jupa	0.137662	0.289848	0.198	0.153	1
jpt1b	0.139724	0.340531	0.106	0.068	1
brd2a	0.140842	-0.272763	0.36	0.412	1
nfil3-5	0.141743	0.275659	0.172	0.124	1
rps17	0.142647	0.252332	0.36	0.322	1
net1	0.143049	0.314767	0.143	0.102	1
fabp7a	0.151462	-0.292336	0.09	0.13	1
cpeb4b	0.156249	-0.315248	0.278	0.316	1
hopx	0.160979	-0.305791	0.116	0.158	1
srrm2	0.16687	-0.290904	0.116	0.158	1
bzw1b	0.168782	-0.29074	0.452	0.486	1
hmgb2b	0.172199	0.31041	0.103	0.068	1
myl6	0.174001	0.324294	0.114	0.079	1
id2b	0.1758	0.451265	0.206	0.158	1
zgc:158564	0.175989	-0.372894	0.167	0.203	1
agrn	0.181885	-0.347362	0.085	0.119	1
acsbg2	0.182213	0.28416	0.164	0.124	1
gadd45ba	0.184589	-0.26976	0.733	0.757	1
gstr	0.185502	-0.30495	0.18	0.22	1
histh1l	0.188242	0.370015	0.114	0.079	1
spry4	0.192102	0.32239	0.23	0.192	1
junbb	0.200591	-0.291655	0.18	0.22	1
si:ch211-212g7.6	0.205683	0.256051	0.119	0.085	1
spint1a	0.208309	-0.294726	0.077	0.107	1
jund	0.212573	-0.278343	0.497	0.537	1
ndufb2	0.225206	0.283975	0.103	0.073	1
rbx1	0.289876	0.254522	0.124	0.096	1
canx	0.328637	0.283824	0.103	0.079	1
hk1	0.341647	-0.272868	0.085	0.107	1
aplp2	0.348615	0.293311	0.138	0.113	1
zgc:92313	0.359561	0.297965	0.101	0.079	1
tpm4a	0.370973	0.28084	0.143	0.119	1
si:dkey-23i12.7	0.399252	-0.326573	0.098	0.119	1
zgc:77650	0.469432	0.267592	0.124	0.107	1
CR762483.1	0.702667	-0.622045	0.228	0.198	1

## Sheet: CL6
	p_val	avg_logFC	pct.1.saccule	pct.2.utricle	p_val_adj
nkl.2	6.47112e-05	-1.8304	0.036	0.129	1
CR936442.1	1.26687e-14	-1.30825	0.142	0.431	1.97277e-10
rbpjb	3.52355e-14	-1.12522	0.065	0.322	5.48687e-10
si:ch211-165d12.4	1.16131e-06	-1.08434	0.015	0.118	0.0180839
rbp4	1.04569e-05	-1.06037	0.033	0.137	0.162835
b2m	9.17854e-30	-1.03362	0.629	0.918	1.42928e-25
psmb9a	2.50539e-09	-0.977683	0.015	0.157	3.9014e-05
ccl34b.4	2.22574e-05	-0.955874	0.022	0.114	0.346592
CABZ01081490.1	6.39061e-06	-0.887507	0.025	0.129	0.0995145
b2ml	2.03572e-19	-0.84986	0.371	0.725	3.17003e-15
nfkb2	6.50476e-09	-0.822298	0.047	0.216	0.000101292
ccr2.1	2.44499e-07	-0.806094	0.025	0.153	0.00380733
tnip1	7.24445e-09	-0.770056	0.156	0.38	0.000112811
psmb12	1.51262e-07	-0.762949	0.044	0.188	0.00235546
sla2	2.55594e-06	-0.722633	0.029	0.145	0.0398011
traf1	1.4152e-05	-0.708006	0.055	0.173	0.220375
xpc	1.22915e-05	-0.695443	0.015	0.102	0.191403
cxcr4b	2.92356e-05	-0.691346	0.225	0.373	0.455257
BX322618.1	0.0184654	-0.687681	0.105	0.176	1
irf1b	8.33367e-06	-0.677518	0.033	0.141	0.129772
nfkbie	1.27286e-06	-0.663847	0.156	0.337	0.019821
eif3g	1.83615e-08	-0.660688	0.098	0.298	0.000285925
CU207241.1	0.000180043	-0.660496	0.04	0.129	1
BX936337.1	4.2969e-06	-0.658528	0.102	0.255	0.0669113
syk	0.000234403	-0.645556	0.025	0.102	1
mhc1zba	7.46007e-08	-0.626366	0.32	0.533	0.00116168
ahr2	3.88263e-05	-0.618077	0.073	0.192	0.604603
tob1a	0.00157337	-0.617455	0.051	0.129	1
si:dkey-262k9.2	4.1754e-05	-0.606817	0.022	0.11	0.650193
CABZ01084575.1	3.78054e-05	-0.588472	0.025	0.118	0.588706
pho	6.22816e-05	-0.584335	0.08	0.2	0.969848
si:ch211-119e14.1	6.72282e-05	-0.56593	0.025	0.114	1
calm1b	1.91718e-05	-0.56456	0.12	0.275	0.298544
BX248082.1	1.48873e-05	-0.564298	0.229	0.404	0.231825
ccni	6.1132e-06	-0.553056	0.316	0.502	0.0951948
rsl24d1	1.03953e-11	-0.549024	0.556	0.792	1.61876e-07
rpl6	1.25998e-10	-0.5467	0.658	0.8	1.96204e-06
vsir	0.000388011	-0.521079	0.051	0.141	1
rpl3	6.66419e-14	-0.517465	0.8	0.91	1.03775e-09
u2af2b	0.000585701	-0.516033	0.073	0.169	1
si:busm1-266f07.2	3.56088e-05	-0.506315	0.229	0.404	0.5545
si:ch211-207n23.2	0.0106577	-0.501814	0.069	0.137	1
si:ch211-281l24.3	0.000251714	-0.501805	0.036	0.122	1
sept7b	0.00298991	-0.49539	0.04	0.106	1
mhc1uka	0.000158889	-0.49266	0.029	0.114	1
rad54l2	0.0011516	-0.489801	0.033	0.102	1
nap1l1	0.00269897	-0.485457	0.076	0.157	1
eif3m	2.91609e-05	-0.478105	0.262	0.435	0.454093
rplp0	3.55146e-17	-0.475064	0.909	0.984	5.53033e-13
ola1	0.00318513	-0.471853	0.131	0.224	1
lsm7	0.00812671	-0.463083	0.058	0.122	1
pim2	0.00526162	-0.461549	0.065	0.137	1
ddx27	0.00257015	-0.460203	0.036	0.102	1
coro1a	0.00838217	-0.459843	0.131	0.212	1
rps3	7.77656e-12	-0.459253	0.793	0.906	1.21097e-07
scaf1	0.000565221	-0.447494	0.033	0.11	1
golga7	0.0141183	-0.446523	0.047	0.102	1
si:ch211-105j21.9	0.000870728	-0.442775	0.033	0.106	1
ppiaa	1.94551e-09	-0.442065	0.684	0.859	3.02954e-05
ndufv1	0.00018111	-0.440939	0.025	0.106	1
wasb	0.000118519	-0.432901	0.185	0.345	1
eif3ea	0.000441593	-0.432166	0.255	0.404	1
rsl1d1	0.00179184	-0.431995	0.124	0.227	1
kmt2bb	0.00317446	-0.429447	0.058	0.133	1
si:ch211-222l21.1	4.27936e-06	-0.427781	0.407	0.627	0.0666382
kansl1b	0.00130221	-0.425343	0.065	0.153	1
ccl36.1	0.0306148	-0.423223	0.095	0.157	1
nsa2	3.40976e-05	-0.421752	0.302	0.478	0.530968
arrb2b	0.0093019	-0.421707	0.091	0.165	1
slc25a5	2.32501e-15	-0.421467	0.938	0.976	3.62051e-11
tnrc6c1	0.00327313	-0.419023	0.04	0.106	1
hmha1b	0.000757101	-0.417835	0.058	0.149	1
fmnl1a	0.00705538	-0.416483	0.047	0.11	1
eif3c	0.00107857	-0.412189	0.113	0.22	1
ccr9a	0.00262032	-0.409482	0.604	0.69	1
prps1a	0.00461779	-0.406716	0.084	0.165	1
ctnnb2	0.0105546	-0.406198	0.084	0.153	1
SERP1	0.00193564	-0.405184	0.124	0.227	1
tubb2b	0.00129266	-0.404011	0.065	0.153	1
si:dkey-46a10.3	0.000720208	-0.403806	0.029	0.102	1
ranbp1	0.00113607	-0.402531	0.095	0.196	1
pfkpa	0.00280101	-0.399992	0.055	0.129	1
setb	0.0210416	-0.397823	0.142	0.216	1
eif3f	8.11619e-05	-0.397533	0.436	0.592	1
ptprc	0.000969063	-0.397329	0.116	0.227	1
hnrnpk	0.00136565	-0.395819	0.033	0.102	1
ddx5	1.27777e-05	-0.395599	0.345	0.561	0.198975
eif5b	0.00166114	-0.393248	0.127	0.231	1
n4bp1	0.00382197	-0.392494	0.047	0.118	1
tax1bp1b	0.00982263	-0.391819	0.142	0.227	1
tnfrsf9b	0.0212878	-0.39171	0.073	0.133	1
rpl9	1.74812e-10	-0.391195	0.858	0.945	2.72218e-06
fbxw11b	0.0060752	-0.389484	0.055	0.122	1
si:busm1-194e12.11	0.00540046	-0.388447	0.04	0.102	1
bida	0.00490822	-0.386597	0.047	0.114	1
rpl5b	1.41401e-06	-0.38591	0.553	0.722	0.022019
psmb13a	0.000289514	-0.385729	0.025	0.102	1
phf20b	0.00203494	-0.385364	0.044	0.118	1
nop53	0.00702312	-0.384496	0.167	0.263	1
si:dkeyp-68b7.12	0.00100303	-0.383229	0.055	0.141	1
lsm12b	0.00462276	-0.381887	0.12	0.212	1
tram1	0.00116996	-0.381791	0.036	0.11	1
nono	0.00530553	-0.380935	0.055	0.122	1
lsm14ab	0.00904865	-0.380119	0.044	0.102	1
zgc:92606	0.00688856	-0.373701	0.047	0.11	1
eef1db	0.0011124	-0.370905	0.251	0.376	1
thoc2	0.0216655	-0.368822	0.08	0.141	1
rps4x	6.16532e-09	-0.368789	0.836	0.922	9.60064e-05
pno1	0.00398028	-0.368734	0.076	0.157	1
gtpbp4	0.00212413	-0.367948	0.204	0.322	1
mphosph8	0.0351825	-0.365167	0.069	0.122	1
hnrnpaba	0.000115288	-0.364641	0.335	0.51	1
eif3i	0.006208	-0.361659	0.102	0.184	1
rps2	8.21064e-12	-0.360555	0.953	0.973	1.27856e-07
hmga1a	0.0145802	-0.357439	0.196	0.286	1
srsf1a	0.00740555	-0.356014	0.058	0.125	1
snrpb	0.00202694	-0.3555	0.189	0.31	1
grap2b	0.010604	-0.355449	0.08	0.153	1
eif4bb	0.000995145	-0.353875	0.055	0.141	1
usp9	0.0164936	-0.35255	0.047	0.102	1
serbp1a	0.000133157	-0.351197	0.6	0.702	1
hnrnpa0l.1	9.65806e-07	-0.349373	0.651	0.78	0.0150395
hsp90ab1	2.41995e-11	-0.34867	0.945	0.98	3.76834e-07
si:dkey-185m8.2	0.00632369	-0.348164	0.076	0.153	1
ndfip1	0.00172128	-0.344671	0.113	0.216	1
rps3a	6.21825e-09	-0.343197	0.887	0.949	9.68306e-05
rpsa	1.25693e-10	-0.341829	0.92	0.98	1.95729e-06
rpl8	4.5342e-09	-0.340882	0.884	0.949	7.06066e-05
psma3	0.032432	-0.338825	0.087	0.145	1
ikbkg	0.00263369	-0.338543	0.047	0.122	1
ankrd12	0.000333539	-0.337912	0.142	0.275	1
atrx	0.0255562	-0.337539	0.065	0.122	1
selenok	0.00345816	-0.335067	0.055	0.129	1
ndufab1a	0.00727902	-0.333485	0.047	0.11	1
gskip	0.0133737	-0.332506	0.055	0.114	1
cbx3a	0.00507201	-0.331343	0.105	0.192	1
sod1	0.00691405	-0.330861	0.149	0.239	1
rpl7a	1.83159e-09	-0.330036	0.913	0.957	2.85215e-05
szrd1	0.00718172	-0.328886	0.058	0.125	1
hmgb1a	0.00459488	-0.328093	0.091	0.176	1
psmb8a	0.0155262	-0.327845	0.091	0.161	1
msna	0.00267543	-0.327692	0.331	0.455	1
bccip	0.00794001	-0.326074	0.069	0.141	1
cnbpb	0.0120737	-0.325388	0.116	0.196	1
psme2	0.00597138	-0.324852	0.062	0.133	1
baz1b	0.00103513	-0.321578	0.055	0.141	1
hectd1	0.0302973	-0.321285	0.08	0.137	1
ucp2	0.00322743	-0.319359	0.185	0.302	1
dazap2	0.0466952	-0.316486	0.076	0.125	1
pgk1	0.00589894	-0.313461	0.102	0.188	1
eif2s1b	0.0129773	-0.31181	0.116	0.192	1
srrm2	0.00627442	-0.310594	0.127	0.224	1
rpl7	8.79161e-08	-0.31021	0.884	0.949	0.00136903
rbm4.3	0.020263	-0.309618	0.131	0.208	1
rab7a	0.0129936	-0.309369	0.051	0.11	1
rpl18a	1.09931e-06	-0.308492	0.92	0.961	0.0171184
rps9	2.40536e-09	-0.307522	0.913	0.976	3.74562e-05
itm2bb	0.0146297	-0.303177	0.142	0.227	1
rpl15	9.98445e-08	-0.303082	0.862	0.933	0.00155478
lonrf1l	0.00650228	-0.302598	0.12	0.212	1
degs1	0.0164936	-0.301201	0.047	0.102	1
taf15	0.00785903	-0.300943	0.047	0.11	1
ybx1	1.35131e-05	-0.299764	0.687	0.78	0.210426
arf6a	0.0304626	-0.299012	0.095	0.157	1
nutf2l	0.0077202	-0.2987	0.065	0.137	1
hnrnpl2	0.038511	-0.297977	0.073	0.125	1
rps7	4.36316e-08	-0.292464	0.935	0.957	0.000679431
rps6	1.35237e-06	-0.289184	0.807	0.918	0.0210591
nr3c1	0.0379375	-0.288002	0.087	0.145	1
hnrnpabb	0.0303398	-0.287292	0.236	0.318	1
btf3	3.0333e-05	-0.286747	0.655	0.796	0.472346
tmem176l.1	0.0421587	-0.281708	0.076	0.129	1
srcap	0.00699048	-0.280621	0.051	0.118	1
eif1axb	0.0491643	-0.280122	0.091	0.145	1
pabpn1	0.0469678	-0.279471	0.153	0.22	1
rps8a	2.68216e-08	-0.278741	0.895	0.961	0.000417666
lcp1	0.0470911	-0.278434	0.058	0.106	1
ran	0.00325109	-0.277871	0.451	0.573	1
c1qbp	0.0259701	-0.276902	0.102	0.169	1
stat1a	0.0234691	-0.275511	0.105	0.176	1
mapre1a	0.0180293	-0.274539	0.073	0.137	1
cox4i1	0.0312994	-0.274232	0.338	0.435	1
eef2b	0.000500802	-0.271387	0.687	0.78	1
nop2	0.0156869	-0.270515	0.055	0.114	1
srsf7a	0.0276779	-0.269581	0.065	0.122	1
fbl	0.0459322	-0.267096	0.102	0.161	1
cd74b	0.0131294	-0.265427	0.291	0.412	1
rpl13	3.56014e-07	-0.264314	0.924	0.973	0.00554385
serf2	0.00517264	-0.264126	0.167	0.278	1
rps5	9.89839e-07	-0.26162	0.916	0.969	0.0154138
oaz1b	0.0038405	-0.259803	0.433	0.557	1
rpl10a	3.95948e-07	-0.258978	0.931	0.969	0.00616571
actr2a	0.0300767	-0.258275	0.069	0.125	1
rpl5a	0.000561196	-0.255231	0.611	0.729	1
eef1b2	0.00133841	-0.255133	0.735	0.776	1
rnf213a	0.00724566	-0.254956	0.073	0.149	1
zgc:64051	0.0129209	-0.254691	0.251	0.353	1
eif2s3	0.0145439	-0.254229	0.229	0.333	1
ISCU (1 of many)	0.0424909	-0.253521	0.073	0.125	1
rpl13a	1.16277e-06	-0.253416	0.935	0.976	0.0181067
nr4a3	0.0492083	0.256398	0.131	0.078	1
psap	0.0297502	0.262105	0.251	0.173	1
rpl36a	4.17167e-05	0.268448	0.956	0.918	0.649612
hbegfa	0.0232374	0.269306	0.142	0.078	1
sdc4	0.0135842	0.27229	0.342	0.247	1
il1b	1.28072e-05	0.278209	0.196	0.063	0.199434
rplp2l	8.57648e-07	0.278557	0.978	0.929	0.0133553
atp5mf	0.0422514	0.287242	0.182	0.122	1
ahsa1b	0.00444935	0.301638	0.116	0.047	1
cebpb	0.0031301	0.304552	0.367	0.251	1
fthl27	0.00027353	0.307554	0.862	0.835	1
rps26l	5.73853e-07	0.310414	0.938	0.925	0.00893604
ddx61	0.0168117	0.318237	0.251	0.165	1
rpl35a	1.24347e-07	0.319218	0.931	0.89	0.00193633
hspa4a	0.00444303	0.320486	0.353	0.251	1
bud31	0.0366957	0.323178	0.138	0.082	1
rpl29	2.05121e-05	0.324834	0.778	0.667	0.319414
fthl31	0.00341056	0.327409	0.473	0.373	1
cst14a.2	0.0214548	0.329652	0.145	0.082	1
RPL37A	6.95956e-08	0.330799	0.905	0.882	0.00108374
ssr3	0.0421519	0.330963	0.291	0.227	1
anxa5b	0.0339161	0.332181	0.124	0.071	1
adipor2	0.0437926	0.332844	0.175	0.114	1
zgc:193541	0.0269182	0.334371	0.2	0.129	1
ndrg1a	0.00244159	0.338696	0.204	0.11	1
rpz5	0.0479579	0.340989	0.105	0.059	1
uqcr10	0.0231934	0.343909	0.28	0.204	1
cldni	0.0252465	0.345588	0.375	0.29	1
rpl36	5.87046e-07	0.349305	0.92	0.882	0.00914148
ctsa	0.027548	0.353616	0.116	0.063	1
rpl37.1	1.0744e-10	0.358172	0.96	0.941	1.67306e-06
atp6v1h	0.0150136	0.360795	0.135	0.071	1
si:ch211-212k18.7	0.0133793	0.36126	0.193	0.118	1
dad1	0.0118441	0.36496	0.353	0.267	1
prdx5	0.0168578	0.365262	0.171	0.102	1
atp6v1aa	0.0153905	0.36949	0.124	0.063	1
mapkapk2a	0.0228994	0.376327	0.153	0.09	1
il6st	0.0235319	0.376446	0.102	0.051	1
sqstm1	3.2619e-05	0.376555	0.604	0.475	0.507943
ahnak	0.016099	0.383392	0.211	0.133	1
gpx1a	0.00472342	0.38906	0.225	0.133	1
asah1b	0.00409586	0.393694	0.164	0.082	1
abracl	0.0461438	0.393884	0.153	0.098	1
hmox1a	0.0428754	0.396018	0.127	0.075	1
atp1a1a.1	0.0145041	0.405311	0.185	0.114	1
uqcrq	0.00125889	0.412881	0.265	0.153	1
sec61g	9.2847e-07	0.416506	0.807	0.69	0.0144581
RPS17	7.4491e-08	0.417126	0.807	0.702	0.00115997
cox6c	0.00574487	0.418046	0.295	0.196	1
rps28	1.44618e-09	0.424887	0.905	0.839	2.252e-05
si:dkey-151g10.6	2.18218e-18	0.427978	0.996	0.988	3.3981e-14
atf3	0.00476558	0.429287	0.265	0.165	1
btg2	0.00130322	0.433308	0.273	0.161	1
mcl1b	0.00141139	0.434706	0.178	0.086	1
chmp4ba	0.00102775	0.439048	0.389	0.267	1
tmsb1	0.000269371	0.441307	0.109	0.027	1
sgpl1	0.0302149	0.441773	0.12	0.067	1
mthfd2	0.0110473	0.44444	0.109	0.051	1
rps29	7.41948e-15	0.444621	0.978	0.925	1.15536e-10
klf6a	0.00532386	0.449317	0.32	0.224	1
atp6v1e1b	0.00253076	0.451607	0.218	0.122	1
adgrg1	0.010681	0.451911	0.127	0.063	1
timm17a	0.021147	0.452599	0.142	0.082	1
adgrg1.1	0.0103278	0.454358	0.116	0.055	1
CABZ01020840.1	0.047422	0.45466	0.124	0.075	1
cd81a	0.00316552	0.456382	0.265	0.165	1
timp2b	0.0015247	0.461614	0.16	0.071	1
zfand5b	0.00583926	0.462756	0.236	0.149	1
gb:bc139872	0.0011632	0.463646	0.16	0.071	1
zfp36l1b	0.00879416	0.464748	0.167	0.094	1
psmb7	0.00246721	0.466105	0.164	0.078	1
tmem258	0.0163245	0.476185	0.167	0.102	1
rpl39	5.98573e-17	0.476425	0.967	0.941	9.32097e-13
rcan1a	0.00469595	0.480139	0.109	0.043	1
rps21	1.07067e-14	0.486514	0.945	0.906	1.66725e-10
cox6b2	0.000710136	0.488072	0.389	0.271	1
epcam	0.0175247	0.488455	0.102	0.047	1
ctss2.2	0.000161448	0.49833	0.164	0.059	1
fcer1gl	0.00104513	0.499025	0.204	0.102	1
hopx	0.00394852	0.499386	0.182	0.098	1
odc1	0.000440918	0.501859	0.218	0.106	1
tmsb4x	1.08911e-10	0.507758	0.905	0.831	1.69596e-06
zgc:77486.1	0.0136027	0.510653	0.189	0.118	1
fth1a	0.00565955	0.511057	0.447	0.373	1
rpl38	7.40044e-13	0.511338	0.873	0.784	1.1524e-08
ndufa6	0.000444333	0.517121	0.175	0.075	1
hspa5	0.00813706	0.520944	0.295	0.208	1
zgc:162730	0.000150103	0.522291	0.4	0.271	1
bach1b	0.00122496	0.523981	0.16	0.071	1
cox7b	0.00174863	0.524416	0.327	0.224	1
pim1	0.000291222	0.528467	0.36	0.227	1
phlda2	0.0113455	0.530886	0.142	0.075	1
rnaseka	6.90343e-05	0.534576	0.276	0.141	1
si:zfos-741a10.3	0.00049734	0.53737	0.109	0.031	1
fgl2a	0.00299781	0.538624	0.124	0.051	1
fxyd1	0.000170364	0.545442	0.211	0.094	1
ctss2.1	6.18536e-06	0.570473	0.204	0.067	0.0963185
si:ch73-335l21.4	0.00241579	0.57299	0.258	0.157	1
krt18b	1.76808e-05	0.586653	0.276	0.122	0.275325
spi1b	7.73844e-05	0.588668	0.211	0.09	1
atp6ap2	0.0035175	0.588764	0.229	0.137	1
ppiab	2.45371e-06	0.58956	0.509	0.353	0.0382092
tcirg1b	0.000100247	0.592922	0.16	0.055	1
sparc	0.00292889	0.596592	0.135	0.059	1
chmp2bb	0.000283887	0.597422	0.149	0.055	1
dnajb1b	2.33085e-05	0.59874	0.331	0.173	0.362959
pfn2	0.000693493	0.59944	0.218	0.114	1
dbi	0.000627125	0.601153	0.218	0.114	1
cd9b	0.000133863	0.61207	0.145	0.047	1
txn	3.11306e-05	0.612525	0.338	0.184	0.484765
pglyrp5	0.00247582	0.618363	0.102	0.035	1
slc43a3b	3.69882e-06	0.626769	0.24	0.09	0.057598
prdx1	8.71525e-07	0.628744	0.32	0.137	0.0135714
canx	0.000315331	0.635813	0.204	0.098	1
fermt3b	1.81067e-05	0.639134	0.218	0.086	0.281958
si:dkey-27i16.2	0.000707085	0.640598	0.32	0.208	1
ccl34a.4	0.000630644	0.640761	0.102	0.027	1
UBB	2.02806e-05	0.65125	0.516	0.404	0.31581
marcksl1a	0.000727512	0.652171	0.265	0.157	1
c1qc	0.000103872	0.660611	0.113	0.027	1
cxcl8a	0.0260496	0.672047	0.102	0.051	1
atp5f1e	7.58439e-05	0.686749	0.291	0.161	1
atp6v0ca	4.11956e-05	0.693138	0.473	0.361	0.641498
hspb1	1.45152e-07	0.69402	0.196	0.043	0.00226031
ctsz	0.00207273	0.703842	0.167	0.082	1
ubb	7.6958e-07	0.711741	0.458	0.267	0.0119839
atp6v1ba	0.00177833	0.717691	0.131	0.055	1
anxa2a	5.48255e-06	0.722575	0.124	0.02	0.0853743
ccng1	5.86829e-05	0.729441	0.291	0.165	0.91381
lygl1	7.66618e-06	0.746462	0.182	0.055	0.119378
coch	0.00556281	0.751335	0.116	0.051	1
krt8	3.09587e-08	0.758405	0.331	0.133	0.000482089
hspe1	3.92181e-05	0.794097	0.331	0.2	0.610703
serpine1	0.000216997	0.824367	0.109	0.027	1
pmp22b	6.70168e-05	0.836377	0.167	0.059	1
cyr61	0.0123762	0.839073	0.135	0.071	1
histh1l	0.00240747	0.857178	0.124	0.051	1
hsp70.2	2.54975e-15	0.859761	0.596	0.255	3.97047e-11
cxcl19	2.70882e-05	0.86055	0.211	0.082	0.421817
tspan36	8.2746e-08	0.861246	0.316	0.133	0.00128852
hsp70.1	7.67504e-13	0.872566	0.465	0.18	1.19516e-08
pdcd4b	3.27736e-08	0.885453	0.207	0.047	0.000510351
hspbp1	5.72119e-06	0.886644	0.156	0.039	0.0890904
atp6v1g1	3.88451e-06	0.901371	0.309	0.157	0.0604895
vmp1	3.51676e-08	0.90283	0.218	0.055	0.00054763
cox7c	4.28243e-09	0.917342	0.367	0.165	6.6686e-05
cldnb	0.00340896	0.921923	0.127	0.055	1
ctsba	4.66417e-09	0.951743	0.367	0.165	7.26304e-05
cebpa	5.30638e-07	0.982233	0.215	0.067	0.00826309
plin2	1.59475e-06	0.985003	0.131	0.02	0.0248334
lgals2a	2.98115e-06	1.00648	0.196	0.063	0.0464225
stoml3b	1.38242e-09	1.00756	0.269	0.071	2.1527e-05
ctsla	5.673e-08	1.05255	0.382	0.188	0.0008834
hsp70.3	9.1563e-19	1.05367	0.662	0.294	1.42582e-14
inhbaa	6.14047e-07	1.08725	0.113	0.008	0.00956194
gda	1.18111e-08	1.08878	0.12	0	0.000183923
s100a10b	4.6992e-13	1.10089	0.411	0.137	7.3176e-09
CABZ01080568.1	2.12184e-09	1.13777	0.247	0.063	3.30412e-05
ctsd	2.99009e-08	1.22903	0.287	0.11	0.000465617
hsp90aa1.2	2.27826e-32	1.23172	0.851	0.376	3.54771e-28
ccl34b.1	1.82012e-05	1.25667	0.113	0.02	0.283429
mt2	0.00111713	1.36513	0.153	0.067	1
hsp70l	5.93533e-23	1.40901	0.553	0.153	9.2425e-19
BX649485.2	3.45493e-07	1.42946	0.135	0.016	0.00538001
lgmn	1.32476e-10	1.4852	0.251	0.055	2.06291e-06
icn	1.13456e-16	1.50861	0.458	0.149	1.76673e-12
apoeb	2.33952e-05	1.72779	0.138	0.035	0.36431
grn1	5.80992e-09	1.78625	0.255	0.071	9.04721e-05
fabp11a	1.12142e-06	2.04049	0.16	0.035	0.0174628
atp5if1a	0.0524216	0.347916	0.185	0.129	1
stip1	0.0544607	0.358779	0.16	0.106	1
BX901920.1	0.0553766	-0.626576	0.095	0.149	1
si:dkey-79d12.5	0.056455	0.416841	0.185	0.129	1
si:zfos-943e10.1	0.0588911	0.419114	0.135	0.086	1
sugt1	0.05913	0.328478	0.113	0.067	1
elovl1b	0.0598371	0.337053	0.236	0.18	1
slc7a3a	0.0648141	0.265875	0.116	0.071	1
tcima	0.0651354	0.537086	0.124	0.078	1
atp5pf	0.0696143	0.343451	0.204	0.149	1
pbdc1	0.0698245	-0.254564	0.065	0.11	1
nudc	0.0724926	0.335148	0.127	0.082	1
ccnt2b	0.0737234	-0.254987	0.073	0.118	1
srgn	0.0760438	-0.339733	0.629	0.659	1
cdc42	0.0777042	-0.254528	0.076	0.122	1
appa	0.0787321	0.350232	0.149	0.102	1
ddx39aa	0.0806371	-0.283126	0.08	0.125	1
gadd45bb	0.0810468	0.257645	0.236	0.173	1
rab8b	0.0812014	0.286499	0.124	0.078	1
nocta	0.0831405	0.378851	0.102	0.063	1
mgst3b	0.0851254	0.350785	0.113	0.071	1
chd2	0.0853399	-0.260343	0.062	0.102	1
hif1ab	0.0864274	0.297462	0.218	0.165	1
gsna	0.087823	0.36856	0.124	0.082	1
slc30a1a	0.0880312	0.382608	0.113	0.071	1
ncf2	0.0886234	0.399977	0.124	0.082	1
gabarapb	0.0913703	-0.284219	0.313	0.376	1
si:dkey-33i11.9	0.0920692	0.425024	0.105	0.067	1
zswim5	0.0937093	-0.252494	0.062	0.102	1
zgc:103700	0.0944873	-0.28576	0.065	0.106	1
prdx6	0.100754	0.319216	0.16	0.114	1
STMP1	0.101292	-0.292307	0.105	0.149	1
flna	0.10194	0.303391	0.16	0.114	1
fam120c	0.10543	-0.280295	0.098	0.141	1
gstp1	0.106921	0.463859	0.247	0.196	1
usp10	0.106938	-0.270274	0.076	0.118	1
slc20a1b	0.107443	0.384622	0.153	0.11	1
nfil3-5	0.111089	0.259472	0.105	0.067	1
npc2	0.112652	0.309707	0.204	0.157	1
rab1ab	0.115947	0.275275	0.204	0.157	1
ponzr1	0.120745	0.267607	0.164	0.118	1
zfand2a	0.122335	0.447113	0.135	0.098	1
ywhabl	0.122394	0.311014	0.222	0.18	1
rad21a	0.122562	-0.263049	0.065	0.102	1
suclg1	0.125015	0.374361	0.105	0.071	1
cox7a2a	0.126958	0.287403	0.247	0.2	1
atp5meb	0.132572	0.252667	0.16	0.118	1
fis1	0.133981	0.290883	0.193	0.149	1
COX5B	0.134204	0.300489	0.32	0.278	1
rtn4a	0.135672	0.455268	0.138	0.102	1
vps4b	0.139091	0.284061	0.189	0.145	1
grb2b	0.153895	0.35614	0.102	0.071	1
sumo1	0.160461	-0.302319	0.08	0.114	1
gpx4b	0.160886	0.250927	0.2	0.157	1
rsrp1	0.16235	0.423824	0.247	0.212	1
atp1b1a	0.166532	0.270546	0.433	0.416	1
id2a	0.184336	0.441291	0.113	0.082	1
psma4	0.18461	-0.25091	0.116	0.153	1
mbpa	0.191313	0.330588	0.16	0.122	1
rbm39a	0.197116	0.288719	0.135	0.102	1
chmp2a	0.208505	0.253844	0.276	0.243	1
eif4ebp1	0.286596	0.262037	0.124	0.098	1
atp5md	0.28811	0.256031	0.135	0.106	1
si:dkey-172h23.2	0.290953	0.355418	0.138	0.114	1
cotl1	0.320517	0.260856	0.262	0.243	1
sptlc2b	0.35881	0.25927	0.12	0.098	1
si:dkey-21e2.13	0.403461	0.590718	0.105	0.086	1
fthl28	0.459399	0.504447	0.364	0.345	1
il4	0.480926	-0.952989	0.105	0.122	1
dusp5	0.506014	0.253514	0.185	0.169	1
tnfrsf9a	0.530137	-0.333783	0.298	0.314	1
si:ch211-212d10.1	0.666552	-0.878021	0.16	0.157	1

## Sheet: CL7
	p_val	avg_logFC	pct.1.saccule	pct.2.utricle	p_val_adj
bricd5	1.1493e-32	-1.8525	0.211	0.754	1.78969e-28
stm	4.3883e-26	-1.51235	0.474	0.88	6.83347e-22
glula	1.54855e-12	-1.36486	0.061	0.303	2.4114e-08
cahz	6.3501e-22	-1.31901	0.095	0.493	9.88837e-18
cx30.3	3.67371e-14	-1.29511	0.07	0.352	5.7207e-10
slc25a22b	2.63144e-25	-1.29419	0.064	0.479	4.09768e-21
hmox1a	9.43956e-17	-1.19501	0.141	0.5	1.46993e-12
si:ch211-152c2.3	8.29993e-18	-1.12617	0.156	0.542	1.29247e-13
gyg1b	9.62225e-19	-1.0133	0.086	0.451	1.49838e-14
ccl19a.1	4.83922e-08	-1.00871	0.141	0.359	0.000753564
zgc:153704	1.75947e-13	-0.948289	0.187	0.521	2.73984e-09
cbsb	1.171e-13	-0.933586	0.034	0.261	1.82349e-09
egr4	5.51772e-07	-0.902196	0.024	0.148	0.00859219
zgc:112437	1.54998e-16	-0.836972	0.135	0.507	2.41363e-12
mia	4.89223e-18	-0.830992	0.049	0.359	7.61819e-14
ppp1r10	1.8413e-14	-0.823248	0.061	0.338	2.86727e-10
eef1db	2.3009e-12	-0.794775	0.266	0.613	3.58296e-08
ptgdsb.2	1.286e-07	-0.784575	0.006	0.106	0.00200256
cebpd	1.11078e-11	-0.784149	0.223	0.563	1.7297e-07
cldne	4.63401e-08	-0.768955	0.037	0.19	0.000721608
mb	2.52122e-16	-0.760917	0.789	0.958	3.92605e-12
nr4a2b	1.20913e-11	-0.737763	0.239	0.585	1.88286e-07
pcxa	8.02462e-13	-0.733752	0.086	0.366	1.24959e-08
atp1a1b	4.06234e-16	-0.72706	0.009	0.225	6.32587e-12
ptprz1b	1.80716e-14	-0.703459	0.095	0.408	2.81411e-10
nacad	1.4355e-08	-0.695561	0.037	0.197	0.000223536
socs3a	3.53848e-09	-0.675962	0.3	0.592	5.51013e-05
atp11a	1.48905e-11	-0.673415	0.086	0.345	2.31874e-07
h2afx1	2.77586e-12	-0.672145	0.235	0.599	4.32257e-08
nr4a3	7.88469e-11	-0.669993	0.245	0.57	1.2278e-06
pik3r3b	6.88441e-10	-0.668587	0.089	0.324	1.07204e-05
otomp	7.74283e-10	-0.665322	0.263	0.563	1.20571e-05
gstm.1	1.21137e-10	-0.663849	0.361	0.69	1.88634e-06
fxyd1	1.04468e-12	-0.663038	0.388	0.746	1.62678e-08
dhrs13l1	1.92593e-09	-0.661612	0.043	0.225	2.99907e-05
csrp2	9.6707e-14	-0.650994	0.037	0.275	1.50592e-09
fosb	3.92298e-09	-0.647575	0.651	0.859	6.10886e-05
eif3g	7.17801e-11	-0.647342	0.177	0.479	1.11776e-06
syt11a	1.14786e-11	-0.637439	0.021	0.204	1.78745e-07
gstr	2.40849e-10	-0.626668	0.116	0.38	3.7505e-06
arrdc3a	9.15196e-07	-0.624816	0.174	0.387	0.0142514
sfrp5	8.17101e-11	-0.620879	0.122	0.401	1.27239e-06
cnn2	1.60457e-06	-0.620371	0.434	0.648	0.0249864
tsc22d3	0.000107162	-0.618959	0.092	0.225	1
selenop	1.34814e-10	-0.616272	0.18	0.493	2.09932e-06
eif3k	1.70441e-09	-0.610261	0.202	0.5	2.65411e-05
slain2	1.04804e-10	-0.608665	0.089	0.338	1.63201e-06
isl2b	4.81888e-10	-0.603733	0.003	0.127	7.50396e-06
si:ch211-207j7.2	3.13043e-12	-0.602224	0.064	0.317	4.87471e-08
btg2	1.61823e-07	-0.601746	0.673	0.838	0.00251991
ebf3a.1	6.68477e-10	-0.597942	0.012	0.155	1.04095e-05
histh1l	0.00036317	-0.597819	0.034	0.12	1
gal3st1a	6.72205e-10	-0.588191	0.031	0.204	1.04676e-05
phlda2	1.46535e-08	-0.587451	0.465	0.725	0.000228184
cntf	1.20284e-12	-0.585826	0.046	0.282	1.87306e-08
cldna	3.1382e-10	-0.56565	0.104	0.359	4.88681e-06
fkbp5	7.84786e-08	-0.565069	0.012	0.127	0.00122207
her6	0.000697149	-0.563782	0.547	0.704	1
lpin1	4.73107e-08	-0.557967	0.018	0.148	0.000736722
nedd9	4.74133e-05	-0.552269	0.049	0.162	0.73832
myoc	5.23783e-09	-0.550573	0.021	0.169	8.15635e-05
si:dkey-23i12.7	3.41677e-05	-0.54168	0.092	0.239	0.53206
aldh1a3	2.26772e-10	-0.538762	0.147	0.437	3.53129e-06
tead1b	4.36747e-10	-0.537261	0.092	0.338	6.80103e-06
pnp5a	9.43702e-10	-0.537153	0.046	0.239	1.46953e-05
pdgfrb	4.49811e-10	-0.53662	0.021	0.183	7.00446e-06
igf2b	1.28749e-11	-0.534213	0.052	0.282	2.00489e-07
mxi1	1.28896e-07	-0.529854	0.028	0.162	0.00200717
f3b	2.17935e-08	-0.527562	0.349	0.641	0.000339368
inhbb	5.04729e-07	-0.527481	0.41	0.662	0.00785963
pdia3	4.32963e-10	-0.52675	0.162	0.458	6.7421e-06
ppiaa	6.34794e-10	-0.520878	0.459	0.754	9.88502e-06
si:ch211-132b12.7	2.53741e-08	-0.520309	0.058	0.239	0.000395126
msna	2.05613e-06	-0.51947	0.37	0.613	0.0320181
ifi45	6.26445e-07	-0.51921	0.431	0.676	0.00975501
amotl2a	8.40316e-10	-0.519106	0.128	0.394	1.30854e-05
fkbp3	1.54161e-09	-0.518802	0.147	0.423	2.40059e-05
si:ch211-284f22.3	1.15711e-07	-0.512527	0.018	0.141	0.00180185
gstk1	1.05106e-11	-0.512108	0.034	0.239	1.63672e-07
tsku	1.09431e-07	-0.510783	0.046	0.204	0.00170406
metrn	3.60669e-11	-0.506049	0.034	0.232	5.61634e-07
hnrnpa1b	3.17756e-09	-0.505671	0.098	0.331	4.9481e-05
coch	1.04992e-10	-0.505524	0.284	0.648	1.63494e-06
pim2	9.05624e-05	-0.503129	0.205	0.394	1
spry4	2.95264e-10	-0.5021	0.171	0.479	4.59785e-06
pcolce2b	5.08828e-13	-0.495551	0.012	0.197	7.92346e-09
tob1b	2.84889e-07	-0.494803	0.324	0.62	0.0044363
tnfb	0.000928778	-0.494158	0.125	0.254	1
cyp26b1	0.000188135	-0.493283	0.031	0.12	1
dap1b	1.54649e-08	-0.49289	0.098	0.317	0.00024082
myclb	5.71186e-06	-0.492347	0.061	0.204	0.0889451
jag1b	1.0794e-10	-0.490079	0.052	0.268	1.68084e-06
zbtb16a	7.2009e-08	-0.489512	0.028	0.169	0.00112132
actb2	2.08101e-10	-0.486306	0.81	0.908	3.24054e-06
adgrg6	7.91174e-06	-0.482211	0.037	0.155	0.123202
cicb	3.63227e-09	-0.481016	0.174	0.458	5.65617e-05
tpm4a	6.03759e-06	-0.478735	0.242	0.472	0.0940173
tagln2	3.59273e-06	-0.47741	0.281	0.528	0.0559459
rspo2	8.51556e-07	-0.476876	0.064	0.225	0.0132604
phlda3	0.000237024	-0.473673	0.037	0.127	1
epcam	1.16588e-09	-0.473276	0.881	0.901	1.81551e-05
sept7a	1.5459e-09	-0.471136	0.052	0.246	2.40728e-05
ddit3	8.3048e-07	-0.46903	0.379	0.648	0.0129322
prkab1b	2.20699e-09	-0.468724	0.037	0.211	3.43672e-05
nsa2	7.95858e-08	-0.465821	0.294	0.592	0.00123931
mgst3a	2.66337e-08	-0.4634	0.101	0.317	0.000414741
mertka	4.27928e-08	-0.46325	0.052	0.225	0.000666369
cldnb	2.03836e-06	-0.459779	0.823	0.866	0.0317413
mcl1b	3.94677e-06	-0.458788	0.404	0.648	0.0614591
eif4ebp3	1.19405e-06	-0.453872	0.024	0.141	0.0185938
krt5	1.73816e-06	-0.453849	0.119	0.317	0.0270666
actb1	6.51505e-08	-0.450103	0.624	0.817	0.00101452
calm3a	1.89733e-06	-0.446767	0.303	0.549	0.0295453
dgkaa	9.08171e-09	-0.446033	0.015	0.148	0.00014142
zgc:158343	1.66808e-05	-0.442605	0.645	0.775	0.259754
csnk1g2b	1.31803e-06	-0.440186	0.07	0.232	0.0205243
pcdh19	3.75889e-07	-0.435122	0.064	0.232	0.00585334
cish	2.8209e-06	-0.433839	0.153	0.359	0.043927
hsp90ab1	6.6987e-14	-0.433347	0.875	0.965	1.04312e-09
zgc:153018	4.56325e-06	-0.43219	0.147	0.352	0.0710589
gnb1a	1.05362e-07	-0.430742	0.144	0.38	0.0016407
slc25a5	1.88721e-14	-0.428381	0.939	0.986	2.93877e-10
notch3	1.74233e-07	-0.427711	0.024	0.155	0.00271315
mmp2	9.87986e-08	-0.426557	0.125	0.352	0.00153849
CABZ01080702.1	3.62854e-06	-0.424539	0.052	0.19	0.0565035
ppp4r4	1.2438e-07	-0.42315	0.049	0.211	0.00193685
ezrb	1.54428e-05	-0.42264	0.471	0.683	0.240475
si:ch211-236l14.4	2.58886e-07	-0.421793	0.07	0.246	0.00403137
eif3d	2.85397e-07	-0.420799	0.19	0.437	0.0044442
jun	0.00313697	-0.418578	0.676	0.81	1
six1b	6.44121e-07	-0.41598	0.076	0.254	0.0100303
tmem115	0.000225706	-0.41486	0.073	0.19	1
sox4b	9.97355e-05	-0.414525	0.037	0.134	1
si:ch73-22o12.1	4.9784e-08	-0.414354	0.193	0.458	0.000775236
ppp2r5ea	0.000572262	-0.413635	0.04	0.127	1
cox4i2	1.6534e-07	-0.41126	0.028	0.162	0.00257468
lsm12b	5.43814e-08	-0.410808	0.177	0.437	0.000846827
hmgn3	9.42243e-09	-0.410371	0.119	0.359	0.000146726
ptmaa	8.06722e-06	-0.409396	0.413	0.655	0.125623
ucp2	1.63472e-05	-0.408985	0.135	0.31	0.254558
si:dkey-112a7.4	1.76866e-05	-0.408467	0.223	0.437	0.275416
mgat5	5.89631e-05	-0.408233	0.049	0.162	0.918174
si:ch73-46j18.5	1.09485e-05	-0.40662	0.153	0.345	0.17049
2020-03-06	9.12678e-05	-0.406553	0.07	0.197	1
hmgn6	4.77293e-07	-0.405468	0.141	0.366	0.0074324
gpatch8	1.01648e-06	-0.405296	0.043	0.183	0.0158286
klf2a	5.43561e-05	-0.401971	0.052	0.169	0.846434
tob1a	6.57811e-05	-0.401668	0.312	0.528	1
mgst3b	3.29139e-06	-0.401236	0.15	0.359	0.0512535
scfd1	3.67254e-08	-0.400658	0.015	0.141	0.000571888
tnfrsf19	2.27723e-08	-0.399291	0.037	0.197	0.00035461
ola1	6.51314e-07	-0.399248	0.122	0.331	0.0101423
sdc4	2.21762e-08	-0.39914	0.856	0.88	0.000345328
pxk	8.60267e-07	-0.397643	0.067	0.232	0.0133961
atp5po	3.88112e-06	-0.397379	0.156	0.366	0.0604369
sptlc2b	3.98514e-08	-0.396616	0.147	0.394	0.000620565
selenok	4.4978e-08	-0.396258	0.021	0.155	0.000700398
sema3fb	4.01422e-06	-0.395053	0.021	0.127	0.0625094
ckap4	5.29267e-05	-0.394801	0.168	0.352	0.824175
id1	0.00854106	-0.393548	0.419	0.585	1
pdk2b	3.13604e-05	-0.393144	0.028	0.127	0.488344
dusp6	8.10931e-05	-0.392651	0.058	0.176	1
h3f3b.1.2	6.77127e-06	-0.392547	0.223	0.444	0.105442
kif19	4.2162e-07	-0.392182	0.037	0.176	0.00656547
midn	1.11295e-05	-0.390322	0.324	0.585	0.173309
cldn7b	0.000185357	-0.389681	0.7	0.768	1
creb3l2	9.19199e-07	-0.386251	0.156	0.387	0.0143138
junba	0.000980545	-0.386059	0.835	0.908	1
zgc:158482	7.93642e-08	-0.381874	0.012	0.127	0.00123586
prkar1ab	7.70338e-07	-0.37799	0.012	0.113	0.0119957
col27a1b	3.03424e-06	-0.377905	0.061	0.211	0.0472492
chmp4bb	4.2922e-06	-0.377147	0.086	0.254	0.0668382
calr	9.26087e-07	-0.375958	0.012	0.113	0.014421
zgc:92242	3.38236e-05	-0.373998	0.128	0.296	0.526701
cst3	2.02501e-08	-0.372955	0.235	0.535	0.000315334
camk1db	4.29662e-06	-0.372419	0.098	0.268	0.066907
lrba	4.94228e-07	-0.372295	0.021	0.141	0.00769611
vamp8	1.12396e-08	-0.371214	0.067	0.268	0.000175024
si:dkey-51e6.1	1.63687e-09	-0.370341	0.021	0.176	2.54893e-05
cib1	3.23964e-06	-0.370209	0.015	0.113	0.0504476
tuft1a	5.23911e-06	-0.370127	0.327	0.585	0.0815834
tiparp	2.05467e-07	-0.369208	0.229	0.507	0.00319953
sgk1	5.727e-05	-0.369058	0.333	0.57	0.891808
rsl24d1	6.95139e-05	-0.36891	0.428	0.648	1
h3f3b.1.1	9.58902e-06	-0.368856	0.064	0.204	0.14932
ginm1	1.78685e-07	-0.367367	0.131	0.359	0.00278249
efhd1	1.08567e-07	-0.36681	0.141	0.38	0.0016906
ifi46	7.11351e-07	-0.366522	0.009	0.106	0.0110772
fosab	0.0157459	-0.365976	0.881	0.894	1
myl12.1	8.70163e-06	-0.364703	0.183	0.401	0.135502
stat1a	2.21354e-07	-0.361888	0.287	0.592	0.00344693
sox10	0.00047519	-0.361876	0.128	0.268	1
rca2.1	5.70547e-06	-0.36184	0.107	0.289	0.0888456
atf7ip	2.59624e-05	-0.361727	0.031	0.134	0.404286
ankhd1	0.000687541	-0.361478	0.037	0.12	1
slc4a4b	1.83227e-06	-0.36137	0.049	0.19	0.0285321
psph	4.02019e-07	-0.360583	0.015	0.127	0.00626024
hmgb1a	0.000138836	-0.359623	0.174	0.352	1
myh9b	2.13446e-07	-0.359197	0.009	0.113	0.00332378
asah1b	4.33395e-07	-0.358529	0.04	0.183	0.00674882
prdx2	3.36519e-05	-0.357944	0.095	0.246	0.524027
elmsan1b	0.000237513	-0.357213	0.251	0.444	1
mettl7a	3.68831e-07	-0.356816	0.046	0.197	0.00574343
zhx2a	3.09508e-06	-0.3567	0.177	0.401	0.0481966
mta2	0.000327687	-0.35601	0.058	0.162	1
calm2a	2.42247e-07	-0.353314	0.067	0.246	0.00377227
spink2.1	0.0042793	-0.353128	0.147	0.275	1
eif2s1b	8.15009e-06	-0.352984	0.092	0.254	0.126913
si:ch73-281n10.2	1.32897e-05	-0.352511	0.046	0.169	0.206948
picalma	1.09758e-05	-0.352421	0.024	0.127	0.170916
arf5	8.45312e-05	-0.351246	0.147	0.317	1
cfap20	3.38802e-05	-0.349638	0.046	0.162	0.527583
taok1a	1.80722e-05	-0.349545	0.098	0.254	0.28142
serp1	1.63163e-05	-0.348258	0.211	0.43	0.254077
csnk1db	2.39903e-06	-0.347941	0.135	0.338	0.0373577
nr4a1	7.01734e-06	-0.347182	0.199	0.43	0.109274
aplp2	1.29798e-05	-0.346911	0.349	0.613	0.202122
sorbs1	5.18451e-07	-0.346508	0.021	0.141	0.00807331
cpne1	4.50822e-06	-0.34553	0.08	0.239	0.070202
helb	0.000661259	-0.345378	0.037	0.12	1
srebf2	1.57528e-05	-0.345284	0.055	0.183	0.245303
ddx5	3.77125e-06	-0.344894	0.642	0.831	0.0587258
etv5b	0.000201906	-0.344807	0.046	0.148	1
pkp1b	8.11191e-06	-0.344159	0.232	0.479	0.126319
tmem50a	3.55148e-06	-0.344033	0.055	0.197	0.0553036
atp2b2.1	4.59169e-06	-0.341252	0.08	0.239	0.0715017
btg1	2.56527e-05	-0.340123	0.746	0.859	0.399463
pbxip1b	0.000531013	-0.337534	0.064	0.169	1
ccni	0.000119772	-0.336698	0.45	0.669	1
pnrc2	4.56822e-07	-0.336667	0.878	0.958	0.00711363
hdlbpa	6.62834e-06	-0.336584	0.257	0.493	0.103217
kpna3	5.85418e-08	-0.335299	0.095	0.31	0.000911613
insig1	1.55068e-06	-0.33319	0.122	0.324	0.0241471
fubp1	7.5128e-06	-0.332158	0.11	0.289	0.116989
ybx1	7.42924e-07	-0.331219	0.761	0.873	0.0115688
pbx4	0.000405761	-0.330714	0.18	0.338	1
PLEKHH3	3.96221e-06	-0.329729	0.138	0.338	0.0616995
abhd3	1.08658e-06	-0.328985	0.061	0.218	0.0169202
cfl1l	5.79908e-06	-0.328649	0.309	0.563	0.0903032
six1a	3.71269e-05	-0.328289	0.043	0.155	0.57814
crema	0.000221215	-0.327827	0.113	0.254	1
dag1	1.58417e-06	-0.3272	0.147	0.366	0.0246687
mcl1a	0.0126536	-0.326896	0.789	0.859	1
fermt1	7.70574e-06	-0.326216	0.043	0.169	0.119994
vgll4b	1.36359e-06	-0.325855	0.043	0.183	0.0212339
caprin1b	3.00991e-07	-0.324795	0.15	0.387	0.00468703
arl3	3.00445e-05	-0.32468	0.061	0.19	0.467853
agr2	9.24963e-05	-0.324083	0.456	0.718	1
fbxw11b	0.000169752	-0.323779	0.257	0.465	1
nfixb	4.00393e-08	-0.323061	0.015	0.141	0.000623492
cavin2b	6.90927e-07	-0.322235	0.144	0.373	0.0107591
ammecr1	3.05607e-07	-0.321845	0.083	0.268	0.00475891
adh5	3.17588e-07	-0.321713	0.061	0.232	0.00494548
hmgb2b	3.18654e-06	-0.320973	0.101	0.282	0.0496208
ciarta	0.00103319	-0.320749	0.095	0.211	1
rab43	0.00123452	-0.320075	0.073	0.176	1
si:ch211-195b15.8	0.000138792	-0.319869	0.037	0.134	1
tpm3	5.88589e-06	-0.318953	0.229	0.472	0.0916551
scn4ab	0.000132156	-0.318887	0.058	0.176	1
si:ch211-80h18.1	0.0284731	-0.318091	0.807	0.88	1
jund	5.84852e-05	-0.317267	0.514	0.768	0.910731
npc2	0.00554177	-0.31676	0.104	0.204	1
mark2b	5.02905e-05	-0.316667	0.092	0.239	0.783123
rflnb	0.000117739	-0.314671	0.04	0.141	1
rtn3	1.22964e-05	-0.314623	0.08	0.232	0.19148
pdlim1	2.9343e-05	-0.314464	0.064	0.197	0.456929
hnrnpa0l.1	0.00127007	-0.314315	0.621	0.754	1
tbca	0.000275383	-0.313429	0.064	0.176	1
tia1	7.31011e-05	-0.313268	0.021	0.106	1
si:ch73-1a9.3	2.58575e-05	-0.313139	0.034	0.141	0.402653
rasl11b	0.000536934	-0.313089	0.028	0.106	1
limk2	5.95235e-06	-0.312449	0.049	0.183	0.09269
sesn1	0.000224447	-0.312108	0.024	0.106	1
acadm	1.47465e-07	-0.310658	0.021	0.148	0.00229632
rhoab	1.48627e-05	-0.310035	0.315	0.585	0.231442
ahcyl2	0.0163554	-0.30848	0.144	0.239	1
prkd2	0.000301804	-0.308058	0.049	0.148	1
plp1b	0.00139878	-0.306941	0.08	0.183	1
suco	0.000344829	-0.306705	0.061	0.169	1
ndfip2	0.000210682	-0.306071	0.113	0.261	1
laptm4b	5.84285e-07	-0.305661	0.067	0.239	0.00909848
eif4ebp2	6.68881e-05	-0.305191	0.034	0.134	1
grb10b	0.000235365	-0.304046	0.159	0.324	1
gyg1a	0.000181152	-0.303804	0.028	0.113	1
fat1a	0.000223448	-0.303552	0.046	0.148	1
sik1	0.000113852	-0.303532	0.248	0.465	1
naca	2.90164e-05	-0.302576	0.761	0.88	0.451843
lrpap1	0.000297092	-0.301752	0.04	0.134	1
rpl3	5.70148e-06	-0.301509	0.74	0.894	0.0887835
sec23b	1.93343e-05	-0.300707	0.113	0.289	0.301073
gpx1b	0.000681913	-0.299415	0.183	0.338	1
stxbp6	9.18404e-06	-0.299367	0.034	0.148	0.143014
meltf	7.85484e-05	-0.299258	0.049	0.162	1
hadhb	7.05838e-05	-0.298956	0.024	0.113	1
ptges3a	1.17218e-06	-0.298856	0.049	0.197	0.0182532
ppp1r13bb	7.63614e-05	-0.298033	0.031	0.127	1
ptgis	0.000668785	-0.297592	0.251	0.43	1
tuba1c	0.000137392	-0.29744	0.034	0.127	1
si:ch211-212g7.6	0.000323446	-0.297293	0.086	0.211	1
eef1g	0.000172054	-0.296737	0.676	0.803	1
ywhaqb	0.000480977	-0.296419	0.257	0.444	1
zmp:0000001114	1.14583e-05	-0.296029	0.024	0.127	0.178428
zgc:92313	0.000433194	-0.295371	0.407	0.606	1
gstm.3	1.25353e-05	-0.295063	0.254	0.5	0.1952
eif3ba	0.00029842	-0.294444	0.131	0.275	1
eif3s6ip	0.000213687	-0.29395	0.07	0.19	1
csnk1g2a	3.55749e-05	-0.29352	0.086	0.232	0.553972
rack1	0.000192344	-0.292559	0.673	0.817	1
pcyt2	3.99734e-08	-0.291586	0.116	0.352	0.000622465
etv5a	2.01232e-05	-0.291207	0.101	0.268	0.313358
arrdc3b	0.000988086	-0.290672	0.073	0.183	1
id2b	8.21069e-05	-0.29004	0.199	0.394	1
clstn1	1.1782e-06	-0.289963	0.128	0.338	0.0183469
cyr61	0.0018413	-0.289323	0.703	0.796	1
cdc42ep5	1.05915e-05	-0.289045	0.159	0.359	0.164931
appa	0.000940588	-0.287881	0.382	0.592	1
acbd7	1.87397e-05	-0.287706	0.046	0.169	0.291815
b2ml	5.43811e-05	-0.286374	0.56	0.768	0.846823
copb2	0.00221696	-0.286229	0.064	0.155	1
irf1b	1.20174e-05	-0.286118	0.15	0.352	0.187135
slc4a2a	0.000708568	-0.285958	0.064	0.169	1
actn1	6.18345e-05	-0.284967	0.064	0.19	0.962887
romo1	0.00016226	-0.28376	0.404	0.655	1
ak2	9.22646e-07	-0.2819	0.131	0.345	0.0143675
coro1ca	7.67186e-05	-0.281211	0.116	0.275	1
stau1	3.65351e-06	-0.280646	0.015	0.113	0.0568924
s1pr5a	7.65701e-05	-0.279346	0.024	0.113	1
si:ch211-281l24.3	1.27977e-06	-0.278771	0.067	0.232	0.0199286
gabarapb	0.00199611	-0.278205	0.235	0.401	1
si:ch211-288g17.3	0.000687745	-0.277156	0.055	0.155	1
tbx2b	0.00408716	-0.277102	0.046	0.12	1
atp2a3	1.10085e-06	-0.276908	0.015	0.12	0.0171425
hif1al	0.00990009	-0.275476	0.07	0.148	1
edf1	0.000310278	-0.274028	0.226	0.423	1
ppfibp1b	7.30636e-05	-0.273951	0.104	0.254	1
eif5a	0.000456525	-0.272223	0.398	0.606	1
apoeb	0.000397755	-0.272027	0.07	0.183	1
ccdc85b	3.54353e-05	-0.270939	0.024	0.12	0.551799
hist2h2l	0.000466052	-0.269812	0.058	0.162	1
cry1bb	0.001601	-0.268351	0.049	0.134	1
mtdha	0.000437691	-0.268253	0.202	0.373	1
emc2	0.000365255	-0.268133	0.037	0.127	1
ccdc57	2.30009e-06	-0.267906	0.07	0.232	0.035817
fmnl3	3.78242e-06	-0.267194	0.031	0.148	0.0588998
fam110c	0.000683231	-0.267085	0.04	0.127	1
itgav	6.52531e-06	-0.266676	0.049	0.183	0.101612
ets2	0.000262619	-0.26662	0.174	0.345	1
TXN	0.000855853	-0.266565	0.477	0.683	1
ctdspl3	0.00103763	-0.264906	0.031	0.106	1
myl9b	1.80852e-05	-0.264899	0.153	0.352	0.281622
h3f3b.1	0.000845175	-0.264572	0.217	0.387	1
CR383676.2	0.009569	-0.264192	0.07	0.148	1
cirbpb	0.000118532	-0.264113	0.774	0.887	1
pgrmc1	0.00023309	-0.263781	0.058	0.169	1
si:ch211-74m13.3	0.000407793	-0.263607	0.031	0.113	1
rab1ab	0.00280253	-0.263051	0.248	0.408	1
spag1a	2.1751e-05	-0.26275	0.116	0.289	0.338707
hopx	6.57586e-06	-0.261427	0.104	0.282	0.102399
fam102ab	3.67501e-06	-0.26102	0.092	0.268	0.0572273
bambia	1.86876e-05	-0.260679	0.043	0.162	0.291003
iqsec1b	0.000659159	-0.259397	0.052	0.148	1
odc1	0.00131117	-0.259295	0.315	0.514	1
c7b	0.00090051	-0.259052	0.107	0.232	1
ablim1b	0.000354656	-0.257661	0.144	0.296	1
stap2b	0.0019624	-0.257431	0.11	0.225	1
kctd5a	0.000109024	-0.257376	0.15	0.317	1
fam13b	0.000657992	-0.257211	0.291	0.5	1
jmjd1cb	3.33917e-06	-0.256804	0.141	0.352	0.0519975
hsbp1b	0.0034962	-0.255775	0.049	0.127	1
cotl1	0.000219401	-0.255346	0.067	0.183	1
marveld3	0.00022975	-0.254109	0.024	0.106	1
nocta	0.000330759	-0.253941	0.217	0.408	1
crb3a	6.64066e-05	-0.253893	0.067	0.197	1
sod1	0.000110266	-0.253847	0.171	0.352	1
atxn2l	0.0253066	-0.253005	0.104	0.183	1
bicdl2	2.04506e-06	-0.252134	0.141	0.359	0.0318457
fdps	1.23975e-05	-0.252025	0.021	0.12	0.193054
fbln7	0.00333196	-0.251657	0.04	0.113	1
si:ch211-261n11.7	0.000196834	-0.251026	0.046	0.148	1
arpc2	2.35288e-05	-0.250059	0.055	0.183	0.36639
rps26	0.00412878	0.272028	0.743	0.803	1
uba52	0.000597418	0.27564	0.878	0.873	1
mt-co1	1.62165e-08	0.276803	1	1	0.000252524
rpl27	6.89568e-05	0.278162	0.853	0.88	1
mbpb	0.0263453	0.28173	0.162	0.275	1
si:ch211-222l21.1	0.0135784	0.285485	0.627	0.634	1
nme2b.1	0.0113886	0.289769	0.706	0.739	1
rps25	0.00143486	0.290878	0.789	0.796	1
rpl28	4.29684e-05	0.296907	0.844	0.88	0.669104
mt-nd2	6.31201e-05	0.308808	0.826	0.824	0.982905
rps12	0.00185588	0.30978	0.777	0.817	1
rplp1	3.83932e-07	0.310642	0.954	0.944	0.00597859
rps15a	0.00047068	0.312448	0.817	0.873	1
mt-atp6	2.23748e-10	0.318921	0.997	1	3.48421e-06
hsp70.3	0.000129615	0.32321	0.924	0.838	1
rps23	9.82492e-05	0.327729	0.826	0.831	1
mfge8b	0.00739345	0.333625	0.101	0.028	1
mt-nd3	0.00655381	0.344518	0.673	0.718	1
rps15	3.90506e-08	0.35765	0.902	0.915	0.000608096
rplp2	1.74644e-05	0.360271	0.853	0.852	0.271956
trib3	0.0411958	0.387977	0.483	0.472	1
rps17	0.00670694	0.388423	0.618	0.655	1
rpl22	0.000393097	0.394753	0.765	0.782	1
hspb1	0.00831746	0.418522	0.119	0.042	1
rpl36a	1.06522e-07	0.42394	0.869	0.88	0.00165876
vegfaa	0.036141	0.430718	0.174	0.106	1
rps19	1.279e-09	0.431121	0.896	0.901	1.99166e-05
pim1	0.0192328	0.438379	0.514	0.5	1
hax1	0.0494482	0.451246	0.101	0.049	1
RPS17	1.99249e-07	0.455588	0.804	0.81	0.0031027
rpl35	7.94871e-08	0.456764	0.869	0.831	0.00123777
rpl23	3.70764e-13	0.460064	0.933	0.908	5.77354e-09
rpl35a	1.25977e-08	0.462896	0.838	0.838	0.000196171
lima1a	6.00511e-05	0.478569	0.657	0.514	0.935116
rpl36	3.03103e-10	0.479943	0.844	0.859	4.71992e-06
necap1	0.0418589	0.490426	0.119	0.063	1
tnfrsf21	0.0491092	0.493775	0.379	0.331	1
rpl31	1.00768e-11	0.50849	0.908	0.88	1.56915e-07
si:dkey-177p2.6	0.00358365	0.516855	0.547	0.507	1
stra6	0.011276	0.519495	0.22	0.127	1
rasgef1bb	0.0337379	0.52245	0.141	0.077	1
rps21	5.80234e-10	0.522718	0.841	0.873	9.03541e-06
RPL37A	3.10308e-13	0.532868	0.89	0.866	4.83212e-09
rpl37.1	1.79222e-13	0.540979	0.902	0.901	2.79085e-09
rplp2l	3.56409e-12	0.56924	0.856	0.852	5.55e-08
thy1	0.0449195	0.582698	0.125	0.07	1
pdk2a	0.00242225	0.589774	0.122	0.035	1
npm1a	0.000475811	0.594201	0.505	0.43	1
s100a10b	5.77186e-08	0.619313	0.755	0.634	0.000898794
arhgap42a	0.0172786	0.621717	0.297	0.225	1
rps26l	1.09852e-13	0.641109	0.85	0.782	1.71062e-09
slc38a2	0.00281381	0.656019	0.251	0.141	1
otx2a	0.00616518	0.657275	0.101	0.028	1
igfbp1a	0.000292721	0.682665	0.3	0.155	1
pmelb	0.00235096	0.684274	0.101	0.021	1
sqstm1	1.70601e-12	0.69065	0.875	0.704	2.65659e-08
rps28	7.72003e-15	0.71596	0.813	0.768	1.20216e-10
CABZ01020840.1	0.019192	0.722341	0.196	0.12	1
hspe1	0.00182987	0.744299	0.339	0.239	1
apc	0.000560671	0.753922	0.168	0.056	1
atf3	1.96311e-06	0.761424	0.584	0.465	0.0305695
rpl29	4.4133e-13	0.771081	0.792	0.69	6.87238e-09
rps29	9.40063e-22	0.771817	0.896	0.873	1.46387e-17
rpl38	2.64282e-19	0.791827	0.869	0.761	4.11539e-15
nop10	0.00146532	0.799518	0.269	0.162	1
si:dkey-151g10.6	6.46387e-32	0.800155	0.969	0.951	1.00655e-27
tnip1	0.000273119	0.960228	0.339	0.225	1
krt18a.1	7.97712e-16	1.00479	0.789	0.465	1.2422e-11
igfbp5b	1.84108e-05	1.045	0.309	0.141	0.286694
rpl39	1.79831e-29	1.0747	0.896	0.803	2.80034e-25
pir	1.91735e-05	1.10711	0.254	0.092	0.29857
BX248331.2	2.21971e-14	1.14141	0.835	0.711	3.45653e-10
icn	5.9279e-23	1.40231	0.813	0.606	9.23093e-19
tnfrsf9a	7.63278e-10	1.5617	0.272	0.028	1.18858e-05
txn	1.24999e-10	1.92716	0.48	0.232	1.94649e-06
ucmaa	6.51238e-19	3.36547	0.486	0.07	1.01411e-14
tspan36	0.0538941	0.487499	0.205	0.141	1
pprc1	0.0648722	0.524693	0.235	0.183	1
cd99	0.0721773	0.523919	0.135	0.085	1
wasla	0.083021	0.328669	0.086	0.148	1
nop56	0.102996	0.421457	0.382	0.387	1
uqcrq	0.113587	0.449062	0.174	0.127	1
bxdc2	0.117424	0.398877	0.104	0.063	1
itm2ba	0.120246	0.252041	0.633	0.669	1
larp4ab	0.123003	0.468676	0.251	0.211	1
cox5b2	0.124407	0.515007	0.135	0.092	1
nhp2	0.128641	0.471077	0.11	0.07	1
stc2a	0.129944	0.588266	0.135	0.092	1
nppc	0.133753	-0.264258	0.11	0.162	1
akap12b	0.145133	0.55655	0.19	0.148	1
atf6	0.159032	0.384994	0.107	0.07	1
krt4	0.167576	0.454922	0.297	0.268	1
sfpq	0.168731	0.268639	0.113	0.176	1
ndrg1a	0.169829	0.477138	0.278	0.246	1
gtpbp1	0.171213	0.677956	0.199	0.169	1
fbl	0.172623	0.446474	0.266	0.239	1
clu	0.176731	0.870084	0.119	0.085	1
zgc:92162	0.189263	0.37901	0.165	0.127	1
gpx3	0.19329	0.462553	0.254	0.225	1
ip6k2a	0.194131	0.256698	0.07	0.113	1
cox17	0.201469	0.483228	0.193	0.162	1
pinx1	0.207552	0.349353	0.119	0.085	1
cxcl8a	0.209726	-0.4082	0.073	0.106	1
tp53inp1	0.221136	0.285337	0.165	0.127	1
srgn	0.222393	0.477233	0.269	0.246	1
pdap1a	0.228858	0.376093	0.122	0.092	1
ptpn13	0.230846	0.275853	0.141	0.204	1
rab7a	0.247112	0.412446	0.107	0.077	1
atp5l	0.260461	0.270043	0.498	0.542	1
dnmbp	0.29195	0.322445	0.07	0.106	1
mrpl57	0.301937	0.250613	0.147	0.204	1
mvp	0.306322	0.493323	0.239	0.225	1
atp6ap2	0.309334	0.26017	0.083	0.12	1
si:ch73-335l21.4	0.313226	-0.251067	0.486	0.577	1
erf	0.318145	0.424704	0.107	0.085	1
tmem131	0.319915	0.416828	0.101	0.077	1
tm9sf3	0.335664	0.290861	0.095	0.134	1
pim3	0.338158	0.340602	0.318	0.317	1
slc7a3a	0.338158	0.385406	0.315	0.324	1
hspd1	0.339258	0.348776	0.177	0.155	1
nptx1l	0.357402	0.41198	0.165	0.141	1
mt-atp8	0.363416	0.348416	0.101	0.077	1
pleca	0.369249	0.30477	0.306	0.296	1
bach1b	0.379826	0.4609	0.199	0.183	1
prmt1	0.390757	0.344879	0.339	0.345	1
g3bp1	0.401552	0.31244	0.324	0.331	1
atp1a1a.1	0.404347	0.435831	0.144	0.127	1
flii	0.408961	0.414998	0.159	0.141	1
atp5f1e	0.417609	0.389546	0.339	0.366	1
cox7c	0.420455	0.358323	0.263	0.261	1
si:ch211-133n4.6	0.422095	0.25742	0.823	0.887	1
si:dkey-79d12.5	0.422748	0.507847	0.297	0.317	1
zgc:77650	0.442586	0.298762	0.159	0.204	1
ier2a	0.461159	0.294389	0.419	0.437	1
ppp1r13l	0.469739	0.292924	0.174	0.225	1
atp5mc3a	0.474855	0.317303	0.141	0.183	1
hspa5	0.491223	0.258356	0.394	0.542	1
ssh2a	0.491224	0.337313	0.119	0.106	1
nars	0.518381	0.455704	0.187	0.183	1
gbp	0.519428	0.317259	0.113	0.099	1
phf20b	0.522763	0.363419	0.177	0.169	1
hspb8	0.530532	0.410008	0.257	0.261	1
ubap2b	0.538066	0.293874	0.153	0.197	1
foxp4	0.549556	0.526473	0.208	0.211	1
snrpd1	0.564942	0.382476	0.248	0.261	1
kpna4	0.574888	0.305239	0.089	0.113	1
tomm6	0.580249	0.320497	0.11	0.099	1
ehd1a	0.582601	0.43865	0.128	0.12	1
si:dkeyp-27c8.2	0.584714	0.300925	0.193	0.19	1
serpine2	0.591999	0.255022	0.661	0.761	1
cox6c	0.611985	0.375056	0.232	0.239	1
zfand5b	0.613918	0.267011	0.294	0.373	1
iscub	0.620795	0.339101	0.144	0.176	1
mthfd2	0.621244	0.423441	0.232	0.246	1
bud31	0.626524	0.384456	0.205	0.211	1
gclm	0.627617	0.332735	0.119	0.113	1
tbc1d17	0.630586	0.297337	0.104	0.127	1
aldoaa	0.639435	0.472911	0.248	0.261	1
crk	0.641509	0.2512	0.122	0.148	1
cbx3a	0.641825	0.303514	0.193	0.239	1
nop58	0.645326	0.379697	0.248	0.268	1
serf2	0.660277	0.280455	0.254	0.261	1
zfand5a	0.667561	0.282896	0.297	0.373	1
tardbpl	0.685116	0.365337	0.275	0.352	1
atp5md	0.692	0.291668	0.125	0.12	1
timp2b	0.69476	0.54251	0.141	0.176	1
dusp5	0.697196	0.314426	0.324	0.345	1
cct5	0.70347	0.332171	0.232	0.289	1
kpnb1	0.709753	0.333052	0.156	0.19	1
eri1	0.711346	0.27616	0.104	0.099	1
rac1a	0.725074	0.325782	0.153	0.155	1
gpx4b	0.730692	0.414638	0.147	0.148	1
zfand2a	0.732319	0.438371	0.19	0.197	1
ptprfb	0.733807	0.289639	0.226	0.275	1
snrpg	0.734507	0.263118	0.187	0.19	1
prpf38b	0.736315	0.350372	0.141	0.169	1
FAM83G	0.743976	0.462498	0.101	0.099	1
acsl4a	0.752621	0.314162	0.187	0.19	1
prnprs3	0.756325	0.343527	0.153	0.155	1
uqcrb	0.771567	0.360173	0.251	0.31	1
cox7b	0.796766	0.297929	0.248	0.268	1
capza1a	0.796872	0.422315	0.153	0.162	1
rab6a	0.798384	0.270013	0.101	0.099	1
bcl2l10	0.804474	0.443987	0.22	0.239	1
eif6	0.81436	0.274227	0.303	0.345	1
sf1	0.814945	0.293655	0.113	0.113	1
akirin1	0.829433	0.314287	0.104	0.12	1
CR762483.1	0.839056	-0.250556	0.358	0.352	1
ldha	0.843223	0.255173	0.235	0.275	1
hspa9	0.848368	0.291125	0.266	0.317	1
zgc:77486.1	0.852001	0.406431	0.205	0.225	1
tktb	0.854519	0.424071	0.122	0.141	1
dkc1	0.855016	0.352721	0.193	0.225	1
ppdpfa	0.856543	0.300872	0.131	0.134	1
rps27l	0.869649	0.295976	0.125	0.127	1
tmed2	0.880967	0.278015	0.131	0.148	1
wls	0.88184	0.265925	0.15	0.155	1
rab5if	0.904938	0.259427	0.104	0.106	1
cct7	0.914254	0.270123	0.205	0.232	1
uqcr10	0.915027	0.332195	0.242	0.282	1
nop2	0.917536	0.260868	0.141	0.155	1
si:dkey-67c22.2	0.918922	0.289084	0.122	0.127	1
isg20	0.924329	0.267222	0.104	0.106	1
cd164	0.925981	0.257118	0.116	0.12	1
gpc4	0.929725	0.391708	0.174	0.19	1
ppp1r1b	0.935554	0.66872	0.147	0.162	1
pdcd6	0.935765	0.256212	0.177	0.19	1
cox7a2a	0.937673	0.339836	0.131	0.141	1
pho	0.938125	0.3512	0.144	0.155	1
abcf1	0.951771	0.31411	0.199	0.218	1
chmp2a	0.968661	0.297994	0.235	0.268	1
rtn4a	0.982941	0.342763	0.291	0.338	1
col2a1a	0.989965	0.368807	0.162	0.176	1
eif3jb	0.991153	0.326569	0.248	0.282	1
ivns1abpa	0.993084	0.254275	0.159	0.169	1

## Sheet: CL8
	p_val	avg_logFC	pct.1.saccule	pct.2.utricle	p_val_adj
otofa	2.83e-15	-2.00202	0.081	0.506	4.41e-11
calm3a	7.49e-11	-1.64223	0.252	0.561	1.17e-06
s100a1	2.58e-08	-1.62888	0.009	0.247	0.000401304
hcn5	1.67e-15	-1.51764	0.225	0.634	2.6e-11
stard15	5.24e-13	-1.5068	0.117	0.491	8.16e-09
pdk2b	0.000171805	-1.4402	0.009	0.134	1
ivns1abpa	3.25e-14	-1.4	0.198	0.602	5.06e-10
rtn4rl2b	1.02e-14	-1.38689	0.252	0.634	1.59e-10
zgc:56628	9.5e-05	-1.23308	0	0.125	1
si:dkey-280e21.3	3.65e-06	-1.19775	0.018	0.203	0.0567632
b2m	1.21e-08	-1.18897	0.324	0.576	0.000189196
stc2a	6.45e-05	-1.16946	0.018	0.163	1
socs3a	3.29e-08	-1.15783	0.243	0.529	0.000512428
six4a	2.13e-05	-1.14216	0.054	0.227	0.33233
fxyd1	8.05e-06	-1.10199	0.072	0.27	0.125372
tmc5	4.09e-05	-1.09698	0.072	0.247	0.637176
cabp1b	6.29e-05	-1.09346	0	0.131	0.978957
clu	0.00032338	-1.01783	0	0.108	1
sst6	4.09e-06	-1.00883	0.126	0.346	0.0637228
nrxn3b	7.24e-05	-0.974678	0.027	0.177	1
si:ch211-207j7.2	7.16e-05	-0.969383	0.045	0.206	1
egr4	2.25e-07	-0.941265	0.369	0.616	0.00351105
laptm4b	5e-17	-0.918841	0.676	0.892	7.79e-13
tob1a	1.44e-05	-0.891281	0.162	0.366	0.223503
RNF224	0.00014328	-0.891126	0	0.119	1
wscd2	0.000163023	-0.889374	0.063	0.218	1
si:ch211-235m3.10	0.000571819	-0.871478	0.027	0.148	1
irf2bpl	0.000143202	-0.863028	0.027	0.169	1
gramd2aa	0.000584069	-0.86129	0.009	0.116	1
irf2bp2b	0.000134326	-0.861241	0.09	0.265	1
rdh12	0.00105207	-0.858468	0.009	0.108	1
osbpl1a	2e-05	-0.85446	0.072	0.267	0.311511
b2ml	8.84e-10	-0.848085	0.36	0.663	1.38e-05
ptpn13	0.000442281	-0.815463	0.135	0.299	1
si:ch211-195b15.8	0.00029917	-0.809206	0.279	0.43	1
zgc:153867	3.84e-06	-0.800164	0.27	0.485	0.0598381
sesn1	0.00422359	-0.793604	0.027	0.116	1
mlf1	0.00225913	-0.791693	0.045	0.154	1
abhd2b	0.00032338	-0.789647	0	0.108	1
atp1b2a	0.00258257	-0.779768	0.045	0.151	1
ankrd12	0.000853459	-0.778709	0.054	0.18	1
fosb	1.41e-09	-0.762325	0.495	0.77	2.2e-05
si:ch211-105j21.9	0.00118768	-0.756561	0.045	0.163	1
gipc3	7.79e-05	-0.744196	0.126	0.32	1
si:dkey-112e7.2	0.0022109	-0.739425	0.018	0.113	1
mhc1zba	4.74e-05	-0.737092	0.18	0.384	0.738346
trappc3	0.00143552	-0.72721	0.054	0.177	1
ap3d1	0.000624854	-0.714473	0.09	0.241	1
selenow1	2.78e-05	-0.714087	0.18	0.392	0.432279
clic5b	0.000785846	-0.702087	0.036	0.16	1
igfbp5b	0.00168675	-0.689713	0.081	0.215	1
aplp1	0.00369002	-0.683191	0.027	0.119	1
gnai1	0.00143963	-0.682026	0.063	0.192	1
cpeb4b	2.42e-06	-0.681866	0.396	0.602	0.0377312
tescb	0.00251643	-0.681383	0.072	0.192	1
bag3	0.000830806	-0.673293	0.216	0.387	1
gal3st3	0.00452721	-0.666699	0.081	0.192	1
si:ch211-147a11.3	0.00406502	-0.658659	0.018	0.105	1
tuba8l4	4.73e-06	-0.64479	0.45	0.666	0.0737224
atp6v1g1	0.00406701	-0.642854	0.117	0.238	1
spen	0.00549791	-0.640597	0.072	0.177	1
rab5ab	0.000451491	-0.637792	0.063	0.212	1
keap1a	0.00790253	-0.637643	0.054	0.148	1
jak1	0.000654848	-0.630613	0.189	0.346	1
polr2a	0.00766237	-0.630284	0.063	0.16	1
chd4b	0.00515427	-0.629545	0.036	0.128	1
rab3ab	0.00586657	-0.62666	0.027	0.113	1
CR925719.1	0.000281977	-0.622575	0.18	0.366	1
ptbp1b	0.000438978	-0.62127	0.234	0.41	1
mknk2b	0.000864293	-0.620628	0.243	0.401	1
midn	0.00558525	-0.617056	0.225	0.36	1
spock3	0.0100134	-0.616115	0.054	0.148	1
itm2cb	0.00570043	-0.614998	0.036	0.128	1
edrf1	0.00445988	-0.608273	0.018	0.105	1
nfkbiab	0.000733152	-0.604666	0.189	0.36	1
h2afx1	0.000217467	-0.59895	0.243	0.427	1
CR383676.1	1.05e-29	-0.597698	1	0.997	1.64e-25
AP3B2	0.00676012	-0.596218	0.081	0.186	1
glsb	0.00310243	-0.595976	0.054	0.166	1
hsp90aa1.2	3.21e-12	-0.592737	0.892	0.991	5e-08
tmc2a	0.00703435	-0.592212	0.162	0.279	1
hsd3b7	0.00509033	-0.591086	0.045	0.145	1
btc	0.00270241	-0.587737	0.108	0.241	1
rfk	0.0121245	-0.584075	0.036	0.116	1
crybg1a	0.0198482	-0.583474	0.072	0.154	1
letm1	0.0056032	-0.582348	0.081	0.192	1
hspa4l	0.00870467	-0.581553	0.063	0.16	1
tmbim4	0.0170444	-0.580706	0.099	0.189	1
prkd2	0.0252833	-0.57982	0.036	0.105	1
zgc:92606	0.00264304	-0.573507	0.135	0.279	1
tob1b	0.0153324	-0.572721	0.189	0.291	1
tnrc6a	0.00150581	-0.568098	0.171	0.331	1
foxj1a	0.000585776	-0.567834	0.243	0.407	1
hspa4a	0.0013193	-0.564944	0.18	0.337	1
fam160a1a	0.00578856	-0.561702	0.054	0.157	1
rab11fip1a	0.00531164	-0.560933	0.018	0.102	1
hist2h2l	0.00860569	-0.553491	0.054	0.148	1
CR383676.2	0.0293802	-0.548909	0.036	0.102	1
rgs12b	0.0236727	-0.548121	0.036	0.105	1
GRXCR1	0.0067281	-0.546087	0.09	0.198	1
fam219aa	0.0216954	-0.545362	0.099	0.189	1
rab2a	0.00105867	-0.54492	0.144	0.302	1
zfhx3	0.0188584	-0.544426	0.036	0.108	1
fam3c	0.0176325	-0.538355	0.036	0.11	1
sltm	0.0199233	-0.537106	0.063	0.145	1
fbxo32	0.00953541	-0.534453	0.036	0.122	1
pef1	0.0388833	-0.534057	0.054	0.122	1
si:dkey-17m8.1	0.00339816	-0.531231	0.045	0.154	1
calm2b	0.0264646	-0.530987	0.189	0.294	1
letm2	0.00613563	-0.52831	0.117	0.235	1
ppargc1b	0.0371932	-0.524099	0.09	0.166	1
ctsla	0.0029422	-0.520793	0.315	0.459	1
yy1a	0.0133193	-0.517145	0.027	0.102	1
si:ch211-218o21.4	0.000129256	-0.51698	0.234	0.451	1
tspan13b	4.97e-05	-0.516938	0.36	0.587	0.774009
rab1ba	0.0279728	-0.51661	0.045	0.113	1
dlg1	0.001889	-0.515035	0.18	0.337	1
lin28a	0.00216082	-0.515015	0.622	0.683	1
laptm4a	0.0159587	-0.513007	0.063	0.151	1
ptges3b	0.019675	-0.511399	0.072	0.157	1
ckbb	2.74e-05	-0.510217	0.631	0.762	0.427302
arf6b	0.0100212	-0.510216	0.027	0.108	1
lpin2	0.0180311	-0.509877	0.036	0.11	1
pprc1	0.00852029	-0.5066	0.099	0.209	1
prelid1a	0.00902567	-0.506421	0.162	0.282	1
mt-nd4	1.39e-10	-0.504414	0.865	0.977	2.16e-06
ush1c	0.0338572	-0.502808	0.063	0.137	1
mical2b	0.00620063	-0.502235	0.036	0.131	1
rem1	0.0337009	-0.501296	0.036	0.102	1
brd2a	0.000203155	-0.495342	0.36	0.547	1
smap1	0.0231151	-0.494128	0.081	0.169	1
apba1a	0.0118269	-0.493875	0.144	0.253	1
rassf7b	0.0154318	-0.492436	0.063	0.154	1
phactr4a	0.00097161	-0.491354	0.216	0.392	1
jun	2.34e-06	-0.490413	0.811	0.913	0.0364372
kifc3	0.0166119	-0.490333	0.081	0.174	1
cox4i1l	0.000690715	-0.486542	0.261	0.451	1
ubqln4	0.00494767	-0.486281	0.117	0.244	1
cyth1a.1	0.0427659	-0.479565	0.063	0.134	1
pfkfb3	0.00201386	-0.478223	0.18	0.337	1
pcmt	0.025505	-0.477938	0.036	0.105	1
oaz1b	0.000803059	-0.477205	0.315	0.488	1
mvp	0.0059436	-0.476195	0.144	0.276	1
irs2b	0.0267111	-0.475356	0.198	0.299	1
ccni	0.0160852	-0.474013	0.18	0.291	1
rbm24a	0.00997136	-0.473772	0.369	0.459	1
agr2	0.0365766	-0.472592	0.252	0.337	1
rtn3	0.0353421	-0.47018	0.045	0.11	1
stau2	0.0349147	-0.463912	0.18	0.267	1
itsn2b	0.0226698	-0.457298	0.036	0.108	1
lysmd2	0.0230279	-0.456816	0.054	0.134	1
fcho2	0.0287189	-0.455881	0.054	0.128	1
tmem35	0.0169563	-0.454253	0.153	0.259	1
mt-co3	3.37e-18	-0.453646	1	1	5.25e-14
pkig	0.0332123	-0.450208	0.216	0.308	1
atp6v0a1a	0.0187364	-0.448528	0.144	0.253	1
gadd45ba	8.7e-06	-0.447595	0.784	0.852	0.13545
mtus1a	0.0266181	-0.443046	0.099	0.189	1
stk35l	0.0409662	-0.442557	0.063	0.134	1
kncn	0.0334275	-0.434181	0.153	0.247	1
mkrn1	0.0103068	-0.434125	0.045	0.134	1
si:ch211-38m6.6	0.0285277	-0.431787	0.045	0.119	1
fam120c	0.0477978	-0.428972	0.072	0.142	1
csnk1g2b	0.0234846	-0.422773	0.054	0.134	1
clcn3	0.015676	-0.422771	0.054	0.142	1
UBB	3.59e-05	-0.422225	0.811	0.875	0.559708
nop53	0.0486392	-0.41918	0.054	0.119	1
ddit3	0.000983229	-0.418846	0.261	0.433	1
foxo4	0.0220502	-0.418102	0.054	0.134	1
arg2	4.69e-05	-0.417949	0.631	0.797	0.730468
ier2b	0.0154153	-0.412916	0.396	0.506	1
atp6ap2	0.0081991	-0.409518	0.108	0.227	1
acin1a	0.0110455	-0.408682	0.198	0.328	1
zbtb20	0.0160969	-0.408153	0.18	0.297	1
flj11011l	0.0213264	-0.408048	0.036	0.11	1
akap9	0.0240951	-0.407659	0.063	0.145	1
jdp2b	0.0005652	-0.398477	0.288	0.5	1
sorbs1	0.0342774	-0.396733	0.036	0.102	1
golga1	0.0462595	-0.396041	0.054	0.122	1
xbp1	0.0185116	-0.395451	0.297	0.41	1
spag1a	0.0449124	-0.393869	0.054	0.122	1
baz1b	0.0447594	-0.392767	0.108	0.189	1
fosab	1.8e-08	-0.3907	0.883	0.974	0.000280422
gapdhs	3.39e-05	-0.390323	0.811	0.872	0.528508
hspd1	0.0425502	-0.388413	0.279	0.363	1
nat16	0.00431531	-0.384314	0.261	0.404	1
arl6ip1	0.00676661	-0.383679	0.252	0.392	1
selenok	0.0439239	-0.383034	0.054	0.122	1
hspa8	3.99e-07	-0.382272	0.883	0.948	0.00621392
ewsr1b	0.0345213	-0.380306	0.054	0.128	1
sall1b	0.0251179	-0.372669	0.243	0.352	1
stat3	0.0158189	-0.367664	0.126	0.233	1
ccnl1a	0.0350517	-0.365877	0.225	0.328	1
cnbpb	0.0257222	-0.362952	0.288	0.39	1
uba1	0.0418205	-0.36007	0.063	0.137	1
hk2	0.00731929	-0.355405	0.045	0.142	1
bcl2l10	0.0277019	-0.354208	0.126	0.224	1
mt-cyb	4.64e-10	-0.352663	1	1	7.22e-06
sgip1a	0.0408744	-0.351449	0.144	0.238	1
sqstm1	0.00824626	-0.350587	0.757	0.814	1
ddx5	0.00314857	-0.349257	0.586	0.68	1
atp6ap1a	0.0446478	-0.348792	0.063	0.137	1
pbx4	0.0200074	-0.346218	0.162	0.273	1
gfi1aa	0.045625	-0.343575	0.108	0.192	1
otofb	0.027467	-0.341463	0.523	0.593	1
mt-nd5	0.0126467	-0.33258	0.378	0.506	1
paip2b	0.0413321	-0.329836	0.144	0.238	1
gal3st1a	0.0221635	-0.327897	0.063	0.151	1
rtca	0.0288505	-0.327043	0.153	0.262	1
mt-co2	2.6e-11	-0.325455	1	1	4.05e-07
ubald1a	0.0264656	-0.325366	0.045	0.119	1
slc20a1b	0.0401915	-0.321477	0.207	0.302	1
tmbim1b	0.00212159	-0.320077	0.162	0.328	1
sik2b	0.0315272	-0.307455	0.216	0.32	1
si:ch211-214j24.10	0.0291829	-0.307105	0.306	0.422	1
dnajc5b	0.0253512	-0.301138	0.559	0.657	1
fth1a	0.0295894	-0.291507	0.351	0.453	1
nek7	0.0401729	-0.288983	0.045	0.113	1
calml4a	0.0331575	-0.28649	0.45	0.526	1
mt-nd2	0.00125082	-0.286255	0.766	0.898	1
necap1	0.0490392	-0.284701	0.09	0.169	1
mob3a	0.0148212	-0.283493	0.054	0.145	1
tagapa	0.0450759	-0.259086	0.108	0.198	1
lasp1	0.0325028	0.251176	0.126	0.061	1
si:ch211-286b5.5	0.035321	0.267644	0.171	0.096	1
rbx1	0.0343086	0.271438	0.243	0.148	1
cirbpa	0.0168497	0.274812	0.631	0.517	1
rplp0	0.00138451	0.277508	0.775	0.634	1
fthl27	0.0183771	0.29773	0.757	0.706	1
rps3	0.000902644	0.298043	0.649	0.474	1
atp5fa1	0.020982	0.300626	0.45	0.326	1
naca	0.0033287	0.30228	0.685	0.549	1
pabpc1a	0.0151946	0.302805	0.495	0.384	1
hsp70l	0.00123978	0.308368	0.91	0.858	1
aldoaa	0.0373116	0.308996	0.387	0.279	1
cabp2b	0.000117747	0.31206	0.802	0.581	1
eif5a2	0.012121	0.318693	0.279	0.169	1
uqcrh	0.0232472	0.318892	0.387	0.27	1
api5	0.0394454	0.326801	0.117	0.058	1
eif5a	0.0173348	0.327699	0.27	0.166	1
ddx39aa	0.00984589	0.32877	0.117	0.047	1
atp1b1a	0.00407442	0.33049	0.495	0.337	1
cdkn1bb	0.0385105	0.331986	0.198	0.116	1
ldhba	0.0185941	0.333256	0.279	0.177	1
mtpn	0.038102	0.336912	0.18	0.105	1
junbb	0.0472209	0.339155	0.153	0.087	1
zgc:111986	0.018425	0.358006	0.306	0.201	1
mb	0.000680273	0.358175	0.45	0.305	1
nop56	0.0292685	0.360749	0.279	0.189	1
mpc1	0.0319518	0.361104	0.252	0.157	1
marcksl1b	0.00842999	0.362155	0.108	0.041	1
cycsb	0.00027025	0.364295	0.721	0.573	1
odc1	0.022048	0.365766	0.252	0.154	1
gadd45bb	0.0103169	0.367778	0.153	0.073	1
dynlrb1	0.0372253	0.369414	0.108	0.052	1
nolc1	0.0192401	0.369956	0.126	0.058	1
pomp	0.0489728	0.371841	0.207	0.134	1
ndufab1a	0.0340022	0.373056	0.162	0.093	1
tpt1	0.00728583	0.373533	0.622	0.549	1
sdhaf4	0.0271293	0.376797	0.108	0.049	1
eif2s2	0.0500097	0.379299	0.225	0.151	1
ndufs4	0.0333792	0.384571	0.126	0.064	1
si:ch211-51e12.7	0.00834418	0.385276	0.126	0.052	1
wdr83os	0.0114653	0.386651	0.108	0.044	1
pfn2l	0.0195485	0.389975	0.117	0.052	1
atp5pd	0.00836536	0.391242	0.342	0.215	1
rpl19	4.8e-06	0.393151	0.856	0.724	0.0746801
msmo1	0.00759806	0.393669	0.108	0.041	1
triobpa	0.0480791	0.393699	0.153	0.09	1
azin1b	0.0365374	0.39608	0.117	0.058	1
si:ch211-172l8.4	0.0299232	0.398338	0.261	0.177	1
tnrc6c1	0.0325202	0.404648	0.18	0.108	1
naa10	0.011471	0.405734	0.144	0.067	1
rps11	6.1e-07	0.407551	0.883	0.718	0.00949178
csnk2b	0.01812	0.408483	0.189	0.105	1
suclg1	0.0129524	0.408817	0.126	0.055	1
slirp	0.0086925	0.408872	0.144	0.064	1
tomm7	0.00305924	0.409516	0.162	0.067	1
ndufa12	0.00313315	0.412965	0.216	0.105	1
rps9	2.87e-05	0.416166	0.811	0.68	0.447543
hnrnpa0l.1	0.0106875	0.417985	0.432	0.317	1
eif3m	0.0381484	0.420528	0.207	0.134	1
fthl30	0.0157416	0.421413	0.288	0.192	1
si:ch211-243g18.2	0.000335343	0.42627	0.514	0.355	1
tpd52l1	0.0188258	0.428516	0.189	0.108	1
nap1l1	0.0379671	0.428759	0.171	0.102	1
slc25a3b	0.00164524	0.429297	0.486	0.337	1
ndufb6	0.0109382	0.429667	0.189	0.099	1
ddx61	0.0282267	0.430216	0.261	0.172	1
metap2b	0.0427833	0.433526	0.117	0.061	1
cox7a2a	0.000964637	0.433603	0.45	0.288	1
snrpe	0.00838921	0.434611	0.279	0.163	1
cldnb	0.023789	0.436501	0.153	0.081	1
si:ch211-222l21.1	0.0154457	0.43968	0.153	0.076	1
csnk2a1	0.0162744	0.440635	0.108	0.047	1
eif3ea	0.00741688	0.442707	0.189	0.096	1
ndufa4l	3.76e-05	0.444542	0.784	0.648	0.585376
kars	0.00812903	0.45019	0.153	0.07	1
si:dkey-28b4.7	0.00475309	0.452851	0.108	0.038	1
rpsa	4.1e-06	0.45339	0.82	0.654	0.063815
sem1	0.0357468	0.454521	0.243	0.16	1
snrpf	0.00480598	0.45713	0.135	0.055	1
eef1a1l1	8.15e-09	0.457354	0.91	0.791	0.000126842
tsc22d1	0.0177064	0.459891	0.153	0.078	1
cox8a	4.52e-05	0.46731	0.667	0.456	0.704336
snrpg	0.012619	0.467804	0.117	0.049	1
rps3a	0.000161611	0.472701	0.667	0.532	1
atp5mc1	0.00033672	0.474945	0.414	0.244	1
prdx1	0.00164813	0.475343	0.216	0.102	1
rpl5b	0.00122086	0.476163	0.36	0.206	1
si:ch211-153b23.5	0.000155482	0.477141	0.135	0.035	1
ap1s1	0.000998706	0.477183	0.225	0.099	1
rpl13a	2.37e-07	0.478682	0.874	0.666	0.00369085
nme2b.1	0.000729912	0.481198	0.523	0.381	1
eif3d	0.00453265	0.485051	0.216	0.113	1
hint1	0.00756006	0.49289	0.171	0.084	1
psma4	0.0234201	0.495078	0.108	0.049	1
coa3a	0.00399041	0.497194	0.18	0.084	1
ndufa2	0.00310661	0.500102	0.117	0.041	1
meig1	0.00333749	0.500267	0.216	0.108	1
atp5mf	0.00340992	0.501748	0.324	0.201	1
ube2e1	0.00195742	0.50201	0.117	0.038	1
si:ch211-235e9.6	0.00428092	0.502693	0.144	0.061	1
cox6b2	7.47e-06	0.503083	0.586	0.334	0.116314
dusp1	0.00479846	0.50434	0.117	0.044	1
rps27.1	4.34e-06	0.508449	0.703	0.564	0.0675053
lsm3	0.000103207	0.513126	0.117	0.026	1
minos1	0.00823248	0.516537	0.198	0.108	1
eef1g	0.00015974	0.519774	0.577	0.384	1
tomm6	0.00686633	0.521286	0.135	0.058	1
sh3bp5la	0.00119154	0.525388	0.108	0.032	1
rpl7a	1.13e-07	0.532045	0.793	0.593	0.00175558
rpl22l1	9.64e-06	0.532831	0.586	0.39	0.150047
eif2s3	0.0122168	0.533126	0.189	0.102	1
rpl7	0.000359788	0.534286	0.64	0.547	1
cebpb	0.00136218	0.54009	0.162	0.061	1
arrdc3b	0.00316844	0.540805	0.117	0.041	1
pvalb9	0.00971062	0.542102	0.892	0.922	1
si:dkey-88p24.11	0.000242853	0.546062	0.162	0.052	1
atp5f1c	0.00573918	0.546941	0.171	0.081	1
cox6b1	0.00799303	0.557986	0.162	0.078	1
si:ch211-196l7.4	0.000248683	0.558615	0.559	0.381	1
rpl26.1	7.5e-05	0.559222	0.378	0.198	1
snrpd3l	2.32e-05	0.560814	0.108	0.017	0.360932
rpl23a	3.18e-05	0.56206	0.586	0.427	0.495765
tmem258	0.000804299	0.562141	0.153	0.055	1
atp6v1c2	0.00113473	0.562141	0.135	0.047	1
atp5meb	0.000155682	0.56458	0.432	0.259	1
klhl30	0.014944	0.567201	0.117	0.052	1
npm1a	0.000726576	0.57398	0.315	0.169	1
cd63	0.000338427	0.574291	0.108	0.026	1
zgc:193541	0.00211288	0.575737	0.36	0.227	1
rps2	7.08e-07	0.57612	0.757	0.558	0.0110223
rack1	1.62e-06	0.577632	0.622	0.39	0.0252704
cox14	0.000829512	0.578897	0.162	0.061	1
kmt2ca	0.00160672	0.579557	0.126	0.044	1
tma7	0.000509559	0.586146	0.207	0.09	1
gadd45ab	0.00023712	0.589444	0.144	0.044	1
nr1d2a	0.0120171	0.590754	0.135	0.064	1
rplp2	2e-08	0.592508	0.748	0.544	0.000312075
rps16	4.26e-07	0.593951	0.748	0.555	0.00663721
rpl10a	3.01e-07	0.596939	0.73	0.561	0.00468543
ppdpfa	0.00238088	0.59796	0.117	0.041	1
rpl13	1.78e-09	0.599172	0.847	0.619	2.77e-05
cox6a1	7.95e-06	0.601233	0.604	0.378	0.123872
myca	0.000124722	0.604089	0.108	0.023	1
rpl4	0.000117695	0.604724	0.477	0.323	1
COX5B	2.3e-06	0.609675	0.658	0.445	0.0358224
rps7	1.03e-10	0.610834	0.856	0.654	1.6e-06
epcam	0.000246901	0.611408	0.243	0.108	1
isl1	0.0304384	0.614007	0.108	0.052	1
eef2b	3.98e-06	0.615074	0.559	0.334	0.0619547
hbegfa	8.79e-06	0.619339	0.225	0.073	0.136874
tox	0.00106149	0.628527	0.108	0.032	1
hmgn2	2.93e-05	0.631681	0.126	0.026	0.455834
rpl5a	7.86e-06	0.63646	0.441	0.224	0.122321
ak2	0.0139685	0.638409	0.216	0.125	1
sptan1	0.0032742	0.642429	0.279	0.166	1
rpl12	3.34e-11	0.645755	0.865	0.706	5.21e-07
loxhd1b	0.0423714	0.65988	0.108	0.055	1
klf6a	1.54e-06	0.664149	0.405	0.183	0.0240343
rps5	9.18e-08	0.666994	0.721	0.52	0.00143001
map7d3	0.00137521	0.667736	0.117	0.038	1
rps4x	1.18e-07	0.675737	0.685	0.48	0.00183383
rps18	5.13e-07	0.676808	0.613	0.39	0.00799523
rpl18a	1.14e-11	0.684181	0.811	0.57	1.77e-07
atp5pf	2.06e-05	0.688496	0.369	0.183	0.320864
rps6	6.45e-07	0.689567	0.604	0.378	0.0100404
rps8a	4.41e-13	0.689836	0.865	0.616	6.87e-09
rpl10	7.64e-11	0.690854	0.793	0.61	1.19e-06
rps27a	8.15e-10	0.693051	0.757	0.561	1.27e-05
ndufb4	2.52e-06	0.698554	0.36	0.16	0.0392625
cox7c	5.26e-08	0.701889	0.631	0.39	0.000819517
eif3ha	0.000209609	0.703867	0.144	0.044	1
uqcr10	2.35e-07	0.710928	0.514	0.273	0.00366296
rpl18	4.77e-10	0.711634	0.721	0.465	7.43e-06
atf3	1.95e-08	0.713969	0.658	0.395	0.000304061
tmsb4x	0.00589628	0.716835	0.153	0.073	1
rpl11	9.02e-10	0.71907	0.766	0.552	1.4e-05
sox4a.1	0.000346158	0.729926	0.117	0.032	1
rpl21	2.08e-11	0.731505	0.793	0.57	3.25e-07
anxa5a	1.22e-10	0.731881	0.829	0.503	1.89e-06
eya4	0.000504929	0.731979	0.153	0.055	1
ndufa5	0.000296444	0.732221	0.252	0.119	1
cox6c	3.36e-07	0.738776	0.45	0.215	0.00523753
rps15	1.23e-12	0.74897	0.811	0.634	1.91e-08
rpl34	1.61e-08	0.751616	0.658	0.39	0.000251156
rps10	4.75e-11	0.755972	0.784	0.515	7.4e-07
atp5mc3b	7.73e-09	0.757502	0.622	0.349	0.000120327
rpl8	6.45e-10	0.758546	0.757	0.52	1e-05
rps27.2	3.98e-08	0.760361	0.613	0.381	0.000620458
atp5l	5.17e-08	0.769846	0.595	0.326	0.000805437
rpl9	3.43e-06	0.774977	0.378	0.177	0.05344
ndufa3	8.19e-08	0.778369	0.27	0.078	0.00127503
rps13	3.65e-11	0.778941	0.73	0.512	5.68e-07
ppiab	9.26e-11	0.779072	0.685	0.384	1.44e-06
rpl15	5.85e-11	0.780186	0.748	0.483	9.11e-07
rpl32	4.06e-14	0.783237	0.829	0.576	6.33e-10
rpl30	3.95e-11	0.784786	0.748	0.5	6.15e-07
rps25	1.66e-10	0.787414	0.721	0.471	2.58e-06
rpl14	6.08e-12	0.796492	0.802	0.637	9.46e-08
ppdpfb	1.87e-05	0.797983	0.207	0.067	0.291123
BX511021.1	1.61e-05	0.805327	0.135	0.029	0.251083
atp5f1e	1.94e-10	0.825657	0.477	0.183	3.02e-06
rps14	2.49e-12	0.832597	0.802	0.538	3.88e-08
rpl17	2e-14	0.834099	0.82	0.549	3.12e-10
uba52	2.67e-15	0.85032	0.883	0.718	4.16e-11
rps17	6.28e-10	0.85644	0.595	0.291	9.77e-06
hspb1	5.75e-06	0.856807	0.117	0.017	0.0894614
uqcrq	7.61e-08	0.874425	0.342	0.122	0.00118477
rpl29	4.1e-08	0.876227	0.505	0.285	0.000638997
rps23	1.19e-13	0.884181	0.811	0.497	1.86e-09
rpl36	5.3e-14	0.894596	0.748	0.439	8.25e-10
rpl36a	2.92e-14	0.904315	0.793	0.503	4.54e-10
zgc:162730	3.52e-06	0.914679	0.126	0.02	0.0548366
RPL37A	9.89e-18	0.920946	0.82	0.515	1.54e-13
rpl22	9.49e-13	0.921089	0.622	0.302	1.48e-08
atp5md	4e-09	0.925799	0.441	0.18	6.23e-05
rps12	3.99e-12	0.948189	0.73	0.459	6.22e-08
rplp1	1.77e-20	0.964606	0.883	0.625	2.75e-16
txn	1.21e-08	1.00214	0.126	0.009	0.000189126
faua	8.51e-17	1.00262	0.766	0.424	1.33e-12
rpl23	5.33e-19	1.00536	0.838	0.578	8.3e-15
rpl28	1.31e-16	1.01014	0.739	0.468	2.04e-12
cox7b	4.3e-13	1.01473	0.541	0.198	6.7e-09
rps24	5.35e-16	1.02422	0.757	0.445	8.33e-12
rpl37.1	7.2e-22	1.03928	0.838	0.483	1.12e-17
si:dkey-11c5.11	7.79e-09	1.04437	0.45	0.215	0.000121265
rps15a	2.49e-16	1.04839	0.775	0.468	3.88e-12
s100t	5.67e-22	1.05279	0.973	0.692	8.82e-18
rpl35	1.12e-18	1.05746	0.793	0.427	1.74e-14
RPS17	1.03e-21	1.07995	0.829	0.424	1.6e-17
rpl24	1.76e-15	1.08192	0.694	0.349	2.74e-11
rpl27	1.02e-19	1.0929	0.775	0.392	1.6e-15
rps19	2.9e-22	1.09621	0.856	0.561	4.52e-18
icn	5.23e-10	1.1111	0.18	0.02	8.15e-06
zgc:158343	0.0051375	1.13252	0.162	0.076	1
fthl31	2.33e-13	1.14117	0.604	0.259	3.62e-09
rps29	4.06e-23	1.17766	0.865	0.61	6.32e-19
rps21	9.84e-18	1.17848	0.703	0.343	1.53e-13
rps26l	6.58e-18	1.18333	0.73	0.395	1.02e-13
rpl31	1.75e-22	1.19231	0.829	0.515	2.73e-18
rps26	5.11e-16	1.19808	0.604	0.25	7.95e-12
rpl38	1.16e-19	1.2058	0.73	0.355	1.8e-15
rps28	3.02e-21	1.20692	0.757	0.34	4.7e-17
si:dkey-151g10.6	3.24e-34	1.25538	0.973	0.73	5.05e-30
rpl39	2.85e-27	1.27881	0.901	0.512	4.43e-23
rplp2l	3.38e-21	1.37347	0.739	0.355	5.27e-17
rpl35a	1.55e-22	1.41345	0.739	0.297	2.42e-18
pvalb8	6.53e-27	1.83163	0.901	0.561	1.02e-22
tomm34	0.0503033	-0.473576	0.072	0.14	1
eef2l2	0.0504412	-0.323794	0.09	0.169	1
thoc2	0.0506563	-0.412039	0.063	0.131	1
tmed2	0.0507878	0.310121	0.171	0.102	1
gpr156	0.0523426	-0.368986	0.054	0.119	1
ywhabl	0.0528349	-0.327211	0.216	0.302	1
ldha	0.0530251	-0.350692	0.243	0.331	1
bzw1a	0.0531942	0.510701	0.162	0.099	1
creb3l3l	0.0536698	-0.305794	0.099	0.18	1
itm2ba	0.053966	-0.322754	0.252	0.355	1
BX649442.2	0.0557895	-0.442279	0.099	0.172	1
lrrc73	0.0561698	0.36788	0.153	0.09	1
atp8a2	0.0563977	-0.391688	0.117	0.198	1
skp1	0.0564648	0.315535	0.342	0.256	1
ube2a	0.0568372	0.37289	0.135	0.076	1
mapkapk2a	0.057037	0.253229	0.144	0.081	1
ndufa1	0.0573913	0.354822	0.207	0.134	1
atp6v0cb	0.0578518	0.29255	0.261	0.183	1
pax2a	0.0585435	-0.293234	0.189	0.285	1
si:dkey-266m15.7	0.0593575	-0.294191	0.045	0.108	1
ankrd11	0.0598003	-0.421947	0.099	0.172	1
nop58	0.0601776	-0.308461	0.045	0.105	1
zgc:171927	0.0606351	-0.313055	0.045	0.105	1
ifrd1	0.0607449	-0.423973	0.108	0.18	1
naa20	0.0609503	0.309645	0.126	0.07	1
si:dkeyp-27c8.2	0.0610018	-0.51801	0.054	0.113	1
si:ch73-335l21.4	0.0611875	0.480932	0.378	0.305	1
ppp1cb	0.0613283	-0.346019	0.099	0.174	1
baz2ba	0.0616824	-0.444622	0.045	0.102	1
psmb1	0.0618915	0.288451	0.144	0.084	1
ddx6	0.0621861	0.326204	0.279	0.203	1
usp2a	0.0626272	-0.325522	0.108	0.186	1
ppiaa	0.0626813	0.330519	0.243	0.169	1
ndufb5	0.0633332	0.402746	0.189	0.122	1
trib1	0.0634156	-0.427727	0.072	0.137	1
rps6kal	0.0638308	-0.389934	0.045	0.102	1
sec61g	0.0643966	0.251527	0.649	0.538	1
BX322530.1	0.0653243	-0.469257	0.054	0.113	1
fam84a	0.0660601	-0.53307	0.108	0.174	1
lima1a	0.0662253	0.265485	0.189	0.119	1
mfap3l	0.0663636	-0.35766	0.126	0.203	1
ctsd	0.0666831	-0.427007	0.099	0.169	1
h3f3d	0.0666855	-0.294599	0.622	0.625	1
glo1	0.0667108	0.323015	0.117	0.064	1
ptges3a	0.0671452	-0.366026	0.162	0.244	1
ier2a	0.067574	0.364587	0.108	0.058	1
asap1b	0.0681268	-0.265957	0.054	0.116	1
ctnnb2	0.0710167	0.271161	0.144	0.084	1
arl4d	0.0710829	-0.453556	0.072	0.137	1
zfand5a	0.0721797	0.377869	0.144	0.087	1
baxa.1	0.0725119	-0.360649	0.099	0.169	1
clk4a	0.0743182	-0.335075	0.162	0.244	1
dido1	0.0744102	-0.272866	0.117	0.192	1
plekhb2	0.0757423	-0.424171	0.054	0.11	1
lhfpl5a	0.0760167	0.391073	0.189	0.128	1
zgc:172302	0.0765173	-0.279077	0.081	0.151	1
rab11ba	0.0769052	0.298342	0.117	0.064	1
hipk3a	0.0770372	-0.297887	0.09	0.16	1
rbfox2	0.0771097	-0.288609	0.054	0.113	1
gdpd5b	0.077488	-0.253938	0.054	0.116	1
twf2b	0.0777536	0.310636	0.541	0.448	1
sall1a	0.0783489	0.403403	0.117	0.067	1
2020-03-06	0.078879	-0.309065	0.09	0.16	1
btf3l4	0.0796715	0.265871	0.126	0.073	1
hmgn7	0.0810582	0.362276	0.171	0.11	1
hccsb	0.082336	0.2825	0.117	0.067	1
pkma	0.0832054	-0.284334	0.288	0.366	1
magoh	0.0833695	0.340577	0.135	0.081	1
b4galt6	0.0843907	-0.391721	0.117	0.189	1
g3bp1	0.0844139	-0.402886	0.108	0.174	1
si:dkey-79d12.5	0.0845046	0.292892	0.225	0.154	1
slc25a55a	0.0853358	-0.30791	0.144	0.215	1
oxct1a	0.086312	0.347076	0.108	0.061	1
hipk3b	0.0863261	-0.407822	0.054	0.108	1
ptp4a2b	0.0867158	-0.250928	0.532	0.608	1
vamp2	0.0867907	-0.27181	0.225	0.314	1
ranbp1	0.0880873	0.25927	0.126	0.073	1
fbl	0.0881669	0.287915	0.144	0.087	1
eif4bb	0.0890758	-0.274324	0.063	0.119	1
rab11a	0.08973	0.334308	0.162	0.105	1
psmb6	0.0902959	0.414327	0.135	0.081	1
hnrnpaba	0.0906168	-0.322249	0.324	0.381	1
arl5c	0.0907633	-0.396618	0.054	0.108	1
ndufb3	0.090933	0.344816	0.225	0.16	1
stat1a	0.0920548	-0.262789	0.333	0.433	1
dpysl3	0.0931781	0.38468	0.171	0.116	1
ddx21	0.0947301	0.33397	0.162	0.105	1
agrn	0.0950401	-0.383379	0.216	0.291	1
fkbp1aa	0.095518	-0.307518	0.081	0.142	1
pim3	0.0957784	-0.317021	0.171	0.25	1
abcf1	0.0959437	0.267993	0.225	0.16	1
per1b	0.0964908	0.307836	0.144	0.09	1
irf1b	0.0980924	-0.408033	0.072	0.131	1
cct2.1	0.0992441	-0.276127	0.108	0.174	1
cox5b2	0.0994047	0.382763	0.225	0.163	1
tnc	0.100166	-0.502149	0.063	0.113	1
ndufc2	0.100732	0.421854	0.126	0.078	1
si:ch211-147k9.8	0.100777	0.430357	0.135	0.087	1
ctsf	0.102903	-0.3181	0.126	0.195	1
smg7	0.105641	-0.369713	0.063	0.116	1
c1qbp	0.105959	0.281805	0.117	0.07	1
ddx3xa	0.10852	-0.268836	0.279	0.358	1
nufip2	0.109327	-0.252899	0.072	0.128	1
six1a	0.11079	-0.329915	0.135	0.203	1
csde1	0.112695	-0.299466	0.072	0.128	1
fam210aa	0.113143	0.255719	0.117	0.07	1
pdia6	0.113661	-0.250928	0.063	0.116	1
pik3r3b	0.114868	-0.251616	0.108	0.172	1
higd1a	0.117123	-0.267552	0.396	0.456	1
pafah1b1b	0.118062	-0.343718	0.09	0.142	1
bach1b	0.118579	-0.375074	0.099	0.157	1
btg3	0.119957	-0.341588	0.081	0.134	1
dusp6	0.120308	-0.512273	0.135	0.189	1
tfg	0.120397	0.307004	0.315	0.25	1
ip6k2a	0.121138	-0.283806	0.126	0.195	1
atp5f1d	0.121993	0.250347	0.333	0.256	1
ucp2	0.122378	-0.370208	0.063	0.113	1
zgc:112356	0.12256	0.296124	0.153	0.102	1
srsf5b	0.123919	0.335215	0.135	0.087	1
coq10b	0.124335	-0.264937	0.171	0.238	1
ube2v2	0.124704	-0.308516	0.153	0.218	1
gdi1	0.125356	-0.317747	0.054	0.102	1
mibp2	0.125731	0.256707	0.279	0.212	1
zdhhc16b	0.126376	-0.301995	0.279	0.358	1
actb1	0.12671	0.314131	0.27	0.215	1
bicdl2	0.127647	-0.316643	0.063	0.113	1
cpe	0.129206	-0.26118	0.072	0.125	1
SBNO2	0.130223	-0.290068	0.135	0.198	1
tiparp	0.130433	-0.443164	0.171	0.224	1
ndufa8	0.131269	0.261233	0.18	0.125	1
frya	0.132274	-0.255153	0.063	0.113	1
zgc:158564	0.133166	-0.277472	0.216	0.285	1
pnisr	0.135895	-0.336527	0.063	0.11	1
ogdha	0.137285	-0.324636	0.153	0.209	1
vamp8	0.139193	-0.396685	0.072	0.119	1
nipa2	0.139218	-0.285346	0.081	0.134	1
nfkbiaa	0.139482	0.278896	0.225	0.172	1
hnrnpa0a	0.139688	0.333418	0.108	0.067	1
ilf2	0.142112	0.287579	0.108	0.067	1
ier5	0.143184	-0.321624	0.171	0.23	1
snrpd1	0.143544	0.321008	0.189	0.134	1
slc25a25a	0.145869	-0.275253	0.162	0.224	1
hmgb3a	0.146432	0.300979	0.162	0.113	1
pbx3b	0.147397	-0.292914	0.072	0.122	1
eif3f	0.147633	0.25727	0.324	0.262	1
rbm4.2	0.148065	-0.268846	0.117	0.177	1
cltca	0.148677	-0.268195	0.153	0.212	1
enah	0.153374	-0.366232	0.09	0.14	1
atf4a	0.156564	-0.263372	0.234	0.302	1
atp5if1a	0.165914	0.291394	0.18	0.131	1
rca2.1	0.169552	-0.284449	0.063	0.108	1
tmem106ba	0.173099	-0.264329	0.063	0.108	1
pclob	0.174216	-0.271544	0.162	0.221	1
gpatch8	0.177221	-0.251089	0.063	0.108	1
zgc:158263	0.177666	0.408332	0.117	0.078	1
tuba1a	0.179745	0.372887	0.207	0.157	1
chd7	0.179947	-0.266115	0.153	0.209	1
nfia	0.180277	0.286775	0.18	0.134	1
pgp	0.181074	-0.294981	0.117	0.169	1
romo1	0.190228	0.363295	0.234	0.192	1
ap2a1	0.192859	-0.306466	0.081	0.125	1
arhgdia	0.193433	0.270348	0.144	0.102	1
fkbp4	0.194793	-0.287007	0.126	0.174	1
cars	0.195208	-0.372304	0.063	0.102	1
ndufa6	0.195261	0.254606	0.18	0.134	1
cebpg	0.196862	-0.292054	0.117	0.166	1
mtdha	0.197277	-0.269765	0.126	0.177	1
sh3glb2b	0.200483	0.253966	0.135	0.093	1
pmp22b	0.203566	0.461034	0.153	0.113	1
tcima	0.205259	-0.306433	0.387	0.462	1
reep3b	0.205476	0.250166	0.153	0.11	1
camk2g2	0.206227	0.282348	0.207	0.157	1
psmb7	0.206586	0.33491	0.198	0.154	1
srrm4	0.212651	0.278958	0.153	0.11	1
arhgef1b	0.212903	-0.370486	0.108	0.151	1
galnt11	0.229827	0.302067	0.162	0.122	1
mt2	0.230429	-0.522434	0.117	0.163	1
ndufb7	0.237573	0.342049	0.162	0.125	1
fam83fa	0.24427	-0.279073	0.081	0.119	1
m6pr	0.246701	0.310242	0.108	0.076	1
n4bp1	0.249048	-0.297176	0.099	0.14	1
hmgb2a	0.255602	-0.289245	0.189	0.238	1
ahsa1b	0.258172	-0.256924	0.09	0.128	1
pbx1a	0.260367	0.253704	0.108	0.076	1
ndufb10	0.261843	0.349402	0.162	0.128	1
zgc:158463	0.262554	0.315672	0.55	0.494	1
hax1	0.264003	-0.260893	0.081	0.119	1
eif3k	0.264131	-0.254277	0.09	0.128	1
ginm1	0.270149	0.257711	0.117	0.084	1
tm9sf2	0.272326	-0.268352	0.081	0.116	1
selenom	0.274572	0.257128	0.108	0.078	1
zgc:77650	0.274783	-0.272764	0.108	0.145	1
arf2a	0.318587	0.263375	0.342	0.32	1
clstn1	0.32235	-0.259618	0.072	0.102	1
stip1	0.328343	-0.258638	0.162	0.201	1
eml2	0.33043	0.255047	0.135	0.102	1
zc3h11a	0.332417	-0.271788	0.108	0.14	1
ywhae1	0.334184	-0.268566	0.126	0.157	1
ndufv1	0.338867	0.304286	0.153	0.122	1
spry4	0.341457	-0.285951	0.171	0.203	1
cct5	0.34258	-0.278855	0.252	0.276	1
tefa	0.343344	0.279892	0.189	0.157	1
sf3b1	0.355716	-0.262458	0.126	0.157	1
slc25a33	0.359134	-0.264416	0.108	0.14	1
larp4ab	0.374994	0.262082	0.189	0.163	1
seta	0.401192	0.257623	0.189	0.163	1
krt5	0.423469	0.290538	0.162	0.14	1
uqcrc1	0.611199	0.261065	0.117	0.105	1
mcl1b	0.626038	-0.250616	0.108	0.119	1
sdhc	0.655384	0.262204	0.135	0.125	1
gstp1	0.671935	-0.274905	0.414	0.392	1
hmgb1a	0.84226	0.264958	0.153	0.154	1
tmc2b	0.911007	0.30307	0.108	0.119	1
myclb	0.929939	0.277814	0.108	0.11	1

[truncated: 4 more sheets: CL9, CL10, CL11, CL12]
