# Supplementary material for: A regulatory network of Sox and Six transcription factors initiate a cell fate transformation during hearing regeneration in adult zebrafish
Source: Cell Genom. 2022 Aug 22;2(9):100170. doi: 10.1016/j.xgen.2022.100170 (PMC9540346; doi:10.1016/j.xgen.2022.100170)
Supplement: Table S5. Differentially expressed genes between clusters of regenerating saccule and utricle, related to Figure 2 [file mmc6.xlsx]

## Sheet: README
Table S5 (related to Figure S3). Differentially expressed genes between clusters of regenerating saccule and utricle.
Regenerating (DT treated) sample files used:
CTRL	Day4_DTR_U_filtered_feature_bc_matrix.h5; Day5_DTR_U_filtered_feature_bc_matrix.h5; Day7_DTR_U_filtered_feature_bc_matrix.h5
STIM	Day4_DTR_S_filtered_feature_bc_matrix.h5; Day5_DTR_S_filtered_feature_bc_matrix.h5; Day7_DTR_S_filtered_feature_bc_matrix.h5
Cluster Identity	CL=Cluster
Hair Cells	CL0, CL4
Progenitor Cells	CL1
Support Cells	CL2, CL5

## Sheet: CL0
	p_val	avg_logFC	pct.1_saccule	pct.2_utricle	p_val_adj
pvalb8	7.67e-12	1.50004	0.482	0.277	8.47e-08
gpx1b	3.27e-07	-0.866982	0.186	0.363	0.00361572
zgc:158343	2.97e-06	0.821244	0.265	0.125	0.0328487
sox4a.1	6.59e-05	0.647442	0.243	0.125	0.727363
fabp7a	7.62e-05	0.539361	0.164	0.068	0.842098
icn	0.00013577	0.738333	0.186	0.09	1
fthl31	0.00102762	-0.42517	0.358	0.458	1
eif3ba	0.00221462	0.449806	0.181	0.098	1
ckbb	0.00239003	-0.840715	0.168	0.255	1
tob1b	0.00256181	0.675334	0.119	0.056	1
dad1	0.00288778	-0.511728	0.146	0.239	1
calm3a	0.00407679	-0.409621	0.274	0.375	1
fthl30	0.00415841	-0.492582	0.119	0.203	1
ranbp9	0.0043372	0.427356	0.128	0.064	1
tmc2a	0.00463226	-0.782028	0.062	0.129	1
ddx61	0.00470393	0.444686	0.133	0.07	1
fbl	0.00485449	0.486058	0.106	0.05	1
srrm4	0.007273	0.410825	0.15	0.084	1
jund	0.00736949	0.521453	0.137	0.074	1
snrpb	0.00760981	0.351635	0.124	0.064	1
calm1b	0.00825225	-0.471403	0.239	0.325	1
gpx2	0.00958523	-0.483216	0.088	0.157	1
rps3	0.0110692	-0.257434	0.451	0.536	1
cnn2	0.0137286	0.507451	0.106	0.056	1
polr2l	0.0148184	0.319014	0.102	0.052	1
cebpb	0.0150537	0.309579	0.102	0.052	1
tiparp	0.0160468	0.436976	0.111	0.06	1
laptm4b	0.0173792	-0.48269	0.177	0.251	1
prdx1	0.0185301	0.277604	0.257	0.179	1
cldnb	0.0204852	0.256629	0.252	0.175	1
hspa9	0.0210259	0.516506	0.137	0.084	1
canx	0.024085	0.313665	0.155	0.096	1
psmb7	0.0252023	0.413117	0.226	0.161	1
eef1da	0.0256113	0.342844	0.15	0.094	1
eif3m	0.0275141	-0.58608	0.075	0.127	1
ddx39ab	0.0275679	0.261591	0.115	0.066	1
chd7	0.0305159	0.303559	0.15	0.094	1
cox7c	0.0354855	-0.329183	0.235	0.303	1
uqcrq	0.0367323	-0.575897	0.097	0.151	1
atoh1a	0.0370889	0.265921	0.376	0.295	1
cfl1l	0.0379864	0.493023	0.111	0.068	1
cyc1	0.0382843	-0.284465	0.062	0.112	1
tp53inp1	0.0423193	0.427976	0.119	0.074	1
nptna	0.0432986	-0.387919	0.088	0.141	1
hmgn2	0.0438586	0.332734	0.257	0.189	1
lmo4b	0.0441943	0.391405	0.111	0.066	1
zgc:158564	0.0474385	0.418984	0.159	0.11	1
si:rp71-45k5.4	0.0495849	-0.547951	0.066	0.112	1
zgc:193541	0.0496859	-0.428776	0.119	0.173	1
usp10	0.0501013	0.463998	0.111	0.068	1
atp1a3b	0.052753	-0.391967	0.186	0.245	1
ywhah	0.0539839	0.314996	0.115	0.072	1
acin1a	0.0596965	0.255371	0.155	0.104	1
sod1	0.0611201	-0.268324	0.119	0.173	1
si:ch211-153b23.5	0.064045	0.351332	0.212	0.159	1
ptges3b	0.0709421	0.563901	0.115	0.076	1
prdx5	0.0774275	0.316115	0.19	0.137	1
h1f0	0.0775995	-0.303764	0.248	0.301	1
tmsb	0.0795043	0.268019	0.159	0.112	1
foxp4	0.0796013	-0.573835	0.071	0.11	1
vapb	0.0858539	0.27506	0.133	0.09	1
si:ch73-335l21.4	0.0878203	0.351468	0.142	0.098	1
hmgb3a	0.0965835	-0.306049	0.212	0.263	1
epcam	0.0975308	0.295133	0.252	0.205	1
camk2n1a	0.100195	0.322643	0.199	0.149	1
btg2	0.101095	0.357308	0.159	0.116	1
pnrc2	0.102606	-0.374591	0.314	0.353	1
hbegfa	0.105782	0.312122	0.235	0.187	1
idh2	0.109305	-0.357798	0.102	0.141	1
ankrd11	0.111139	-0.294448	0.093	0.133	1
si:dkey-33c12.4	0.113881	0.362474	0.111	0.076	1
eno1a	0.114517	-0.329735	0.168	0.215	1
micos10	0.116925	0.321813	0.137	0.1	1
lonrf1l	0.121919	-0.330706	0.066	0.102	1
psmb2	0.122716	0.26528	0.102	0.068	1
klf6a	0.124668	-0.354794	0.137	0.179	1
cct4	0.125802	0.287232	0.155	0.114	1
jdp2b	0.131629	-0.766693	0.084	0.118	1
tomm20a	0.132451	0.257999	0.124	0.088	1
higd1a	0.133888	-0.294563	0.208	0.253	1
sdc4	0.139049	0.325623	0.217	0.177	1
eif6	0.1412	0.370416	0.102	0.072	1
s100s	0.1464	-0.306329	0.429	0.464	1
atp6v1e1b	0.156977	-0.335147	0.093	0.127	1
setb	0.168025	0.292819	0.119	0.088	1
pkig	0.169609	-0.313514	0.115	0.151	1
selenow1	0.180789	-0.277834	0.08	0.112	1
mb	0.184219	0.253125	0.522	0.488	1
prr15la	0.186166	0.252224	0.181	0.141	1
reep5	0.202784	0.296696	0.19	0.151	1
ddx3xa	0.209466	-0.489521	0.102	0.129	1
si:ch211-133n4.6	0.212161	-0.324207	0.075	0.104	1
krt8	0.213237	0.295102	0.106	0.078	1
gadd45ga	0.213474	-0.325319	0.119	0.149	1
appa	0.216095	0.285192	0.155	0.124	1
nfkbiab	0.216235	-0.253454	0.093	0.124	1
zdhhc16b	0.254727	-0.471985	0.084	0.11	1
h1fx	0.275085	-0.25359	0.155	0.185	1
eif3c	0.275231	0.298501	0.115	0.09	1
TXN	0.277469	-0.302083	0.19	0.217	1
uqcrfs1	0.2845	0.284836	0.128	0.102	1
serf2	0.300361	-0.378394	0.102	0.125	1
fosab	0.302565	-0.374943	0.301	0.327	1
hnrnpaba	0.318023	0.299365	0.239	0.211	1
cdkn1bb	0.350802	-0.315024	0.128	0.149	1
tmed7	0.389055	-0.254904	0.084	0.104	1
sec11a	0.435121	0.282728	0.102	0.086	1
hsbp1a	0.456012	-0.302138	0.111	0.127	1
ppp2cb	0.463789	-0.319675	0.102	0.116	1
si:ch211-152c2.3	0.485618	-0.266567	0.142	0.157	1
ndufa12	0.528878	-0.26457	0.088	0.102	1
CT027638.1	0.615446	0.347733	0.46	0.444	1
cbx7a	0.624714	-0.34766	0.146	0.127	1

## Sheet: CL1
	p_val	avg_logFC	pct.1_saccule	pct.2_utricle	p_val_adj
icn	6.8e-06	0.797922	0.416	0.24	0.0750675
ubb	0.000217705	0.61644	0.244	0.116	1
eef1a1l2	0.000310399	-0.278452	0.741	0.839	1
mb	0.000833616	0.283614	0.817	0.743	1
b2m	0.00206058	0.425153	0.447	0.315	1
keap1a	0.00238218	0.735908	0.102	0.034	1
UBB	0.00240745	0.434987	0.31	0.185	1
fthl31	0.0030741	0.505267	0.173	0.082	1
hsp70.3	0.00384674	0.435076	0.416	0.291	1
cyp27c1	0.00423925	0.743437	0.122	0.051	1
eif1b	0.00451444	0.454962	0.396	0.291	1
hspa8	0.00528742	-0.374386	0.487	0.565	1
tuft1a	0.0056835	0.696953	0.188	0.103	1
txn	0.0069096	0.329515	0.371	0.257	1
pabpc1a	0.00768251	0.376575	0.32	0.209	1
tiparp	0.00944676	0.423027	0.122	0.055	1
ptp4a1	0.00973283	0.535154	0.152	0.079	1
ssr3	0.0100548	0.470795	0.188	0.106	1
snrpd1	0.0116276	0.467303	0.142	0.072	1
cox6b2	0.0151349	0.589871	0.183	0.11	1
rpl4	0.0157947	-0.362941	0.234	0.329	1
cox8a	0.0214588	0.673546	0.132	0.072	1
eif4a1b	0.0259931	-0.399293	0.061	0.123	1
rab2a	0.0276319	-0.696991	0.056	0.113	1
ube2d2	0.0282083	0.571083	0.122	0.065	1
cox6a1	0.0295515	-0.496592	0.061	0.12	1
rpl22l1	0.0300414	-0.4143	0.254	0.332	1
itm2ba	0.0346402	0.261734	0.157	0.092	1
serf2	0.0352626	0.542667	0.102	0.051	1
calm1a	0.0381077	-0.618001	0.081	0.14	1
cldnb	0.039423	0.377246	0.426	0.336	1
csnk1a1	0.0396678	0.393416	0.142	0.082	1
hspa5	0.0441798	0.351655	0.127	0.072	1
tectb	0.0452618	0.388768	0.157	0.096	1
hbegfa	0.0459425	0.278987	0.305	0.226	1
fth1a	0.0461145	0.256388	0.127	0.072	1
ube2d1b	0.0482032	0.43158	0.107	0.058	1
myl9b	0.0506015	0.346285	0.102	0.055	1
junba	0.0527374	-0.359993	0.218	0.295	1
sox4a.1	0.0539651	0.353944	0.188	0.123	1
histh1l	0.066188	0.281727	0.244	0.171	1
seta	0.067559	0.294063	0.137	0.086	1
rpl18	0.0699027	-0.252162	0.533	0.568	1
abcf1	0.0730778	-0.273157	0.061	0.11	1
si:ch73-335l21.4	0.0751462	-0.479752	0.147	0.205	1
ppdpfb	0.0784061	0.432306	0.152	0.099	1
lin28a	0.078703	-0.427081	0.213	0.277	1
dbi	0.0800987	-0.746132	0.066	0.11	1
si:ch73-281n10.2	0.0809538	0.313791	0.107	0.062	1
alyref	0.0886732	0.255056	0.127	0.079	1
eif3f	0.0928324	0.322834	0.264	0.199	1
cdkn1bb	0.0984964	0.259369	0.198	0.14	1
kitlga	0.100498	0.442655	0.102	0.062	1
eif3k	0.103442	0.390973	0.102	0.062	1
hspa4a	0.104537	0.380356	0.117	0.075	1
hmgb2a	0.104684	-0.383469	0.061	0.103	1
igfbp1a	0.108485	-0.280551	0.147	0.209	1
ppiaa	0.108804	-0.370246	0.152	0.205	1
hmga1a	0.113673	-0.345063	0.168	0.223	1
hmox1a	0.115283	0.696244	0.142	0.099	1
zfp36l1b	0.115533	0.458283	0.117	0.075	1
erh	0.120351	0.42748	0.122	0.082	1
nfkbiab	0.124175	-0.272343	0.122	0.175	1
stm	0.12498	-0.434268	0.259	0.312	1
eya1	0.137353	-0.628288	0.066	0.103	1
fosl1a	0.143815	0.305668	0.391	0.322	1
cdh2	0.155067	0.30905	0.122	0.082	1
eef1da	0.157392	0.277979	0.223	0.175	1
COX5B	0.164001	0.293223	0.132	0.092	1
cox7c	0.175332	0.282351	0.112	0.075	1
serbp1a	0.179896	-0.259168	0.249	0.301	1
fabp7a	0.181325	0.298509	0.147	0.106	1
eif5	0.181811	0.25163	0.127	0.089	1
rtn4a	0.194973	0.265741	0.102	0.068	1
stat1a	0.197059	-0.393675	0.081	0.116	1
cldn7b	0.20062	0.267968	0.137	0.099	1
syncrip	0.206433	-0.275158	0.112	0.151	1
chd7	0.245727	0.436466	0.112	0.082	1
ebf3a.1	0.24579	0.321079	0.102	0.072	1
hnrnpabb	0.315875	-0.27309	0.168	0.199	1
sem1	0.341908	-0.308263	0.096	0.123	1
tuba1a	0.346764	-0.280743	0.096	0.123	1
mhc1zba	0.356606	0.259227	0.102	0.079	1
ube2v2	0.361696	-0.283397	0.091	0.116	1
nfil3-5	0.397042	0.323498	0.127	0.103	1
ezrb	0.404295	-0.270241	0.183	0.209	1
atf4a	0.413814	0.416781	0.127	0.106	1
gadd45ba	0.419168	-0.258043	0.259	0.271	1
npm1a	0.423793	-0.305041	0.096	0.116	1
nsa2	0.463558	0.271935	0.152	0.134	1
srsf5a	0.463944	0.305485	0.107	0.089	1
atp5l	0.49505	-0.346336	0.117	0.134	1
cebpg	0.539854	0.260754	0.112	0.096	1
mibp2	0.582352	-0.277663	0.188	0.202	1
ptmaa	0.730723	-0.314792	0.107	0.113	1
hist1h4l.10	0.798621	-0.277213	0.107	0.11	1
cnbpb	0.869427	-0.253913	0.142	0.14	1

## Sheet: CL2
	p_val	avg_logFC	pct.1_saccule	pct.2_utricle	p_val_adj
mt-nd4	0.000107431	-0.639563	0.136	0.289	1
fxyd1	0.000111925	-0.993238	0.027	0.124	1
id1	0.000141596	0.500884	0.462	0.302	1
icn	0.00212433	0.508037	0.452	0.343	1
coch	0.00290619	-0.452768	0.05	0.132	1
zgc:112437	0.00608727	-0.601837	0.059	0.136	1
adh5	0.00617161	-0.586396	0.045	0.116	1
ptgdsb.2	0.00648674	-0.365695	0.036	0.103	1
hopx	0.00737777	-0.599018	0.086	0.169	1
rpl13	0.00832987	0.257676	0.706	0.612	1
calm1a	0.00867536	-0.351601	0.077	0.161	1
zgc:162730	0.00935941	-0.673154	0.086	0.165	1
rpl32	0.00993064	0.314744	0.588	0.496	1
csnk1a1	0.010124	-0.678595	0.059	0.128	1
histh1l	0.0103825	0.565313	0.14	0.066	1
agr2	0.0118243	0.550926	0.308	0.219	1
bicdl2	0.0119609	-0.494011	0.041	0.103	1
gstp1	0.0121678	-0.468673	0.072	0.149	1
ccl19a.1	0.0127237	0.993656	0.122	0.058	1
efhd1	0.0152244	0.445275	0.167	0.091	1
mt-atp6	0.0153743	-0.297885	0.511	0.595	1
cited4a	0.0173162	-0.606995	0.063	0.128	1
slc25a55a	0.0182886	-0.583478	0.054	0.116	1
cxcl18b	0.0197231	0.967412	0.163	0.095	1
spry4	0.0200168	-0.551792	0.104	0.178	1
cox4i1	0.0212785	-0.418944	0.077	0.145	1
ccnl1a	0.0271824	-0.686009	0.081	0.145	1
chmp5b	0.030736	-0.36013	0.054	0.112	1
vim	0.0309595	-0.480078	0.068	0.128	1
gapdhs	0.0327432	-0.369652	0.136	0.211	1
h3f3d	0.0353049	-0.35123	0.204	0.289	1
her15.2	0.0378597	0.534153	0.122	0.066	1
sh3bp5la	0.040315	-0.339825	0.072	0.132	1
atf4b	0.0408427	-0.404748	0.235	0.314	1
rps27.1	0.0497357	0.250832	0.611	0.554	1
six1b	0.0502887	-0.431267	0.104	0.169	1
atp5mc3b	0.0517038	-0.462563	0.122	0.186	1
nme2b.1	0.0524305	0.40891	0.367	0.293	1
pdia3	0.0525698	-0.600783	0.086	0.14	1
socs3a	0.0531115	-0.274632	0.176	0.256	1
ppib	0.0569807	-0.386235	0.077	0.132	1
eif4a1a	0.0582686	-0.501324	0.072	0.124	1
hspa4a	0.0652659	-0.469386	0.072	0.124	1
atp5l	0.0653629	0.479651	0.163	0.107	1
TXN	0.0672701	-0.446079	0.131	0.19	1
klf6a	0.076102	0.511184	0.24	0.182	1
si:dkey-177p2.6	0.0764941	0.288233	0.109	0.062	1
si:dkey-222f2.1	0.0859358	0.321329	0.253	0.19	1
ccn2a	0.0869305	-0.52987	0.063	0.107	1
ip6k2b	0.090552	0.548258	0.104	0.062	1
cicb	0.0906912	0.495183	0.104	0.062	1
eef1db	0.0907498	0.36882	0.136	0.087	1
si:ch73-335l21.4	0.0992755	0.335102	0.38	0.314	1
hmgn2	0.100048	-0.256282	0.113	0.174	1
slc25a22b	0.100843	-0.376878	0.068	0.112	1
hnrnpaba	0.108248	0.279237	0.163	0.112	1
eif5	0.108542	0.324804	0.109	0.066	1
myl12.1	0.119679	-0.461338	0.136	0.182	1
clstn1	0.122797	0.335041	0.127	0.083	1
eif3f	0.124651	-0.307133	0.109	0.157	1
cebpb	0.128583	0.397918	0.299	0.248	1
ran	0.13431	0.314204	0.176	0.128	1
slc25a3b	0.143571	0.306988	0.163	0.116	1
si:ch211-196l7.4	0.197216	0.313954	0.204	0.165	1
rhoab	0.198369	-0.29689	0.095	0.132	1
cadm4	0.203832	0.279932	0.118	0.083	1
serp1	0.216393	-0.446375	0.095	0.128	1
aif1l	0.234887	-0.310796	0.149	0.19	1
UBB	0.238149	0.319638	0.457	0.434	1
slc1a3a	0.24099	0.331581	0.276	0.223	1
dad1	0.243499	0.384307	0.113	0.083	1
id3	0.244296	0.410063	0.118	0.087	1
acta1a	0.246899	0.405759	0.199	0.157	1
maff	0.25539	0.301051	0.136	0.103	1
si:ch211-80h18.1	0.290758	-0.37797	0.213	0.248	1
si:ch211-222l21.1	0.299849	0.299331	0.222	0.19	1
nfil3-5	0.305192	0.371467	0.167	0.136	1
her4.2.1	0.310828	0.399315	0.113	0.087	1
rpl5b	0.358372	-0.297096	0.167	0.194	1
id2b	0.367045	0.392566	0.14	0.116	1
arl5c	0.373479	-0.267135	0.095	0.12	1
rbbp6	0.373799	0.36316	0.104	0.083	1
hist1h4l.10	0.434161	-0.29469	0.095	0.116	1
oaz1b	0.448288	0.368843	0.109	0.091	1
midn	0.57427	0.270129	0.158	0.145	1
hmox1a	0.579151	0.439822	0.109	0.095	1
zfp36l1b	0.612312	0.386816	0.118	0.107	1
cd63	0.915144	0.296148	0.149	0.153	1

## Sheet: CL3
	p_val	avg_logFC	pct.1_saccule	pct.2_utricle	p_val_adj
rbp4	0.00014958	-0.400282	0.553	0.812	1
cxcl12a	0.000351138	-1.19626	0.087	0.235	1
ptgdsb.1	0.000598822	-1.24827	0.06	0.188	1
si:ch73-86n18.1	0.000869569	-1.05106	0.04	0.154	1
coch	0.00210125	0.728212	0.507	0.329	1
eef2b	0.0027213	0.700855	0.253	0.121	1
soul5	0.00384454	-0.841608	0.047	0.148	1
im:7152348	0.00582486	-0.759432	0.08	0.188	1
arg2	0.00681056	1.02374	0.127	0.04	1
mt-co3	0.00818739	-0.267993	0.473	0.631	1
si:dkey-31g6.6	0.0103961	-0.89816	0.053	0.141	1
ptgdsb.2	0.0172569	-0.968997	0.107	0.201	1
ccn1	0.0180669	0.469022	0.333	0.215	1
frzb	0.0201609	-0.630015	0.087	0.181	1
abca1a	0.0204278	-0.775327	0.033	0.101	1
brd2a	0.0239227	-0.480136	0.153	0.255	1
rgs5b	0.0252889	-0.802563	0.073	0.161	1
zgc:158343	0.0258172	-0.489618	0.433	0.544	1
cited4a	0.0272416	-0.561206	0.06	0.141	1
rps15	0.0273916	0.342294	0.407	0.282	1
eef1da	0.0279924	-0.65964	0.04	0.107	1
jund	0.0333347	-0.656448	0.087	0.168	1
zfand5a	0.0338614	-0.309026	0.053	0.128	1
si:ch211-222l21.1	0.0445378	0.490011	0.24	0.154	1
degs1	0.0552635	-0.524248	0.047	0.107	1
igfbp2a	0.0560474	-0.574531	0.1	0.174	1
mt-co1	0.0561858	-0.456674	0.24	0.329	1
fthl27	0.0588915	-0.338507	0.513	0.631	1
rps21	0.0616227	0.483449	0.34	0.275	1
UBB	0.0621624	-0.260601	0.533	0.624	1
mych	0.0635548	-0.347276	0.127	0.221	1
dusp5	0.0650495	0.364198	0.32	0.235	1
eif4ebp3l	0.0694331	0.622689	0.113	0.054	1
tmsb4x	0.0738877	-0.379444	0.427	0.53	1
rps6	0.0748465	0.356685	0.2	0.121	1
rgcc	0.0750616	-0.537727	0.207	0.289	1
hspb1	0.0755368	-0.543078	0.133	0.208	1
rps16	0.0763215	0.57413	0.34	0.275	1
rpl6	0.0806563	0.521979	0.127	0.067	1
si:ch211-204c21.1.1	0.0914101	-0.505447	0.053	0.107	1
sost	0.091595	-0.748306	0.1	0.161	1
rps27a	0.0985382	0.342266	0.453	0.383	1
her6	0.0996256	-0.538298	0.14	0.208	1
tubb4b	0.10058	0.309931	0.28	0.201	1
ptmaa	0.100616	-0.342791	0.12	0.195	1
nfkbiab	0.10304	0.408737	0.167	0.101	1
rpl35a	0.103376	0.294271	0.36	0.289	1
mdka	0.10338	0.449159	0.173	0.107	1
sat1a.2	0.104054	0.263408	0.62	0.557	1
eef1b2	0.105313	0.514014	0.213	0.148	1
si:ch73-335l21.4	0.106602	-0.296284	0.353	0.45	1
ier2b	0.108438	0.304331	0.393	0.309	1
tuba8l4	0.114792	0.431349	0.307	0.242	1
maff	0.116302	-0.36906	0.093	0.154	1
ran	0.117668	-0.384572	0.093	0.154	1
pptc7a	0.122102	-0.387615	0.073	0.128	1
prdx6	0.126672	-0.557743	0.053	0.101	1
id2b	0.127684	-0.528541	0.08	0.134	1
rasgef1ba	0.128117	-0.452359	0.053	0.101	1
clic2	0.134029	-0.411214	0.053	0.101	1
chac1	0.145098	-0.350598	0.147	0.215	1
h3f3a	0.148296	0.370715	0.193	0.134	1
faua	0.151527	0.29577	0.327	0.255	1
tuba8l	0.156867	0.378764	0.107	0.06	1
apof	0.160938	-0.468958	0.067	0.114	1
rpl28	0.179642	0.280544	0.313	0.248	1
msna	0.182999	-0.271498	0.1	0.161	1
rpl30	0.18446	0.262476	0.353	0.282	1
mycb	0.184542	-0.257815	0.367	0.45	1
rpl18	0.188709	0.288604	0.307	0.248	1
cnmd	0.198724	-0.445877	0.067	0.107	1
sgk1	0.200624	0.603671	0.113	0.074	1
rpl5a	0.206387	-0.302668	0.12	0.174	1
pcolcea	0.20659	-0.274214	0.107	0.154	1
tpm4a	0.210094	-0.614834	0.073	0.114	1
hnrnpa0b	0.23574	-0.368073	0.167	0.215	1
cst3	0.261663	0.289727	0.167	0.121	1
mt-atp6	0.278211	-0.331964	0.307	0.356	1
rpl13a	0.278741	0.253886	0.4	0.356	1
ncl	0.283967	0.374503	0.193	0.154	1
ifrd1	0.298729	-0.25587	0.12	0.168	1
tagln2	0.299873	-0.266462	0.1	0.141	1
hsp70l	0.310459	0.430464	0.2	0.161	1
slc20a1b	0.313137	-0.269043	0.153	0.195	1
si:ch211-1a19.3	0.314237	0.336681	0.107	0.074	1
calm1a	0.325915	-0.298577	0.087	0.121	1
b2m	0.35984	-0.338268	0.24	0.282	1
pabpc1a	0.386282	-0.322233	0.073	0.101	1
rps26	0.423014	0.283387	0.207	0.174	1
sparc	0.436866	0.400899	0.113	0.087	1
cdkn1bb	0.49075	0.438375	0.107	0.087	1
sqstm1	0.621132	-0.340634	0.207	0.221	1
si:dkey-177p2.6	0.626786	0.317945	0.107	0.094	1
glula	0.738027	-0.408667	0.107	0.114	1
socs3a	0.792351	-0.297594	0.313	0.315	1

## Sheet: CL4
	p_val	avg_logFC	pct.1_saccule	pct.2_utricle	p_val_adj
pvalb8	1.73254e-25	1.36326	0.957	0.816	1.91359e-21
ckbb	1.01692e-05	-0.561402	0.377	0.612	0.112319
ifi45	0.000383379	1.07271	0.101	0.007	1
samm50	0.000731314	0.873397	0.109	0.014	1
rpl34	0.00150932	0.35118	0.696	0.503	1
fcho2	0.00171492	-0.903354	0.022	0.116	1
myl12.2	0.0018021	-0.703319	0.087	0.218	1
tnpo2	0.00202739	0.586596	0.123	0.027	1
rtn4rl2b	0.00297006	-0.865827	0.13	0.259	1
txn	0.00321878	0.551847	0.312	0.17	1
ppp1cb	0.00453703	-0.726852	0.08	0.19	1
phb	0.00465813	0.706376	0.167	0.061	1
aldh7a1	0.00479913	0.702396	0.123	0.034	1
hsp70.3	0.00481559	0.325981	0.37	0.218	1
arpc1a	0.00571055	0.67751	0.109	0.027	1
ccng2	0.00620367	-0.732561	0.043	0.136	1
atp5f1e	0.00695131	-0.489026	0.319	0.442	1
copz2	0.00704546	-0.705068	0.036	0.122	1
calm3a	0.00722591	-0.441011	0.42	0.558	1
pgk1	0.00734572	-0.486224	0.145	0.279	1
stx12	0.00813439	0.62696	0.116	0.034	1
anxa5a	0.00855181	0.355232	0.681	0.537	1
ran	0.00863909	-0.461081	0.21	0.34	1
zgc:92606	0.00867643	-0.624476	0.051	0.143	1
cnn2	0.00883001	0.662908	0.123	0.041	1
nsfa	0.0100596	-0.333307	0.029	0.109	1
si:rp71-45k5.4	0.0101148	0.531698	0.196	0.088	1
cars	0.0105864	-0.675416	0.036	0.116	1
pax2a	0.0116251	-0.622339	0.203	0.32	1
anxa13	0.0117765	-0.624139	0.036	0.116	1
aktip	0.0118245	0.536697	0.145	0.054	1
chtopa	0.011901	-0.542042	0.058	0.15	1
kncn	0.012109	0.569676	0.123	0.041	1
map1lc3a	0.0140096	0.571469	0.152	0.061	1
eif4a1b	0.0141479	-0.490974	0.239	0.361	1
zfr	0.0150924	-0.555785	0.087	0.184	1
tmem178b	0.0157909	-0.489865	0.246	0.367	1
thrap3b	0.0158964	-0.595919	0.043	0.122	1
pam16	0.0163782	0.522672	0.138	0.054	1
nop56	0.0194405	0.501741	0.116	0.041	1
tuba1a	0.0195526	0.407307	0.623	0.524	1
pabpc1b	0.0202489	0.561823	0.123	0.048	1
cnn3a	0.0212622	0.605889	0.101	0.034	1
selenof	0.0219966	0.383985	0.225	0.122	1
smarce1	0.0222619	0.534603	0.123	0.048	1
ccdc88c	0.0223703	0.415482	0.159	0.068	1
cox7a2a	0.0227533	-0.252509	0.565	0.639	1
hbegfa	0.0229753	-0.341582	0.399	0.517	1
mhc1zba	0.0231507	0.494703	0.123	0.048	1
atrx	0.0232251	0.366257	0.145	0.061	1
insig1	0.0243755	-0.421265	0.065	0.15	1
six4b	0.0273247	-0.568531	0.058	0.136	1
ndufs7	0.0276843	0.423908	0.261	0.156	1
atp6v0ca	0.0280642	0.257092	0.478	0.333	1
cfap20	0.0289583	-0.555294	0.036	0.102	1
mcl1a	0.0291223	0.27949	0.42	0.293	1
ube2e3	0.029162	0.478048	0.109	0.041	1
emb	0.0308565	-0.273569	0.13	0.231	1
pcyt2	0.0321515	0.395864	0.225	0.129	1
capgb	0.0326722	-0.896727	0.094	0.17	1
lsm14ab	0.0355906	0.566091	0.123	0.054	1
histh1l	0.0369819	0.607517	0.319	0.224	1
spry2	0.0389182	-0.532255	0.043	0.109	1
tram1	0.0389182	-0.570159	0.043	0.109	1
ssr4	0.0391039	-0.514553	0.101	0.184	1
ndufb4	0.0391739	0.279482	0.312	0.204	1
etfb	0.0409137	0.526358	0.101	0.041	1
cd82a	0.0416418	-0.384749	0.043	0.109	1
camk2n1a	0.0418613	-0.282253	0.29	0.408	1
zgc:162989	0.0419541	-0.368293	0.043	0.109	1
oga	0.0421776	0.371244	0.145	0.068	1
clstn1	0.0424517	-0.68372	0.051	0.116	1
mtus1a	0.0431314	0.410104	0.123	0.054	1
calm1b	0.0431984	-0.277109	0.457	0.544	1
si:ch211-195b15.8	0.043558	-0.45284	0.101	0.184	1
pdia3	0.0436637	-0.406316	0.094	0.177	1
mt2	0.0440099	-0.429882	0.116	0.211	1
fgfbp1b.1	0.0440471	0.425805	0.123	0.054	1
hectd1	0.0442276	0.501793	0.101	0.041	1
hdlbpa	0.0451849	-0.273914	0.08	0.156	1
atp5po	0.0494477	-0.348076	0.261	0.354	1
pim1	0.0521229	-0.6614	0.058	0.122	1
ptp4a1	0.0524044	-0.452423	0.174	0.265	1
egln2	0.0526941	0.391014	0.167	0.088	1
acin1b	0.053108	0.44036	0.174	0.095	1
macf1a	0.0544278	0.318307	0.13	0.061	1
cct6a	0.0551056	0.485048	0.152	0.082	1
si:dkey-280e21.3	0.0560153	-0.535835	0.094	0.17	1
rps18	0.05721	-0.254661	0.507	0.578	1
tmed2	0.0574791	-0.338197	0.065	0.136	1
loxhd1a	0.0577389	0.593268	0.116	0.054	1
eif3i	0.0580971	-0.548316	0.065	0.129	1
syne1b	0.0589341	0.336974	0.138	0.068	1
amd1	0.0604777	0.429237	0.145	0.075	1
cbx3a	0.0609599	0.518422	0.116	0.054	1
arhgdia	0.0630968	-0.438039	0.08	0.15	1
nqo1	0.0652021	0.333821	0.188	0.109	1
grxcr1	0.065365	-0.540902	0.087	0.156	1
klf6a	0.0677307	-0.262055	0.188	0.293	1
psmb7	0.0683551	0.317275	0.341	0.245	1
ndufa5	0.0687549	0.334732	0.297	0.204	1
rab5ab	0.0690989	-0.470687	0.051	0.109	1
rnasekb	0.0716936	-0.392701	0.261	0.347	1
rab2a	0.0752828	-0.378251	0.159	0.238	1
aco2	0.0754105	0.47355	0.181	0.109	1
lhfpl5a	0.0780431	-0.374599	0.217	0.299	1
six1b	0.0793785	0.315382	0.638	0.51	1
hpca	0.0797206	-0.341309	0.051	0.109	1
CR352265.3	0.0819772	-0.315899	0.087	0.156	1
slc16a3	0.0824478	-0.394749	0.058	0.116	1
psmd4b	0.0826414	-0.342692	0.051	0.109	1
eif1axb	0.0846079	-0.454224	0.181	0.252	1
nbr1b	0.085371	0.526766	0.109	0.054	1
spry4	0.0866743	-0.387657	0.058	0.116	1
eif5a2	0.089234	-0.468373	0.123	0.19	1
asap1b	0.0904681	0.459844	0.109	0.054	1
anp32a	0.0907062	0.324936	0.13	0.068	1
flj11011l	0.0912152	-0.520984	0.051	0.102	1
vdac1	0.0913631	-0.370961	0.174	0.252	1
sall3a	0.0916333	0.464328	0.109	0.054	1
mrpl57	0.0918449	-0.557611	0.101	0.163	1
TXN	0.0920541	0.265955	0.341	0.245	1
abce1	0.0927218	0.350399	0.101	0.048	1
mapk4	0.0928104	0.33989	0.109	0.054	1
cyc1	0.0946115	0.468666	0.239	0.17	1
mthfd2	0.0958575	-0.496158	0.072	0.129	1
tpi1b	0.0958757	0.42573	0.232	0.156	1
kif1aa	0.0962045	-0.482364	0.254	0.333	1
huwe1	0.0973285	-0.471753	0.051	0.102	1
klhl30	0.0976003	-0.367752	0.109	0.177	1
nfkb2	0.0977543	-0.437393	0.094	0.156	1
cnbpb	0.0990769	-0.373675	0.377	0.449	1
pdia6	0.0991353	-0.290845	0.08	0.143	1
ndufs4	0.0994444	-0.4437	0.145	0.211	1
sgip1a	0.0999779	-0.63112	0.087	0.143	1
eif2s3	0.100198	-0.355403	0.21	0.286	1
pabpn1	0.100545	-0.322123	0.152	0.231	1
snrpd3l	0.100879	-0.526753	0.072	0.129	1
tbcb	0.101799	-0.375091	0.051	0.102	1
calm3a.1	0.10186	-0.35601	0.094	0.156	1
rnf185	0.102672	0.357371	0.109	0.054	1
fam32a	0.102857	-0.499662	0.08	0.136	1
si:ch211-195b13.1	0.104473	0.252359	0.152	0.088	1
acadm	0.104627	0.252169	0.145	0.082	1
kdm6bb	0.105376	-0.465386	0.109	0.17	1
hmgn6	0.105841	-0.363135	0.312	0.374	1
zgc:77849	0.106108	0.563057	0.13	0.075	1
mid1ip1b	0.108281	-0.32909	0.196	0.272	1
ndufs3	0.108403	-0.473663	0.101	0.163	1
znf865	0.110322	0.419201	0.13	0.075	1
rab11a	0.11155	0.381527	0.13	0.075	1
dync1li2	0.111651	0.417117	0.123	0.068	1
hnrnpl2	0.112148	-0.424996	0.058	0.109	1
nnt	0.115299	0.365599	0.13	0.075	1
chchd2	0.1169	0.287411	0.217	0.143	1
optn	0.117998	-0.399631	0.058	0.109	1
sik1	0.118294	-0.36177	0.08	0.136	1
ide	0.119145	0.330991	0.13	0.075	1
nr3c1	0.12045	0.341377	0.13	0.075	1
zgc:171927	0.123092	0.334383	0.13	0.075	1
bzw1a	0.123217	-0.438439	0.13	0.19	1
ndufab1a	0.125805	0.266501	0.254	0.177	1
tmc5	0.125925	-0.49052	0.065	0.116	1
mrps36	0.127037	0.390617	0.145	0.088	1
si:ch211-152c2.3	0.128772	-0.34422	0.304	0.361	1
tnc	0.132093	-0.426065	0.065	0.116	1
ppp2r5eb	0.134563	0.359138	0.101	0.054	1
mb	0.135314	0.438887	0.493	0.395	1
golgb1	0.135912	-0.477137	0.072	0.122	1
glrx3	0.136599	0.481575	0.109	0.061	1
srsf5b	0.137831	0.333325	0.101	0.054	1
acsbg2	0.138975	0.525383	0.109	0.061	1
rab10	0.140322	0.36973	0.101	0.054	1
atp6v0e1	0.143027	0.34128	0.261	0.19	1
clta	0.144056	-0.341262	0.333	0.381	1
hspa4b	0.147128	-0.258371	0.065	0.116	1
hdgfl2	0.147666	-0.585145	0.058	0.102	1
smpx	0.147973	-0.383188	0.123	0.184	1
bccip	0.153046	0.31769	0.109	0.061	1
psmd3	0.153906	0.311465	0.109	0.061	1
mycb	0.156872	-0.30122	0.159	0.224	1
stau2	0.159341	-0.418682	0.101	0.156	1
ywhabb	0.159354	-0.36916	0.152	0.211	1
uqcrc1	0.160153	-0.321692	0.167	0.224	1
eya4	0.162561	0.278187	0.123	0.075	1
nop53	0.16726	-0.407816	0.08	0.129	1
BX548011.2	0.167329	-0.536226	0.058	0.102	1
uqcrc2b	0.169166	0.268466	0.116	0.068	1
abhd12	0.169288	-0.361248	0.167	0.224	1
si:ch211-196l7.4	0.170137	-0.294099	0.275	0.347	1
zfand5b	0.173019	-0.317713	0.058	0.102	1
txnipa	0.176089	0.337428	0.167	0.109	1
dbi	0.176787	-0.301235	0.21	0.279	1
midn	0.176891	-0.35212	0.058	0.102	1
coa3a	0.177282	0.257613	0.123	0.075	1
sf3b2	0.178851	-0.256011	0.058	0.102	1
tefa	0.181279	-0.315297	0.087	0.136	1
atf3	0.181474	-0.349839	0.275	0.354	1
eif3jb	0.181707	0.298619	0.138	0.088	1
ndufb9	0.181753	0.356135	0.174	0.122	1
fosab	0.181774	-0.517295	0.348	0.401	1
triobpa	0.181993	-0.299819	0.152	0.211	1
psip1b	0.182708	0.250052	0.123	0.075	1
ywhaqb	0.184596	-0.344749	0.145	0.204	1
fkbp2	0.1856	0.277884	0.138	0.088	1
larp4ab	0.185728	-0.391596	0.072	0.116	1
etf1b	0.18696	0.269589	0.174	0.116	1
tnip1	0.189672	-0.336645	0.145	0.204	1
srrm4	0.191077	0.27321	0.123	0.075	1
arpc3	0.191554	0.324054	0.159	0.109	1
ube2d2	0.192191	-0.253857	0.181	0.252	1
timm17a	0.192671	0.286192	0.138	0.088	1
TMC1	0.194129	-0.376378	0.065	0.109	1
cyp51	0.19434	-0.356534	0.072	0.116	1
fam228a	0.195719	-0.569174	0.08	0.122	1
nat16	0.197122	-0.273482	0.217	0.272	1
pfn2	0.197886	-0.31827	0.094	0.143	1
psmd12	0.199351	0.367042	0.101	0.061	1
pnpla6	0.201492	0.464241	0.101	0.061	1
cnbpa	0.201653	-0.345845	0.13	0.184	1
tollip	0.203649	0.432523	0.101	0.061	1
ap1b1	0.203862	-0.503578	0.109	0.15	1
calr	0.206274	-0.263505	0.072	0.116	1
slirp	0.206885	-0.293091	0.109	0.156	1
spsb4a	0.207391	0.258208	0.145	0.095	1
spcs1	0.20797	-0.484996	0.13	0.177	1
cox7a2l	0.2104	-0.298296	0.116	0.17	1
dido1	0.211098	-0.259124	0.094	0.143	1
eif5a	0.213148	0.274068	0.21	0.156	1
rsl24d1	0.213989	-0.261629	0.225	0.279	1
ufm1	0.215087	-0.281995	0.101	0.15	1
lipf	0.216455	-0.402759	0.087	0.129	1
ube2l3b	0.221517	0.353048	0.101	0.061	1
tomm7	0.226714	0.332648	0.123	0.082	1
atp5f1c	0.227542	0.448593	0.174	0.129	1
snrpd2	0.228422	0.270984	0.116	0.075	1
rpl22l1	0.236755	0.282773	0.638	0.585	1
agr2	0.243052	-0.304133	0.094	0.136	1
ndufa1	0.24326	0.285472	0.232	0.184	1
dlg1	0.246169	-0.329374	0.138	0.184	1
MRPS12	0.252137	-0.292064	0.065	0.102	1
hars	0.256491	-0.357576	0.065	0.102	1
dll4	0.26085	-0.533056	0.072	0.109	1
pno1	0.260898	-0.250842	0.065	0.102	1
ncl	0.26093	-0.251362	0.159	0.211	1
akap9	0.266624	-0.34554	0.13	0.17	1
purab	0.270299	-0.302943	0.101	0.143	1
sec61b	0.27122	-0.418087	0.087	0.122	1
CABZ01066312.1	0.275086	-0.287793	0.065	0.102	1
tubb4b	0.275456	-0.258215	0.304	0.354	1
vsig8a	0.27629	-0.314457	0.123	0.163	1
ube2v1	0.276855	-0.358146	0.08	0.116	1
btf3l4	0.278227	0.378288	0.174	0.129	1
gdi2	0.292038	0.28454	0.181	0.136	1
ier5	0.294441	-0.350927	0.08	0.116	1
ndufa3	0.30331	-0.405787	0.181	0.218	1
mif	0.303511	0.366277	0.116	0.082	1
fubp1	0.303511	-0.288472	0.08	0.116	1
eif5b	0.306223	0.359287	0.138	0.102	1
gnai1	0.306832	-0.289999	0.116	0.156	1
sms	0.307135	0.297928	0.101	0.068	1
zgc:171480	0.307384	0.298309	0.109	0.075	1
ankrd12	0.311161	-0.310782	0.094	0.129	1
aldocb	0.311746	0.295194	0.333	0.265	1
sh2d4bb	0.313295	-0.331638	0.159	0.197	1
fam120c	0.315569	-0.304722	0.094	0.129	1
sdc4	0.316484	-0.49049	0.116	0.15	1
rasd1	0.318498	0.384461	0.196	0.15	1
atp6ap2	0.32148	-0.281502	0.145	0.184	1
psmd4a	0.321937	0.264882	0.13	0.095	1
rab11ba	0.322199	0.262513	0.116	0.082	1
pa2g4b	0.324754	0.250376	0.109	0.075	1
hmgcs1	0.325457	-0.32381	0.167	0.211	1
pdcl	0.326202	-0.304158	0.109	0.143	1
g3bp1	0.32658	0.296903	0.138	0.102	1
hsbp1b	0.328473	0.298391	0.138	0.102	1
ywhabl	0.331105	-0.271132	0.188	0.224	1
atp6v0cb	0.334967	0.313979	0.254	0.211	1
scg5.1	0.336279	0.263366	0.152	0.116	1
hmgb1b	0.341785	-0.32776	0.109	0.143	1
ppig	0.342592	0.270425	0.123	0.088	1
eif4g2b	0.345885	-0.360075	0.08	0.109	1
ap3m2	0.35307	-0.356364	0.138	0.17	1
fscn2b	0.357596	-0.416544	0.08	0.109	1
psmb4	0.360677	-0.267301	0.116	0.15	1
pkma	0.367785	-0.370071	0.167	0.204	1
tpd52l1	0.370576	-0.251444	0.123	0.156	1
ywhaqa	0.371	-0.297933	0.116	0.15	1
acin1a	0.373179	-0.263211	0.174	0.211	1
bdnf	0.374289	0.259726	0.196	0.156	1
pcdh7a	0.378203	0.262781	0.152	0.116	1
hnrnpa0b	0.389478	0.294042	0.275	0.238	1
icn	0.394202	0.361046	0.109	0.082	1
hnrnpa0a	0.395155	-0.257063	0.101	0.129	1
pfn2l	0.398938	-0.29367	0.094	0.122	1
tp53inp1	0.402388	0.332838	0.13	0.102	1
glulb	0.409318	0.262882	0.101	0.075	1
uqcrc2a	0.413623	-0.363935	0.116	0.143	1
si:ch211-160o17.4	0.414332	-0.460946	0.08	0.102	1
kdm7ab	0.418557	-0.344166	0.094	0.122	1
osbpl1a	0.424048	-0.26397	0.138	0.17	1
prmt1	0.437942	0.284262	0.145	0.116	1
rtn4a	0.448447	-0.310988	0.159	0.184	1
hspa4a	0.449717	-0.275146	0.123	0.15	1
zgc:112356	0.456337	-0.335333	0.116	0.143	1
hspe1	0.460051	0.26296	0.188	0.163	1
frya	0.460179	-0.466714	0.08	0.102	1
CT027638.1	0.462638	-0.603384	0.413	0.435	1
skor1a	0.46365	-0.526746	0.159	0.184	1
sub1b	0.471662	-0.270179	0.123	0.15	1
gfi1aa	0.482261	-0.379002	0.159	0.177	1
fabp3	0.491954	-0.272418	0.326	0.333	1
ccnl1a	0.497296	-0.259185	0.152	0.177	1
srrm2	0.506599	0.360146	0.109	0.088	1
pik3r3b	0.508667	0.286917	0.196	0.17	1
ankrd22	0.514391	0.316472	0.123	0.102	1
tubb2b	0.524584	0.265023	0.109	0.088	1
eif4e1c	0.527097	-0.475325	0.145	0.163	1
arl6ip1	0.53557	0.259386	0.145	0.122	1
nfia	0.540628	-0.270664	0.109	0.129	1
chmp4ba	0.561659	-0.265718	0.167	0.184	1
tnrc6c1	0.595596	-0.267482	0.087	0.102	1
psma4	0.598691	0.301003	0.246	0.231	1
mical2b	0.602426	-0.291772	0.116	0.129	1
pgam1b	0.642408	-0.305647	0.101	0.116	1
zgc:55461	0.649804	0.271171	0.239	0.218	1
tmem50a	0.658037	0.280409	0.123	0.109	1
psma1	0.659475	-0.277011	0.217	0.224	1
stard15	0.664482	-0.260931	0.29	0.299	1
cpeb4b	0.68133	-0.317411	0.391	0.367	1
sub1a	0.681591	-0.284023	0.188	0.197	1
ddx3xa	0.690524	-0.255591	0.167	0.177	1
fam13b	0.694697	-0.258879	0.101	0.116	1
pde4ba	0.72105	-0.340902	0.123	0.136	1
agrn	0.759366	0.32026	0.101	0.095	1
si:ch211-172l8.4	0.827357	-0.267611	0.145	0.15	1
fth1a	0.926628	-0.2538	0.232	0.211	1
cyp1a	0.958275	-0.334941	0.188	0.177	1

## Sheet: CL5
	p_val	avg_logFC	pct.1_saccule	pct.2_utricle	p_val_adj
ptgdsb.2	8.87722e-06	-2.85752	0	0.219	0.0980489
krt18a.1	2.61565e-05	-0.885679	0.333	0.625	0.288899
clu	4.11412e-05	-2.26558	0.013	0.212	0.454404
atp1a1a.4	0.000197648	1.35384	0.154	0.025	1
mt-nd4	0.000207619	1.10188	0.397	0.2	1
ptgdsb.1	0.000441743	-1.61955	0.026	0.194	1
fthl27	0.00105534	-0.53349	0.859	0.912	1
appa	0.00135851	-1.42611	0.038	0.188	1
f3a	0.00143492	0.776449	0.179	0.05	1
icn	0.00156396	0.6616	0.654	0.512	1
mt-co2	0.00172243	0.487803	0.949	0.856	1
cd9b	0.00198297	-0.695484	0.167	0.356	1
sdc4	0.00242278	-0.502309	0.615	0.756	1
tpi1b	0.00378355	0.801266	0.154	0.044	1
mt-cyb	0.00437538	0.709041	0.744	0.644	1
chac1	0.00500384	-0.5308	0.244	0.462	1
nocta	0.00659781	0.817457	0.167	0.056	1
net1	0.00669349	0.855945	0.154	0.05	1
cox4i1	0.00745447	0.999634	0.218	0.1	1
abhd17b	0.00779228	-1.29449	0.013	0.112	1
hnrnpabb	0.0079121	-0.78492	0.051	0.181	1
rpl10a	0.00865417	-0.467519	0.295	0.488	1
mibp2	0.00979765	-0.840219	0.077	0.206	1
rps4x	0.00981949	-0.459832	0.282	0.481	1
tuba8l	0.0101911	-0.944046	0.051	0.175	1
ucmaa	0.0106908	1.93401	0.167	0.069	1
mid1ip1b	0.0137372	-0.622115	0.051	0.169	1
spint2	0.0137707	-1.1059	0.038	0.144	1
abcf2a	0.0141661	-0.80553	0.026	0.125	1
mt-co1	0.0145501	0.634385	0.692	0.638	1
lima1a	0.0156995	-0.666823	0.205	0.35	1
pfkfb3	0.0169594	1.00255	0.167	0.069	1
ptgis	0.0187688	-0.585262	0.09	0.219	1
fxyd1	0.0187689	-1.10156	0.038	0.138	1
rtca	0.0187699	0.937905	0.115	0.038	1
rpl38	0.0213174	-0.557899	0.205	0.35	1
pkp1b	0.0215796	0.744834	0.115	0.038	1
slc25a25a	0.0217375	0.734472	0.179	0.081	1
dad1	0.0217415	-1.1458	0.026	0.112	1
si:ch211-243g18.2	0.0220515	0.932876	0.103	0.031	1
rnf10	0.0223489	0.822708	0.103	0.031	1
mt-nd3	0.0265007	0.330554	0.244	0.125	1
rpl8	0.0271451	-0.321172	0.346	0.5	1
rsrp1	0.0275468	0.981351	0.244	0.144	1
higd1a	0.0275794	-0.509345	0.231	0.375	1
romo1	0.0281097	-0.863675	0.051	0.15	1
tob1b	0.029738	0.548654	0.282	0.162	1
ptp4a2b	0.03131	-0.288305	0.205	0.362	1
cavin2b	0.0316494	-0.884071	0.026	0.106	1
cd81a	0.0332038	-0.833535	0.026	0.106	1
mbd2	0.0351928	-0.649838	0.026	0.106	1
ctsla	0.0365142	-0.523841	0.295	0.425	1
si:ch211-80h18.1	0.0365341	-1.08894	0.051	0.138	1
dusp1	0.0390776	0.941133	0.103	0.038	1
sat1a.2	0.0402063	0.32137	0.577	0.469	1
npm1a	0.0414496	-0.755974	0.115	0.225	1
tgfb1a	0.0421361	-0.739447	0.077	0.175	1
hopx	0.0431868	-0.887757	0.038	0.119	1
rnf128a	0.0440182	-0.795874	0.038	0.119	1
myl9b	0.0445095	0.685365	0.103	0.038	1
h3f3d	0.0460931	-0.471258	0.321	0.444	1
CABZ01080568.1	0.0473154	0.448808	0.141	0.062	1
rpl39	0.0477042	-0.28328	0.41	0.531	1
hsp90aa1.2	0.0487115	0.373327	0.628	0.512	1
plecb	0.0488485	0.467084	0.103	0.038	1
mcl1b	0.0502661	-0.395715	0.192	0.312	1
ifi45	0.0531459	-0.466406	0.141	0.256	1
ppp1r1b	0.0533497	1.00363	0.141	0.069	1
actb1	0.0539952	0.416803	0.641	0.6	1
itm2ba	0.0551131	-0.822858	0.077	0.169	1
si:dkey-23i12.7	0.0576896	0.878159	0.115	0.05	1
eef2b	0.059522	-0.300524	0.128	0.25	1
rps15	0.0601531	-0.290267	0.372	0.512	1
id2a	0.0610961	0.656561	0.179	0.094	1
hspa4a	0.0666368	0.520994	0.167	0.088	1
oaz1a	0.0676469	-0.332052	0.192	0.312	1
nme2b.1	0.0693416	0.421121	0.372	0.269	1
tpm3	0.0728311	0.461384	0.295	0.2	1
dap1b	0.0747315	-0.868082	0.038	0.106	1
tob1a	0.0755715	0.556199	0.282	0.188	1
ankrd22	0.0777623	-0.438164	0.051	0.125	1
rcan1a	0.0806338	0.587229	0.154	0.081	1
gnb1b	0.0831873	0.331227	0.141	0.069	1
sb:cb1058	0.0834511	0.608877	0.103	0.044	1
rpl17	0.0834753	-0.305861	0.372	0.494	1
selenop	0.0865437	-0.595272	0.051	0.125	1
coch	0.0875374	-0.376145	0.09	0.181	1
cox6c	0.0895836	0.835917	0.115	0.056	1
atf4b	0.0906098	-0.360745	0.282	0.406	1
nfkbiaa	0.0909193	-0.295099	0.487	0.619	1
actb2	0.0916742	0.345724	0.628	0.569	1
id3	0.0946168	0.570708	0.205	0.125	1
txn	0.0966543	-0.696531	0.141	0.231	1
cox8a	0.0981588	0.604567	0.115	0.056	1
rps19	0.0989935	-0.305051	0.385	0.488	1
si:ch73-233k15.2	0.100726	-0.5338	0.051	0.119	1
b2ml	0.104396	0.375403	0.359	0.269	1
ctnnb2	0.106898	-0.606851	0.077	0.15	1
clk4a	0.107377	0.392518	0.115	0.056	1
cnbpb	0.112441	0.770452	0.192	0.125	1
cox7b	0.11323	0.382664	0.115	0.056	1
arrdc3a	0.113512	0.699392	0.103	0.05	1
cldnb	0.114603	-0.286241	0.679	0.725	1
serpine2	0.123312	0.725864	0.103	0.05	1
agr2	0.12353	-0.394815	0.154	0.244	1
hdlbpa	0.124285	0.466603	0.128	0.069	1
id2b	0.12579	0.584552	0.128	0.069	1
ist1	0.130206	0.563121	0.103	0.05	1
tubb2b	0.131196	-0.432516	0.064	0.131	1
bzw1b	0.133218	0.287661	0.41	0.331	1
adipor2	0.135968	-0.466535	0.051	0.112	1
RPS17	0.139513	0.469744	0.321	0.244	1
zgc:158343	0.140933	0.357746	0.321	0.231	1
gadd45bb	0.142651	-0.39058	0.321	0.412	1
mt2	0.143823	1.45282	0.115	0.062	1
sdcbp2	0.148084	-0.313798	0.154	0.238	1
ube2d1b	0.150144	-0.265675	0.064	0.131	1
atp1b1a	0.15327	0.444692	0.423	0.356	1
mt-co3	0.155242	0.272728	0.897	0.875	1
ran	0.159485	-0.302131	0.077	0.144	1
selenow1	0.160161	-0.564223	0.051	0.106	1
hsp70.1	0.161927	-0.329018	0.192	0.288	1
ppiab	0.163746	-0.3744	0.115	0.188	1
ier2b	0.163937	-0.253176	0.385	0.462	1
jund	0.16947	0.531698	0.192	0.131	1
bcar1	0.173688	0.482911	0.179	0.119	1
fbxw11b	0.17393	-0.513808	0.051	0.106	1
mb	0.174736	0.336824	0.436	0.375	1
ahnak	0.176093	-0.322358	0.103	0.169	1
ppp1r14bb	0.181388	0.620319	0.103	0.056	1
si:ch211-195b13.1	0.183598	-0.28054	0.128	0.2	1
mycb	0.183935	0.262674	0.295	0.219	1
rpl23a	0.185057	-0.343324	0.321	0.4	1
nsa2	0.18604	-0.431113	0.064	0.119	1
rsl24d1	0.188421	-0.623463	0.115	0.175	1
thbs1b	0.191626	-0.310297	0.09	0.156	1
edf1	0.194482	-0.471911	0.064	0.119	1
ddx3xa	0.197325	-0.872587	0.064	0.112	1
zfand5b	0.206346	0.463829	0.154	0.1	1
chmp4ba	0.206991	0.388104	0.205	0.144	1
eif4a1a	0.210222	-0.339582	0.128	0.194	1
hsp90ab1	0.211018	-0.320735	0.538	0.575	1
zfp36l1b	0.219495	0.481002	0.179	0.125	1
nr4a2b	0.222871	-0.260936	0.115	0.181	1
nfil3-5	0.227367	-0.269932	0.09	0.15	1
si:dkey-112a7.4	0.230781	-0.419938	0.09	0.144	1
mhc1zba	0.242019	0.424874	0.231	0.175	1
zgc:158564	0.246011	0.401306	0.128	0.081	1
ppp2cb	0.249211	-0.380347	0.064	0.112	1
aplp2	0.250281	-0.915601	0.064	0.106	1
rpz2	0.254066	-0.286449	0.064	0.112	1
SBNO2	0.255301	0.367751	0.103	0.062	1
cdkn1bb	0.26147	0.259162	0.128	0.081	1
klf6a	0.261708	0.362917	0.256	0.206	1
uqcrh	0.263971	0.328352	0.128	0.081	1
ddit3	0.264057	0.426645	0.256	0.206	1
atp5l	0.264897	0.588681	0.179	0.138	1
tjp3	0.265367	0.344777	0.154	0.106	1
TXN	0.269952	-0.398719	0.128	0.181	1
ezrb	0.273191	-0.250498	0.192	0.269	1
hmgb1a	0.274998	0.365069	0.103	0.062	1
ubb	0.279296	0.278934	0.423	0.375	1
atp5mf	0.280869	0.402458	0.115	0.075	1
tubb4b	0.280878	-0.267749	0.359	0.4	1
msi2b	0.282902	-0.469765	0.064	0.106	1
prdx1	0.283975	-0.449418	0.09	0.138	1
cpeb4b	0.284796	0.305531	0.179	0.131	1
elmsan1b	0.291262	0.433461	0.192	0.144	1
rps25	0.29598	0.270044	0.423	0.406	1
atf4a	0.297465	-0.542152	0.064	0.106	1
pfn2	0.30425	0.376165	0.205	0.156	1
COX5B	0.304289	-0.378378	0.115	0.162	1
igfbp1a	0.30615	-0.550444	0.077	0.119	1
si:ch73-22o12.1	0.309963	0.412234	0.128	0.088	1
relb	0.31061	-0.276067	0.064	0.106	1
ssr3	0.315483	0.383809	0.128	0.088	1
spint1a	0.319129	-0.29865	0.103	0.15	1
pdlim1	0.323161	0.668454	0.103	0.069	1
si:ch211-133n4.6	0.326718	-0.566944	0.141	0.2	1
arl5c	0.327526	-0.613795	0.103	0.144	1
midn	0.330278	-0.300713	0.115	0.162	1
flna	0.335534	-0.330292	0.077	0.119	1
cst3	0.337143	0.412411	0.167	0.125	1
keap1a	0.342329	0.535795	0.103	0.069	1
aldocb	0.348877	0.411889	0.103	0.069	1
cycsb	0.350949	0.471951	0.385	0.344	1
ubc	0.359276	0.256424	0.474	0.456	1
pim3	0.36485	0.370863	0.115	0.081	1
si:ch73-335l21.4	0.372188	-0.551644	0.192	0.238	1
hmga1a	0.373465	-0.388252	0.115	0.156	1
mbpa	0.375509	0.587454	0.115	0.081	1
aif1l	0.375903	-0.258078	0.09	0.131	1
si:ch211-214j24.10	0.39306	-0.296003	0.077	0.112	1
nfe2l2a	0.421964	0.356531	0.141	0.106	1
ptp4a1	0.427042	0.460311	0.115	0.088	1
chmp2a	0.432802	-0.282442	0.103	0.138	1
egr2a	0.433906	0.510419	0.115	0.088	1
brd2a	0.437716	-0.304149	0.141	0.181	1
bsg	0.453696	-0.376457	0.077	0.106	1
amotl2b	0.456057	-0.365784	0.077	0.106	1
stm	0.467177	0.846702	0.141	0.188	1
pkma	0.473367	0.269897	0.103	0.075	1
efhd2	0.484787	-0.280993	0.141	0.175	1
cfl1l	0.486982	0.421476	0.231	0.288	1
rpl5a	0.488809	0.516548	0.231	0.212	1
dusp5	0.497625	0.289539	0.244	0.219	1
zgc:153911	0.514832	-0.262255	0.103	0.131	1
pcf11	0.526188	0.561705	0.128	0.106	1
cdc42l	0.541461	-0.28102	0.115	0.144	1
gadd45ga	0.577826	0.293065	0.141	0.119	1
tdh	0.585701	0.503193	0.115	0.094	1
stat1a	0.589254	0.30407	0.179	0.156	1
cebpd	0.602567	-0.315553	0.141	0.112	1
jdp2b	0.636003	-0.272232	0.321	0.356	1
eif4e1c	0.667254	-0.420212	0.09	0.106	1
tuft1a	0.676471	0.367058	0.179	0.162	1
atp5mc3b	0.68388	0.293468	0.103	0.088	1
id1	0.683901	0.321846	0.295	0.275	1
nanos1	0.751777	-0.36523	0.128	0.138	1
ptmaa	0.756242	0.257672	0.282	0.294	1
atp2b1a	0.778167	0.250675	0.103	0.094	1
cnn2	0.890065	0.333473	0.385	0.425	1
zgc:113314	0.991791	0.424199	0.128	0.131	1
trib3	0.998745	0.253301	0.154	0.162	1

## Sheet: CL6
	p_val	avg_logFC	pct.1_saccule	pct.2_utricle	p_val_adj
cct6a	0.0027854	-1.26503	0.02	0.135	1
icn	0.00344208	0.61361	0.163	0.038	1
tnfrsf9a	0.00347942	0.826523	0.224	0.077	1
tuba8l	0.00778778	-1.30625	0.02	0.115	1
slc25a5	0.0127511	-0.338867	0.694	0.74	1
TXN	0.0128923	0.411616	0.265	0.115	1
rps28	0.0159927	-0.295415	0.52	0.654	1
ankrd12	0.018945	1.09072	0.112	0.029	1
eif3m	0.0220944	0.483382	0.204	0.087	1
ddx3xa	0.0232056	0.771698	0.112	0.029	1
rpl28	0.0273628	0.262108	0.745	0.606	1
ccni	0.0346797	0.62865	0.204	0.096	1
RPS17	0.0346976	0.366577	0.459	0.308	1
nars	0.0349328	1.01008	0.102	0.029	1
rpl17	0.0398979	0.258791	0.745	0.596	1
nfkbie	0.0412078	0.566462	0.163	0.067	1
ccr9a	0.0426868	-0.524402	0.408	0.481	1
vdac2	0.0429495	0.374008	0.102	0.029	1
mhc1zba	0.0444178	-0.490657	0.214	0.337	1
anxa11a	0.0465819	-0.861611	0.143	0.25	1
sqstm1	0.0509371	0.690715	0.255	0.144	1
pgam1a	0.0545847	0.700065	0.163	0.077	1
gtpbp4	0.0576482	0.405008	0.255	0.144	1
setb	0.0606515	0.901997	0.133	0.058	1
cfl1	0.060748	0.409613	0.367	0.25	1
ptmaa	0.0622606	0.43428	0.306	0.192	1
eif5a	0.0667686	0.747732	0.133	0.058	1
mt-co3	0.0724495	-0.294259	0.633	0.692	1
sdc4	0.0758976	0.66084	0.102	0.038	1
khdrbs1a	0.0801622	0.555033	0.214	0.125	1
hspa5	0.0809401	0.431037	0.133	0.058	1
zgc:153867	0.0816269	0.742461	0.143	0.067	1
rps6	0.0826979	0.260257	0.531	0.394	1
snrpd1	0.0834081	0.541984	0.102	0.038	1
myl12.1	0.09532	-0.897642	0.092	0.163	1
eif2s3	0.0990208	0.7902	0.122	0.058	1
atp5l	0.111998	0.340695	0.163	0.087	1
mt-co1	0.123543	0.286243	0.469	0.375	1
gnb1b	0.134575	0.433765	0.133	0.067	1
sf3b6	0.139956	-0.724291	0.051	0.106	1
btg1	0.142832	0.357321	0.286	0.183	1
atf4b	0.143158	0.289658	0.235	0.144	1
ptmab	0.149796	0.267607	0.408	0.298	1
h3f3d	0.150291	0.302731	0.337	0.24	1
tubb4b	0.154399	0.438426	0.214	0.135	1
cox7b	0.15544	-0.662418	0.061	0.115	1
ucp2	0.160308	-0.621741	0.092	0.154	1
atp6v0e1	0.164953	0.419479	0.163	0.096	1
marcksl1b	0.165133	0.746761	0.112	0.058	1
cd74a	0.169702	-0.99089	0.071	0.125	1
gabarapb	0.17367	0.471051	0.112	0.058	1
tagapa	0.180641	-0.43999	0.092	0.154	1
jun	0.182815	0.558005	0.133	0.077	1
rps27.2	0.184548	-0.34941	0.276	0.337	1
nkl.2	0.189267	-0.494801	0.071	0.125	1
hmgn2	0.192418	0.806707	0.143	0.087	1
romo1	0.198948	0.332779	0.194	0.125	1
cldni	0.214051	-0.36495	0.163	0.231	1
eno3	0.214708	-0.435978	0.071	0.125	1
pdcd6	0.222183	0.342739	0.133	0.077	1
si:dkey-27i16.2	0.222412	-0.688934	0.133	0.183	1
atp6v0ca	0.24828	0.462934	0.102	0.058	1
rhoab	0.249077	-0.58303	0.112	0.163	1
sod1	0.250394	0.321638	0.102	0.058	1
UBB	0.256832	-0.322407	0.184	0.25	1
dnaja2a	0.261149	0.282458	0.102	0.058	1
psmb12	0.276638	-0.317428	0.061	0.106	1
b2m	0.282981	-0.280339	0.694	0.731	1
eif3ea	0.296323	0.340823	0.163	0.115	1
hnrnpa0b	0.297803	-0.424716	0.082	0.125	1
msna	0.299379	-0.609351	0.102	0.144	1
chmp2a	0.303604	0.305975	0.133	0.087	1
mt-nd1	0.305703	0.409102	0.133	0.087	1
sdcbp2	0.314534	0.268042	0.153	0.106	1
pfn1	0.327897	0.271902	0.49	0.423	1
atp1b1a	0.330956	0.283343	0.163	0.115	1
srgn	0.332143	-0.257002	0.388	0.423	1
nfkbiab	0.342185	-0.388232	0.122	0.163	1
cdc42l	0.348327	-0.258107	0.133	0.183	1
hmgb2a	0.367288	-0.575499	0.071	0.106	1
itm2bb	0.373796	-0.559593	0.071	0.106	1
nfkbiaa	0.383668	0.455767	0.133	0.096	1
cirbpa	0.392522	-0.466423	0.092	0.125	1
bcl2l10	0.393324	0.348027	0.112	0.077	1
kctd5a	0.396478	0.419832	0.122	0.087	1
ranbp1	0.398616	0.277145	0.112	0.077	1
mt-cyb	0.409976	-0.324828	0.337	0.375	1
atp5f1e	0.410143	-0.429707	0.112	0.144	1
pnrc2	0.44501	-0.403671	0.235	0.269	1
eif2s2	0.486007	-0.760524	0.082	0.106	1
gadd45ba	0.499574	-0.761613	0.092	0.115	1
calm1b	0.531746	-0.332618	0.082	0.106	1
tagln2	0.552223	-0.28545	0.082	0.106	1
ptp4a2b	0.65217	-0.341778	0.092	0.106	1
hmga1a	0.692705	0.253942	0.122	0.106	1
ubc	0.736143	-0.305277	0.245	0.25	1
mcl1a	0.739101	0.274252	0.265	0.26	1
hsp90aa1.2	0.760195	-0.251417	0.133	0.115	1
ndfip2	0.847275	-0.301624	0.102	0.087	1
eif4a1a	0.852125	-0.394381	0.102	0.106	1
cycsb	0.946492	-0.294234	0.194	0.183	1
hsp70.3	0.988244	0.310788	0.122	0.125	1

## Sheet: CL7
	p_val	avg_logFC	pct.1_saccule	pct.2_utricle	p_val_adj
abhd4	0.000921007	-1.54549	0	0.14	1
trpv1	0.000921007	-2.0619	0	0.14	1
csnk1a1	0.00137679	-1.29449	0.027	0.2	1
gmppb	0.00225531	-1.65491	0	0.12	1
havcr1	0.00225531	-1.80306	0	0.12	1
eif3f	0.00229533	-0.864968	0.187	0.42	1
CABZ01001434.1	0.00324626	-1.47982	0.027	0.18	1
gnai2a	0.00444124	-1.28552	0.013	0.14	1
tuba8l2	0.00515033	-1.25649	0.013	0.14	1
pi4k2a	0.00661676	-1.1904	0.027	0.16	1
ccl35.1	0.00771026	0.646349	0.347	0.14	1
elf1	0.00854243	-0.889593	0.027	0.16	1
atf4b	0.0101866	1.0831	0.293	0.1	1
lpar5a	0.0104344	-1.74684	0.013	0.12	1
psma1	0.0108205	-1.3283	0.013	0.12	1
abcf2a	0.0115831	1.45821	0.12	0	1
cox7b	0.0136019	0.984631	0.227	0.06	1
coa3a	0.0137877	-1.54279	0.027	0.14	1
atp5f1e	0.0143523	-0.597605	0.053	0.2	1
zgc:162730	0.0185014	-0.709801	0.24	0.44	1
rdh12l	0.0187586	-0.91514	0.027	0.14	1
spag1a	0.020183	-1.20763	0.04	0.16	1
etf1b	0.0213116	-0.75	0.04	0.16	1
ncf2	0.0230929	1.12766	0.28	0.12	1
b2ml	0.0246132	-0.680955	0.2	0.38	1
btg1	0.0272316	-0.739923	0.267	0.44	1
tubb2b	0.0281828	1.52436	0.133	0.02	1
uqcr10	0.0301005	-0.499643	0.053	0.18	1
pomp	0.030467	1.11838	0.133	0.02	1
snx10b	0.0339724	-1.2332	0.027	0.12	1
grn2	0.0361544	-2.38194	0.053	0.16	1
hmgb1a	0.0381848	-0.892433	0.027	0.12	1
paip2b	0.0402295	-0.975759	0.04	0.14	1
atp6v0e1	0.0410208	0.926637	0.24	0.1	1
birc2	0.04346	1.33811	0.12	0.02	1
aif1l	0.0481096	-0.75665	0.04	0.14	1
rps8a	0.0512448	-0.365853	0.467	0.64	1
sdcbp2	0.0521117	-0.462515	0.28	0.44	1
gsna	0.0561505	-0.61644	0.067	0.18	1
ctss2.2	0.0563805	-0.756988	0.147	0.28	1
tnfb	0.0564971	1.13653	0.147	0.04	1
arhgdig	0.0601662	0.926216	0.173	0.06	1
TXN	0.0604039	-0.417764	0.213	0.38	1
zgc:158463	0.0609733	-0.377186	0.507	0.66	1
bzw1b	0.0620635	1.13554	0.24	0.12	1
mcl1b	0.0622674	0.845398	0.147	0.04	1
laptm5	0.0650598	0.839679	0.173	0.06	1
rplp0	0.0661027	-0.28331	0.653	0.76	1
serp1	0.0663233	-0.329645	0.067	0.18	1
hivep1	0.0684915	1.05283	0.107	0.02	1
tcirg1b	0.0695695	-0.764533	0.12	0.24	1
cyba	0.0746818	-1.50202	0.04	0.12	1
mt-nd2	0.0765387	-0.354129	0.253	0.42	1
rps17	0.0773687	-0.397631	0.467	0.64	1
idh2	0.0777336	-1.05443	0.053	0.14	1
ddx3xa	0.0801007	1.12834	0.16	0.06	1
mid1ip1b	0.0831881	0.671952	0.293	0.16	1
pfn1	0.0847256	-0.32324	0.507	0.66	1
rpl37.1	0.0866057	-0.345058	0.573	0.74	1
ucp2	0.0872095	-0.579351	0.107	0.22	1
rab8b	0.0877427	-0.602506	0.067	0.16	1
eif2s1b	0.0877427	-0.887419	0.067	0.16	1
si:dkey-25e12.3	0.0889808	0.806634	0.133	0.04	1
selenow1	0.0897845	-0.767212	0.08	0.18	1
rps26l	0.0899764	-0.355654	0.547	0.68	1
selenof	0.0905627	-0.708096	0.04	0.12	1
atp5pb	0.0914868	0.775054	0.16	0.06	1
ctsh	0.091776	-0.531192	0.107	0.22	1
slc2a6	0.0982348	-0.485294	0.093	0.2	1
psmb4	0.0994645	-0.490719	0.04	0.12	1
uqcrb	0.100393	-0.433122	0.08	0.18	1
capza1a	0.103826	-0.588316	0.067	0.16	1
tram1	0.10417	-0.322829	0.04	0.12	1
crip1	0.10542	-1.33616	0.093	0.18	1
cebpb	0.106059	-0.484587	0.08	0.18	1
mt-nd4	0.107562	-0.621788	0.147	0.26	1
rpl6	0.108219	-0.427804	0.253	0.38	1
bach1b	0.110239	0.514951	0.187	0.08	1
slc35f6	0.111584	0.937908	0.2	0.1	1
alas1	0.111915	-0.421867	0.053	0.14	1
si:ch211-153b23.7	0.111975	-0.294272	0.08	0.18	1
hopx	0.114004	-0.553	0.08	0.18	1
vcp	0.116672	-0.305574	0.093	0.2	1
gpx1a	0.118071	-0.385335	0.253	0.38	1
cxcl19	0.120665	0.949121	0.173	0.08	1
jun	0.121392	-0.308101	0.107	0.22	1
ssr2	0.121718	-0.804392	0.107	0.2	1
sult6b1	0.1254	1.02778	0.147	0.06	1
pfn2	0.130004	0.861781	0.147	0.06	1
cox8a	0.132516	-0.649215	0.12	0.22	1
ptmab	0.132703	-0.455944	0.28	0.4	1
anxa5b	0.143507	-0.572258	0.093	0.18	1
CT027638.1	0.146612	-0.432898	0.267	0.4	1
mtdha	0.14832	-0.688883	0.093	0.18	1
nccrp1	0.154234	-0.923123	0.067	0.14	1
eif3ba	0.155792	-1.03762	0.053	0.12	1
ran	0.156266	-0.290468	0.173	0.28	1
rps3	0.158345	-0.438686	0.413	0.56	1
eno1a	0.16089	-0.605311	0.093	0.18	1
rpl5a	0.161482	0.458043	0.44	0.34	1
ppiaa	0.161753	0.725651	0.347	0.26	1
eif4a1a	0.163498	-0.436095	0.093	0.18	1
pdcd6	0.163498	-0.487299	0.093	0.18	1
cotl1	0.164295	-0.373968	0.107	0.2	1
stx11a	0.168814	-0.59885	0.08	0.16	1
zgc:153317	0.171513	0.791372	0.16	0.08	1
si:ch73-1a9.3	0.172	1.12932	0.107	0.04	1
cd74b	0.173126	0.326333	0.387	0.28	1
eif3ea	0.175311	0.674508	0.187	0.1	1
sec61b	0.177085	-0.496142	0.147	0.24	1
sgk1	0.180503	-0.507203	0.08	0.16	1
h2afvb	0.180643	-0.285243	0.133	0.22	1
nfkbiaa	0.180652	1.03051	0.293	0.22	1
atp5po	0.184797	-0.437062	0.067	0.14	1
CABZ01020840.1	0.186106	0.636795	0.133	0.06	1
dbi	0.18941	0.775866	0.227	0.14	1
slc7a11	0.18987	-0.857484	0.12	0.2	1
tubb4b	0.195774	0.54985	0.453	0.4	1
ppp2cb	0.196766	-0.602377	0.053	0.12	1
ybx1	0.197193	-0.347023	0.373	0.48	1
UBB	0.198893	0.724409	0.387	0.3	1
mt-co1	0.200777	-0.271352	0.613	0.74	1
rpl31	0.202969	0.402468	0.52	0.5	1
ctss2.1	0.204768	-0.798212	0.173	0.26	1
gda	0.216036	0.511445	0.16	0.08	1
fxyd1	0.220102	0.300697	0.187	0.1	1
ube2v2	0.227811	0.476013	0.227	0.14	1
ywhaba	0.229206	0.258828	0.16	0.08	1
rpl38	0.231677	0.428689	0.413	0.32	1
h3f3a	0.233248	-0.732819	0.093	0.16	1
rpl28	0.235648	-0.275814	0.507	0.62	1
ncl	0.236384	-0.601811	0.107	0.18	1
slc43a3b	0.238461	0.422971	0.32	0.24	1
rpl23a	0.239902	-0.297624	0.413	0.54	1
rpl13	0.242387	-0.25363	0.6	0.7	1
oaz1a	0.250302	-0.253712	0.12	0.2	1
marcksl1a	0.252899	-0.426726	0.213	0.3	1
rpl13a	0.258106	0.316572	0.56	0.52	1
atp6v1e1b	0.258942	0.521758	0.253	0.18	1
rpl17	0.25929	0.266855	0.64	0.56	1
mibp2	0.25946	-0.380745	0.2	0.28	1
cox6b2	0.263308	0.49771	0.213	0.14	1
atp6v1aa	0.269851	-0.460391	0.08	0.14	1
hspa5	0.269851	-0.726414	0.08	0.14	1
rhogb	0.272078	-0.373625	0.093	0.16	1
tmem258	0.274037	-0.387634	0.093	0.16	1
tiparp	0.2811	0.452419	0.187	0.12	1
rpl22l1	0.281541	-0.258809	0.213	0.3	1
capgb	0.281945	0.400709	0.147	0.08	1
si:ch211-222l21.1	0.283843	-0.658146	0.067	0.12	1
ctsz	0.286321	0.667742	0.307	0.24	1
cyb5a	0.286714	-0.444142	0.08	0.14	1
tob1b	0.288476	-0.607359	0.067	0.12	1
zgc:77849	0.288476	-0.619321	0.067	0.12	1
atp1b1a	0.293088	0.323999	0.307	0.22	1
mafba	0.294101	-0.275668	0.093	0.16	1
zgc:193541	0.295407	-0.301686	0.08	0.14	1
ctsla	0.295771	0.42007	0.467	0.38	1
lgmn	0.29843	-0.477668	0.24	0.3	1
fcer1gl	0.299098	-0.361992	0.133	0.2	1
ier5	0.30045	1.13679	0.133	0.08	1
rpsa	0.301519	0.302115	0.587	0.58	1
mfap4	0.304767	1.0048	0.133	0.08	1
itm2cb	0.314866	1.0516	0.107	0.06	1
hsp70.3	0.320142	0.928953	0.333	0.28	1
rps26	0.32051	0.388213	0.373	0.3	1
CABZ01076275.1	0.32233	-0.26932	0.067	0.12	1
c1qb	0.32233	-0.343317	0.067	0.12	1
hnrnpaba	0.32233	-0.39108	0.067	0.12	1
eno3	0.32477	0.535077	0.227	0.16	1
cd81a	0.324771	0.3844	0.227	0.16	1
vma21	0.329909	1.10861	0.107	0.06	1
atp5mf	0.335025	0.936808	0.107	0.06	1
uqcrh	0.340777	0.51444	0.133	0.08	1
glo1	0.340777	-0.806333	0.093	0.14	1
psmb1	0.345462	0.645785	0.133	0.08	1
arf6b	0.350679	0.469739	0.107	0.06	1
anxa2a	0.352316	0.332643	0.2	0.14	1
gng5	0.355177	-0.562993	0.107	0.16	1
rpl14	0.357897	0.317772	0.627	0.56	1
gabarapa	0.366788	0.70287	0.107	0.06	1
clic2	0.368893	-0.26588	0.107	0.16	1
gnb1a	0.371959	0.270093	0.133	0.08	1
dnajb1b	0.372255	0.273329	0.067	0.12	1
mthfd2	0.372258	0.540631	0.107	0.06	1
psma3	0.377779	0.284714	0.107	0.06	1
reep5	0.379402	-0.618671	0.093	0.14	1
rps18	0.380405	-0.286126	0.32	0.4	1
ube2d2	0.383351	0.268092	0.107	0.06	1
mt-nd1	0.383552	0.43159	0.387	0.34	1
lasp1	0.384413	-0.50268	0.093	0.14	1
si:ch211-212k18.7	0.385313	-0.253513	0.187	0.26	1
tpi1b	0.392473	0.759561	0.147	0.1	1
atp6v0b	0.410346	-0.796798	0.08	0.12	1
eef1db	0.417871	0.353716	0.213	0.16	1
ppiab	0.419657	-0.321145	0.373	0.42	1
brd2a	0.425938	-0.286333	0.093	0.14	1
lgals2a	0.426989	0.427448	0.267	0.22	1
ccni	0.427043	0.879532	0.12	0.08	1
ptmaa	0.429915	0.659714	0.187	0.14	1
spi1b	0.430066	-0.251194	0.333	0.4	1
aldoaa	0.4326	0.669016	0.12	0.08	1
hnrnpa0b	0.438936	-0.399513	0.08	0.12	1
tnfrsf9a	0.442294	0.439535	0.147	0.1	1
txnipa	0.449521	0.736415	0.12	0.08	1
krt8	0.450924	0.370175	0.387	0.32	1
eif5a	0.45663	-0.558591	0.08	0.12	1
eef1b2	0.461092	-0.266229	0.373	0.44	1
h3f3d	0.46156	-0.268048	0.253	0.3	1
cd74a	0.464683	0.509678	0.493	0.46	1
ctsk	0.466811	0.495657	0.12	0.08	1
fabp11a	0.468503	0.509343	0.147	0.1	1
fuca2	0.469726	0.415472	0.12	0.08	1
GCA	0.484464	0.376352	0.12	0.08	1
tpm3	0.493187	-0.262158	0.08	0.12	1
dad1	0.497384	0.755927	0.133	0.1	1
npc2	0.503059	-0.598733	0.107	0.14	1
slc25a55a	0.503061	0.762441	0.133	0.1	1
b2m	0.507935	0.33434	0.4	0.36	1
stoml3b	0.525276	-0.344488	0.507	0.52	1
arpc2	0.531864	0.293956	0.227	0.18	1
ndufa4l	0.535348	-0.459996	0.147	0.18	1
antxr2a	0.543733	0.411233	0.133	0.1	1
BX649485.2	0.550998	-0.402741	0.12	0.16	1
fthl28	0.551059	-0.325215	0.147	0.18	1
abracl	0.573753	-0.338894	0.107	0.14	1
prelid3b	0.573818	0.671687	0.147	0.12	1
pnrc2	0.576549	0.410539	0.387	0.38	1
fthl31	0.577477	0.534705	0.107	0.08	1
chmp4ba	0.57985	0.427846	0.133	0.1	1
tomm20b	0.584232	0.498706	0.107	0.08	1
gstp1	0.585857	-0.259086	0.147	0.18	1
chmp5b	0.588575	-0.317672	0.147	0.18	1
tmem106a	0.590967	-0.348987	0.093	0.12	1
tagln2	0.604713	0.446667	0.107	0.08	1
tmsb1	0.605251	-0.260961	0.173	0.22	1
mxi1	0.616077	0.40874	0.173	0.14	1
atf3	0.622019	0.286386	0.107	0.08	1
si:ch211-194m7.3	0.624223	-0.388621	0.093	0.12	1
cxcr4b	0.633989	-0.391465	0.187	0.22	1
atp5f1b	0.648673	0.560194	0.12	0.1	1
sdc4	0.686436	-0.327385	0.12	0.14	1
ssr3	0.687904	0.356549	0.32	0.32	1
cdc42l	0.730433	0.289843	0.213	0.2	1
timp2b	0.738196	0.437575	0.133	0.12	1
rpz5	0.764835	-0.258176	0.107	0.12	1
pgam1a	0.767215	-0.294446	0.133	0.14	1
chac1	0.769326	-0.259816	0.187	0.2	1
si:cabz01074946.1	0.771178	0.379453	0.133	0.12	1
pim1	0.771869	-0.511613	0.107	0.12	1
khdrbs1a	0.77213	-0.290661	0.187	0.2	1
elovl1b	0.773181	0.269591	0.147	0.18	1
atp5pd	0.77892	-0.398028	0.107	0.12	1
anp32a	0.785989	-0.428424	0.107	0.12	1
zgc:103700	0.794867	0.45104	0.147	0.14	1
psap	0.798361	0.488461	0.227	0.22	1
gapdhs	0.801168	0.34293	0.387	0.4	1
mt2	0.811671	0.58171	0.2	0.18	1
slc25a3b	0.826863	0.416991	0.147	0.14	1
myl12.1	0.832158	0.492822	0.24	0.24	1
fermt3b	0.858984	0.536877	0.16	0.16	1
mt-nd3	0.871404	-0.284718	0.16	0.16	1
si:ch211-214j24.10	0.871537	0.314552	0.107	0.1	1
ctsd	0.872125	0.313832	0.4	0.5	1
dynlt3	0.879034	0.254846	0.107	0.1	1
ubb	0.889923	0.455874	0.12	0.12	1
tnip1	0.893829	0.251652	0.107	0.12	1
arpc1b	0.902587	0.30813	0.16	0.16	1
anxa11a	0.904736	-0.503116	0.147	0.14	1
serf2	0.923009	0.39616	0.107	0.12	1
chmp2a	0.932399	-0.282958	0.12	0.12	1
rsl24d1	0.959386	0.269497	0.267	0.3	1
capza1b	0.962066	-0.264912	0.107	0.1	1
fth1a	0.966786	0.352604	0.32	0.38	1
hmgn2	0.977474	0.578091	0.147	0.16	1
zgc:64051	0.996782	0.431314	0.147	0.16	1

## Sheet: CL8
	p_val	avg_logFC	pct.1_saccule	pct.2_utricle	p_val_adj
CT027638.1	0.00116747	-1.00364	0.509	0.829	1
syncrip	0.00160618	-1.70069	0	0.171	1
si:ch211-234p6.5	0.00160618	-1.80443	0	0.171	1
mt-nd2	0.00178657	-0.921166	0.182	0.488	1
slc20a2	0.00201814	-1.77012	0.036	0.244	1
zgc:158463	0.00238283	-0.81079	0.782	0.878	1
ywhaqa	0.00368445	-1.49442	0	0.146	1
slc7a3a	0.00368445	-1.74928	0	0.146	1
sox4a.1	0.00368445	-1.93639	0	0.146	1
myl12.1	0.00373062	-1.46903	0.018	0.195	1
mt-atp6	0.00731617	-0.625541	0.655	0.829	1
dido1	0.00751208	-1.57726	0.018	0.171	1
fosb	0.00773108	1.0393	0.491	0.268	1
cdkn1ca	0.00840561	-1.52337	0	0.122	1
fam120c	0.00840561	-1.66806	0	0.122	1
nop53	0.00901622	-1.21237	0.018	0.171	1
nfkbiaa	0.0109443	-1.44887	0.109	0.317	1
sdc4	0.012353	-0.498515	0.273	0.537	1
ip6k2a	0.0133153	1.20284	0.2	0.024	1
f11r.1	0.0136729	-1.0555	0.036	0.195	1
vdac1	0.0187908	1.67764	0.127	0	1
lonrf1l	0.0187908	-1.17247	0.018	0.146	1
ankrd22	0.0196363	-1.13701	0.018	0.146	1
rps27.2	0.0197574	-0.718545	0.236	0.463	1
chmp5b	0.020515	-0.825285	0.018	0.146	1
eif3ha	0.020515	-1.10235	0.018	0.146	1
hbegfa	0.0212116	-0.436776	0.091	0.293	1
mt-co2	0.0253548	-0.495987	0.818	0.927	1
jdp2b	0.0262052	0.786863	0.473	0.293	1
tsc22d3	0.0301785	-0.967825	0.036	0.171	1
qki2	0.0301785	-0.97757	0.036	0.171	1
lim2.2	0.0305764	2.32489	0.109	0	1
rnf13	0.0305764	1.89482	0.109	0	1
elmsan1b	0.0366917	-0.943437	0.055	0.195	1
hsbp1b	0.0372419	-1.37958	0.018	0.122	1
mt-co3	0.0378979	-0.35478	0.836	0.927	1
rps15	0.0386879	-0.408154	0.345	0.61	1
epcam	0.0391268	-1.08707	0.091	0.244	1
hspa4a	0.0397615	1.96846	0.182	0.049	1
pomp	0.04058	-1.20114	0.018	0.122	1
cdh1	0.04058	-1.21887	0.018	0.122	1
fthl27	0.041562	-0.900901	0.545	0.634	1
eif2s2	0.0441684	-0.584111	0.018	0.122	1
atp5f1e	0.0563449	-1.05743	0.036	0.146	1
vat1	0.0577073	-0.69754	0.109	0.268	1
rps17	0.05814	-0.891183	0.182	0.341	1
tuba8l4	0.0586438	-0.50846	0.182	0.366	1
spint1a	0.0604559	-0.8693	0.036	0.146	1
abcf2a	0.0626028	-0.712784	0.036	0.146	1
STMP1	0.0659412	1.65061	0.127	0.024	1
anxa13l	0.0670756	-0.396508	0.127	0.293	1
mtbl	0.068283	-0.982816	0.055	0.171	1
cirbpa	0.0731334	1.26634	0.273	0.146	1
tmsb4x	0.073337	-0.325281	0.727	0.854	1
UBB	0.0744527	0.868667	0.382	0.244	1
histh1l	0.0755659	0.947852	0.127	0.024	1
si:ch211-133n4.6	0.0761134	1.11999	0.2	0.073	1
slc44a1b	0.083219	-0.679223	0.055	0.171	1
cpeb4b	0.0856748	1.4336	0.236	0.122	1
si:ch211-222l21.1	0.0911029	1.04525	0.273	0.146	1
cebpd	0.0923516	-0.547767	0.109	0.244	1
tubb4b	0.0949067	-0.55395	0.164	0.317	1
mycb	0.0960565	-0.550738	0.127	0.268	1
gpm6ab	0.104681	-0.794577	0.145	0.293	1
qkia	0.107342	1.65917	0.109	0.024	1
srgn	0.107342	1.42312	0.109	0.024	1
timp2a	0.110929	-1.01296	0.091	0.195	1
prdx2	0.110976	1.44189	0.109	0.024	1
ccni	0.110976	-1.01334	0.036	0.122	1
erh	0.118533	1.09853	0.109	0.024	1
dad1	0.118533	-0.733542	0.036	0.122	1
hist1h4l.10	0.12246	-0.49501	0.036	0.122	1
rpl4	0.123737	-0.364743	0.164	0.317	1
rpl36a	0.125588	0.607644	0.473	0.39	1
nr4a3	0.126488	-0.443653	0.036	0.122	1
jmjd1cb	0.126488	-0.595224	0.036	0.122	1
cxcl14	0.129573	0.585248	0.145	0.049	1
ddit3	0.13054	0.940167	0.2	0.098	1
rps11	0.131362	-0.306068	0.309	0.488	1
ppib	0.133634	-0.762089	0.073	0.171	1
mcl1a	0.134824	0.853772	0.382	0.293	1
atp2b1a	0.134853	-0.449587	0.036	0.122	1
dusp1	0.134853	-0.461956	0.036	0.122	1
fth1a	0.13518	-0.845531	0.055	0.146	1
gadd45ba	0.135691	-0.409369	0.473	0.634	1
tnrc6c1	0.143006	-0.526706	0.055	0.146	1
ier2a	0.145184	1.29009	0.164	0.073	1
rpl3	0.145312	-0.274798	0.182	0.341	1
id3	0.151058	0.908634	0.2	0.098	1
rpl8	0.151147	-0.671573	0.327	0.439	1
jak1	0.151174	-0.388984	0.055	0.146	1
c7b	0.151869	-0.554373	0.073	0.171	1
hmgb1a	0.1521	0.523082	0.182	0.073	1
rps24	0.156375	0.589211	0.473	0.439	1
mhc1zba	0.159671	-0.294216	0.073	0.171	1
serp1	0.164088	1.44973	0.127	0.049	1
btf3	0.164097	0.871795	0.218	0.122	1
mt-nd3	0.16665	-0.700184	0.109	0.22	1
rps14	0.166752	-0.306659	0.327	0.512	1
lima1a	0.167774	-0.517605	0.073	0.171	1
junba	0.169533	-0.447817	0.4	0.561	1
ahnak	0.171939	-0.411046	0.073	0.171	1
ndufa4l	0.174649	-0.308121	0.091	0.195	1
rpl7a	0.176253	0.59023	0.418	0.341	1
slc25a25a	0.177815	1.23219	0.127	0.049	1
slc25a3b	0.179776	-0.341685	0.145	0.268	1
zgc:158343	0.180873	0.344091	0.273	0.171	1
rpl37.1	0.181258	-0.305278	0.345	0.488	1
rps27.1	0.181628	-0.390198	0.309	0.439	1
rpl39	0.182034	-0.354601	0.527	0.707	1
rsrp1	0.182437	1.13813	0.182	0.098	1
appa	0.182575	0.960479	0.127	0.049	1
hsp90aa1.2	0.183029	0.582498	0.564	0.537	1
rps23	0.191236	0.534812	0.455	0.39	1
rps29	0.192849	-0.259697	0.255	0.415	1
krt8	0.196968	-0.274814	0.164	0.293	1
rpl5b	0.197675	0.820538	0.236	0.146	1
hspa8	0.198912	0.638472	0.364	0.293	1
rpl10a	0.204101	0.43683	0.455	0.39	1
ppiaa	0.222963	1.09437	0.145	0.073	1
rps18	0.227088	-0.376215	0.2	0.317	1
atp6v0ca	0.234114	-0.710342	0.055	0.122	1
gabarapb	0.240245	-0.81261	0.055	0.122	1
hmgn7	0.246488	-0.477064	0.055	0.122	1
gtpbp4	0.246488	-0.60303	0.055	0.122	1
coq10b	0.246488	-0.705507	0.055	0.122	1
pim1	0.246673	0.899748	0.218	0.146	1
cebpb	0.252843	-0.893689	0.055	0.122	1
mych	0.254976	0.856709	0.145	0.073	1
itm2ba	0.258608	0.842835	0.2	0.122	1
reep5	0.259312	-0.35493	0.055	0.122	1
pde4ba	0.259312	-0.541194	0.055	0.122	1
rpl23	0.261877	0.259871	0.582	0.488	1
hspa5	0.26259	1.26832	0.109	0.049	1
pabpc1a	0.268352	-0.311198	0.127	0.22	1
cox4i1	0.272592	-0.319921	0.055	0.122	1
acin1a	0.273171	-0.333624	0.091	0.171	1
rpl29	0.27443	-0.314959	0.236	0.341	1
hsp70.3	0.278604	0.386204	0.564	0.463	1
rps27a	0.280349	0.459981	0.509	0.537	1
coch	0.280896	1.86424	0.182	0.122	1
ptmaa	0.282102	-0.253144	0.291	0.415	1
actb1	0.290489	0.469501	0.418	0.366	1
actb2	0.291099	0.303662	0.582	0.488	1
keap1a	0.293371	0.337	0.055	0.122	1
tgif1	0.297977	-0.299691	0.073	0.146	1
s100a10b	0.301812	0.922735	0.273	0.22	1
glula	0.304148	0.694435	0.109	0.049	1
rpl18a	0.304624	0.522541	0.4	0.341	1
b2m	0.30891	-0.282656	0.218	0.341	1
rps16	0.319015	-0.401195	0.309	0.415	1
ddx5	0.319095	0.786913	0.309	0.268	1
uqcrb	0.328116	1.36146	0.127	0.073	1
gapdhs	0.332421	0.707668	0.273	0.22	1
vim	0.335074	1.31416	0.127	0.073	1
ubc	0.341007	0.534113	0.418	0.366	1
si:rp71-19m20.1	0.356764	0.520208	0.164	0.098	1
zgc:153867	0.363844	0.832715	0.127	0.073	1
tpt1	0.377371	0.461194	0.309	0.244	1
si:dkeyp-117h8.2	0.378792	0.683329	0.127	0.073	1
rpl6	0.385758	-0.376777	0.127	0.195	1
srsf5a	0.39139	-0.521054	0.091	0.146	1
gadd45ga	0.393871	0.465803	0.364	0.317	1
rpl35	0.394142	0.446096	0.418	0.415	1
atp5l	0.409802	0.393524	0.127	0.073	1
arg2	0.412087	-0.478544	0.073	0.122	1
socs3a	0.419463	0.369259	0.473	0.463	1
pmp22b	0.430808	-0.408414	0.182	0.244	1
eif3ea	0.437581	-0.280621	0.073	0.122	1
scn4ab	0.439186	0.354166	0.182	0.122	1
btg2	0.453536	0.409928	0.382	0.317	1
sqstm1	0.462689	-0.394005	0.2	0.268	1
mt-cyb	0.480783	-0.380791	0.709	0.707	1
rps26l	0.491263	0.635805	0.309	0.293	1
atp5mc1	0.500466	0.78068	0.109	0.073	1
ezrb	0.506984	0.700222	0.2	0.171	1
cox7b	0.509825	0.68509	0.109	0.073	1
h1f0	0.509825	0.658444	0.109	0.073	1
cox8a	0.509825	0.564864	0.109	0.073	1
myo1cb	0.516909	0.379806	0.255	0.22	1
jund	0.526786	0.291585	0.127	0.195	1
hmga1a	0.528815	0.554656	0.109	0.073	1
tob1b	0.534008	0.539753	0.182	0.146	1
rpl7	0.53766	0.329311	0.436	0.39	1
h2afx1	0.538443	0.497863	0.109	0.073	1
adipor2	0.538443	0.426873	0.109	0.073	1
marcksl1b	0.558174	0.294867	0.218	0.171	1
maff	0.562477	0.276745	0.164	0.122	1
ssr3	0.573795	0.78903	0.127	0.098	1
plp1b	0.597942	0.450984	0.273	0.366	1
cnbpb	0.606131	0.472999	0.127	0.098	1
tdh	0.610821	0.471643	0.127	0.098	1
gstp1	0.616084	0.346309	0.309	0.293	1
rpsa	0.622542	0.314306	0.418	0.415	1
rps12	0.623111	0.296267	0.4	0.415	1
ier5	0.634949	0.452948	0.218	0.195	1
fabp3	0.64496	0.52767	0.145	0.122	1
naca	0.645826	0.282353	0.364	0.366	1
dnajb1b	0.656039	0.782996	0.164	0.146	1
chmp2a	0.656039	0.589317	0.164	0.146	1
rps25	0.658692	0.441641	0.309	0.317	1
hnrnpa0b	0.681638	0.582662	0.164	0.146	1
h1fx	0.68164	-0.277088	0.145	0.171	1
serbp1a	0.690256	0.522205	0.145	0.122	1
cdkn1bb	0.716436	0.338868	0.091	0.122	1
rpl23a	0.722176	0.3332	0.255	0.244	1
timp2b	0.726898	0.423077	0.091	0.122	1
ccng1	0.742775	0.427672	0.164	0.146	1
chac1	0.746099	0.280377	0.145	0.122	1
mb	0.752601	0.302551	0.345	0.415	1
id2a	0.755285	0.479604	0.182	0.171	1
ptp4a2b	0.760565	0.320026	0.164	0.146	1
fstl3	0.76353	-0.2904	0.291	0.317	1
cycsb	0.765628	0.442363	0.2	0.195	1
hsp70.1	0.773767	0.538804	0.2	0.195	1
slc25a55a	0.799147	-0.370917	0.109	0.122	1
egr1	0.801782	-0.540162	0.164	0.171	1
cfl1	0.805568	0.464145	0.291	0.317	1
mdkb	0.806502	0.574241	0.127	0.122	1
mt-co1	0.825718	-0.293616	0.636	0.634	1
lin28a	0.828568	0.367091	0.109	0.098	1
hsp70l	0.831384	0.420935	0.2	0.195	1
mibp2	0.860442	0.319186	0.145	0.171	1
ctsla	0.877947	0.428639	0.255	0.268	1
si:ch73-335l21.4	0.878106	0.451459	0.236	0.244	1
CR762483.1	0.897424	0.261951	0.127	0.122	1
nrgna	0.900893	0.252495	0.127	0.146	1
stat1a	0.908741	0.513688	0.145	0.146	1
nanos1	0.908741	0.304352	0.145	0.146	1
rpl28	0.92038	0.332897	0.382	0.439	1
eif3f	0.92064	0.386483	0.127	0.146	1
stm	0.923666	-0.253748	0.2	0.195	1
zgc:162730	0.927893	0.331271	0.145	0.146	1
ppdpfb	0.937487	0.28766	0.145	0.146	1
atp5f1b	0.989315	0.63399	0.109	0.122	1

[truncated: 6 more sheets: CL9, CL10, CL11, CL12, CL13, CL14]
