# Supplementary material for: A regulatory network of Sox and Six transcription factors initiate a cell fate transformation during hearing regeneration in adult zebrafish
Source: Cell Genom. 2022 Aug 22;2(9):100170. doi: 10.1016/j.xgen.2022.100170 (PMC9540346; doi:10.1016/j.xgen.2022.100170)
Supplement: Table S7. Cluster marker genes and differentially expressed genes enriched during hair cell regeneration, related to Figure 2 [file mmc8.xlsx]

## Sheet: README
Table S7 (related to Figure 2). Cell type specific responses resulting from pairwise comparisons between untreated inner ear sensory epithelia (saccule or utricle) and regenerating inner ear sensory epithelia (Day 4, 5, 7 saccule or utricle). To obtain differential genes for downstream analysis, genes with a p-value < 0.1 and an average logFC of +/-0.25 in at least one timepoint were selected for…
Dataset Name	Comparisons	Files used
Day 4 saccule responses	Untreated DTR S vs Day 4 DTR S	CTRL: DTR_S_filtered_feature_bc_matrix.h5; STIM: Day4_DTR_S_filtered_feature_bc_matrix.h5
Day 5 saccule responses	Untreated DTR S vs Day 5 DTR S	CTRL: DTR_S_filtered_feature_bc_matrix.h5; STIM: Day5_DTR_S_filtered_feature_bc_matrix.h6
Day 7 saccule responses	Untreated DTR S vs Day 7 DTR S	CTRL: DTR_S_filtered_feature_bc_matrix.h5; STIM: Day7_DTR_S_filtered_feature_bc_matrix.h7
Day 4 utricle responses	Untreated DTR U vs Day 4 DTR U	CTRL: DTR_U_filtered_feature_bc_matrix.h5; STIM: Day4_DTR_U_filtered_feature_bc_matrix.h5
Day 5 utricle responses	Untreated DTR U vs Day 5 DTR U	CTRL: DTR_U_filtered_feature_bc_matrix.h5; STIM: Day5_DTR_U_filtered_feature_bc_matrix.h6
Day 7 utricle responses	Untreated DTR U vs Day 7 DTR U	CTRL: DTR_U_filtered_feature_bc_matrix.h5; STIM: Day7_DTR_U_filtered_feature_bc_matrix.h7

## Sheet: Differential genes
Differentially Expressed Genes Combined (Saccule and Utricle) During Hair Cell Regeneration, p < 0.1
SC 2266	PC 2564	HC 3164
2022-03-06	2022-09-02	2022-03-06
2022-09-12	2022-09-06	aars
2022-09-15	2022-09-10	abat
aars	2022-09-12	abca1a
abca1a	2022-09-15	abca1b
abcb10	abat	abca2
abce1	abca1a	abca3b
abcf1	abca2	abcb10
abcf2a	abcb10	abcc1
abhd17b	abcd2	abcd3a
abi1a	abcd3a	abce1
acadm	abce1	abcf1
ace	abcf1	abcf2a
acin1a	abhd12	abhd12
acin1b	acadm	abhd17b
acsl4a	acbd7	abhd2b
acsl4b	acin1a	abhd3
acta1a	acin1b	abhd4
actb1	ackr3b	acadm
actb2	aco2	acadvl
actn1	acsbg2	acat1
actn4	acta1a	acbd3
add3a	acta1b	acin1b
adgrg1.1	actb1	aclya
adgrg6	actb2	aco2
adgrl2a	actn1	acp1
adh5	actn4	acsbg2
adprm	acvr2aa	acsl1b
adssl	adam10a	acsl4a
aebp2	adam8a	actb1
afap1l2	adgrg1.1	actb2
afdna	adgrg6	actn1
aff2	adh5	actr1
agap1	adipor2	adam10a
ago3b	adnp2b	adar
agrn	adprm	add3a
ahcy	adsl	adgrg1.1
ahnak	aebp2	adgrg6
ahr2	afdna	adh5
ahsa1b	aff2	adipor1a
aif1l	ago3b	adipor1b
aimp2	agr2	adipor2
ak1	agrn	adnpa
ak2	ahcy	adssl
ak6	ahcyl2	afdna
akap12b	ahnak	agap1
akap1b	ahsa1b	ago3b
akirin1	aif1l	agr2
akirin2	aimp2	agrn
al732488.1	ak1	ahcyl1
al929435.1	ak2	ahcyl2
alas1	ak6	ahnak
aldoaa	akap12b	ahr2
alg5	akap8l	ahsa1b
alkbh3.1	akap9	aif1l
alpi.1	akirin1	aimp1
alyref	al732488.1	aip
ammecr1	al929435.1	ak1
amotl2a	alas1	ak2
angptl4	aldh18a1	ak3
angptl7	aldh1a3	ak4
ank2b	aldh6a1	ak7a
ankrd11	aldh7a1	ak8
ankrd12	aldoaa	akap12b
ankrd22	aldocb	akap8l
anp32a	alg5	akap9
anp32b	amd1	akirin2
antxr1c	ammecr1	aktip
anxa11a	amotl2a	al808129.1
anxa11b	amotl2b	al929435.1
anxa13	anapc16	alas1
anxa13l	angptl4	aldh1a3
anxa5b	ankhb	aldh6a1
ap1g1	ankrd12	aldh7a1
ap1m2	ankrd22	aldoaa
ap1s1	ankrd24	aldocb
ap2m1a	ano9a	alms1
apc	anos1b	alyref
api5	anp32a	amd1
aplp2	anp32e	amer2
apoeb	antxr1c	amfra
appb	anxa11a	ammecr1
arf1	anxa11b	ampd2b
arf2a	anxa13	amph
arf4a.1	anxa5a	anapc11
arf5	anxa5b	anapc13
arf6a	ap1ar	anapc16
arfgap2	ap1g1	angptl4
arg2	ap1s1	ank3a
arglu1a	ap1s3b	ankdd1a
arhgap21a	ap2a1	ankef1a
arhgap35a	ap2m1a	ankhd1
arhgap42a	ap2s1	ankrd11
arhgap5	apbb1	ankrd12
arhgdia	apc	ankrd13c
arhgef18a	apln	ankrd22
arhgef1a	aplp2	ankrd24
arid1aa	apoeb	ano2
arid1ab	appa	anp32a
arid1b	appb	anp32b
arid4a	arf4a.1	anp32e
arl1	arf5	antxr1c
arl3	arf6b	anxa11a
arl4aa	arfgap2	anxa13
arl4d	arfgap3	anxa5a
arl5c	arg2	anxa5b
arl6ip1	arglu1a	ap1ar
arl6ip5b	arhgap27l	ap1b1
arpc1a	arhgap32a	ap1g1
arpc2	arhgap42a	ap1g2
arpc3	arhgap5	ap1m2
arrdc1a	arhgdia	ap1s1
arrdc2	arhgef18a	ap1s2
arrdc3a	arhgef1a	ap1s3b
arrdc3b	arhgef4	ap2a1
asna1	arid2	ap2m1a
aste1a	arih2	ap2s1
atf3	arl1	ap3b2
atf4a	arl3	ap3d1
atf4b	arl4aa	ap3m2
atf5b	arl4d	apba1a
atf6	arl5c	apex1
atl3	arl6ip1	aph1b
atoh1a	arl6ip5b	api5
atp11a	arnt2	aplp1
atp1a1a.1	arpc1a	aplp2
atp1a1a.4	arpc2	apoeb
atp1b2b	arpc3	appa
atp2a2b	arpc4l	appb
atp2b1a	arrdc1a	araf
atp2b2.1	arrdc2	arcn1a
atp5f1b	arrdc3a	arcn1b
atp5f1c	arrdc3b	arf2a
atp5f1d	asah1b	arf5
atp5f1e	asap1b	arf6b
atp5fa1	asap3	arfgap2
atp5if1a	asxl2	arfgef1
atp5if1b	atf3	arfip1
atp5l	atf4a	arg2
atp5mc1	atf4b	arglu1a
atp5mc3a	atf5b	arglu1b
atp5mc3b	atf7ip	arhgap12b
atp5md	atl3	arhgap21a
atp5meb	atoh1a	arhgap42a
atp5mf	atp11a	arhgap5
atp5pb	atp1a1a.4	arhgdia
atp5pd	atp1a1b	arhgef1b
atp5pf	atp1a3b	arhgef28
atp5po	atp1b2b	arhgef6
atp6v0a1a	atp2a2b	arhgef7a
atp6v0b	atp2a3	arhgef9b
atp6v0ca	atp2b1a	arid1aa
atp6v0cb	atp2b1b	arid4a
atp6v0d1	atp2b2.1	arih1
atp6v1e1b	atp5f1b	arih2
atrx	atp5f1c	arl3
atxn2l	atp5f1d	arl4aa
b2m	atp5f1e	arl4ab
b2ml	atp5fa1	arl4d
b3galt2	atp5if1a	arl5a
b3gnt2b	atp5if1b	arl5c
b3gnt5a	atp5l	arl6ip1
b4galt6	atp5mc1	arl6ip5b
bach1b	atp5mc3a	arl8a
bag3	atp5mc3b	arl8ba
bahd1	atp5md	arpc1a
banf1	atp5mea	arpc2
baxa.1	atp5meb	arpc3
baxb	atp5mf	arpc4
baz1a	atp5pb	arpc4l
baz1a.1	atp5pd	arpp21
baz1b	atp5pf	arrdc1a
baz2ba	atp5po	arrdc3a
bbip1	atp6ap2	arrdc3b
bcar1	atp6v0a1a	asap1b
bccip	atp6v0ca	ascl1a
bcl2a	atp6v0cb	ash1l
bcl2l1	atp6v1ba	asna1
bcl2l10	atp6v1e1a	asxl2
bcl6ab	atp6v1e1b	atf3
bhlhe40	atrx	atf4b
bicdl2l	atxn2l	atf5b
blcap	auts2a	atf6
bmpr2a	auts2b	atf7ip
bnip3lb	axin1	atl3
brd1b	b2m	atoh1a
brd2a	b2ml	atp11a
brd4	b3gnt5a	atp1a1a.1
brd9	b4galt6	atp1a1b
brdt	bach1b	atp1a3b
bricd5	bag3	atp1b1a
bsg	banf1	atp1b2a
btbd10b	baxa.1	atp1b2b
btbd6a	baxb	atp1b3b
btg1	baz1a.1	atp2a2b
btg2	baz2ba	atp2b1a
btg3	bbc3	atp2b2.1
bud31	bbip1	atp5f1b
bx248331.2	bcam	atp5f1c
bx284638.1	bcar1	atp5f1d
bx322530.1	bccip	atp5f1e
bx465862.3	bckdk	atp5fa1
bx511111.1	bhlhe41	atp5if1a
bx548028.1	bicdl2	atp5if1b
bx908782.2	bicdl2l	atp5l
bx936337.1	bida	atp5mc1
bx957317.1	birc2	atp5mc3a
bxdc2	blcap	atp5mc3b
bysl	boc	atp5md
bzw1a	bptf	atp5mea
bzw1b	brd1b	atp5meb
c1galt1b	brd2a	atp5mf
c1qbp	brd3a	atp5pb
c7b	brd3b	atp5pd
cab39l	brd4	atp5pf
cabz01020840.1	brdt	atp5po
cabz01068367.1	bricd5	atp6ap1a
cabz01078055.1	bsdc1	atp6ap2
cabz01080568.1	bsg	atp6v0a1a
cabz01080702.1	btbd10b	atp6v0b
cacybp	btbd6a	atp6v0ca
cadm4	btc	atp6v0cb
calm1b	btf3	atp6v0d1
calm2a	btg1	atp6v1aa
calm2b	btg2	atp6v1ba
calm3a	btg3	atp6v1c2
calm3b	bud31	atp6v1d
calml4a	bx248331.2	atp6v1e1b
calr3a	bx284638.1	atp6v1g1
calua	bx322530.1	atp6v1h
camk1db	bx324206.2	atp8a2
camk2g2	bx465834.1	atpaf2
camk2n1a	bx469930.1	atpv0e2
canx	bx511111.1	atrx
capn2a	bx548011.2	atxn2l
capns1a	bx548028.1	aurkaip1
capns1b	bx908782.2	auts2a
capza1a	bx957317.1	auts2b
carhsp1	bysl	azin1b
cart3	bzw1a	b2m
cast	bzw1b	b2ml
cavin1b	c1qtnf4	b4galt6
cavin2b	c7b	bach1b
cblb	ca6	bag1
cbsb	caap1	bag3
cbx3a	cab39l	bag6
cbx7a	cab39l1	baiap2l2a
ccdc137	cabp2b	baiap2l2b
ccdc186	cabz01020840.1	banf1
ccdc187	cabz01061591.1	barhl1a
ccdc80	cabz01079837.1	baxa.1
ccdc85b	cabz01080568.1	baz1a.1
ccl19a.1	cabz01087560.1	baz1b
ccl20b	cabz01115113.1	baz2a
ccl44	cacybp	baz2ba
ccng1	cad	bbc3
ccng2	cadm4	bbip1
ccnl1a	calm2a	bcar1
ccnl1b	calm2b	bcas2
ccnt2a	calm3a	bcat2
ccnt2b	calm3a.1	bccip
ccnyl1	calm3b	bckdhb
ccser2a	calml4a	bckdk
cct2.1	calr	bcl2a
cct3	calr3a	bcl2l1
cct4	calr3b	bcl2l10
cct5	camk1db	bcl6ab
cct7	camk2g2	bcl7ba
cd59	canx	bcr
cd63	capn2a	bdnf
cd81a	capns1b	bet1l
cd99	caprin1b	bhlhe40
cd9b	capsla	bhlhe41
cdc34a	capza1a	bicdl2
cdc40	capza1b	birc2
cdc42	carhsp1	birc6
cdc42bpb	cars	blcap
cdc42ep4b	caskin1	bmp4
cdc42ep5	cast	bnip3lb
cdc42l	cavin2b	bop1
cdc42se1	cbln20	bptf
cdh1	cbx3b	brd1b
cdh2	cbx4	brd2a
cdk2ap2	cbx7a	brd3b
cdkn1bb	ccdc25	brd4
cdkn2aipnl	ccdc47	brdt
cdo1	ccdc85b	bricd5
cdv3	ccdc85ca	brk1
cebpb	ccdc88c	bsdc1
cebpd	ccl19a.1	bsg
cebpg	ccng1	btc
cemip	ccng2	btf3
cers5	ccni	btf3l4
cfap20	ccnjl	btg1
cfap298	ccnl1a	btg2
cfl1	ccnl1b	btg3
cfl1l	ccnt1	bud31
cgna	ccnt2a	bx248331.2
ch25h	ccnt2b	bx284638.1
chac1	ccnyl1	bx322530.1
chchd2	ccser2a	bx324206.2
chd1	cct3	bx465834.1
chd2	cct4	bx649442.2
chd4a	cct6a	bx664625.1
chd4b	cd59	bx936337.1
chd7	cd63	bx957317.1
chd9	cd81a	bxdc2
chmp1b	cd82a	bysl
chmp2a	cd99	bzw1a
chmp2bb	cd99l2	bzw1b
chmp4ba	cd9b	c1qbp
chmp4bb	cdc14b	c7b
chmp5b	cdc42	ca6
chst11	cdc42bpb	cab39l1
chsy1	cdc42ep5	cabp1b
chtopa	cdc42l	cabp2b
ciapin1	cdc42se1	cabz01020840.1
cicb	cdh1	cabz01066312.1
cirbpa	cdh11	cabz01080568.1
cirbpb	cdh2	cabz01080702.1
cish	cdhr1a	cabz01087560.1
cited4a	cdkl5	cabz01113599.1
cited4b	cdkn1a	cacybp
ckbb	cdkn1bb	cad
clcf1	cdo1	cadm4
clcn3	cdon	calm1b
cldn19	cdv3	calm2a
cldn23b	cebpb	calm2b
cldn7b	cebpd	calm3a
cldna	cebpg	calm3a.1
cldnb	cecr2	calm3b
cldnc	celsr1a	calml4a
cldne	cep290	calr
cldnh	cep350	calr3a
cldni	cers2a	calr3b
cldnk	cfap20	camk1db
clic2	cfl1	camk2g1
clic4	cfl1l	camk2g2
clic5a	cflara	camk2n1a
clk4a	cgna	cand1
clstn1	ch25h	canx
cltca	chac1	cap2
clu	chchd10	capgb
cnbpa	chchd2	capns1b
cnbpb	chd1	caprin1a
cnmd	chd2	caprin1b
cnn2	chd4b	capsla
cnn3a	chd7	capza1a
cnot1	chga	capza1b
cnot6a	chmp1b	carm1
cnppd1	chmp2a	cars
cntf	chmp4ba	caskb
coa3a	chmp4bb	cbfb
coch	chmp4c	cbsb
col11a1a	chmp5b	cbx3a
col11a2	chordc1a	cbx3b
col14a1a	chsy1	cbx5
col18a1b	chtopa	cbx7a
col19a1.1	ciarta	cc2d1b
col2a1a	cica	ccar1
col2a1b	cicb	ccdc114
col4a1	cirbpb	ccdc120
col5a1	cish	ccdc124
col9a1a	cishb	ccdc151
col9a1b	cited1	ccdc173
col9a2	cited4a	ccdc181
col9a3	ckap4	ccdc186
cops4	ckap5	ccdc47
cops9	ckbb	ccdc57
coro1ca	ckmt1	ccdc6a
cotl1	clcf1	ccdc85b
cox14	clcn3	ccdc88c
cox17	clcn5b	ccdc9
cox4i1	cldn23b	ccl19a.1
cox4i1l	cldn7b	ccl25b
cox4i2	cldna	ccnd1
cox5aa	cldnb	ccng1
cox5ab	cldne	ccng2
cox5b	cldnh	ccni
cox5b2	clec19a	ccnl1a
cox6a1	clic4	ccnl1b
cox6a2	clic5a	ccnt1
cox6b2	clint1a	ccnt2a
cox7a1	clk4a	ccnt2b
cox7a2	clstn1	ccsapa
cox7a2	clta	ccser2a
cox7a2a	cltca	cct2.1
cox7a2l	cltcb	cct3
cox7b	cnbpa	cct4
cox7c	cnbpb	cct5
cox8a	cnmd	cct6a
cox8b	cnn2	cct7
cpamd8	cnn3a	cct8
cpeb4b	cnot6a	ccz1
cr293509.1	cnppd1	cd164
cr381618.1	cntf	cd164l2
cr383676.1	coa3a	cd2bp2
cr383676.2	coch	cd37
cr753886.1	col11a1a	cd3eap
cr762483.1	col2a1a	cd59
crabp2b	col2a1b	cd63
crb3a	col5a1	cd81a
creb3l3l	col9a1a	cd82a
crebbpb	col9a2	cd99
crebzf	col9a3	cd99l2
crema	copb1	cd9b
cremb	copb2	cdc14ab
crim1	cope	cdc26
crip1	copz1	cdc34a
crip3	copz2	cdc34b
crk	coro1ca	cdc42
crlf1a	cotl1	cdc42bpb
cry1bb	cox14	cdc42ep5
cryabb	cox17	cdc42l
crybg1a	cox4i1	cdc5l
crybg1b	cox4i1l	cdca4
csdc2	cox4i2	cdh1
cse1l	cox5aa	cdh2
csnk1a1	cox5ab	cdipt
csnk1db	cox5b	cdkl1
csnk1g2a	cox6a1	cdkn1a
csnk2a1	cox6b1	cdkn1bb
csnk2b	cox6b2	cdkn1cb
csrnp1a	cox6c	cdkn2aipnl
csrnp1b	cox7a2	cdon
csrp1a	cox7a2	cdv3
csrp2	cox7a2a	cebpb
cst14a.2	cox7b	cebpd
cst3	cox7c	cebpg
ct027638.1	cox8a	celf1
ctdsp2	cox8b	celsr1a
ctnna1	cpeb4b	cep131
ctnnb1	cpne1	cep350
ctnnb2	cpsf6	cep85l
ctnnd1	cr293509.1	cers1
ctsd	cr383676.1	cetn4
ctsf	cr383676.2	cfap126
ctsla	cr762483.1	cfap20
cu459056.1	crabp2b	cfap298
cu633745.1	crb3a	cfap45
cu694197.1	creb1a	cfap57
cu694481.1	creb3l2	cfap77
cu929259.1	creb3l3l	cfl1
cux1a	crebbpb	cfl1l
cx30.3	crebzf	cflara
cx43.4	crema	cgna
cxcl12a	cremb	cgnb
cxcl14	crlf3	chac1
cxcl18b	cry1ab	chchd10
cxcl8a	cry1bb	chchd2
cyb5a	cry2	chchd6b
cyc1	cryabb	chd1
cycsb	crybg1a	chd2
cyp1a	crybg1b	chd4b
cyp1b1	cryl1	chd7
cyp26b1	cs	chd9
cyr61	csdc2	chga
dab2ipb	csdc2	chkb
dacha	csnk1a1	chmp1b
dad1	csnk1db	chmp2a
dag1	csnk1g2a	chmp2bb
dap	csnk1g2b	chmp4ba
dap1b	csnk2b	chmp4bb
dazap2	csrnp1a	chmp5b
dbi	csrp1a	chordc1a
dbn1	cst3	chp1
dctn1b	ct027638.1	chrac1
dcun1d5	ct027674.1	chrna9
ddhd1a	ctbp1	chtopa
ddit3	ctbp2a	ciarta
ddr1	ctdspl3	cib2
ddt	ctgfa	cica
ddx17	ctnna1	cicb
ddx18	ctnnb1	cipcb
ddx21	ctnnb2	cirbpa
ddx24	ctnnd1	cirbpb
ddx27	ctnnd2b	cisd1
ddx39aa	ctsba	cish
ddx39ab	ctsd	cishb
ddx3xa	ctsf	cited1
ddx3xb	ctsla	cited4a
ddx47	cu104709.1	ckbb
ddx49	cu468917.1	ckmt1
ddx54	cu639469.1	clcn3
ddx56	cu694197.1	cldn7b
ddx61	cu929259.1	cldna
dedd1	cux1a	cldnb
degs1	cx30.3	cldne
dek	cx43.4	cldni
dennd5b	cxcl12b	clgn
denr	cxcl14	clic4
dhfr	cxcl18b	clic5a
dhrs13l1	cxcl8a	clic5b
dhx15	cyc1	clint1a
dicer1	cycsb	clk4a
dido1	cyp26b1	clk4b
dip2ba	cyp27c1	clstn1
dkc1	cyr61	clta
dla	cyth1a.1	cltca
dld	dab1a	cltcb
dlg1	dab2ipb	clu
dlgap4a	dachb	cluha
dlx5a	dad1	cmc2
dnaja2a	dag1	cmip
dnajb1b	dap	cnbpa
dnajc1	dap1b	cnbpb
dnajc5b	dazap2	cnep1r1
dnase1	dbi	cnih1
dnmbp	dbnlb	cnn2
dnttip2	dcaf5	cnn3a
dock7	dclk1a	cnot1
dph3	dcn	cnot3a
drg2	dctn2	cnot6a
dspa	dcun1d5	cnot9
dtnba	ddb2	cnppd1
dusp1	ddhd1a	cnrip1a
dusp2	ddit3	coa3a
dusp5	ddost	coa6
dvl2	ddt	cobl
dynlt3	ddx18	coch
dyrk1ab	ddx21	col11a1a
ebf3a.1	ddx24	col18a1a
ebna1bp2	ddx27	col19a1.1
edf1	ddx39ab	col2a1a
edrf1	ddx39b	col5a1
eef1a1l1	ddx3xa	col9a2
eef1b2	ddx3xb	col9a3
eef1da	ddx42	commd3
eef1g	ddx5	copa
eef2a.1	ddx54	copb1
eef2b	ddx6	copb2
eef2l2	ddx61	copg2
efhd1	dedd1	cops4
efhd2	degs1	cops7a
efna1a	dennd5b	cops9
egfra	denr	copz1
egr1	derl2	copz2
egr2a	dgkaa	coq10b
egr2b	dhfr	coro1b
egr4	dhrs12	cotl1
ehd1a	dhx38	cox14
ehd1b	dicer1	cox17
eif1axa	dkc1	cox4i1
eif1axb	dla	cox4i1l
eif1b	dlat	cox5aa
eif2s2	dlb	cox5ab
eif2s3	dld	cox5b
eif3ba	dldh	cox5b2
eif3c	dlgap4a	cox6a1
eif3d	dlst	cox6b1
eif3ea	dlx5a	cox6b2
eif3f	dnaja1	cox6c
eif3g	dnaja2a	cox7a2a
eif3ha	dnajb11	cox7a2l
eif3i	dnajb1a	cox7b
eif3ja	dnajb1b	cox7c
eif3jb	dnajb4	cox8a
eif3k	dnajc5b	cox8b
eif3m	dnajc5ga	cpe
eif3s10	dnajc7	cpeb4b
eif3s6ip	dnase1	cplx2
eif4a1a	dnase1l4.1	cplx2l
eif4a3	dnmbp	cpn1.1
eif4bb	dock7	cpne1
eif4e1c	dohh	cpox
eif4ebp2	dpf2l	cpsf2
eif4g1a	dpm2	cr293509.1
eif4g2a	dpy30	cr352265.3
eif4g2b	dpysl3	cr383676.1
eif4h	drap1	cr383676.2
eif5	dscamb	cr753886.1
eif5a2	dspa	cr762483.1
eif5b	dtnba	cr925719.1
eif6	dus3l	creb3l3l
elavl1a	dusp1	crebbpb
elf1	dusp14	crebzf
elf2b	dusp2	cremb
ell	dusp5	crk
elmsan1b	dusp6	crtac1a
elob.1	dusp8a	cry-dash
elocb	dvl2	cry1aa
elovl1b	dvl3a	cry1ba
emc10	dync1li2	cry1bb
eml2	dynll1	cry2
enah	dynll2a	crybg1a
enc1	dynll2b	crybg1b
eno1a	dynlrb1	cs
ep300a	dyrk1ab	csdc2
epas1b	dyrk2	csdc2a
epb41l5	dzip1	csnk1a1
epcam	ebf3a.1	csnk1da
epha2a	ebna1bp2	csnk1db
epha4a	edrf1	csnk1g2a
epha7	eef1a1a	csnk1g2b
eppk1	eef1a1l1	csnk2a1
eps8l1a	eef1b2	csnk2b
eps8l3a	eef1da	csrnp1b
erbin	eef1db	cst14a.2
erfl3	eef1g	cst3
erh	eef2b	cstf3
eri1	eef2k	ct027638.1
esama	eef2l2	ct027674.1
esf1	efhd1	ctbp2a
esyt2a	efhd2	ctdspl3
etf1b	egfra	ctgfa
etfb	egr1	ctif
ets2	egr2a	ctnnb1
eya1	egr2b	ctnnb2
eya4	egr3	ctnnd1
ezh1	egr4	ctnnd2a
ezrb	ehd1a	ctsd
f11r.1	eif1axb	ctsf
f2rl1.2	eif1b	ctsla
f3a	eif2b2	cu104709.1
f3b	eif2s1a	cu469577.1
fabp11a	eif2s1b	cu633999.2
fabp3	eif2s2	cu694197.1
fabp7a	eif2s3	cu856520.1
faf2	eif3c	cu929259.1
fam102ab	eif3d	cul1b
fam110c	eif3ea	cul3a
fam120c	eif3f	cul3b
fam129ba	eif3g	cux1a
fam129bb	eif3ha	cx28.8
fam133b	eif3i	cx30.3
fam13b	eif3jb	cx43.4
fam162a	eif3k	cxcl14
fam168a	eif3s10	cxcl18b
fam19a5a	eif3s6ip	cyb5a
fam210aa	eif4a1a	cyc1
fam219aa	eif4a3	cycsb
fam228a	eif4bb	cyfip2
fam3c	eif4e1c	cylda
fam76b	eif4ebp1	cyp1a
fam84a	eif4g1a	cyp1d1
farp2	eif4g2a	cyp27a7
farsa	eif4g2b	cyp27c1
fat1a	eif4h	cyp3c1
faua	eif5	cyr61
fbl	eif5a	dacha
fbln7	eif5a2	dachb
fbxo11a	eif5b	dachc
fbxo46	eif6	dad1
fbxw11b	elavl1a	dag1
fermt1	elf1	dap1b
fgfr1a	elf2a	daw1
fgfr2	elf3	dazap2
fis1	ell	dbi
fkbp3	elmsan1b	dbnlb
fkbp5	elob.1	dbpb
flcn	elocb	dbt
flii	elof1	dcaf7
flna	elovl1a	dclk1a
flot2a	elovl1b	dcp2
fmnl2a	elovl2	dctn2
fmnl3	emb	dctn3
fnbp1l	emc10	dctn4
fnbp4	eml2	dcun1d5
fnip1	emx2	ddit3
fosab	enah	ddost
fosb	enc1	ddt
fosl1a	eno1a	ddx18
fosl1b	eno3	ddx21
foxd3	ep300a	ddx24
foxj1a	epas1a	ddx27
foxj3	epb41l5	ddx39aa
foxk2	epcam	ddx39ab
foxo3b	epha2a	ddx3xa
foxp4	epha7	ddx3xb
fp017215.1	eps8l1b	ddx42
frmd1	erf	ddx46
frmd6	erfl3	ddx47
fryb	erh	ddx5
fstl1b	eri1	ddx54
fstl3	ero1b	ddx56
fthl27	esama	ddx6
fthl28	esd	ddx61
fthl29	esf1	dedd1
fthl30	esyt2a	degs1
fthl31	etf1b	dennd4c
fubp1	etfb	dennd5b
fundc2	ets2	desi1a
fxr2	etv5b	dhrs12
fxyd1	evi5b	dhx15
fxyd6l	ewsr1b	dhx38
fzd7a	exoc6	dicer1
fzd8a	ext2	dido1
g3bp1	eya1	dis3l2
gab1	eya2	dkc1
gabarapa	eya4	dla
gabarapl2	ezh1	dlb
gabpa	ezrb	dld
gadd45aa	f11r.1	dldh
gadd45ab	f2rl1.2	dlgap4a
gadd45ba	f3a	dll4
gadd45bb	f3b	dlst
gadd45ga	fa2h	dlx3b
gak	fabp3	dlx5a
gal3st1a	fabp7a	dmxl2
gapdhs	fads2	dnah12
gars	faf2	dnah5
gas1a	fam110c	dnaja2a
gata2a	fam120a	dnaja2b
gata3	fam129ba	dnaja3a
gatad2ab	fam13b	dnajb11
gca	fam167ab	dnajb12a
gclc	fam168b	dnajb1a
gclm	fam171a2a	dnajb1b
gcnt4a	fam210aa	dnajc1
gdi2	fam219aa	dnajc12
gdpd5a	fam32a	dnajc21
get4	fam49a	dnajc5aa
gigyf1b	fam57ba	dnajc5b
ginm1	fam69c	dnajc6
gipc2	fam76b	dnajc7
gldn	fam83fa	dnal1
glipr2l	fam83g	dnase1
glod5	fam84a	dnm1l
glula	fat1a	dnmt3ab
glulb	faua	dock7
gmds	fbl	dock9b
gmps	fbln7	dohh
gnb1a	fbrs	dolpp1
gnb1b	fbxo31	dpm2
gng12a	fbxo46	dpp6b
gng5	fbxw11b	dpy30
gnl2	fgf10a	dpysl3
gnl3	fgfr2	dpysl5a
gnpnat1	fis1	drap1
golga7	fkbp1aa	drg2
golt1bb	fkbp1b	dscamb
gosr1	fkbp2	dtd1
got2a	fkbp3	dtwd1
gpatch8	fkbp5	dusp1
gpc4	flcn	dusp14
gpc6a	flii	dusp2
gpkow	flna	dusp5
gpm6ab	flvcr2b	dusp6
gpr146	fmnl2b	dusp8a
gpt2l	fmnl3	dvl2
gpx1b	fmr1	dydc2
gpx4a	fnbp4	dync1i2a
gpx4b	fndc3a	dync1li2
grb10a	fndc3ba	dynll1
grinab	fosab	dynll2b
grxcr1	fosb	dynlt3
gse1	fosl1a	dyrk1ab
gsk3ab	fosl2	dyrk2
gsna	foxj3	dytn
gspt1l	foxk2	ebf3a
gstk1	foxo1a	ebf3a.1
gstm.1	foxo3b	echdc2
gstp1	foxo4	echs1
gstr	frmd4ba	ecm1b
gtpbp1	frmd6	edf1
gtpbp4	frya	edrf1
guk1a	fstl3	eef1a1a
h1f0	fth1a	eef1a1b
h1fx	fthl27	eef1a1l1
h2afva	fthl28	eef1b2
h2afvb	fthl29	eef1da
h2afx1	fthl30	eef1g
h2afy2	fthl31	eef2a.1
h3f3b.1	ftr82	eef2b
h3f3b.1.1	fubp1	eef2l2
h3f3b.1.2	fus	efhd2
h3f3c	fxyd1	efnb2a
h3f3d	fxyd6l	egfra
hapln3	fzd4	egln2
hars	fzd7a	egr1
hax1	fzd8a	egr2a
hbegfa	g3bp1	egr3
hbegfb	gab1	egr4
hbp1	gabarapa	eif1axb
hccsb	gabarapb	eif1b
hcn5	gabarapl2	eif2s1b
hdac1	gadd45aa	eif2s2
hdgfl2	gadd45ab	eif2s3
hdlbpa	gadd45ba	eif3ba
hectd1	gadd45bb	eif3d
hephl1a	gadd45ga	eif3ea
her12	gak	eif3f
her15.1.1	gal3st1a	eif3g
her4.1	gal3st2	eif3ha
her4.2	gal3st3	eif3i
her4.2.1	gapdhs	eif3ja
her6	gata2a	eif3jb
her8a	gata3	eif3k
her9	gatad2ab	eif3m
herpud1	gbp	eif3s10
hexim1	gca	eif3s6ip
hey1	gclc	eif4a1a
hgh1	gcnt4a	eif4a1b
hiat1b	gdi1	eif4a2
hif1ab	gdi2	eif4a3
higd1a	gdpd5a	eif4bb
hint1	get4	eif4e1c
hipk3a	gfi1ab	eif4ebp1
hist1h4l	ginm1	eif4g1a
hist2h2l	gipc2	eif4g2a
histh1l	glipr2l	eif4g2b
hivep1	glod5	eif4g3a
hivep2a	glrx	eif4h
hivep3b	glrx5	eif5
hk2	glsb	eif5a
hlfa	glud1a	eif5a2
hm13	glula	eif5b
hmga1a	glulb	eif6
hmgb1a	glyr1	elavl1a
hmgb1b	gmnn	elavl1b
hmgb2a	gnai2a	elavl4
hmgb2b	gnb1a	elf1
hmgb3a	gnb1b	ell
hmgcrb	gng5	ell2
hmgn2	gnl3	elmsan1b
hmgn3	gnl3l	elob.1
hmgn6	gnpnat1	elocb
hmgn7	golga1	elof1
hmox1a	golgb1	elovl1b
hnrnpa0a	golim4a	elovl4a
hnrnpa0b	golph3	elovl4b
hnrnpa0l.1	golt1bb	elovl6
hnrnpaba	gosr1	emb
hnrnpabb	got2a	emc10
hnrnph1l	gpat4	emc2
hnrnpk	gpatch2	emc6
hnrnpl2	gpatch8	emc7
hnrnpr	gpia	eml2
hnrnpub	gpm6ab	eml5
hopx	gpn2	enah
hp1bp3	gpsm1a	enc1
hpgd	gpsm2	enkur
hpn	gpt2l	eno1a
hsbp1a	gpx1a	enpp1
hsbp1b	gpx1b	epb41l5
hsd17b12a	gpx2	epc1b
hsp70.1	gpx4a	epcam
hsp70.2	gpx4b	epha7
hsp70.3	grb10b	eprs
hsp70l	grinab	eps8l2
hsp90aa1.2	gse1	epyc
hsp90ab1	gsk3ab	erfl3
hsp90b1	gskip	erh
hspa4a	gsna	erich2
hspa5	gspt1l	ero1b
hspa8	gstk1	errfi1a
hspa9	gstm.1	esf1
hspb1	gstp1	espnlb
hspb8	gstr	esrp1
hspbp1	gstt1b	etf1b
hspd1	gtpbp1	etfa
hspe1	gtpbp4	etfb
hsph1	h1f0	etnppl
hypk	h1fx	ets2
icn	h2afvb	etv4
id1	h2afx1	etv5a
id2a	h2afy2	etv5b
id2b	h3f3b.1	ewsr1a
id3	h3f3b.1.1	ewsr1b
id4	h3f3b.1.2	exoc6
idh2	h3f3c	exosc2
idh3a	h3f3d	eya1
ier2b	hacd2	eya4
ier3ip1	hars	ezh1
ier5l	hax1	ezra
ifi30	hbaa1	ezrb
ifi45	hbba1	f11r.1
ifi46	hbba1.1	f3a
ifngr1	hbegfa	f3b
igf1rb	hbp1	fabp3
igf2b	hccsb	fabp7a
igfbp1a	hcfc1a	faf1
igfbp5b	hcn5	fam107b
ik	hdac1	fam120c
il11b	hdac5	fam133b
il13ra1	hdgfl2	fam13b
il17rc	hdlbpa	fam160a1a
il34	hectd1	fam162a
il4r.1	her12	fam168a
il4r.2	her15.1	fam168b
il6st	her15.1.1	fam177a1
ilf2	her4.1	fam192a
ilf3b	her4.2	fam207a
im:7152348	her4.2.1	fam210aa
inhbaa	her4.3	fam219aa
inhbb	her4.4	fam228a
ip6k2a	her6	fam32a
ipo7	her9	fam3a
irak3	hes6	fam3c
irf1b	hexb	fam49a
irf2	hexim1	fam53b
irf2bp2b	hey1	fam76b
irf2bpl	hiat1b	fam83fa
irf6	hif1ab	fam83g
irx5a	higd1a	fam84a
iscu	higd2a	farsa
isg15	hint1	farsb
isg20	hipk2	faua
ist1	hipk3a	faub
itga5	hist1h4l	fbl
itgb4	hist2h2l	fbln7
itm2bb	histh1l	fbrs
itpkcb	hivep1	fbrsl1
itsn2b	hivep2a	fbxl3a
ivns1abpb	hk1	fbxo11a
jak1	hk2	fbxo22
jdp2b	hmga1a	fbxo31
jpt1b	hmgb1a	fbxo32
jtb	hmgb1b	fbxo34
jun	hmgb2a	fbxw11b
junba	hmgb2b	fcho2
junbb	hmgb3a	fdx1
jupa	hmgb3b	fgf10a
kank3	hmgcrb	fgf10b
kansl1b	hmgn2	fgfbp1b.1
kars	hmgn3	fhdc1
kctd3	hmgn6	fhod1
kctd5a	hmgn7	fibpa
kdm1a	hmmr	fip1l1b
kdm5ba	hmox1a	fis1
kdm5bb	hnrnpa0a	fkbp1aa
kdm6ba	hnrnpa0b	fkbp1b
kdm7ab	hnrnpa0l.1	fkbp2
keap1a	hnrnpa1a	fkbp3
khdrbs1b	hnrnpa1b	fkbp4
khsrp	hnrnpaba	flcn
kif13ba	hnrnpabb	flj11011l
kif19	hnrnpd	flna
kitb	hnrnph1l	flot2a
kitlga	hnrnpk	fmr1
kitlgb	hnrnpl2	fnbp4
klf11b	hnrnpm	fosab
klf13	hnrnpub	fosb
klf5l	hnrpkl	fosl1a
klhl21	hopx	fosl2
kmt2cb	hp1bp3	foxg1a
kmt2e	hpn	foxj1a
kpna1	hsbp1a	foxj3
kpna3	hsbp1b	foxo1a
kpna4	hsd17b12a	foxo3b
kpnb1	hsf2	foxo4
kpnb3	hsp70.1	foxp4
kri1	hsp70.2	frmd4ba
krt15	hsp70.3	frya
krt18a.1	hsp70l	fryl
krt4	hsp90aa1.2	fscn2b
krt8	hsp90ab1	fstl1b
krtcap2	hsp90b1	fth1a
lama4	hspa4a	fthl27
lama5	hspa5	fthl28
lamc2	hspa8	fthl29
lamp2	hspa9	fthl30
laptm4a	hspb1	fthl31
laptm4b	hspb8	fubp1
larp4ab	hspbp1	fundc2
lasp1	hspd1	fus
ldb3a	hspe1	fut8a
ldha	hsph1	fxr2
ldhba	hyal2b	fxyd1
leng8	hyou1	fzd4
leo1	ical1	g3bp1
letm1	icn	gab1
lhfpl5a	id1	gabarapa
lhfpl6	id2a	gabarapb
lifrb	id2b	gabarapl2
lima1a	id3	gadd45ab
limch1b	id4	gadd45ba
limk2	ide	gadd45bb
lims1	idh1	gadd45ga
lin28a	idh2	gal3st1a
llgl2	ier2a	gal3st3
llph	ier2b	galnt1
lmna	ier5	galnt11
lmtk2	ier5l	galnt18b
lmx1bb	ifi30	ganab
lonp1	ifi45	gapdhs
lonrf1l	ifi46	gar1
lrba	ifngr1	gars
lrch4	igf2a	gata2a
lrp2a	igf2b	gata3
lrpap1	igfbp1a	gatad2ab
lrrc1	igfbp3	gb:bc139872
lrrc47	igsf9a	gb:eh456644
lrrc59	ik	gcdha
lrrc8da	il13ra1	gclc
lsm12b	il17rc	gclm
lsm14ab	il34	gcnt4a
lsm7	il4r.1	gdi1
lsp1	il4r.2	gdi2
lsr	il6st	gdpd5b
luc7l	ildr1a	get4
lygl1	ilf2	gfi1aa
lysmd3	ilf3b	gfi1ab
macc1	im:7152348	gga1
macf1a	impdh1b	ggnbp2
mafba	inavaa	gigyf1b
maff	inhbaa	ginm1
mag	inhbb	gipc2
magoh	inpp5l	gipc3
mak16	insig1	glo1
malt1	ip6k2a	glod5
man2a2	ip6k2b	glrx
manf	ipo7	glrx5
map1ab	iqsec1b	glsb
map1lc3a	irak3	gltpb
map1lc3b	irf1b	glud1b
map3k3	irf2	glula
map4l	irf2bp2b	glulb
map7d1a	irf2bpl	glyr1
mapk14a	irf6	gmps
mapk14b	irgq1	gna12a
mapkapk2a	irx3a	gnai1
mapre1b	iscu	gnaia
marcksb	iscub	gnb1a
marcksl1a	isg15	gnb1b
marcksl1b	isg20	gng5
mark2b	isl1	gnl3
mars	isl2b	gnpnat1
matn4	ist1	golga1
mavs	itgav	golga7
max	itgb4	golgb1
mb	itgb6	golt1bb
mbd2	itm2ba	gorasp1a
mbnl2	itm2bb	gorasp2
mbnl3	itm2cb	gosr1
mbpa	itpkcb	got2a
mbpb	itsn2b	got2b
mcama	ivns1abpa	gpatch4
mcl1a	ivns1abpb	gpatch8
mcl1b	jade1	gpc4
mdfic	jag1b	gpia
mdh1aa	jak1	gpr146
mdka	jam2b	gpr156
mdkb	jdp2b	gpt2l
meaf6	jmjd1cb	gpx1b
med19a	josd2	gpx2
mef2d	jpt1b	gpx4a
meis1b	jtb	gpx4b
mertka	jun	gramd1c
metap2b	junba	gramd2aa
metrn	junbb	gramd4b
metrnla	jund	grb10b
mfge8b	jupa	grb2b
mfhas1	kalrnb	grinab
mgll	kank1a	grtp1a
mgst3a	kansl1a	grxcr1
mhc1zba	kat5b	gse1
mia	kcnn3	gsk3ab
mibp2	kcnq5a	gskip
micall2b	kctd12.2	gspt1l
mid1ip1a	kdelr2a	gstm.1
mid1ip1b	kdelr2b	gsto2
mid1ip1l	kdm1a	gstp1
midn	kdm2ba	gstr
mif	kdm5ba	gtf2a1
minos1	kdm5bb	gtf2b
mknk1	kdm5c	gtf2f1
mknk2b	kdm6ba	gtpbp1
mkrn1	kdm6bb	gtpbp4
mllt10	kdm7ab	guk1a
mmel1	keap1a	gyg1a
mmp2	khdrbs1a	h1f0
mnta	khnyn	h1fx
morc3a	khsrp	h2afvb
mov10a	kidins220b	h2afx1
mpc1	kif19	h2afy2
mprip	kif1bp	h3f3b.1
mpv17l2	kif2a	h3f3b.1.1
mpz	kitb	h3f3b.1.2
mpzl2b	kitlga	h3f3c
mrpl20	klf11b	h3f3d
mrpl38	klf13	hacd3
mrpl54	klf2a	hadhb
mrps21	klf6a	hagh
mrps6	klf7a	hars
msi2b	klf7b	hax1
msna	klhl21	hbaa1
msrb3	klhl30	hbba1
mt-atp6	kmt2ca	hbba1.1
mt-atp8	kmt2e	hbegfa
mt-co1	kmt5aa	hccsb
mt-co2	kmt5c	hcfc1a
mt-co3	knop1	hcfc1b
mt-cyb	kpna1	hcn5
mt-nd1	kpna3	hdac1
mt-nd2	kpnb1	hdgfl2
mt-nd3	kpnb3	hectd1
mt-nd4	kremen1	her15.1
mt-nd4l	kri1	her15.1.1
mt-nd5	krt18a.1	her4.1
mt2	krt18b	her4.2
mta2	krt5	her4.2.1
mtbl	krt8	her4.4
mtdha	krtcap2	her6
mthfd2	lamp1b	her9
mtmr10	lamp2	herpud2
mtss1	laptm4a	hexim1
mvb12ba	laptm4b	hey1
mvp	larp4ab	hiat1b
mxi1	lasp1	hic1l
mycb	ldb3a	hif1ab
mycbp	ldha	hif1an
mych	ldhba	higd1a
myclb	leng8	higd2a
mycn	leo1	hikeshi
myh9b	letm1	hint1
myl12.1	lfng	hip1
myl12.2	lgals3b	hipk3a
myl9a	lgr4	hipk3b
myl9b	lhfpl5a	hirip3
mylipa	lima1a	hist1h4l
mylk4b	limch1b	hist2h2l
myo10l3	limk2	histh1l
myo18ab	lims1	hivep1
myo1cb	lin28a	hivep2a
myo1ea	lipf	hk1
myo5b	lmna	hk2
myoc	lmnb1	hlfa
myt1a	lmnb2	hmga1a
n4bp1	lmo7a	hmgb1a
naa50	lmtk2	hmgb1b
naca	lmx1bb	hmgb2a
nacad	lnx2b	hmgb2b
nanos1	lonp1	hmgb3a
nap1l1	lonrf1l	hmgb3b
nars	lrba	hmgcl
nccrp1	lrch4	hmgcs1
nck1b	lrig1	hmgn2
nckap1	lrig2	hmgn3
ncl	lrp5	hmgn6
ncor1	lrrc1	hmgn7
ncor2	lrrc59	hmox1a
ndel1a	lrrc73	hmx3a
ndel1b	lrrc8da	hnrnpa0a
ndfip1	lrrc8db	hnrnpa0b
ndrg1a	lsm12a	hnrnpa0l.1
ndrg2	lsm12b	hnrnpa1a
ndufa1	lsm14ab	hnrnpa1b
ndufa2	lsm4	hnrnpaba
ndufa3	lsm5	hnrnpabb
ndufa4l	lsm6	hnrnpd
ndufa5	lsm7	hnrnph1l
ndufa8	lsp1	hnrnpk
ndufb10	lsr	hnrnpl
ndufb3	luc7l	hnrnpl2
ndufb4	lypd6	hnrnpm
ndufb7	lysmd3	hnrnpua
ndufb8	m6pr	hnrnpub
ndufb9	macc1	hnrpkl
ndufc2	macf1a	hopx
ndufs4	maco1a	hp1bp3
ndufs5	maff	hpca
ndufs6	mafk	hpn
ndufs7	mak16	hsbp1a
necap1	man2a2	hsbp1b
nedd4a	map1ab	hsd17b10
nenf	map1lc3a	hsd17b12b
net1	map3k14a	hsd17b7
neurl1aa	map3k3	hsd3b7
neurl1b	map7d1a	hsf2
nexmifb	map7d1b	hsp70.1
nfasca	mapk1	hsp70.2
nfe2l1b	mapk14a	hsp70.3
nfe2l2a	mapk14b	hsp70l
nfia	mapk3	hsp90aa1.2
nfil3-5	mapk4	hsp90ab1
nfixb	mapk6	hsp90b1
nfkb2	mapkapk2a	hspa4a
nfkbiaa	mapre1b	hspa4b
nfkbiab	mapre3b	hspa4l
nfkbib	marcksb	hspa5
nfkbie	marcksl1a	hspa8
nhp2	marcksl1b	hspa9
nifk	mark2b	hspb1
ninj2	mark4	hspb8
nip7	matr3l1.1	hspbp1
nipa2	max	hspd1
nipblb	mb	hspe1
nkap	mbd2	hsph1
nkrf	mbd3a	htatsf1
nktr	mbnl2	hypk
nme2b.1	mbnl3	iars
nme3	mbpa	ical1
noc2l	mbpb	icn
nol7	mcl1a	id1
nolc1	mcl1b	id2a
nono	mdfi	id2b
nop10	mdh1aa	id4
nop2	mdh2	ide
nop53	mdka	idh1
nop56	med19a	idh2
nop58	med27	idh3a
nos1apa.1	med28	idh3b
notch1a	med31	idh3g
notch3	mef2d	ier2a
nova2	meig1	ier2b
noxo1b	mertka	ier5
npc1	metap2b	ifi45
npc2	metrn	ifrd1
npm1a	metrnla	ift20
npm3	mex3b	ift27
nppc	mfap3l	ift46
nr1d2a	mfng	igfbp1a
nr2f1a	mfsd2ab	igfbp3
nr3c1	mfsd6a	igfbp5b
nr4a1	mfsd6b	igsf21a
nr4a2b	mgaa	igsf9a
nr4a3	mgat1a	ik
nrarpa	mgat4b	il17rc
nrgna	mgll	il4r.1
nrxn3b	mgst3a	il6st
nsa2	mgst3b	ildr1b
nuak1b	mhc1zba	ilf2
nuak2	mia	ilf3b
nucks1a	mia2	im:7152348
nucks1b	mibp2	immt
nufip2	mid1ip1a	ing4
numb	mid1ip1b	inhbb
nup153	mid1ip1l	insig1
nup50	midn	insm1b
nup98	mif	ip6k2a
nupr1a	mindy3	ip6k2b
nutf2	mindy4b	ipmkb
oaz1a	mink1	ipo7
oaz1b	minos1	ipo8
odc1	mki67	iqcg
ogdha	mknk1	iqsec1b
ola1	mknk2b	irak3
optn	mkrn1	irf1b
osbpl10b	mmgt1	irf2
osbpl2b	mmp14a	irf2bp2b
osbpl9	mnta	irf2bpl
ostc	mob2b	irf6
otofa	mob3a	irf7
otofb	mob3c	irs2b
otogl	morn4	irx2a
otomp	mospd2	irx3a
otud1	mpc1	irx5a
oxsr1a	mpc2	iscu
p4ha1b	mphosph8	iscub
p4hb	mprip	isg20
pa2g4b	mpz	isl1
pabpc1a	mpzl2b	isl2b
pabpc1b	mrpl11	ist1
pabpn1	mrpl30	itgb4
pacsin2	mrpl32	itgb6
pafah1b1a	mrpl38	itm2ba
pafah1b1b	mrpl57	itm2bb
palld	mrps14	itm2cb
palm2.1	mrps21	itpkcb
pam16	mrps6	ivd
pard3bb	msi1	ivns1abpa
pard6a	msi2b	jag1b
pard6gb	msna	jag2b
pawr	msx1b	jagn1a
pax2a	mt-atp6	jak1
paxbp1	mt-atp8	jdp2b
pbx3b	mt-co1	jmjd1cb
pbx4	mt-co2	jpt1b
pcbp2	mt-co3	jtb
pcdh18b	mt-cyb	jun
pcdh19	mt-nd1	junba
pcdh7a	mt-nd2	junbb
pcdh7b	mt-nd3	jund
pclob	mt-nd4	jupa
pcolce2b	mt-nd4l	kalrnb
pcxa	mt-nd5	kars
pcyt2	mt2	kbtbd8
pdap1a	mtap	kctd3
pdap1b	mtbl	kctd5a
pdcd10b	mtdha	kdelr2a
pdcd4b	mthfd2	kdm1a
pdcd6	mtmr10	kdm2aa
pdcd6ip	mtpn	kdm4b
pde3b	mvb12ba	kdm5ba
pde4ba	mvp	kdm5bb
pdgfrb	mxd3	kdm5c
pdia3	mxi1	kdm6al
pdk2b	mybl1	kdm6ba
pdlim1	myca	kdm6bb
pds5a	mycb	kdm7ab
pef1	mycbp	keap1a
per2	mych	khdrbs1a
per3	myclb	khdrbs1b
pes	mycn	khsrp
pfdn4	myd88	kif13ba
pfkfb3	myh9b	kif19
pfkpa	myl12.1	kif1aa
pfn2	myl12.2	kif1b
pfn2l	myl6	kif2a
pgd	myl9a	kifc3
pgrmc1	myl9b	kitb
phactr4a	myo10l3	kitlga
phb	myo18aa	klf11b
phc2a	myo1cb	klf13
phex	myo1d	klf6a
phf20b	myo1ea	klf7b
phlda2	myo5b	klhl30
pho	myo6b	kmt2a
pi4k2a	myo9b	kmt2bb
pi4kb	myoc	kmt2ca
pik3r3b	myt1a	kmt2cb
pim2	myt1b	kmt2e
pim3	n4bp1	kncn
pin1	naa20	kpna1
pinx1	naa50	kpna3
pir	naca	kpna4
pisd	nacad	kpna5
pitpnaa	nanos1	kpnb1
pkig	nap1l1	kpnb3
pkma	nars	krt18a.1
pkp1b	nat16	krt5
pkp2	nav2a	krt8
pkp3b	ncalda	krtcap2
pla2g7	nccrp1	ktn1
plat	ncl	lamp2
pld2	ndel1b	lamtor5
pleca	ndfip1	laptm4b
plecb	ndfip1l	larp4ab
plek2	ndrg1a	lasp1
plekhg4	ndrg2	lbr
plekhg5a	ndrg3b	ldb1a
plekhh3	ndufa1	ldha
plod1a	ndufa12	ldhba
plp1a	ndufa2	leng8
plp1b	ndufa3	leng9
plpp3	ndufa4l	leo1
plxnb1a	ndufa5	lepa
pmp22a	ndufa8	letm1
pmp22b	ndufab1a	letm2
pnisr	ndufab1b	lhfpl5a
pnn	ndufb1	lima1a
pno1	ndufb10	lin28a
pnp5a	ndufb2	lin7c
pnp5b	ndufb3	lingo2a
pnrc2	ndufb4	lipf
polr2d	ndufb5	llph
polr2eb	ndufb6	lmna
polr2f	ndufb7	lmo4b
polr2l	ndufb8	lmo7b
polr3h	ndufb9	lmtk2
pomp	ndufc2	lonp1
pou3f1	ndufs4	lonrf1
ppa1b	ndufs5	lonrf1l
ppan	ndufs6	loxhd1a
ppdpfb	ndufv2	loxhd1b
ppfibp1b	ndufv3	lrba
ppiaa	necap1	lrch4
ppiab	nedd1	lrp12
ppib	nedd4l	lrpprc
ppig	nedd9	lrrc73
ppm1g	nek7	lrriq1
ppp1caa	nenf	lsm12a
ppp1cab	neo1a	lsm12b
ppp1r10	net1	lsm14ab
ppp1r12a	neurl1aa	lsm3
ppp1r13bb	nexmifb	lsm4
ppp1r13l	nf2b	lsm5
ppp1r14aa	nfasca	lsm6
ppp1r14bb	nfe2l1b	lsm7
ppp1r15a	nfe2l2a	lsr
ppp1r15b	nfia	luc7l
ppp1r1c	nfil3-5	luc7l3
ppp2cb	nfkb2	lxn
ppp2r5eb	nfkbiaa	ly75
ppp4cb	nfkbiab	lyar
ppp4r4	nfkbib	lyn.1
ppp6c	nfkbie	lyrm4
ppp6r3	nfybb	lysmd2
pprc1	nhp2	lysmd3
ppt1	nifk	m6pr
pptc7a	nip7	macc1
prdx1	nipa2	macf1a
prdx2	nipal3	madd
prdx6	nkap	maea
prelid1a	nme2b.1	maff
prelid3b	nme3	magoh
prkab1b	nmrk2	mak16
prkcdb	nnt	man1a1
prkci	nocta	man1a2
prmt1	nolc1	man2a2
prnprs3	nono	manea
prom1a	nop10	map1ab
prpf38b	nop16	map1lc3a
prps1a	nop2	map1lc3b
prr12b	nop56	map2
prrc2a	nop58	map2k2a
prrg1	notch1a	map2k6
prrg4	notch3	map3k14a
prss23	nova2	map3k3
psat1	npc1	map3k7
pskh1	npc2	map7d1b
psma1	npm1a	map7d3
psma2	npm3	map9
psma3	nppc	mapk14a
psma4	nptna	mapk14b
psma5	nr1d2a	mapk15
psmb1	nr1d2b	mapk3
psmb2	nr2f1a	mapk4
psmb3	nr3c1	mapkapk2a
psmb5	nr4a1	mapkapk3
psmb6	nr4a2b	mapre1b
psmb7	nr4a3	mapre3b
psmc4	nrarpa	marcksb
psmd11a	nrarpb	marcksl1a
psmd12	nrxn3b	marcksl1b
psmd14	nsa2	mark3a
psmd7	nuak1b	mark4
psme1	nuak2	mars
psme2	nucks1a	mast2
psme3	nucks1b	matr3l1.1
psme4b	nudt3a	matr3l1.1.1
psmg3	nudt5	max
psph	nudt9	mb
ptbp1a	nufip2	mbd2
ptena	nup153	mbnl2
ptgdsb.1	nup98	mbnl3
ptgdsb.2	nupr1a	mbpa
ptges3a	nutf2	mbpb
ptges3b	oaz1b	mccc2
ptgis	odc1	mcl1a
ptgr1	oga	mcl1b
ptgs2b	ola1	mctp1a
ptmaa	optn	mcts1
ptp4a1	osbpl2b	mdh1aa
ptp4a2a	osbpl9	mdh2
ptp4a2b	oser1	mdka
ptpn1	ost4	mdm2
ptpn11a	ostc	mdm4
ptpn13	otofa	meaf6
ptpn21	otofb	med10
ptprfb	otog	med12
ptprz1b	otogl	med19a
ptrh1	otol1a	med23
puf60a	otud5a	med31
pum3	otud7b	med9
purba	otulina.1	mef2aa
pvalb8	oxsr1a	mef2cb
pvalb9	p4ha1b	mef2d
pxk	p4hb	meig1
qki2	pa2g4a	meis1b
qkia	pa2g4b	metap1
qser1	pabpc1a	metap2b
rab10	pabpc1b	metrn
rab11a	pacsin2	metrnla
rab14	pafah1b1b	mettl5
rab1ab	pak1	mex3b
rab1ba	palld	mfap3l
rab20	palm2.1	mfsd6b
rab2a	palm3	mgat4b
rab43	pam16	mgll
rab5ab	pard6a	mgst3a
rab5if	pard6gb	mgst3b
rab6a	pax2a	mhc1zba
rab7a	paxbp1	mia3
rabac1	pbdc1	mibp2
rac1a	pbx4	mical2b
rack1	pbxip1a	micall2a
ralab	pbxip1b	mid1ip1b
ralgds	pcbp2	mid1ip1l
ran	pcdh10a	midn
ranbp1	pcdh10b	mif
ranbp9	pcdh18b	mindy4b
rap2b	pcdh19	mink1
rapgef2	pcdh7b	minos1
raph1b	pcf11	mknk1
rarga	pclob	mknk2b
rasal2	pcna	mkrn1
rasd1	pcxa	mlf1
rasgef1bb	pcyt2	mllt10
rassf1	pdap1a	mllt3
rassf2a	pdap1b	mlx
raver2	pdcd10a	mmp2
rbbp4	pdcd11	mnta
rbbp6	pdcd4b	mob3a
rbfox2	pdcd6	mob4
rbm24a	pdcd6ip	morc3a
rbm25b	pdcl	morf4l1
rbm28	pde4ba	morn4
rbm39a	pde7a	mpc1
rbm4.2	pdgfab	mpc2
rbm4.3	pdgfba	mphosph8
rbm47	pdgfrb	mpz
rbm8a	pdia3	mrpl11
rbms1a	pdia6	mrpl12
rbmx	pdlim1	mrpl13
rbp4	pef1	mrpl14
rbpms2b	peli1b	mrpl18
rbx1	per1b	mrpl20
rc3h2	perp	mrpl30
rca2.1	pes	mrpl32
rcan1a	pfdn2	mrpl33
rdh10b	pfdn4	mrpl35
reep3b	pfkfb3	mrpl36
reep5	pfn1	mrpl41
relb	pfn2	mrpl47
relt	pfn2l	mrpl52
rer1	pgam1a	mrpl57
rfk	pgam1b	mrpl9
rgl1	pgd	mrps10
rhbdf1a	pgk1	mrps12
rhoaa	pgp	mrps14
rhoab	pgrmc1	mrps18c
rhoca	phactr4a	mrps24
rhoub	phb	mrps26
rhov	phc2a	mrps28
rhpn2	phf12a	mrps30
rln1	phf20b	mrps36
rln3a	phf23a	mrps6
rnaseka	phf5a	msi1
rnasekb	phlda2	msi2b
rnd1b	phlda3	msmo1
rnd3a	pho	msna
rnf10	pi4k2a	msrb3
rnf128a	pi4kb	mt-atp6
rnf185	picalmb	mt-co1
rnf19a	pik3c2a	mt-co2
rnf213a	pik3r1	mt-co3
rnf216	pik3r2	mt-cyb
rnf224	pik3r3a	mt-nd1
rnf24	pik3r3b	mt-nd2
rnf38	pim1	mt-nd3
rnf44	pim2	mt-nd4
roraa	pim3	mt-nd4l
rpf1	pip4k2ca	mt-nd5
rpl10	pip4p1a	mt2
rpl10a	pir	mta2
rpl11	pitpnaa	mtbl
rpl12	pkig	mtch2
rpl13	pkma	mtdha
rpl13a	pkn1a	mtdhb
rpl14	pkp1b	mthfd2
rpl15	pkp2	mtnr1ab
rpl17	pkp3a	mtpn
rpl18	pkp3b	mtus1a
rpl18a	pleca	mvp
rpl19	plecb	mxi1
rpl21	plek2	mybbp1a
rpl22	plekha1a	mybl1
rpl22l1	plekhh3	myca
rpl23	plekho1b	mycb
rpl23a	plin2	mycbp
rpl24	plk3	mycbp2
rpl26	plod1a	mych
rpl27	plp1b	myclb
rpl28	plxna4	myef2
rpl29	pmaip1	myh14
rpl3	pmp22b	myl12.1
rpl30	pno1	myl12.2
rpl31	pnp5a	myl6
rpl32	pnp5b	mylipa
rpl34	pnrc2	mylk4a
rpl35	polb	myo15aa
rpl35a	polr1d	myo15b
rpl36	polr2a	myo18ab
rpl36a	polr2eb	myo1ea
rpl37.1	polr2l	myo6b
rpl37a	polr3h	myo7aa
rpl38	pomp	myt1a
rpl39	pou4f1	myzap
rpl4	ppan	n4bp1
rpl5a	ppap2d	naa15a
rpl5b	ppdpfa	naa15b
rpl6	ppdpfb	naca
rpl7	ppfibp1b	nap1l1
rpl7a	ppfibp2b	nars
rpl7l1	ppiaa	nat16
rpl8	ppiab	nbr1b
rpl9	ppib	nccrp1
rplp0	ppid	ncl
rplp1	ppig	ncoa3
rplp2	ppm1aa	ncoa4
rplp2l	ppm1la	ncoa5
rps10	ppp1caa	ncor1
rps11	ppp1cab	ncor2
rps12	ppp1r10	ndc1
rps13	ppp1r12a	ndel1a
rps14	ppp1r13l	ndel1b
rps15	ppp1r14bb	ndfip2
rps15a	ppp1r15a	ndrg1a
rps16	ppp1r15b	ndrg2
rps17	ppp2cb	ndrg3b
rps18	ppp2r1ba	ndufa1
rps19	ppp2r2d	ndufa10
rps2	ppp2r5eb	ndufa11
rps21	ppp4cb	ndufa12
rps23	ppp4r4	ndufa2
rps24	ppp6c	ndufa3
rps25	ppp6r3	ndufa4
rps26	pprc1	ndufa4l
rps26l	ppt1	ndufa5
rps27.1	pptc7a	ndufa6
rps27.2	prdx1	ndufa7
rps27a	prdx2	ndufa8
rps27l	prdx3	ndufa9a
rps28	prdx5	ndufab1a
rps29	prdx6	ndufab1b
rps3	prelid1a	ndufb1
rps3a	prelid3b	ndufb10
rps4x	prkag2a	ndufb2
rps5	prkar1aa	ndufb3
rps6	prkar2aa	ndufb4
rps6ka3b	prkcda	ndufb5
rps6kal	prkcdb	ndufb6
rps7	prlrb	ndufb7
rps8a	prmt1	ndufb8
rps9	prnprs3	ndufb9
rpsa	proca1	ndufc2
rpz2	prom1a	ndufs2
rpz5	prpf38b	ndufs3
rrad	prps1a	ndufs4
rras2	prr12b	ndufs5
rrp1	prr15la	ndufs6
rrp12	prr15lb	ndufs7
rrs1	prrc2a	ndufv1
rsl1d1	prrg1	ndufv2
rsl24d1	prrx1a	ndufv3
rspo2	psat1	necap1
rspo3	pskh1	nedd4a
rspry1	psma1	nedd8
rsrp1	psma2	nek7
rtn1a	psma3	nenf
rtn3	psma4	net1
rtn4a	psma8	neurl1aa
rtn4rl2b	psmb1	nexmifa
rwdd1	psmb2	nexmifb
s100a10b	psmb3	nfasca
s100s	psmb4	nfatc3a
s100t	psmb6	nfe2l1b
s100v2	psmb7	nfe2l2a
s1pr1	psmc5	nfe2l3
safb	psmd1	nfia
sall1b	psmd11a	nfil3-5
sall3b	psmd11b	nfkb2
samd4a	psmd12	nfkbiaa
sap18	psmd7	nfkbiab
sap30l	psme1	nfkbib
sarnp	psme3	nfkbie
sars	psph	nfyc
sart1	ptbp1a	ngdn
sash1a	ptbp1b	nhp2
sat1a.2	ptbp3	nhsl1a
sb:cb1058	ptena	nifk
sbno2	ptgdsb.1	nip7
scaf1	ptgdsb.2	nipa2
scamp2	ptges3a	nipblb
scarb2a	ptges3b	nme2b.1
scdb	ptgis	nme3
scn1ba	ptgs2b	nmt1a
scn4ab	ptmaa	nnt
scrib	ptp4a1	noc2l
scyl2	ptp4a2b	nolc1
sdc2	ptp4a3	nono
sdc4	ptpn1	nop10
sdcbp2	ptpn13	nop16
sde2	ptpn21	nop2
sdha	ptprfb	nop53
sdhaf4	ptprz1b	nop56
sdhc	pum3	nop58
sec11a	purab	notch3
sec23b	pus7	nova2
sec61a1	pvalb8	npc1
sec61a1l	pvalb9	npc2
sec61b	pxk	npm1a
sec61g	qkia	npm1b
sec63	quo	npm3
selenof	rab10	nptna
selenok	rab11a	nqo1
selenom	rab11fip4b	nr1d1
selenop	rab13	nr1d2a
selenot1a	rab14	nr1d2b
selenow1	rab1ab	nr2f1a
sem1	rab1ba	nr2f6b
sema3e	rab3ip	nr3c1
sema4ba	rab5aa	nr4a1
sema5a	rab5ab	nr4a2b
sema7a	rack1	nr4a3
senp2	rad21a	nrarpa
sept7a	ralab	nrd1a
sept8a	ralba	nrip1b
sept9a	ran	nrn1a
serbp1a	ranbp1	nrxn3b
serf2	ranbp3b	nsa2
serinc5	ranbp9	nsfl1c
serp1	rap1b	nt5c2l1
serpinb1l3	raph1b	nuak1b
serpine1	rarab	nucb2a
serpine2	rarga	nucks1a
serpinf2b	rars	nucks1b
serpinh1b	rasal2	nudc
sertad2a	rasd4	nudcd3
sesn1	rasgef1ba	nufip2
sesn2	rasgef1bb	numb
seta	rasl11b	nup153
setb	rassf1	nup50
sf3b1	rassf7b	nupr1a
sf3b6	rbbp6	nxf1
sfrp1a	rbfox2	oaz1a
sfrp5	rbm14b	oaz1b
sgk1	rbm24a	oaz2a
sgpl1	rbm25b	odc1
sgsm3	rbm28	odf3l2a
sh2d4bb	rbm39a	oga
sh3bgrl	rbm4.2	ogt.1.1
shc1	rbm4.3	ola1
shroom4	rbm8a	optn
si:busm1-57f23.1	rbp5	orc3
si:ch1073-185p12.2	rbpja	osbp2
si:ch1073-335m2.2	rbpms2b	osbpl1a
si:ch1073-385f13.3	rbx1	oser1
si:ch1073-392o20.2	rca2.1	ost4
si:ch1073-443f11.2	rcan1a	ostc
si:ch211-105j21.9	rcl1	otofa
si:ch211-114c12.2	rdh10a	otofb
si:ch211-125c23.3	rdh10b	otog
si:ch211-129c21.1	reep3b	otogl
si:ch211-132b12.7	reep5	otomp
si:ch211-132g1.3	relb	otos
si:ch211-133n4.6	relt	otub1a
si:ch211-140m22.7	rer1	otud1
si:ch211-151g22.1	rest	otud5a
si:ch211-152c2.3	rexo4	oxr1b
si:ch211-15b10.6	rfk	oxsr1a
si:ch211-160o17.4	rfx2	p4hb
si:ch211-172l8.4	rgcc	pa2g4a
si:ch211-195b13.1	rhbdd1	pa2g4b
si:ch211-195b15.8	rhoab	pabpc1a
si:ch211-197h24.6	rhoca	pabpc1b
si:ch211-1a19.3	rhoub	pabpn1
si:ch211-204c21.1.1	rhov	pacrg
si:ch211-207j7.2	rhpn2	pacsin1a
si:ch211-212g7.6	ric8a	pacsin1b
si:ch211-212k18.7	rilpl2	pafah1b1a
si:ch211-214j24.10	rimkla	pafah1b1b
si:ch211-217k17.7	riok3	paip2b
si:ch211-218o21.4	rln3a	pak1
si:ch211-222l21.1	rnasekb	palld
si:ch211-225b11.1	rnd1b	palm3
si:ch211-232b12.5	rnd3a	pam16
si:ch211-234p6.5	rnf10	papola
si:ch211-236l14.4	rnf111	paqr9
si:ch211-243g18.2	rnf11b	pard3ab
si:ch211-260e23.9	rnf128a	park7
si:ch211-281l24.3	rnf144b	parp8
si:ch211-284f22.3	rnf185	pax2a
si:ch211-288g17.3	rnf19a	paxbp1
si:ch211-51e12.7	rnf213a	pbdc1
si:ch211-74m13.3	rnf224	pbld2
si:ch211-79k12.1	rnf44	pbx1a
si:ch211-80h18.1	rnf7	pbx3b
si:ch211-98n17.5	romo1	pbx4
si:ch73-138n13.1	roraa	pbxip1b
si:ch73-1a9.3	rpf1	pcbd1
si:ch73-21g5.7	rpl10	pcbp2
si:ch73-22o12.1	rpl10a	pcdh18b
si:ch73-233k15.2	rpl11	pcdh19
si:ch73-248e21.1	rpl12	pcdh20.1
si:ch73-281n10.2	rpl13	pcdh2g17
si:ch73-335l21.4	rpl13a	pcdh7a
si:ch73-375g18.1	rpl14	pcf11
si:ch73-46j18.5	rpl15	pcloa
si:dkey-100n23.5	rpl17	pclob
si:dkey-102m7.3	rpl18	pcm1
si:dkey-112a7.4	rpl18a	pcmt
si:dkey-151g10.6	rpl19	pcsk5a
si:dkey-164f24.2	rpl21	pcxa
si:dkey-16l2.16	rpl22	pcyt2
si:dkey-16l2.17	rpl22l1	pdap1a
si:dkey-16l2.20	rpl23	pdap1b
si:dkey-16p21.8	rpl23a	pdcd10a
si:dkey-177p2.6	rpl24	pdcd11
si:dkey-187e18.1	rpl26	pdcd4b
si:dkey-188i13.10	rpl27	pdcd5
si:dkey-205h13.1	rpl28	pdcd6
si:dkey-222f2.1	rpl29	pdcd6ip
si:dkey-23i12.7	rpl3	pdcl
si:dkey-248g15.3	rpl30	pde3b
si:dkey-251i10.2	rpl31	pde4ba
si:dkey-253i9.4	rpl32	pde7a
si:dkey-25e12.3	rpl34	pdgfrb
si:dkey-262k9.4	rpl35	pdha1a
si:dkey-26c10.5	rpl35a	pdhb
si:dkey-280e21.3	rpl36	pdia3
si:dkey-28b4.7	rpl36a	pdia6
si:dkey-31f5.8	rpl37.1	pdk2b
si:dkey-31g6.6	rpl37a	pdlim1
si:dkey-42i9.4	rpl38	pdzd11
si:dkey-42i9.6	rpl39	pdzrn4
si:dkey-4p15.3	rpl4	pef1
si:dkey-51e6.1	rpl5a	peli1a
si:dkey-67c22.2	rpl5b	peli1b
si:dkey-79d12.5	rpl6	per1a
si:dkey-95p16.2	rpl7	per1b
si:dkeyp-117h8.2	rpl7a	per3
si:dkeyp-27c8.2	rpl7l1	perp
si:dkeyp-72e1.9	rpl8	pes
si:rp71-19m20.1	rpl9	pet100
si:rp71-45k5.4	rplp0	pfdn2
si:zfos-1192g2.3	rplp1	pfdn4
siah1	rplp2	pfdn6
sigmar1	rplp2l	pfkfb3
sik1	rps10	pfkfb4b
sik2b	rps11	pfkpa
sinhcaf	rps12	pfkpb
sinhcafl	rps13	pfn2
sipa1l1	rps14	pfn2l
six1a	rps15	pgam1a
six1b	rps15a	pgam1b
skia	rps16	pgd
skilb	rps17	pgk1
slain2	rps18	pgp
slc12a2	rps19	phactr3a
slc12a4	rps2	phactr4a
slc16a3	rps21	phb
slc16a9a	rps23	phc2a
slc1a3a	rps24	phc2b
slc20a2	rps25	phf20b
slc22a31	rps26	phf5a
slc23a2	rps26l	phlda2
slc25a22b	rps27.1	pho
slc25a25a	rps27.2	phospho2
slc25a33	rps27a	pi4kb
slc25a43	rps27l	picalmb
slc25a5	rps28	pik3r2
slc25a55a	rps29	pik3r3a
slc30a1a	rps3	pik3r3b
slc30a7	rps3a	pik3r6a
slc31a1	rps4x	pim1
slc35d1a	rps5	pim2
slc35e1	rps6	pim3
slc36a4	rps6kal	pin1
slc37a1	rps6kb1b	pinx1
slc38a2	rps7	pip4k2ca
slc38a3a	rps8a	pip4p1a
slc3a2b	rps9	pip5k1ab
slc40a1	rpsa	pir
slc43a1a	rpz2	pithd1
slc43a2b	rpz5	pitpnaa
slc44a1b	rrad	pkig
slc4a2a	rrp1	pkma
slc5a5	rrs1	pkmb
slc6a2	rsl1d1	pkp1b
slc6a8	rsl24d1	pkp3b
slc7a2	rspry1	pla2g15
slc9a3r1a	rsrp1	plaa
slirp	rtca	plcd4a
slka	rtf1	plch1
sltm	rtn1a	pleca
smad3a	rtn3	plecb
smap1	rtn4a	plek2
smarca5	rtn4rl2b	plekha6
smarcb1a	rwdd1	plekhb2
smarcd1	s100a10b	plekhh3
smarce1	s100s	plekhj1
smc1al	s100t	plekho1b
smg7	s1pr1	plk3
smim29	sall1a	plpbp
smox	sall1b	pls1
smurf2	sall2	plxna4
sncga	sall3b	pmp22b
snd1	sap30l	pnisr
snrnp70	sarnp	pnn
snrpb	sars	pno1
snrpd1	sat1a.2	pnp5a
snrpd2	sat1b	pnp5b
snrpe	sb:cb1058	pnpla6
snrpf	scaf1	pnrc2
snrpg	scarb2a	polb
snu13b	scdb	pole3
snw1	scg3	pole4
snx18a	schip1	polr1d
snx6	scn4ab	polr2a
socs3a	scrib	polr2d
socs3b	scyl2	polr2eb
sod1	sdc2	polr2f
sod2	sdc4	polr2i
soga1	sdcbp2	polr2k
sorbs1	sde2	polr2l
sorbs3	sdf4	polr3h
sox10	sdha	pomp
sox11b	sdhaf4	pou3f3a
sox13	sdhc	pou3f3b
sox2	sec11a	pou4f1
sox21a	sec23a	pou4f3
sox4a.1	sec23b	ppa1b
sox4b	sec61b	ppargc1b
sox6	sec61g	ppdpfa
sp4	sec62	ppdpfb
spag1a	sec63	ppiaa
sparc	selenbp1	ppiab
spcs1	selenof	ppib
spen	selenoh	ppid
sphk2	selenok	ppifb
spink2.1	selenom	ppig
spint1a	selenop	ppip5k1a
spint2	selenot1a	ppm1bb
spred1	selenow1	ppm1da
spry2	sem1	ppm1la
spry4	sema3fb	ppme1
sptlc2b	sema4ba	ppp1caa
sptssa	sema7a	ppp1cab
sqstm1	senp2	ppp1cb
srcap	sept5a	ppp1r10
srebf2	sept8a	ppp1r14aa
sri	serbp1a	ppp1r14bb
srp54	serf2	ppp1r15a
srpra	serinc5	ppp2cb
srprb	serp1	ppp2r1ba
srrm2	serpinb1l3	ppp2r1bb
srrm4	serpine2	ppp2r2d
srrt	serpinf2b	ppp2r5eb
srsf10b	serpinh1b	ppp4cb
srsf11	serpini1	ppp4r4
srsf1a	sertad2a	ppp5c
srsf1b	seta	ppp6c
srsf2a	setb	ppp6r3
srsf3b	setd2	pprc1
srsf5a	sf1	pptc7a
srsf6b	sf3b1	prdm1a
ssb	sf3b5	prdx1
ssh2a	sf3b6	prdx2
ssr2	sgk1	prdx3
ssr3	sgsm3	prdx4
ssr4	sh2d4bb	prdx5
st14a	sh3bgrl	prelid1a
st5	sh3bp5la	prelid3b
stag2b	shisa2a	prickle2b
stam	shroom1	prkag2a
stap2b	shroom2a	prkar1aa
stard13b	shroom4	prkar2aa
stard15	shrprbck1r	prkcdb
stard8	si:busm1-57f23.1	prkcea
stat1a	si:ch1073-174d20.2	prkci
stat3	si:ch1073-303k11.2	prkcsh
stau2	si:ch1073-385f13.3	prkd2
stip1	si:ch1073-443f11.2	prkx
stk17b	si:ch211-105j21.9	prmt1
stm	si:ch211-129c21.1	prnprs3
stmn1b	si:ch211-132b12.7	prpf31
stox2b	si:ch211-133n4.4	prpf38b
stra6	si:ch211-133n4.6	prpf39
strn3	si:ch211-13c6.2	prpf40a
stx5a	si:ch211-147a11.3	prpf8
stxbp6	si:ch211-149l1.2	prps1a
sub1a	si:ch211-152c2.3	prr12a
sub1b	si:ch211-152f23.5	prr15la
sult2st1	si:ch211-153b23.5	prrc2a
sult2st3	si:ch211-156b7.4	prrc2c
supt6h	si:ch211-15b10.6	prrg1
susd6	si:ch211-160o17.4	psap
svild	si:ch211-178n15.1	psat1
syde1	si:ch211-183d21.1	psd3l
syf2	si:ch211-191a24.4	pskh1
syncrip	si:ch211-194e15.5	psma1
syt11a	si:ch211-195b13.1	psma2
szrd1	si:ch211-195b15.8	psma3
tac3a	si:ch211-196l7.4	psma4
taf12	si:ch211-198a12.6	psma5
taf13	si:ch211-199o1.2	psma6a
taf15	si:ch211-207j7.2	psma6b
taf3	si:ch211-209l18.4	psma8
tagapa	si:ch211-210c8.7	psmb1
tagln2	si:ch211-212g7.6	psmb10
taok1a	si:ch211-212k18.5	psmb2
tapt1b	si:ch211-212k18.7	psmb3
tardbp	si:ch211-214j24.10	psmb4
tardbpl	si:ch211-217k17.7	psmb5
tars	si:ch211-218g23.6	psmb6
tax1bp1b	si:ch211-218o21.4	psmb7
tax1bp3	si:ch211-222k6.3	psmc1a
tbc1d10aa	si:ch211-222l21.1	psmc2
tbca	si:ch211-22i13.2	psmc3
tbcb	si:ch211-232b12.5	psmc4
tbx1	si:ch211-235e9.6	psmc5
tbx2b	si:ch211-236l14.4	psmc6
tcea1	si:ch211-242b18.1	psmd1
tcf12	si:ch211-243g18.2	psmd11a
tcf7l2	si:ch211-269k10.2	psmd11b
tchp	si:ch211-281l24.3	psmd12
tcima	si:ch211-286b5.5	psmd13
tcp1	si:ch211-288g17.3	psmd14
tcp11l2	si:ch211-39i2.2	psmd3
tdh	si:ch211-39k3.2	psmd4a
tecta	si:ch211-51e12.7	psmd6
tectb	si:ch211-5k11.8	psmd7
tefa	si:ch211-74m13.3	psmd8
tenm3	si:ch211-80h18.1	psmd9
tent5ba	si:ch211-98n17.5	psme1
tent5c	si:ch73-111k22.2	psme3
tet3	si:ch73-138n13.1	psme4a
tfe3a	si:ch73-141c7.1	psmg3
tfeb	si:ch73-1a9.3	ptbp1a
tfg	si:ch73-21g5.7	ptbp1b
tgfb1a	si:ch73-22o12.1	ptbp3
tgif1	si:ch73-248e21.1	ptcd3
thbs1b	si:ch73-281n10.2	ptena
thrap3b	si:ch73-335l21.4	ptenb
timd4	si:ch73-375g18.1	ptgdsb.1
[truncated: 1,166 more rows]

## Sheet: Day 4 saccule responses
	p_val	avg_logFC	pct.1	pct.2	p_val_adj	Cell Type
hsp90aa1.2	1.3e-52	-1.82171	0.825	1	2.02e-48	hair cell response
hsp70.3	1.53e-42	-1.48061	0.635	0.987	2.39e-38	hair cell response
fthl27	3.96e-38	-1.83632	0.932	0.994	6.19e-34	support cell response
hsp90aa1.2	3.79e-36	-1.64664	0.751	0.991	5.93e-32	progenitor cell response
rpl6	3.3e-35	1.08247	0.986	0.763	5.16e-31	support cell response
ubb	1.82e-33	-1.63693	0.294	0.835	2.85e-29	hair cell response
UBB	4.07e-28	-1.1996	0.408	0.892	6.36e-24	hair cell response
rpl6	1.27e-27	0.874364	0.981	0.741	1.99e-23	progenitor cell response
sqstm1	2.56e-27	-1.40799	0.384	0.816	4e-23	hair cell response
ppiaa	1.37e-26	1.07223	0.925	0.588	2.14e-22	support cell response
cbx7a	3.13e-26	-1.37499	0.265	0.772	4.9e-22	hair cell response
ppiaa	7.79e-26	0.954929	0.941	0.723	1.22e-21	progenitor cell response
zgc:158343	9.16e-26	-1.3427	0.592	0.921	1.43e-21	support cell response
sat1a.2	1.75e-25	-1.11847	0.776	0.966	2.74e-21	support cell response
fosb	3.08e-25	0.865948	0.98	0.842	4.82e-21	support cell response
sqstm1	5.92e-25	-1.31171	0.68	0.915	9.26e-21	support cell response
CABZ01080568.1	6.11e-25	-1.43209	0.204	0.684	9.54e-21	hair cell response
rps4x	6.79e-25	0.69283	1	0.921	1.06e-20	support cell response
cycsb	3.72e-24	-1.07156	0.551	0.887	5.82e-20	support cell response
odc1	6.67e-24	-1.48705	0.215	0.679	1.04e-19	progenitor cell response
ezrb	1.24e-23	-1.34645	0.361	0.791	1.94e-19	support cell response
rpl10a	1.38e-23	0.579184	1	0.973	2.15e-19	progenitor cell response
rps3	1.54e-23	0.690689	0.986	0.893	2.41e-19	support cell response
si:dkey-151g10.6	6.87e-23	-0.515986	0.934	1	1.07e-18	hair cell response
hsp70l	9.72e-23	-1.61295	0.526	0.829	1.52e-18	hair cell response
rpl13	1.73e-22	0.604785	1	0.977	2.71e-18	support cell response
rpl17	1.81e-22	0.577927	0.993	0.977	2.82e-18	support cell response
nme2b.1	2.36e-22	0.770569	0.984	0.821	3.7e-18	progenitor cell response
CR762483.1	5.41e-22	-1.67982	0.231	0.712	8.46e-18	support cell response
glula	6.62e-22	1.54037	0.755	0.271	1.03e-17	support cell response
rps29	8.2e-22	-0.626547	0.872	1	1.28e-17	hair cell response
rps8a	4.83e-21	0.577818	0.986	0.966	7.55e-17	support cell response
histh1l	6.5e-21	-1.61449	0.134	0.554	1.02e-16	progenitor cell response
fthl27	9.7e-21	-1.58122	0.847	0.938	1.52e-16	progenitor cell response
rpl39	1.39e-20	-0.554975	0.891	1	2.17e-16	hair cell response
rpl7a	1.66e-20	0.612277	1	0.944	2.59e-16	support cell response
rpl36a	2.68e-20	-0.663114	0.758	0.975	4.19e-16	hair cell response
tmsb4x	4.34e-20	-0.831123	0.864	0.966	6.79e-16	support cell response
rps27a	6.01e-20	0.503594	1	0.966	9.4e-16	support cell response
rps7	8.89e-20	0.526805	1	0.989	1.39e-15	support cell response
rpl10a	1.1e-19	0.619157	0.993	0.938	1.72e-15	support cell response
rpl38	1.34e-19	-0.733189	0.701	0.924	2.09e-15	hair cell response
fthl31	1.61e-19	-1.4381	0.231	0.695	2.52e-15	support cell response
hspe1	1.9e-19	-1.33899	0.156	0.57	2.97e-15	hair cell response
rpl3	2.05e-19	0.634004	0.973	0.847	3.21e-15	support cell response
sat1a.2	2.95e-19	-1.03136	0.763	0.938	4.61e-15	progenitor cell response
rps3	4.25e-19	0.56668	0.988	0.902	6.64e-15	progenitor cell response
sqstm1	5.12e-19	-1.07342	0.583	0.893	8e-15	progenitor cell response
rpl8	6.28e-19	0.592716	0.993	0.938	9.82e-15	support cell response
rps5	7.3e-19	0.612802	0.993	0.944	1.14e-14	support cell response
h1fx	8.03e-19	-1.21301	0.467	0.795	1.26e-14	progenitor cell response
hsp70.1	9.15e-19	-1.16168	0.398	0.797	1.43e-14	hair cell response
zgc:158463	1.05e-18	1.13374	0.875	0.482	1.64e-14	progenitor cell response
rpl7	1.15e-18	0.610784	0.993	0.91	1.8e-14	support cell response
fosab	1.42e-18	0.523326	0.993	0.989	2.21e-14	support cell response
hsp70.2	1.43e-18	-1.22456	0.512	0.778	2.24e-14	hair cell response
rpl17	3.04e-18	0.482649	0.994	0.964	4.75e-14	progenitor cell response
hspbp1	3.56e-18	-1.51788	0.019	0.354	5.56e-14	hair cell response
rps6	5.96e-18	0.631195	0.973	0.802	9.31e-14	support cell response
calm2b	8.33e-18	1.0142	0.853	0.538	1.3e-13	hair cell response
jdp2b	9.45e-18	0.76234	0.939	0.655	1.48e-13	support cell response
s100a10b	1.3e-17	-1.07557	0.565	0.853	2.04e-13	support cell response
mt-cyb	1.36e-17	-0.545655	0.98	0.994	2.13e-13	support cell response
irf6	1.96e-17	-1.25849	0.231	0.661	3.06e-13	support cell response
hsp70.3	2.06e-17	-0.953124	0.847	0.955	3.22e-13	progenitor cell response
CR383676.1	2.35e-17	-0.416041	1	1	3.67e-13	hair cell response
rack1	2.64e-17	0.551897	0.994	0.902	4.12e-13	progenitor cell response
rps8a	2.7e-17	0.446079	0.997	0.991	4.22e-13	progenitor cell response
rpl9	2.98e-17	0.54744	0.993	0.949	4.66e-13	support cell response
rpl37.1	4.06e-17	-0.560569	0.853	0.994	6.35e-13	hair cell response
gal3st1a	6.19e-17	1.21364	0.476	0.073	9.67e-13	support cell response
CABZ01080568.1	7.56e-17	-1.25158	0.069	0.384	1.18e-12	progenitor cell response
rpl3	8.29e-17	0.562495	0.969	0.875	1.29e-12	progenitor cell response
rpl10	9.13e-17	0.466057	1	0.972	1.43e-12	support cell response
rpl19	9.13e-17	0.451329	0.986	0.977	1.43e-12	support cell response
glula	1.06e-16	1.12877	0.751	0.321	1.66e-12	progenitor cell response
tectb	1.1e-16	1.5003	0.654	0.205	1.72e-12	progenitor cell response
mt-cyb	2.51e-16	-0.576607	0.972	1	3.92e-12	progenitor cell response
hbegfa	2.71e-16	-1.39089	0.224	0.638	4.23e-12	support cell response
krt18a.1	2.85e-16	-1.31763	0.059	0.366	4.46e-12	progenitor cell response
rpl8	2.89e-16	0.461957	0.994	0.964	4.52e-12	progenitor cell response
b2ml	4.01e-16	0.633967	0.912	0.734	6.27e-12	support cell response
uba52	4.09e-16	-0.48738	0.915	0.994	6.4e-12	hair cell response
arhgap42a	5.06e-16	-1.02751	0.059	0.366	7.91e-12	progenitor cell response
uchl1	6.61e-16	-1.14502	0.025	0.277	1.03e-11	progenitor cell response
rps9	9.48e-16	0.457651	0.98	0.955	1.48e-11	support cell response
rbm24a	9.74e-16	1.0594	0.787	0.443	1.52e-11	hair cell response
rps26l	1.34e-15	-0.543198	0.877	0.981	2.1e-11	hair cell response
hmga1a	1.36e-15	-1.29875	0.272	0.633	2.12e-11	support cell response
arrdc3b	1.58e-15	-1.10266	0.081	0.393	2.47e-11	progenitor cell response
slc25a5	1.58e-15	0.46638	0.993	0.994	2.47e-11	support cell response
mt-co1	1.66e-15	-0.497659	0.991	1	2.59e-11	progenitor cell response
rpl13	1.85e-15	0.394794	0.997	0.982	2.89e-11	progenitor cell response
rpl7a	2.7e-15	0.429972	0.994	0.991	4.22e-11	progenitor cell response
rpl9	3.32e-15	0.469912	0.988	0.955	5.19e-11	progenitor cell response
ptbp1b	3.53e-15	1.21578	0.711	0.354	5.52e-11	hair cell response
chmp4ba	4.96e-15	-1.08121	0.238	0.638	7.76e-11	support cell response
rack1	5.69e-15	0.582847	0.973	0.864	8.9e-11	support cell response
pvalb8	6.5e-15	1.36862	0.815	0.557	1.02e-10	hair cell response
rpl15	6.51e-15	0.569455	0.98	0.881	1.02e-10	support cell response
sdc4	9.26e-15	-0.67826	0.85	0.938	1.45e-10	support cell response
actb1	9.65e-15	-0.813764	0.866	0.911	1.51e-10	progenitor cell response
si:dkey-222f2.1	1.01e-14	1.11474	0.729	0.348	1.57e-10	progenitor cell response
rps10	1.34e-14	0.517015	0.993	0.966	2.09e-10	support cell response
eif4a1a	1.44e-14	-0.909891	0.374	0.723	2.25e-10	support cell response
hbba1.1	2.39e-14	1.6794	0.308	0	3.74e-10	hair cell response
socs3a	2.44e-14	0.825282	0.857	0.599	3.82e-10	support cell response
mt-co1	2.62e-14	-0.410332	1	1	4.1e-10	support cell response
atp1a1a.4	2.92e-14	1.12955	0.599	0.22	4.57e-10	support cell response
arhgap42a	2.93e-14	-1.26184	0.068	0.435	4.58e-10	support cell response
rps14	3.1e-14	0.458778	1	0.96	4.84e-10	support cell response
six1b	3.27e-14	1.02379	0.524	0.141	5.12e-10	support cell response
ppiab	4.01e-14	0.625467	0.922	0.705	6.27e-10	progenitor cell response
mt-co1	4.81e-14	-0.449317	1	1	7.52e-10	hair cell response
si:dkey-222f2.1	6.09e-14	0.872686	0.816	0.548	9.52e-10	support cell response
pdcd4b	6.46e-14	-1.08297	0.147	0.487	1.01e-09	hair cell response
rps4x	7.16e-14	0.43837	0.997	0.929	1.12e-09	progenitor cell response
hspe1	7.44e-14	-1.08594	0.112	0.42	1.16e-09	progenitor cell response
rps7	7.68e-14	0.402635	1	0.982	1.2e-09	progenitor cell response
rpl12	8.11e-14	0.417583	1	0.989	1.27e-09	support cell response
icn	8.5e-14	-0.854626	0.857	0.955	1.33e-09	support cell response
naca	8.93e-14	0.541676	1	0.915	1.4e-09	support cell response
slc1a3a	1.17e-13	1.05327	0.673	0.294	1.82e-09	support cell response
mb	1.2e-13	0.589273	0.994	0.929	1.87e-09	progenitor cell response
nme2b.1	1.69e-13	0.672155	0.882	0.696	2.64e-09	hair cell response
rpl18a	1.77e-13	0.436286	0.986	0.949	2.77e-09	support cell response
lima1a	1.81e-13	-1.09893	0.34	0.684	2.82e-09	support cell response
higd1a	1.93e-13	-0.864248	0.476	0.763	3.02e-09	support cell response
rpl5b	2.33e-13	0.720323	0.85	0.588	3.63e-09	support cell response
si:busm1-57f23.1	2.39e-13	-0.842281	0	0.161	3.74e-09	progenitor cell response
CR762483.1	2.83e-13	-1.33154	0.283	0.598	4.42e-09	progenitor cell response
nme2b.1	3.77e-13	0.54893	0.952	0.825	5.89e-09	support cell response
hsp90ab1	4.69e-13	0.423549	0.993	0.977	7.34e-09	support cell response
ube2d2l	4.98e-13	-1.15	0.061	0.407	7.79e-09	support cell response
krt18a.1	5.58e-13	-1.53604	0.231	0.599	8.72e-09	support cell response
si:ch211-243g18.2	5.64e-13	1.07376	0.66	0.286	8.82e-09	progenitor cell response
flna	5.93e-13	-1.16522	0.134	0.438	9.26e-09	progenitor cell response
cd9b	6.87e-13	-0.668036	0.728	0.904	1.07e-08	support cell response
mt2	6.84e-13	-1.71807	0.347	0.661	1.07e-08	support cell response
rps28	6.97e-13	-0.53364	0.791	0.956	1.09e-08	hair cell response
eef1g	7.73e-13	0.524146	0.952	0.87	1.21e-08	support cell response
vmp1	8.07e-13	-1.83724	0.062	0.312	1.26e-08	progenitor cell response
rps16	8.06e-13	0.414016	1	0.955	1.26e-08	support cell response
mical2b	1.05e-12	1.12743	0.318	0.019	1.65e-08	hair cell response
hbba1.1	1.1e-12	1.13467	0.286	0.011	1.73e-08	support cell response
cxcl8a	1.16e-12	-1.37882	0	0.152	1.81e-08	progenitor cell response
fthl27	1.17e-12	-0.894485	0.81	0.905	1.84e-08	hair cell response
stard15	1.28e-12	1.38191	0.46	0.12	2e-08	hair cell response
c7b	1.3e-12	-1.02495	0.034	0.259	2.03e-08	progenitor cell response
rps10	1.51e-12	0.403493	0.997	0.955	2.36e-08	progenitor cell response
egr4	1.54e-12	1.70362	0.479	0.133	2.4e-08	hair cell response
triobpa	1.63e-12	1.02475	0.483	0.139	2.55e-08	hair cell response
rpl13a	1.74e-12	0.375026	0.986	0.972	2.72e-08	support cell response
rpl31	1.76e-12	-0.463343	0.886	1	2.75e-08	hair cell response
rpl15	1.76e-12	0.440261	0.991	0.929	2.75e-08	progenitor cell response
rpl14	1.77e-12	-0.445825	0.867	0.987	2.77e-08	hair cell response
cbx7a	1.83e-12	-1.03976	0.308	0.625	2.86e-08	progenitor cell response
ppiab	2.28e-12	0.627121	0.884	0.672	3.57e-08	support cell response
irf2bpl	2.43e-12	0.948427	0.388	0.068	3.8e-08	support cell response
otofb	2.52e-12	0.855358	0.829	0.633	3.93e-08	hair cell response
cbx7a	2.73e-12	-0.849783	0.524	0.763	4.27e-08	support cell response
nop58	3.62e-12	-0.848763	0.075	0.339	5.65e-08	progenitor cell response
si:ch73-1a9.3	3.68e-12	0.89908	0.408	0.079	5.75e-08	support cell response
si:dkey-177p2.6	3.84e-12	-0.762558	0.237	0.571	6.01e-08	progenitor cell response
zgc:158343	3.99e-12	-0.879794	0.667	0.866	6.23e-08	progenitor cell response
higd1a	5.34e-12	-0.883838	0.302	0.607	8.35e-08	progenitor cell response
hsp70l	6.62e-12	-1.20869	0.583	0.804	1.04e-07	progenitor cell response
six1b	7e-12	0.762231	0.763	0.487	1.09e-07	hair cell response
tspan36	7.05e-12	-0.891693	0.025	0.223	1.1e-07	progenitor cell response
ucp2	7.39e-12	1.15085	0.436	0.108	1.15e-07	hair cell response
h1f0	7.71e-12	-1.01261	0.268	0.589	1.21e-07	progenitor cell response
cx30.3	8.22e-12	0.909701	0.857	0.537	1.28e-07	support cell response
si:ch211-243g18.2	8.39e-12	0.807276	0.796	0.441	1.31e-07	support cell response
hbba1.1	9.34e-12	2.07239	0.324	0	1.46e-07	progenitor cell response
si:ch211-152c2.3	9.6e-12	1.08073	0.54	0.196	1.5e-07	hair cell response
fthl30	9.62e-12	-1.14055	0.156	0.486	1.5e-07	support cell response
hspe1	1e-11	-1.01713	0.116	0.446	1.57e-07	support cell response
odc1	1.06e-11	-1.18236	0.197	0.531	1.66e-07	support cell response
rplp1	1.08e-11	-0.374483	0.934	0.994	1.69e-07	hair cell response
hmgb1a	1.09e-11	0.902629	0.592	0.282	1.7e-07	support cell response
fthl28	1.18e-11	-1.11834	0.245	0.554	1.85e-07	support cell response
myclb	1.2e-11	0.902432	0.429	0.107	1.88e-07	support cell response
bzw1b	1.36e-11	-0.75371	0.524	0.768	2.13e-07	support cell response
npm1a	1.4e-11	-0.959483	0.234	0.518	2.2e-07	progenitor cell response
hbegfa	1.51e-11	-0.871217	0.343	0.661	2.36e-07	progenitor cell response
cnn2	1.51e-11	-0.878514	0.558	0.791	2.36e-07	support cell response
rplp0	1.58e-11	0.458262	0.966	0.921	2.47e-07	support cell response
ip6k2a	1.71e-11	1.17294	0.355	0.057	2.68e-07	hair cell response
tgif1	1.76e-11	-0.842408	0.354	0.672	2.75e-07	support cell response
glud1a	2.01e-11	1.05196	0.259	0.011	3.14e-07	support cell response
hsp90aa1.2	2.3e-11	-0.760149	0.918	0.972	3.59e-07	support cell response
dnajc5b	2.88e-11	0.81644	0.649	0.291	4.51e-07	hair cell response
calm3a	3.3e-11	0.778116	0.829	0.589	5.16e-07	hair cell response
rpl35a	3.4e-11	-0.483801	0.82	0.968	5.32e-07	hair cell response
rps15	3.47e-11	0.384189	0.988	0.946	5.42e-07	progenitor cell response
atf4b	3.8e-11	-0.530202	0.667	0.864	5.93e-07	support cell response
npm1a	3.8e-11	-1.10277	0.17	0.492	5.94e-07	support cell response
rps2	3.9e-11	0.397636	0.984	0.982	6.09e-07	progenitor cell response
rps5	4.22e-11	0.391966	0.997	0.955	6.6e-07	progenitor cell response
rps18	4.77e-11	0.425004	0.973	0.898	7.46e-07	support cell response
hsp70.3	5.18e-11	-0.604611	0.966	0.989	8.1e-07	support cell response
UBB	5.24e-11	-0.933693	0.442	0.714	8.19e-07	progenitor cell response
jupa	5.24e-11	-0.903221	0.252	0.582	8.19e-07	support cell response
acin1b	5.7e-11	0.913771	0.422	0.101	8.9e-07	hair cell response
hmgb3a	5.93e-11	0.834367	0.401	0.09	9.26e-07	support cell response
fabp7a	6.22e-11	1.24309	0.452	0.107	9.72e-07	progenitor cell response
cdhr1a	6.26e-11	1.03218	0.333	0.056	9.79e-07	support cell response
rps11	6.42e-11	0.387578	0.966	0.955	1e-06	support cell response
fthl28	6.45e-11	-1.15622	0.14	0.402	1.01e-06	progenitor cell response
si:dkey-177p2.6	6.65e-11	-0.848511	0.34	0.638	1.04e-06	support cell response
si:ch211-152c2.3	7.25e-11	1.01063	0.498	0.134	1.13e-06	progenitor cell response
rps3a	7.35e-11	0.494902	0.966	0.915	1.15e-06	support cell response
atoh1a	7.69e-11	0.904275	0.64	0.291	1.2e-06	hair cell response
cldnb	7.71e-11	-0.517739	0.912	0.966	1.21e-06	support cell response
prdx5	7.83e-11	-0.835181	0.327	0.62	1.22e-06	hair cell response
rps3a	8.03e-11	0.367164	0.988	1	1.25e-06	progenitor cell response
id1	9.24e-11	0.509379	0.932	0.672	1.44e-06	support cell response
ubb	1.07e-10	-0.790268	0.455	0.732	1.67e-06	progenitor cell response
uchl1	1.11e-10	-1.16776	0.043	0.272	1.74e-06	hair cell response
si:ch211-214j24.10	1.2e-10	-0.940988	0.171	0.468	1.88e-06	hair cell response
cfl1l	1.23e-10	-1.39468	0.32	0.61	1.93e-06	support cell response
arrdc3a	1.4e-10	-0.833791	0.227	0.527	2.19e-06	progenitor cell response
rps27.2	1.41e-10	-0.547826	0.716	0.911	2.2e-06	hair cell response
slc1a3a	1.48e-10	0.820558	0.688	0.357	2.31e-06	progenitor cell response
txn	1.51e-10	-1.32587	0.088	0.39	2.36e-06	support cell response
rpl18a	1.6e-10	0.363711	0.988	0.973	2.5e-06	progenitor cell response
si:ch211-152c2.3	1.65e-10	0.717472	0.653	0.305	2.58e-06	support cell response
tgif1	1.7e-10	-0.779968	0.318	0.625	2.66e-06	progenitor cell response
rps21	1.83e-10	-0.495427	0.815	0.924	2.86e-06	hair cell response
fthl31	1.85e-10	-1.43718	0.259	0.518	2.89e-06	progenitor cell response
chmp4ba	1.96e-10	-0.836805	0.212	0.509	3.07e-06	progenitor cell response
cish	1.99e-10	-0.997051	0.095	0.395	3.11e-06	support cell response
tuba1a	2.04e-10	0.704894	0.791	0.557	3.19e-06	hair cell response
dnajb1b	2.32e-10	-0.952777	0.289	0.576	3.62e-06	hair cell response
rpl10	2.5e-10	0.339045	0.997	0.982	3.91e-06	progenitor cell response
anxa5b	2.59e-10	-0.794189	0.037	0.232	4.05e-06	progenitor cell response
zfand2a	2.92e-10	-0.967584	0.087	0.321	4.56e-06	progenitor cell response
mt-co2	3.1e-10	-0.310199	1	1	4.85e-06	progenitor cell response
tpm4a	3.12e-10	-1.22546	0.19	0.48	4.88e-06	support cell response
krt5	3.35e-10	0.852668	0.431	0.114	5.23e-06	hair cell response
clstn1	3.38e-10	0.834228	0.619	0.311	5.29e-06	support cell response
glud1a	3.52e-10	1.24932	0.283	0	5.5e-06	progenitor cell response
rpsa	3.55e-10	0.379751	0.986	0.977	5.55e-06	support cell response
rps27.1	3.76e-10	0.37096	1	0.955	5.88e-06	support cell response
mt-co2	5.01e-10	-0.280115	1	1	7.82e-06	support cell response
hspb1	5.03e-10	-1.75352	0.043	0.259	7.86e-06	hair cell response
rpl35	5.06e-10	0.371961	0.986	0.955	7.91e-06	support cell response
RPL37A	5.48e-10	-0.394609	0.882	0.968	8.57e-06	hair cell response
eif4a1a	6.72e-10	-0.60181	0.327	0.634	1.05e-05	progenitor cell response
nfil3-5	6.88e-10	-0.807185	0.296	0.589	1.08e-05	progenitor cell response
her4.1	8.55e-10	-1.10553	0.455	0.688	1.34e-05	progenitor cell response
akap9	9.28e-10	0.905468	0.346	0.07	1.45e-05	hair cell response
hbaa1	1.03e-09	1.03594	0.224	0.011	1.62e-05	support cell response
pde4ba	1.09e-09	0.993162	0.374	0.095	1.7e-05	hair cell response
eef1g	1.11e-09	0.377878	0.978	0.902	1.73e-05	progenitor cell response
pik3r3b	1.16e-09	0.924233	0.507	0.203	1.82e-05	hair cell response
atf4b	1.16e-09	-0.532023	0.576	0.857	1.82e-05	progenitor cell response
hbaa1	1.21e-09	1.20452	0.237	0.013	1.89e-05	hair cell response
tnfrsf21	1.28e-09	-0.98254	0.143	0.446	2.01e-05	support cell response
rps27a	1.32e-09	0.297425	1	0.982	2.06e-05	progenitor cell response
max	1.33e-09	-0.908791	0.143	0.429	2.08e-05	support cell response
si:ch73-21g5.7	1.45e-09	-1.18764	0.034	0.214	2.27e-05	progenitor cell response
ucp2	1.51e-09	0.898085	0.583	0.259	2.37e-05	progenitor cell response
kif19	1.53e-09	0.778584	0.367	0.09	2.39e-05	support cell response
UBB	1.66e-09	-0.673487	0.646	0.853	2.6e-05	support cell response
vmp1	1.68e-09	-1.40088	0.02	0.26	2.63e-05	support cell response
rpl36a	1.8e-09	-0.416833	0.95	0.982	2.82e-05	progenitor cell response
mfap3l	1.82e-09	0.974411	0.346	0.076	2.84e-05	hair cell response
myo1ea	2.2e-09	-0.917284	0.027	0.271	3.44e-05	support cell response
cx30.3	2.31e-09	0.99903	0.607	0.304	3.61e-05	progenitor cell response
mt-nd1	2.45e-09	-0.417638	0.82	0.943	3.82e-05	hair cell response
ppiaa	2.54e-09	0.676024	0.706	0.481	3.96e-05	hair cell response
rps23	2.58e-09	0.352035	0.966	0.938	4.04e-05	support cell response
ankrd22	2.6e-09	-0.881639	0.177	0.463	4.06e-05	support cell response
eef2b	2.79e-09	0.441586	0.916	0.759	4.35e-05	progenitor cell response
atp2b1a	2.84e-09	0.478306	0.943	0.816	4.43e-05	hair cell response
si:ch211-5k11.8	2.98e-09	1.46115	0.265	0.032	4.66e-05	hair cell response
rpl19	2.98e-09	0.311468	0.997	0.991	4.66e-05	progenitor cell response
fosab	3.21e-09	0.365109	0.975	0.83	5.01e-05	progenitor cell response
cirbpa	3.36e-09	-0.59189	0.639	0.808	5.25e-05	support cell response
si:ch211-5k11.8	3.41e-09	0.970766	0.265	0.034	5.33e-05	support cell response
rpsa	3.49e-09	0.300534	1	1	5.45e-05	progenitor cell response
rdh10b	3.53e-09	-0.940015	0.02	0.254	5.52e-05	support cell response
zgc:110425	3.74e-09	-0.770218	0.016	0.161	5.85e-05	progenitor cell response
nop56	3.78e-09	-0.77814	0.174	0.438	5.91e-05	progenitor cell response
CT027638.1	3.79e-09	0.851678	0.875	0.688	5.92e-05	progenitor cell response
cd9b	3.87e-09	-0.588837	0.639	0.821	6.05e-05	progenitor cell response
sec61g	3.98e-09	-0.593427	0.55	0.753	6.22e-05	hair cell response
phlda2	4.04e-09	-0.866452	0.565	0.78	6.32e-05	support cell response
tcima	4.41e-09	-0.906266	0.318	0.598	6.89e-05	progenitor cell response
histh1l	4.57e-09	-1.3296	0.048	0.299	7.15e-05	support cell response
epcam	4.65e-09	-0.473586	0.959	0.966	7.26e-05	support cell response
arrdc3a	4.88e-09	-0.976397	0.17	0.452	7.63e-05	support cell response
ctsla	4.92e-09	-0.584314	0.667	0.825	7.69e-05	support cell response
si:dkey-4p15.3	5.18e-09	-1.05533	0	0.152	8.09e-05	hair cell response
pleca	5.55e-09	-0.949205	0.227	0.482	8.67e-05	progenitor cell response
rpl32	5.59e-09	-0.380377	0.886	0.987	8.73e-05	hair cell response
rps15	5.68e-09	0.323405	0.98	0.955	8.88e-05	support cell response
p4ha1b	5.93e-09	0.746918	0.224	0.017	9.26e-05	support cell response
h3f3b.1	5.95e-09	0.657477	0.616	0.291	9.3e-05	hair cell response
nenf	6.53e-09	0.991679	0.246	0.025	0.000102045	hair cell response
rhov	6.53e-09	-0.76184	0.106	0.348	0.000102089	progenitor cell response
clcf1	6.87e-09	-0.653229	0.003	0.116	0.000107417	progenitor cell response
rps24	7.15e-09	0.336731	0.986	0.927	0.000111736	support cell response
mt-nd2	7.57e-09	-0.443559	0.721	0.91	0.000118269	support cell response
si:ch211-196l7.4	7.81e-09	-0.532887	0.469	0.74	0.00012205	support cell response
eif3jb	8.06e-09	-0.884363	0.102	0.373	0.000126052	support cell response
tdh	8.26e-09	0.683759	0.612	0.339	0.000129027	support cell response
abcg1	8.51e-09	0.731336	0.252	0.034	0.000132958	support cell response
hspbp1	8.62e-09	-0.872405	0.022	0.17	0.000134682	progenitor cell response
tpm3	8.66e-09	-0.712979	0.259	0.559	0.000135299	support cell response
camk2n1a	8.71e-09	0.980262	0.621	0.329	0.00013615	hair cell response
rpl29	1.01e-08	-0.490799	0.697	0.854	0.000157203	hair cell response
rpl36	1.01e-08	-0.401559	0.815	0.93	0.000157626	hair cell response
eef1b2	1.03e-08	0.449179	0.931	0.857	0.000161633	progenitor cell response
hspa8	1.07e-08	0.473373	0.919	0.83	0.000167189	progenitor cell response
cdv3	1.08e-08	-0.837889	0.163	0.441	0.000168171	support cell response
mt-co3	1.1e-08	-0.270076	1	1	0.000172035	support cell response
cd99	1.21e-08	-0.73826	0.044	0.223	0.000188559	progenitor cell response
mt2	1.21e-08	-1.5156	0.268	0.5	0.000188703	progenitor cell response
plek2	1.27e-08	-0.99372	0.048	0.282	0.000197967	support cell response
hspa4a	1.28e-08	-0.834684	0.177	0.458	0.000200352	support cell response
txnrd3	1.31e-08	-0.815401	0.075	0.339	0.000204727	support cell response
cpeb4b	1.47e-08	-0.713928	0.224	0.52	0.000230417	support cell response
ptprz1b	1.52e-08	1.05995	0.293	0.036	0.000237639	progenitor cell response
cdv3	1.56e-08	-0.786877	0.137	0.375	0.000243249	progenitor cell response
hbba1	1.71e-08	0.885959	0.184	0.006	0.000267005	support cell response
flna	1.72e-08	-0.965841	0.15	0.418	0.000268255	support cell response
pdia3	1.72e-08	0.759295	0.545	0.241	0.000269361	progenitor cell response
h3f3d	1.73e-08	-0.571228	0.687	0.808	0.000270929	support cell response
agr2	1.89e-08	-0.760988	0.199	0.456	0.000296149	hair cell response
atf3	1.9e-08	-0.615689	0.762	0.881	0.000297505	support cell response
slc38a3a	2.08e-08	0.987975	0.194	0.006	0.000325874	hair cell response
rps6	2.11e-08	0.395405	0.972	0.866	0.000330127	progenitor cell response
rpl38	2.12e-08	-0.470872	0.866	0.938	0.000332012	progenitor cell response
efhd2	2.16e-08	-0.829097	0.097	0.312	0.000337836	progenitor cell response
CABZ01020840.1	2.18e-08	-0.821967	0.014	0.22	0.00034004	support cell response
egr1	2.19e-08	0.551802	0.729	0.42	0.000342905	progenitor cell response
nppc	2.2e-08	-0.98378	0.048	0.288	0.000344419	support cell response
mt-nd1	2.22e-08	-0.488157	0.83	0.904	0.000346309	support cell response
her4.2	2.23e-08	-1.1668	0.246	0.491	0.000348158	progenitor cell response
jdp2b	2.53e-08	0.871331	0.573	0.304	0.000395958	progenitor cell response
rpl35	2.56e-08	-0.348083	0.867	1	0.000400398	hair cell response
fbl	2.57e-08	-0.75423	0.069	0.268	0.000401173	progenitor cell response
ptp4a2b	2.62e-08	-0.501893	0.68	0.847	0.000408751	support cell response
her4.2.1	2.62e-08	-0.990178	0.461	0.652	0.000409129	progenitor cell response
arrdc3b	2.73e-08	-0.908897	0.048	0.282	0.000427314	support cell response
lmo7b	2.74e-08	0.915251	0.232	0.025	0.000427633	hair cell response
lmna	2.82e-08	-0.792458	0.265	0.542	0.000441533	support cell response
lin28a	3.01e-08	-0.87191	0.29	0.545	0.000470316	progenitor cell response
rpl27	3.07e-08	0.356828	0.966	0.898	0.000480009	support cell response
mt-cyb	3.23e-08	-0.311737	0.986	0.994	0.000505228	hair cell response
rps11	3.27e-08	0.273477	0.997	0.973	0.000511406	progenitor cell response
mak16	3.47e-08	-0.698544	0.022	0.161	0.000542387	progenitor cell response
gpt2l	3.48e-08	0.785428	0.354	0.107	0.000544349	support cell response
slc12a2	3.95e-08	0.805334	0.442	0.186	0.000616857	support cell response
pax2a	4.01e-08	0.753082	0.49	0.22	0.000627347	support cell response
dpysl3	4.05e-08	0.816414	0.408	0.146	0.000633411	hair cell response
dkc1	4.12e-08	-0.715458	0.02	0.232	0.00064473	support cell response
kif1aa	4.32e-08	0.916721	0.436	0.177	0.000674976	hair cell response
lima1a	4.71e-08	-0.7146	0.374	0.607	0.000735832	progenitor cell response
hbba1	4.84e-08	0.990999	0.199	0.013	0.000756016	hair cell response
twf2b	5.14e-08	0.669067	0.758	0.525	0.000802803	hair cell response
eif6	5.25e-08	-0.754873	0.109	0.367	0.000819842	support cell response
bzw1b	5.33e-08	-0.684164	0.346	0.598	0.000833023	progenitor cell response
cd63	5.42e-08	-0.62194	0.605	0.78	0.000846674	support cell response
metrn	5.48e-08	0.660214	0.374	0.113	0.000856996	support cell response
vwa1	5.8e-08	-0.762279	0.02	0.226	0.00090717	support cell response
rpl18	5.83e-08	0.321506	0.98	0.932	0.000910693	support cell response
lsr	5.94e-08	-0.805852	0.156	0.407	0.000927732	support cell response
rpl21	6.28e-08	0.281727	0.993	0.96	0.000981187	support cell response
rpl11	6.35e-08	0.27789	0.997	0.991	0.000992202	progenitor cell response
hsp90ab1	6.36e-08	0.326856	0.997	0.964	0.00099462	progenitor cell response
h2afvb	6.75e-08	0.637665	0.651	0.33	0.0010543	progenitor cell response
myoc	7.02e-08	0.974393	0.333	0.096	0.00109747	support cell response
nfkbiaa	7.26e-08	-0.66991	0.85	0.921	0.00113497	support cell response
eef1b2	7.27e-08	0.411721	0.918	0.797	0.00113683	support cell response
nop10	7.32e-08	-0.732323	0.027	0.237	0.00114387	support cell response
trim3b	7.49e-08	0.690132	0.293	0.068	0.00117122	support cell response
eya4	7.53e-08	0.747307	0.393	0.127	0.00117741	hair cell response
abcf1	7.72e-08	-0.736551	0.041	0.26	0.00120674	support cell response
si:ch211-178n15.1	7.88e-08	-0.826289	0.15	0.375	0.001231	progenitor cell response
s100a10b	7.9e-08	-0.785392	0.299	0.545	0.00123523	progenitor cell response
tubb5	8.15e-08	0.864556	0.166	0	0.00127339	hair cell response
egr1	8.22e-08	1.04283	0.422	0.158	0.00128452	hair cell response
cpeb4b	8.23e-08	0.861549	0.607	0.329	0.00128593	hair cell response
txn	8.77e-08	-0.774681	0.283	0.527	0.0013702	progenitor cell response
actb1	8.82e-08	-0.511149	0.932	0.938	0.0013789	support cell response
cdh2	8.89e-08	-0.724687	0.283	0.527	0.00138987	progenitor cell response
btf3	9.3e-08	0.462949	0.857	0.718	0.00145308	support cell response
gal3st1a	9.53e-08	0.805407	0.289	0.063	0.00148953	hair cell response
hsph1	9.63e-08	-0.866028	0.019	0.177	0.00150484	hair cell response
hspa5	9.93e-08	-0.878056	0.237	0.449	0.00155164	hair cell response
hmga1a	1e-07	-0.763851	0.408	0.652	0.00156546	progenitor cell response
dkc1	1.11e-07	-0.783382	0.081	0.268	0.00173458	progenitor cell response
si:ch211-196l7.4	1.15e-07	-0.483553	0.38	0.634	0.00179572	progenitor cell response
ppib	1.2e-07	0.678971	0.617	0.348	0.00187939	progenitor cell response
zbtb4	1.21e-07	0.70208	0.279	0.062	0.0018864	support cell response
flj11011l	1.21e-07	0.81809	0.232	0.032	0.00188836	hair cell response
fabp3	1.22e-07	0.603779	0.688	0.411	0.00189992	progenitor cell response
mxi1	1.24e-07	0.807189	0.265	0.051	0.0019446	hair cell response
mapk14b	1.25e-07	-0.699743	0.053	0.223	0.00194776	progenitor cell response
tob1a	1.31e-07	0.528564	0.735	0.463	0.00204196	support cell response
si:dkey-79d12.5	1.37e-07	-0.73908	0.19	0.446	0.00213536	support cell response
sox4b	1.4e-07	-0.956549	0.081	0.268	0.0021834	progenitor cell response
prpf40a	1.45e-07	0.765782	0.318	0.082	0.00226185	hair cell response
fkbp5	1.47e-07	0.588785	0.272	0.056	0.0022937	support cell response
eef2b	1.48e-07	0.539651	0.816	0.621	0.00230809	support cell response
sb:cb1058	1.51e-07	-0.971191	0.184	0.424	0.00235369	support cell response
flii	1.56e-07	-0.627888	0.022	0.152	0.00244496	progenitor cell response
rplp2	1.58e-07	-0.415956	0.711	0.848	0.00247735	hair cell response
pkig	1.59e-07	0.691048	0.45	0.184	0.00248621	hair cell response
ptp4a1	1.61e-07	-0.706117	0.184	0.441	0.00251976	support cell response
RASSF5	1.63e-07	0.852472	0.336	0.101	0.0025471	hair cell response
npm1a	1.66e-07	-0.653731	0.171	0.405	0.00259866	hair cell response
rhoab	1.67e-07	-0.775481	0.234	0.473	0.0026107	progenitor cell response
faua	1.68e-07	0.302797	0.993	0.955	0.00262038	support cell response
rln3a	1.68e-07	-1.30065	0.044	0.196	0.00262337	progenitor cell response
qkia	1.69e-07	-0.637988	0.121	0.339	0.00263839	progenitor cell response
hspbp1	1.69e-07	-0.781772	0.02	0.215	0.00264492	support cell response
atp5mc1	1.72e-07	0.844768	0.371	0.098	0.00268348	progenitor cell response
ube2d2l	1.78e-07	-0.744717	0.047	0.205	0.00277488	progenitor cell response
rps27.1	1.79e-07	0.316896	0.984	0.946	0.00280012	progenitor cell response
inhbaa	1.87e-07	-0.655233	0.022	0.152	0.00292537	progenitor cell response
stra6	1.88e-07	-0.59436	0.025	0.161	0.00294074	progenitor cell response
CABZ01020840.1	1.88e-07	-0.619313	0.025	0.161	0.00294074	progenitor cell response
hbaa1	1.89e-07	1.59838	0.224	0.009	0.00295931	progenitor cell response
tbc1d14	1.9e-07	0.826908	0.237	0.038	0.00297506	hair cell response
mknk2b	1.95e-07	-0.565997	0.265	0.527	0.00305354	progenitor cell response
fthl30	1.97e-07	-1.0259	0.137	0.339	0.00307251	progenitor cell response
si:dkey-280e21.3	2.01e-07	0.919601	0.351	0.114	0.00314006	hair cell response
timp2b	2.07e-07	-1.01544	0.065	0.241	0.00323234	progenitor cell response
rpl7	2.26e-07	0.308753	0.988	0.973	0.0035288	progenitor cell response
sh2d4bb	2.27e-07	0.833618	0.237	0.038	0.00355559	hair cell response
RPS17	2.32e-07	-0.342322	0.853	0.975	0.00361933	hair cell response
plek2	2.51e-07	-0.729968	0.016	0.134	0.00392937	progenitor cell response
si:ch211-243g18.2	2.52e-07	0.566382	0.815	0.671	0.00394599	hair cell response
sod1	2.58e-07	0.752477	0.467	0.188	0.00403603	progenitor cell response
si:dkey-4p15.3	2.59e-07	-0.736393	0.009	0.116	0.00405573	progenitor cell response
egr1	2.64e-07	0.379322	0.816	0.542	0.00412105	support cell response
hspd1	2.67e-07	-0.782527	0.161	0.38	0.00417874	hair cell response
twistnb	2.7e-07	-0.632794	0.05	0.214	0.00422046	progenitor cell response
prdx2	2.82e-07	0.575084	0.687	0.411	0.00440029	hair cell response
gipc3	2.84e-07	0.683302	0.583	0.304	0.00443942	hair cell response
cfl1l	2.85e-07	-0.951803	0.221	0.438	0.00444974	progenitor cell response
ube2d1b	2.89e-07	-0.818601	0.082	0.305	0.00451096	support cell response
rnf41	3.06e-07	0.534918	0.184	0.017	0.00478915	support cell response
rdh10b	3.08e-07	-0.715396	0.044	0.196	0.00481948	progenitor cell response
si:ch73-1a9.3	3.36e-07	0.57364	0.545	0.241	0.00525106	progenitor cell response
itm2cb	3.4e-07	0.829682	0.209	0.025	0.00530735	hair cell response
sorcs2	3.45e-07	0.765132	0.194	0.019	0.00539164	hair cell response
abcf1	3.52e-07	-0.648661	0.093	0.286	0.00549993	progenitor cell response
jag1b	3.53e-07	0.770392	0.429	0.181	0.00551816	support cell response
nfil3-5	3.57e-07	-0.693086	0.388	0.621	0.00557439	support cell response
rpl5b	3.7e-07	0.390623	0.9	0.759	0.00578708	progenitor cell response
rpl22	3.71e-07	-0.472225	0.735	0.854	0.00579551	hair cell response
nr1d2a	3.78e-07	0.951621	0.28	0.07	0.00591455	hair cell response
proca1	3.79e-07	0.897319	0.234	0.018	0.00591606	progenitor cell response
npc1	3.81e-07	-0.644626	0.02	0.209	0.00595172	support cell response
cirbpb	3.82e-07	-0.336348	0.918	0.96	0.00597337	support cell response
nop58	3.87e-07	-0.878356	0.068	0.277	0.00605114	support cell response
nop56	3.99e-07	-0.88016	0.156	0.395	0.00623794	support cell response
f11r.1	4.03e-07	-0.553875	0.558	0.74	0.00630127	support cell response
mych	4.1e-07	-0.703267	0.265	0.508	0.00640222	support cell response
zbtb18	4.12e-07	0.755768	0.313	0.089	0.00643396	hair cell response
atp2a2b	4.14e-07	-0.720733	0.041	0.243	0.00646859	support cell response
si:ch211-5k11.8	4.15e-07	1.67612	0.287	0.054	0.00648377	progenitor cell response
cycsb	4.22e-07	-0.625182	0.474	0.643	0.00659411	progenitor cell response
cox17	4.36e-07	-0.70054	0.103	0.304	0.00680998	progenitor cell response
tcima	4.82e-07	-1.10271	0.231	0.458	0.00753308	support cell response
ncor1	4.86e-07	0.605666	0.204	0.028	0.00759098	support cell response
hspb1	4.98e-07	-1.23993	0.056	0.214	0.00778704	progenitor cell response
hnrnpa0l.1	5.24e-07	-0.416941	0.796	0.87	0.00819365	support cell response
dusp5	5.53e-07	-0.714977	0.333	0.576	0.0086423	support cell response
tfeb	5.54e-07	-0.668981	0.037	0.179	0.0086537	progenitor cell response
pabpc1a	5.69e-07	0.490093	0.769	0.559	0.00888572	support cell response
eif1b	5.75e-07	-0.340964	0.898	0.96	0.00899439	support cell response
ssb	5.84e-07	-0.684563	0.065	0.232	0.00912228	progenitor cell response
osbpl1a	6.19e-07	0.811252	0.223	0.038	0.00968207	hair cell response
pkp3b	6.28e-07	0.809298	0.185	0.019	0.00981852	hair cell response
nr1d2a	7.1e-07	0.527506	0.415	0.158	0.011092	support cell response
CABZ01080568.1	7.77e-07	-0.671702	0.136	0.384	0.0121376	support cell response
rpl24	8.02e-07	0.276083	0.993	0.949	0.0125381	support cell response
mt-nd3	8.04e-07	-0.672063	0.396	0.625	0.0125694	progenitor cell response
cd63	8.32e-07	-0.645342	0.336	0.545	0.0129977	progenitor cell response
cltcb	8.32e-07	0.67386	0.332	0.101	0.0129979	hair cell response
tagln2	8.35e-07	-0.797968	0.32	0.537	0.0130586	support cell response
tnfrsf11b	8.4e-07	-1.14841	0.014	0.181	0.0131265	support cell response
cgnb	8.43e-07	0.715566	0.318	0.095	0.0131793	hair cell response
snu13b	8.45e-07	-0.617542	0.121	0.33	0.0132093	progenitor cell response
gmnn	8.48e-07	-0.871236	0.044	0.188	0.0132499	progenitor cell response
si:ch211-80h18.1	8.61e-07	-0.92989	0.056	0.214	0.01345	progenitor cell response
hspa4a	8.64e-07	-0.596987	0.221	0.455	0.0134989	progenitor cell response
cdo1	8.65e-07	0.666257	0.381	0.147	0.0135132	support cell response
tac3a	9e-07	-0.748636	0.019	0.134	0.0140734	progenitor cell response
zgc:55461	9.04e-07	0.983848	0.389	0.158	0.0141313	hair cell response
tpm4a	9.11e-07	-0.743363	0.171	0.375	0.0142401	progenitor cell response
myl12.1	9.25e-07	-0.583032	0.268	0.491	0.0144601	progenitor cell response
rps15a	9.28e-07	-0.326702	0.867	0.968	0.0145094	hair cell response
uba1	9.33e-07	0.723001	0.313	0.095	0.0145795	hair cell response
hmgn3	9.38e-07	0.509748	0.497	0.243	0.0146601	support cell response
ifi45	9.5e-07	-0.800883	0.381	0.61	0.0148545	support cell response
ppib	9.82e-07	0.541262	0.585	0.322	0.015344	support cell response
fbl	1e-06	-0.750807	0.071	0.253	0.0156982	hair cell response
hsp70.1	1.03e-06	-0.821046	0.492	0.679	0.0160953	progenitor cell response
otogl	1.04e-06	0.994356	0.386	0.152	0.0161818	progenitor cell response
prps1a	1.06e-06	-0.610678	0.041	0.237	0.0165692	support cell response
zfand2a	1.09e-06	-0.759352	0.068	0.277	0.0169949	support cell response
larp4ab	1.11e-06	-0.80275	0.081	0.25	0.0172759	progenitor cell response
cyp27c1	1.14e-06	-0.605536	0.346	0.58	0.0177634	progenitor cell response
si:rp71-77l1.1	1.19e-06	0.882635	0.212	0.018	0.0185382	progenitor cell response
pum3	1.19e-06	-0.494591	0.009	0.107	0.0186566	progenitor cell response
tuba8l3	1.35e-06	0.84448	0.231	0.027	0.0210465	progenitor cell response
tcp11l2	1.35e-06	0.764421	0.204	0.032	0.0211522	hair cell response
col2a1b	1.38e-06	0.659934	0.381	0.153	0.0215568	support cell response
ndufa4l	1.41e-06	-0.45825	0.664	0.797	0.0220372	hair cell response
actb2	1.41e-06	-0.456276	0.96	0.964	0.0220503	progenitor cell response
cdh2	1.44e-06	0.743885	0.412	0.171	0.022504	hair cell response
si:dkey-112a7.4	1.46e-06	-0.630138	0.184	0.435	0.0228513	support cell response
sptssa	1.5e-06	-0.662831	0.054	0.254	0.0234085	support cell response
tmc2b	1.53e-06	0.763228	0.194	0.025	0.0238578	hair cell response
lrrc8da	1.56e-06	-0.71351	0.028	0.152	0.0243233	progenitor cell response
slc43a2b	1.59e-06	0.690324	0.442	0.198	0.024904	support cell response
zgc:171927	1.66e-06	0.709135	0.227	0.044	0.0260054	hair cell response
rplp0	1.66e-06	0.288468	0.984	0.964	0.0260074	progenitor cell response
her15.1	1.68e-06	-1.06329	0.271	0.482	0.0262715	progenitor cell response
rps16	1.7e-06	-0.29257	0.882	0.987	0.0266452	hair cell response
ccdc88c	1.71e-06	0.735781	0.341	0.12	0.026784	hair cell response
rpl11	1.74e-06	0.322025	0.986	0.977	0.0272482	support cell response
cox8a	1.86e-06	0.618495	0.536	0.295	0.0289969	progenitor cell response
arrdc1a	1.96e-06	-0.733652	0.197	0.418	0.0305702	support cell response
nccrp1	2.06e-06	-0.774542	0.156	0.379	0.0322716	support cell response
rps27.2	2.16e-06	0.361865	0.946	0.887	0.0337441	support cell response
rps13	2.19e-06	0.283749	1	0.96	0.0341956	support cell response
tp53inp1	2.23e-06	-0.698906	0.061	0.254	0.0348477	support cell response
jmjd1cb	2.29e-06	0.692334	0.308	0.101	0.0357502	hair cell response
snu13b	2.3e-06	-0.640293	0.034	0.209	0.0359791	support cell response
fbl	2.31e-06	-0.56444	0.061	0.266	0.0360354	support cell response
sncb	2.32e-06	0.705866	0.161	0.013	0.0362522	hair cell response
atp5l	2.36e-06	-0.454533	0.559	0.741	0.0369454	hair cell response
rpl38	2.38e-06	-0.379617	0.837	0.915	0.037136	support cell response
cox8b	2.46e-06	-0.660898	0.057	0.222	0.0384007	hair cell response
ap3m2	2.5e-06	0.651594	0.303	0.089	0.0390425	hair cell response
cldne	2.51e-06	-0.875292	0.068	0.26	0.039208	support cell response
higd1a	2.54e-06	-0.567907	0.322	0.525	0.039693	hair cell response
ptgdsb.2	2.54e-06	0.852104	0.204	0.04	0.0397258	support cell response
selenow1	2.62e-06	0.681489	0.442	0.205	0.0408807	progenitor cell response
sf1	2.62e-06	0.624628	0.294	0.089	0.0408964	hair cell response
hmgn2	2.65e-06	0.709369	0.469	0.22	0.0414369	support cell response
hspb8	2.66e-06	-0.9421	0.019	0.146	0.0415078	hair cell response
ctnnb2	2.78e-06	-0.699704	0.327	0.531	0.0434267	support cell response
rpl6	2.84e-06	0.412732	0.829	0.804	0.044443	hair cell response
frya	2.88e-06	0.74189	0.308	0.101	0.0450037	hair cell response
sall3b	3.08e-06	0.650479	0.185	0.025	0.0481277	hair cell response
ier2a	3.14e-06	-0.632227	0.381	0.599	0.0490299	support cell response
brdt	3.15e-06	0.850126	0.218	0.044	0.0492315	hair cell response
ak1	3.22e-06	0.668201	0.34	0.13	0.0503988	support cell response
ybx1	3.25e-06	0.35553	0.96	0.884	0.0508495	progenitor cell response
mdh1aa	3.26e-06	0.70484	0.383	0.143	0.0509078	progenitor cell response
zgc:77486.1	3.26e-06	-0.62036	0.034	0.209	0.0510089	support cell response
prmt1	3.38e-06	-0.674736	0.143	0.356	0.0527979	support cell response
rbm8a	3.44e-06	-0.650184	0.238	0.463	0.0536941	support cell response
sat1a.2	3.47e-06	1.0653	0.863	0.804	0.0542506	hair cell response
pinx1	3.5e-06	-0.658773	0.047	0.203	0.0547417	hair cell response
ppdpfb	3.64e-06	-0.648045	0.517	0.696	0.0569669	progenitor cell response
h1f0	3.66e-06	0.891488	0.54	0.316	0.0572547	hair cell response
adgrg1.1	3.75e-06	-0.73615	0.137	0.321	0.0586572	progenitor cell response
ctnnb1	3.81e-06	0.655597	0.327	0.114	0.0595303	hair cell response
rpl32	3.88e-06	0.262315	0.98	0.972	0.0605812	support cell response
fthl29	4.04e-06	-0.587128	0.034	0.161	0.0631598	progenitor cell response
ap3d1	4.04e-06	0.660521	0.318	0.114	0.0631855	hair cell response
zgc:158343	4.26e-06	-1.06893	0.18	0.386	0.066556	hair cell response
wu:fi04e12	4.34e-06	0.573689	0.279	0.085	0.0678243	support cell response
rpl23a	4.34e-06	0.325481	0.939	0.915	0.067833	support cell response
atp1b2b	4.38e-06	0.680418	0.422	0.19	0.0684351	hair cell response
nop2	4.39e-06	-0.581568	0.02	0.181	0.0686411	support cell response
si:busm1-57f23.1	4.4e-06	-0.961834	0.014	0.164	0.0688164	support cell response
ube2al	4.52e-06	-0.70581	0.265	0.469	0.0706011	support cell response
hp1bp3	4.76e-06	0.528713	0.177	0.028	0.0744125	support cell response
spry2	4.85e-06	0.653594	0.227	0.051	0.0758706	hair cell response
id2b	4.85e-06	0.406999	0.592	0.311	0.0758742	support cell response
AL929435.1	4.93e-06	0.569592	0.211	0.045	0.0770556	support cell response
cib2	4.93e-06	0.65124	0.194	0.032	0.0770762	hair cell response
im:7152348	5e-06	-0.672586	0.15	0.373	0.0781591	support cell response
si:ch211-217k17.7	5.03e-06	-0.54114	0.078	0.241	0.0785632	progenitor cell response
rplp2l	5.07e-06	-0.279838	0.877	0.981	0.0792424	hair cell response
gfi1aa	5.12e-06	0.871731	0.261	0.076	0.0799777	hair cell response
trafd1	5.25e-06	0.804625	0.137	0.006	0.082033	hair cell response
si:ch211-235m3.10	5.3e-06	0.849043	0.137	0.006	0.082849	hair cell response
CR925719.1	5.4e-06	0.794023	0.232	0.057	0.0843776	hair cell response
pik3r2	5.62e-06	0.529509	0.224	0.051	0.0878328	support cell response
ddx61	5.69e-06	-0.670893	0.197	0.424	0.0889634	support cell response
tsc22d1	5.76e-06	0.473526	0.517	0.266	0.0900454	support cell response
mhc1zba	5.77e-06	0.554483	0.558	0.345	0.0901417	support cell response
safb	6.75e-06	0.659382	0.19	0.032	0.105484	hair cell response
msna	6.84e-06	-0.558501	0.435	0.644	0.106885	support cell response
id1	6.93e-06	0.389629	0.723	0.455	0.108253	progenitor cell response
slc25a5	7e-06	0.252532	0.981	0.964	0.109445	progenitor cell response
rps21	7e-06	-0.268791	0.972	0.991	0.109446	progenitor cell response
atp5mc3b	7.33e-06	0.441486	0.732	0.509	0.114507	progenitor cell response
rnd3a	7.36e-06	-0.518525	0.327	0.537	0.115059	support cell response
tp53inp1	7.36e-06	-0.696499	0.146	0.321	0.11506	progenitor cell response
pabpc1b	7.44e-06	0.591512	0.429	0.203	0.116301	support cell response
mxi1	7.7e-06	0.49426	0.218	0.051	0.120326	support cell response
bdnf	7.7e-06	0.613453	0.313	0.108	0.120329	hair cell response
ccar1	7.81e-06	0.642337	0.118	0	0.122087	hair cell response
tfeb	7.84e-06	-0.70355	0.034	0.198	0.122494	support cell response
rps19	7.86e-06	0.253015	0.993	0.983	0.122838	support cell response
psmb7	7.94e-06	-0.656977	0.082	0.271	0.12406	support cell response
tbx1	8.07e-06	0.623025	0.204	0.045	0.126122	support cell response
hspb1	8.14e-06	-1.16533	0.088	0.277	0.127159	support cell response
prelid1a	8.2e-06	-0.627157	0.122	0.328	0.1281	support cell response
clic5b	8.41e-06	0.720418	0.147	0.013	0.131437	hair cell response
si:ch73-335l21.4	8.56e-06	-0.555287	0.776	0.83	0.133771	progenitor cell response
mknk2b	8.61e-06	-0.610187	0.256	0.456	0.134525	hair cell response
sall1a	8.8e-06	0.638984	0.256	0.07	0.137559	hair cell response
strc	9.04e-06	0.647973	0.133	0.006	0.141289	hair cell response
ppp2cb	9.11e-06	-0.59437	0.177	0.407	0.142427	support cell response
rps19	9.15e-06	-0.253225	0.91	1	0.143041	hair cell response
snrpd1	9.16e-06	-0.633497	0.082	0.271	0.143176	support cell response
zc3h4	9.57e-06	0.70385	0.147	0.013	0.149631	hair cell response
igsf9a	9.63e-06	0.630647	0.299	0.101	0.150514	hair cell response
metrnla	9.64e-06	-0.486092	0.025	0.134	0.150713	progenitor cell response
zgc:162730	9.78e-06	-0.509813	0.68	0.791	0.152915	support cell response
si:ch211-172l8.4	9.83e-06	0.979621	0.308	0.12	0.153607	hair cell response
cebpg	1e-05	-0.579704	0.14	0.321	0.156229	progenitor cell response
pls1	1.01e-05	0.734015	0.246	0.07	0.158222	hair cell response
rhov	1.02e-05	-0.730128	0.041	0.203	0.158846	support cell response
hccsb	1.02e-05	-0.526677	0.025	0.134	0.159619	progenitor cell response
psma1	1.04e-05	0.610484	0.398	0.184	0.162542	hair cell response
zbtb16a	1.09e-05	0.528895	0.17	0.028	0.169759	support cell response
rrad	1.1e-05	-0.59054	0.041	0.209	0.172057	support cell response
mif	1.11e-05	0.603814	0.28	0.071	0.172831	progenitor cell response
cotl1	1.13e-05	-0.622476	0.068	0.249	0.176378	support cell response
rtn4a	1.13e-05	-0.687079	0.218	0.393	0.1767	progenitor cell response
sdc4	1.13e-05	-0.366856	0.766	0.866	0.176702	progenitor cell response
copz1	1.15e-05	0.625934	0.227	0.057	0.179299	hair cell response
ubc	1.19e-05	-0.396703	0.706	0.804	0.18595	hair cell response
zgc:113162	1.22e-05	0.730364	0.114	0	0.190783	hair cell response
flii	1.22e-05	-0.696658	0.054	0.226	0.191424	support cell response
rps17	1.25e-05	0.359539	0.905	0.768	0.194653	support cell response
clstn1	1.28e-05	0.711047	0.445	0.214	0.200446	progenitor cell response
rhpn2	1.3e-05	-0.629013	0.286	0.492	0.202755	support cell response
spry2	1.3e-05	0.554214	0.19	0.04	0.203481	support cell response
sgip1a	1.31e-05	0.652387	0.275	0.089	0.205339	hair cell response
slc38a2	1.32e-05	-0.64522	0.109	0.294	0.206242	support cell response
atp5f1e	1.34e-05	-0.52996	0.393	0.563	0.209098	hair cell response
selenop	1.35e-05	0.64985	0.442	0.237	0.211725	support cell response
rpl9	1.36e-05	0.478397	0.829	0.797	0.212772	hair cell response
clic4	1.39e-05	-0.613175	0.146	0.321	0.216974	progenitor cell response
nppc	1.4e-05	-0.686131	0.031	0.143	0.218848	progenitor cell response
si:ch211-236l14.4	1.44e-05	0.492782	0.354	0.141	0.224985	support cell response
dusp5	1.45e-05	-0.759681	0.19	0.366	0.225899	progenitor cell response
rps26	1.47e-05	-0.368276	0.787	0.886	0.230038	hair cell response
TXN	1.47e-05	0.45425	0.707	0.509	0.230532	progenitor cell response
si:ch211-195b13.1	1.49e-05	0.570518	0.45	0.222	0.233599	hair cell response
mt-nd3	1.51e-05	-0.414076	0.526	0.709	0.23675	hair cell response
bmp4	1.53e-05	0.582706	0.156	0.023	0.239032	support cell response
cxcl8a	1.6e-05	-1.0256	0.007	0.136	0.249371	support cell response
mid1ip1l	1.64e-05	0.760724	0.181	0.018	0.255868	progenitor cell response
tnip1	1.64e-05	-0.625708	0.184	0.384	0.256967	support cell response
sgk1	1.65e-05	0.492542	0.611	0.402	0.257324	progenitor cell response
eif2s2	1.68e-05	-0.593376	0.122	0.322	0.262104	support cell response
oga	1.68e-05	0.560595	0.18	0.032	0.262829	hair cell response
mapk14b	1.7e-05	-0.723563	0.047	0.184	0.265516	hair cell response
eif4e1c	1.7e-05	-0.598538	0.122	0.316	0.26605	support cell response
josd2	1.72e-05	-0.481271	0.016	0.107	0.268064	progenitor cell response
ankrd12	1.76e-05	-0.579532	0.087	0.241	0.275736	progenitor cell response
appa	1.77e-05	0.530678	0.567	0.312	0.275948	progenitor cell response
ankrd22	1.77e-05	-0.730309	0.137	0.304	0.276948	progenitor cell response
cdc42se1	1.78e-05	-0.448468	0.016	0.107	0.277681	progenitor cell response
ola1	1.78e-05	0.648148	0.347	0.147	0.278427	support cell response
hmgb1a	1.8e-05	0.466747	0.489	0.232	0.281681	progenitor cell response
igfbp1a	1.86e-05	-0.804742	0.116	0.311	0.290817	support cell response
rps24	1.89e-05	-0.261701	0.848	0.981	0.2947	hair cell response
hmgn7	1.9e-05	0.548939	0.347	0.147	0.297007	support cell response
vcp	1.91e-05	-0.555578	0.15	0.356	0.297856	support cell response
impdh1b	1.91e-05	-0.44714	0.016	0.107	0.297909	progenitor cell response
eif3g	1.96e-05	0.582848	0.435	0.237	0.305736	support cell response
efhd1	1.98e-05	0.629403	0.399	0.179	0.308706	progenitor cell response
her9	1.98e-05	-1.03965	0.143	0.333	0.310046	support cell response
raver2	2e-05	0.457031	0.129	0.011	0.311962	support cell response
rfx2	2.02e-05	0.691681	0.199	0.044	0.315266	hair cell response
elovl1b	2.02e-05	-0.547272	0.197	0.407	0.315949	support cell response
ppig	2.05e-05	0.732169	0.218	0.057	0.320187	hair cell response
zfand2a	2.06e-05	-0.676776	0.081	0.234	0.322113	hair cell response
raph1b	2.07e-05	-0.515136	0.04	0.161	0.32421	progenitor cell response
tubb2b	2.08e-05	0.794944	0.283	0.089	0.325527	progenitor cell response
ctnnb2	2.08e-05	-0.693555	0.187	0.366	0.325527	progenitor cell response
fat1a	2.1e-05	0.465682	0.259	0.085	0.328333	support cell response
si:ch211-98n17.5	2.11e-05	0.659869	0.123	0.006	0.329063	hair cell response
rrs1	2.13e-05	-0.578542	0.056	0.188	0.333056	progenitor cell response
spint1a	2.13e-05	-0.544703	0.265	0.475	0.333674	support cell response
lmna	2.14e-05	-0.645387	0.076	0.228	0.334774	hair cell response
slc43a2b	2.18e-05	0.741668	0.427	0.214	0.340047	progenitor cell response
cab39l	2.23e-05	-0.597764	0.034	0.186	0.348514	support cell response
myef2	2.23e-05	0.627423	0.123	0.006	0.34888	hair cell response
ell2	2.24e-05	0.552877	0.152	0.019	0.3502	hair cell response
fis1	2.24e-05	-0.555816	0.05	0.179	0.350723	progenitor cell response
ddx61	2.24e-05	-0.618519	0.209	0.393	0.350754	progenitor cell response
tob1a	2.34e-05	0.669899	0.477	0.268	0.366015	progenitor cell response
cops4	2.35e-05	0.575802	0.251	0.076	0.367593	hair cell response
rasd1	2.35e-05	1.01998	0.284	0.108	0.367669	hair cell response
tpm4a	2.4e-05	-0.575637	0.009	0.108	0.375263	hair cell response
pkig	2.42e-05	-0.587726	0.128	0.295	0.377853	progenitor cell response
ahsa1b	2.43e-05	-0.538337	0.028	0.152	0.379109	hair cell response
si:ch211-153b23.5	2.44e-05	-1.01186	0.069	0.205	0.380606	progenitor cell response
zgc:153911	2.45e-05	-0.761373	0.038	0.165	0.382413	hair cell response
cyth1a.1	2.49e-05	-0.568081	0.041	0.198	0.389364	support cell response
myo6b	2.51e-05	0.55745	0.37	0.158	0.392659	hair cell response
aplp2	2.54e-05	0.58278	0.355	0.134	0.397409	progenitor cell response
fscn2b	2.62e-05	0.673717	0.147	0.019	0.409992	hair cell response
kdm6bb	2.62e-05	0.619946	0.327	0.133	0.410133	hair cell response
atoh1a	2.64e-05	0.663142	0.293	0.089	0.412319	progenitor cell response
tax1bp3	2.65e-05	-0.608762	0.056	0.188	0.414853	progenitor cell response
bysl	2.69e-05	-0.514187	0.059	0.196	0.421033	progenitor cell response
cebpb	2.7e-05	-0.62099	0.355	0.545	0.421952	progenitor cell response
chac1	2.7e-05	-0.492139	0.469	0.62	0.422689	hair cell response
atp1a3b	2.71e-05	0.449932	0.754	0.614	0.423022	hair cell response
tac3a	2.71e-05	-0.598394	0	0.113	0.42326	support cell response
zfhx3	2.73e-05	0.368134	0.415	0.181	0.42622	support cell response
hdgfl2	2.78e-05	0.732274	0.171	0.032	0.435037	hair cell response
trib3	2.82e-05	-0.615317	0.367	0.525	0.440633	support cell response
etf1b	2.83e-05	-0.51007	0.327	0.531	0.442116	support cell response
itpkcb	2.88e-05	-0.655159	0.102	0.282	0.449528	support cell response
ugt8	2.94e-05	0.619487	0.46	0.241	0.45997	hair cell response
mylipa	2.96e-05	0.653747	0.204	0.051	0.462803	hair cell response
ptmab	2.97e-05	-0.360646	0.711	0.842	0.463744	hair cell response
rpl30	2.98e-05	-0.263352	0.91	0.968	0.46636	hair cell response
mt-nd2	3.03e-05	-0.325531	0.782	0.886	0.473558	hair cell response
p4ha1b	3.04e-05	0.671864	0.156	0.009	0.475471	progenitor cell response
tagln2	3.05e-05	-0.693239	0.121	0.286	0.476547	progenitor cell response
nop2	3.05e-05	-0.556535	0.062	0.196	0.476781	progenitor cell response
epb41l5	3.11e-05	-0.615047	0.136	0.328	0.485954	support cell response
tuba1c	3.14e-05	0.479822	0.184	0.04	0.490258	support cell response
actn1	3.19e-05	-0.532231	0.053	0.179	0.498982	progenitor cell response
sars	3.25e-05	-0.517807	0.027	0.169	0.50737	support cell response
pabpc1b	3.29e-05	0.693211	0.283	0.089	0.514477	progenitor cell response
ptp4a2b	3.3e-05	-0.431048	0.455	0.627	0.515783	hair cell response
fosl1a	3.32e-05	-0.397487	0.794	0.884	0.518297	progenitor cell response
sox4b	3.33e-05	-0.795115	0.19	0.348	0.520992	hair cell response
mt-nd1	3.33e-05	-0.378665	0.785	0.857	0.52121	progenitor cell response
zgc:158291	3.36e-05	0.564355	0.185	0.038	0.525473	hair cell response
zgc:162730	3.39e-05	-0.609491	0.312	0.5	0.52981	progenitor cell response
pir	3.39e-05	-0.770789	0.014	0.141	0.530014	support cell response
sec61g	3.39e-05	-0.383595	0.738	0.83	0.530292	progenitor cell response
hsp70.2	3.42e-05	-0.710153	0.72	0.777	0.53427	progenitor cell response
myo18aa	3.43e-05	0.475326	0.184	0.04	0.535419	support cell response
rps12	3.52e-05	0.250238	0.966	0.96	0.550633	support cell response
chmp1b	3.52e-05	-0.573873	0.17	0.356	0.55082	support cell response
hspb8	3.53e-05	-0.752656	0.068	0.232	0.551427	support cell response
ctnnd1	3.55e-05	-0.500619	0.122	0.322	0.555268	support cell response
cebpb	3.61e-05	-0.728216	0.123	0.285	0.564119	hair cell response
si:dkeyp-117h8.2	3.61e-05	0.477327	0.211	0.056	0.564435	support cell response
gdpd5a	3.61e-05	-0.510891	0.034	0.181	0.564641	support cell response
jak1	3.66e-05	-0.517449	0.224	0.424	0.571645	support cell response
caskin1	3.69e-05	0.47304	0.211	0.056	0.57723	support cell response
arf2a	3.7e-05	0.429561	0.488	0.241	0.578835	hair cell response
hax1	3.71e-05	-0.512575	0.022	0.116	0.580463	progenitor cell response
dnajc6	3.74e-05	0.537658	0.194	0.044	0.584341	hair cell response
mapk4	3.75e-05	0.697845	0.246	0.082	0.58616	hair cell response
abat	3.76e-05	0.369771	0.109	0.006	0.586907	support cell response
hbba1	3.78e-05	1.34249	0.137	0	0.591333	progenitor cell response
keap1a	3.82e-05	-0.598001	0.102	0.282	0.596452	support cell response
irx2a	3.83e-05	0.593312	0.204	0.051	0.59925	hair cell response
rps2	3.84e-05	0.261967	0.986	0.96	0.599907	support cell response
hspa4a	3.84e-05	-0.670796	0.284	0.437	0.600727	hair cell response
zc3h13	3.89e-05	0.387587	0.122	0.011	0.608037	support cell response
pdia3	3.93e-05	0.52178	0.497	0.288	0.613846	support cell response
krt8	3.93e-05	-0.450946	0.33	0.536	0.614525	progenitor cell response
otogl	3.94e-05	0.68652	0.415	0.226	0.616079	support cell response
tdh	3.94e-05	0.645232	0.411	0.214	0.616099	progenitor cell response
zmiz1a	3.97e-05	0.632304	0.156	0.025	0.620307	hair cell response
myclb	4.09e-05	0.698384	0.308	0.12	0.638517	hair cell response
pkp1b	4.15e-05	-0.611067	0.131	0.295	0.649009	progenitor cell response
ptgdsb.1	4.16e-05	0.939249	0.19	0.051	0.649673	support cell response
fxyd6l	4.17e-05	0.699836	0.237	0.062	0.651217	progenitor cell response
irx3a	4.22e-05	0.672226	0.166	0.032	0.659958	hair cell response
spint1a	4.22e-05	-0.542765	0.137	0.304	0.66024	progenitor cell response
ddx6	4.28e-05	0.579798	0.422	0.222	0.668933	hair cell response
hsp70l	4.31e-05	-0.45545	0.973	0.972	0.673632	support cell response
pou4f1	4.46e-05	0.648503	0.346	0.152	0.697306	hair cell response
prdx5	4.5e-05	0.517556	0.354	0.158	0.703233	support cell response
atp5mc3b	4.51e-05	0.396911	0.701	0.548	0.704247	support cell response
spock3	4.52e-05	0.716026	0.184	0.045	0.706898	support cell response
rpl5a	4.61e-05	0.3442	0.844	0.684	0.720648	support cell response
hsp90b1	4.62e-05	0.715596	0.287	0.098	0.722747	progenitor cell response
stc2a	4.63e-05	0.861494	0.163	0.034	0.723736	support cell response
tagapa	4.71e-05	0.599882	0.261	0.089	0.735424	hair cell response
znf865	4.73e-05	0.57341	0.251	0.082	0.73853	hair cell response
bag3	4.73e-05	-0.690263	0.033	0.152	0.739404	hair cell response
si:ch211-152f23.5	4.73e-05	0.746095	0.134	0	0.740003	progenitor cell response
si:ch211-237l4.6	4.76e-05	0.535591	0.218	0.062	0.744219	support cell response
hk1	4.77e-05	0.553402	0.45	0.247	0.744882	hair cell response
rpl7l1	4.77e-05	-0.557657	0.062	0.188	0.745253	progenitor cell response
foxo3b	4.79e-05	0.544134	0.184	0.045	0.748338	support cell response
eif3k	4.84e-05	0.601138	0.458	0.241	0.757023	progenitor cell response
rplp2l	4.85e-05	0.266716	0.98	0.938	0.75744	support cell response
sod1	4.95e-05	0.547808	0.51	0.282	0.773148	support cell response
msna	4.96e-05	-0.529146	0.283	0.482	0.774837	progenitor cell response
eif6	5.02e-05	-0.514585	0.112	0.268	0.784757	progenitor cell response
ahsa1b	5.06e-05	-0.606166	0.04	0.152	0.790151	progenitor cell response
mt-nd3	5.06e-05	-0.484483	0.442	0.627	0.790782	support cell response
atp5po	5.07e-05	0.478681	0.435	0.22	0.793126	support cell response
iqsec1b	5.13e-05	0.610783	0.37	0.171	0.802421	hair cell response
zgc:153738	5.14e-05	0.687166	0.128	0.013	0.804089	hair cell response
srsf11	5.16e-05	0.560218	0.27	0.095	0.805971	hair cell response
ddx24	5.19e-05	-0.520746	0.027	0.164	0.811923	support cell response
tjap1	5.2e-05	0.652518	0.199	0.051	0.813502	hair cell response
efhd1	5.22e-05	0.505358	0.49	0.288	0.816066	support cell response
med19a	5.23e-05	-0.534634	0.041	0.186	0.817828	support cell response
stk25a	5.24e-05	0.56403	0.128	0.013	0.818737	hair cell response
chchd2	5.25e-05	-0.600616	0.143	0.304	0.820623	progenitor cell response
pde4ba	5.33e-05	-0.614789	0.286	0.458	0.832876	support cell response
grxcr1	5.39e-05	0.624929	0.199	0.051	0.842782	hair cell response
sparc	5.46e-05	0.415347	0.763	0.58	0.853559	progenitor cell response
eif3s10	5.5e-05	0.572323	0.374	0.184	0.859695	hair cell response
rpl34	5.51e-05	0.259441	0.98	0.893	0.860663	support cell response
cox6a1	5.6e-05	0.523322	0.421	0.196	0.874905	progenitor cell response
si:ch211-195b15.8	5.92e-05	0.502635	0.299	0.113	0.925563	support cell response
eno1a	5.93e-05	0.609332	0.324	0.125	0.926293	progenitor cell response
twistnb	5.96e-05	-0.461049	0.014	0.136	0.932278	support cell response
tmprss4a	5.96e-05	-0.465984	0.014	0.136	0.932278	support cell response
atf3	6.14e-05	-0.488678	0.729	0.821	0.959521	progenitor cell response
naca	6.18e-05	0.257777	0.963	0.92	0.966118	progenitor cell response
hspb8	6.23e-05	-0.607383	0.047	0.161	0.973526	progenitor cell response
mbd2	6.26e-05	-0.606439	0.061	0.215	0.978199	support cell response
zfr	6.27e-05	0.487576	0.163	0.034	0.979765	support cell response
sdc4	6.3e-05	-0.538273	0.313	0.494	0.984209	hair cell response
pfn2	6.3e-05	-0.512943	0.531	0.655	0.985202	support cell response
CSDC2 (1 of many)	6.36e-05	-0.573985	0.007	0.119	0.994087	support cell response
otofa	0.000123893	1.24223	0.142	0.025	1	hair cell response
h1fx	0.0232077	0.961915	0.341	0.241	1	hair cell response
per1a	0.000298588	0.898439	0.118	0.019	1	hair cell response
rtn4rl2b	0.00102916	0.85515	0.379	0.215	1	hair cell response
nfkbiab	0.0114074	0.852182	0.346	0.241	1	hair cell response
per1b	9.15e-05	0.825051	0.237	0.082	1	hair cell response
fam228a	0.00252438	0.806255	0.256	0.127	1	hair cell response
tectb	0.000851043	0.787243	0.133	0.032	1	hair cell response
dbpb	0.000174206	0.767997	0.114	0.013	1	hair cell response
ddit3	0.00715395	0.723638	0.393	0.278	1	hair cell response
ciarta	0.000193152	0.719093	0.256	0.101	1	hair cell response
rab3ip	0.000112509	0.700837	0.204	0.063	1	hair cell response
si:dkey-222f2.1	0.000113887	0.646895	0.555	0.367	1	hair cell response
rassf1	0.000267478	0.632552	0.251	0.101	1	hair cell response
myo15b	0.00336908	0.631422	0.161	0.063	1	hair cell response
cltca	6.87e-05	0.628496	0.37	0.177	1	hair cell response
hcn5	0.000509012	0.622504	0.318	0.165	1	hair cell response
sptbn1	6.87e-05	0.621212	0.218	0.063	1	hair cell response
nfe2l2a	7.77e-05	0.619568	0.27	0.101	1	hair cell response
letm2	0.000365207	0.60845	0.313	0.146	1	hair cell response
ift27	0.000217321	0.605516	0.18	0.051	1	hair cell response
tescb	0.000714868	0.604605	0.166	0.051	1	hair cell response
gb:eh456644	0.000717646	0.600341	0.218	0.089	1	hair cell response
insm1b	0.000200394	0.60005	0.152	0.032	1	hair cell response
alms1	0.000113469	0.597114	0.175	0.044	1	hair cell response
fgf10a	9.28e-05	0.592968	0.147	0.025	1	hair cell response
nfkbib	0.00703719	0.592325	0.223	0.12	1	hair cell response
ctbp2a	0.00127916	0.588389	0.156	0.051	1	hair cell response
txnipa	0.00233719	0.588236	0.308	0.171	1	hair cell response
tuba8l3	0.000826588	0.582768	0.152	0.044	1	hair cell response
cnot1	8.66e-05	0.578392	0.171	0.038	1	hair cell response
ostc	0.00033126	0.57683	0.175	0.051	1	hair cell response
dll4	0.000497224	0.571771	0.18	0.057	1	hair cell response
rab11fip1a	0.000349284	0.570619	0.118	0.019	1	hair cell response
mex3b	6.62e-05	0.57009	0.152	0.025	1	hair cell response
rps27l	0.0037246	0.569397	0.18	0.076	1	hair cell response
sox13	0.00176901	0.568413	0.123	0.032	1	hair cell response
KIF2A	9.13e-05	0.563918	0.147	0.025	1	hair cell response
capgb	0.00111262	0.562935	0.128	0.032	1	hair cell response
skor1a	0.000433578	0.560933	0.251	0.101	1	hair cell response
map2	9.97e-05	0.556186	0.171	0.038	1	hair cell response
pclob	0.000123623	0.556089	0.365	0.177	1	hair cell response
egr2a	0.00514119	0.555769	0.109	0.032	1	hair cell response
si:ch211-38m6.6	0.000157259	0.554101	0.142	0.025	1	hair cell response
zdhhc16b	0.00142082	0.552317	0.408	0.253	1	hair cell response
vma21	6.73e-05	0.551561	0.237	0.076	1	hair cell response
map2k2a	0.000168773	0.549147	0.128	0.019	1	hair cell response
hipk3a	0.000282019	0.544476	0.327	0.158	1	hair cell response
etv5a	0.000215357	0.543513	0.137	0.025	1	hair cell response
spry4	0.00103167	0.542691	0.355	0.196	1	hair cell response
relb	0.00465817	0.542056	0.341	0.203	1	hair cell response
nfkb2	0.00483819	0.540634	0.237	0.12	1	hair cell response
nr1d2b	0.00503363	0.540375	0.204	0.095	1	hair cell response
lsm12a	7.33e-05	0.539651	0.209	0.057	1	hair cell response
kdm7ab	0.0013437	0.539436	0.199	0.076	1	hair cell response
golga1	0.00259672	0.53934	0.128	0.038	1	hair cell response
pdia3	0.00338652	0.537854	0.251	0.127	1	hair cell response
ezra	8.47e-05	0.537731	0.109	0.006	1	hair cell response
kmt2ca	0.000551626	0.536366	0.19	0.063	1	hair cell response
slc1a3a	0.00330451	0.53507	0.156	0.057	1	hair cell response
rdh12	0.000129505	0.533883	0.104	0.006	1	hair cell response
tbc1d16	0.000325895	0.531984	0.133	0.025	1	hair cell response
man1a1	0.000285197	0.528753	0.156	0.038	1	hair cell response
col18a1a	0.000473403	0.528343	0.185	0.057	1	hair cell response
b2m	0.0375528	0.526687	0.545	0.443	1	hair cell response
tmbim1b	0.000339903	0.523342	0.18	0.051	1	hair cell response
fcho2	0.000203459	0.522661	0.185	0.051	1	hair cell response
irs2b	0.0234976	0.521241	0.237	0.146	1	hair cell response
cplx2	0.000603975	0.521153	0.114	0.019	1	hair cell response
zfhx3	0.000483628	0.520909	0.204	0.07	1	hair cell response
gpx2	0.000365042	0.520079	0.45	0.266	1	hair cell response
hist2h2l	0.000382059	0.519946	0.284	0.127	1	hair cell response
rheb	0.000152366	0.518777	0.142	0.025	1	hair cell response
sh2d4ba	0.000903025	0.517628	0.142	0.038	1	hair cell response
sfpq	0.000224123	0.517462	0.232	0.082	1	hair cell response
zfr	0.000115453	0.516873	0.251	0.089	1	hair cell response
mef2d	0.00465662	0.509492	0.232	0.114	1	hair cell response
eef1a1b	0.000458656	0.507372	0.185	0.057	1	hair cell response
psmb4	0.000213028	0.507024	0.27	0.108	1	hair cell response
ankrd13c	0.000229846	0.506439	0.161	0.038	1	hair cell response
gpatch8	7.04e-05	0.504334	0.175	0.038	1	hair cell response
jupa	0.000432113	0.501179	0.355	0.184	1	hair cell response
wtap	0.00123143	0.501157	0.137	0.038	1	hair cell response
apba1a	0.000622545	0.500684	0.284	0.133	1	hair cell response
cdc14ab	0.00291855	0.499634	0.137	0.044	1	hair cell response
tob1a	0.00146137	0.499521	0.384	0.222	1	hair cell response
caskb	0.000413001	0.497699	0.104	0.013	1	hair cell response
zswim5	0.00131656	0.497277	0.227	0.095	1	hair cell response
atp11a	0.00380715	0.495919	0.142	0.051	1	hair cell response
fut8a	0.000345918	0.495533	0.166	0.044	1	hair cell response
eif4g2b	0.000661048	0.495432	0.246	0.101	1	hair cell response
nnt	0.000513926	0.494696	0.152	0.038	1	hair cell response
arfgef1	0.000987302	0.49389	0.232	0.095	1	hair cell response
tnfaip8l1	0.000288796	0.493035	0.123	0.019	1	hair cell response
map7d3	0.000274944	0.49152	0.123	0.019	1	hair cell response
mindy4b	0.000443646	0.491315	0.152	0.038	1	hair cell response
cox6b1	0.00131853	0.491116	0.275	0.133	1	hair cell response
ap1g1	0.000157259	0.490891	0.142	0.025	1	hair cell response
si:dkeyp-46h3.1	0.000129505	0.488875	0.104	0.006	1	hair cell response
pgam1b	0.00272506	0.488838	0.147	0.051	1	hair cell response
cx30.3	0.0112883	0.486367	0.147	0.063	1	hair cell response
btc	0.00144616	0.485619	0.355	0.184	1	hair cell response
ier2b	0.00282613	0.483654	0.531	0.405	1	hair cell response
zgc:154006	0.000696304	0.483244	0.227	0.089	1	hair cell response
fam120c	0.001964	0.483004	0.308	0.165	1	hair cell response
trim3b	0.00172754	0.482871	0.28	0.133	1	hair cell response
sptan1	0.000102844	0.482134	0.303	0.12	1	hair cell response
zgc:77880	8.17e-05	0.482084	0.137	0.019	1	hair cell response
2021-03-06	0.000609617	0.481521	0.218	0.082	1	hair cell response
klhl30	0.00048877	0.480931	0.28	0.12	1	hair cell response
tet2	0.00046643	0.480012	0.104	0.013	1	hair cell response
enc1	0.00057719	0.480006	0.242	0.095	1	hair cell response
pak1	0.000123164	0.479845	0.28	0.108	1	hair cell response
ppp1r10	0.00275144	0.478767	0.218	0.101	1	hair cell response
rab4b	0.00340084	0.478592	0.104	0.025	1	hair cell response
fus	0.0146425	0.478327	0.194	0.101	1	hair cell response
ppme1	0.00110471	0.477083	0.152	0.044	1	hair cell response
fam3c	0.00295614	0.476336	0.218	0.101	1	hair cell response
tm9sf2	0.000544118	0.475834	0.194	0.063	1	hair cell response
kdm5c	0.000505608	0.475559	0.213	0.076	1	hair cell response
dyrk2	0.000290633	0.474192	0.209	0.07	1	hair cell response
hivep1	0.00340305	0.472879	0.147	0.051	1	hair cell response
myo15aa	0.000665022	0.472779	0.114	0.019	1	hair cell response
si:ch211-232b12.5	0.00493748	0.472089	0.166	0.07	1	hair cell response
kdm5bb	0.000782168	0.471997	0.166	0.051	1	hair cell response
tfg	0.000179401	0.471844	0.445	0.241	1	hair cell response
bcl6ab	0.00465282	0.470558	0.142	0.051	1	hair cell response
galnt1	0.000579154	0.470188	0.137	0.032	1	hair cell response
akap8l	0.000416994	0.469505	0.299	0.133	1	hair cell response
h3f3b.1.2	0.000274107	0.469368	0.649	0.456	1	hair cell response
xirp2a	0.000134762	0.468863	0.118	0.013	1	hair cell response
si:ch73-1a9.3	0.000258406	0.468727	0.303	0.133	1	hair cell response
si:ch211-272n13.3	0.000542937	0.46839	0.128	0.025	1	hair cell response
tox	0.000622909	0.467987	0.303	0.139	1	hair cell response
si:dkey-19b23.13	0.00140462	0.467653	0.128	0.032	1	hair cell response
coq10b	0.00898893	0.467108	0.313	0.184	1	hair cell response
mark3a	0.000693631	0.465608	0.147	0.038	1	hair cell response
rab11ba	0.00173226	0.465359	0.227	0.101	1	hair cell response
ppip5k1a	0.00129464	0.464672	0.104	0.019	1	hair cell response
hcfc1b	0.00044665	0.464379	0.104	0.013	1	hair cell response
mycb	0.00133664	0.463279	0.389	0.222	1	hair cell response
GRXCR1	0.0047495	0.461365	0.256	0.133	1	hair cell response
ppp1caa	0.000318325	0.460899	0.204	0.063	1	hair cell response
si:ch73-46j18.5	0.000329865	0.460178	0.412	0.215	1	hair cell response
gcnt4a	0.000967976	0.459975	0.261	0.114	1	hair cell response
lrba	0.000114526	0.457904	0.389	0.184	1	hair cell response
srrm4	0.0012653	0.45564	0.384	0.215	1	hair cell response
srsf9	0.000913821	0.454224	0.109	0.019	1	hair cell response
ak8	0.000608856	0.45401	0.114	0.019	1	hair cell response
eif4e1c	0.00323712	0.453007	0.275	0.146	1	hair cell response
prr15la	0.000580674	0.452523	0.308	0.139	1	hair cell response
tmsb	0.0012116	0.452513	0.128	0.032	1	hair cell response
nfyc	0.00305627	0.451457	0.128	0.038	1	hair cell response
h2afvb	0.000995522	0.451236	0.479	0.316	1	hair cell response
twf2a	0.00033632	0.449676	0.313	0.139	1	hair cell response
slc12a2	0.00324657	0.448462	0.327	0.184	1	hair cell response
arpc3	0.000927399	0.447948	0.223	0.089	1	hair cell response
jun	0.000183975	0.446477	0.839	0.778	1	hair cell response
nipa2	0.00462202	0.446275	0.194	0.089	1	hair cell response
amfra	0.00135729	0.446166	0.104	0.019	1	hair cell response
csnk1a1	0.000383331	0.445575	0.445	0.266	1	hair cell response
si:ch211-281l24.3	0.002022	0.444121	0.166	0.057	1	hair cell response
PDE3B	0.00560348	0.443111	0.109	0.032	1	hair cell response
fam192a	0.00144519	0.440342	0.104	0.019	1	hair cell response
tefa	0.00604739	0.440183	0.232	0.12	1	hair cell response
egr3	0.00248979	0.43991	0.109	0.025	1	hair cell response
mllt3	0.00486513	0.439511	0.123	0.038	1	hair cell response
wdr26b	0.00159509	0.439351	0.114	0.025	1	hair cell response
rab14	0.00144711	0.439334	0.336	0.177	1	hair cell response
asna1	0.00396297	0.439184	0.114	0.032	1	hair cell response
rbfox2	0.00044686	0.438573	0.318	0.146	1	hair cell response
hmgn2	0.00816996	0.437062	0.412	0.272	1	hair cell response
aco2	0.00801922	0.437009	0.199	0.095	1	hair cell response
ccng2	0.00280883	0.436726	0.147	0.051	1	hair cell response
clta	0.000130016	0.43588	0.517	0.297	1	hair cell response
csnk1g2a	0.0013361	0.435431	0.104	0.019	1	hair cell response
tmem56b	0.00113731	0.4352	0.204	0.076	1	hair cell response
atp6v0a1a	0.0102401	0.43479	0.209	0.108	1	hair cell response
arl4aa	0.012216	0.434709	0.128	0.051	1	hair cell response
kif13ba	0.0297989	0.432346	0.232	0.139	1	hair cell response
si:ch211-248e11.2	0.0222483	0.432027	0.152	0.076	1	hair cell response
synrg	0.0041438	0.431945	0.218	0.101	1	hair cell response
hnrnpl	0.00639393	0.431701	0.166	0.07	1	hair cell response
rbm4.2	0.0031255	0.43156	0.289	0.152	1	hair cell response
nfasca	0.000362963	0.431508	0.36	0.184	1	hair cell response
asap1b	0.000194275	0.431005	0.218	0.07	1	hair cell response
pfkfb4b	0.000644063	0.430296	0.114	0.019	1	hair cell response
gdi1	0.00634565	0.430014	0.218	0.108	1	hair cell response
rcan3	0.00128182	0.42844	0.218	0.089	1	hair cell response
vamp1	0.00735011	0.427459	0.137	0.051	1	hair cell response
ppp1cb	0.00149846	0.427411	0.308	0.158	1	hair cell response
irf2bp2b	0.00137447	0.427267	0.171	0.057	1	hair cell response
mctp1a	0.00146797	0.427148	0.104	0.019	1	hair cell response
baiap2l2b	0.00376826	0.427092	0.389	0.234	1	hair cell response
wscd2	0.00487505	0.426987	0.142	0.051	1	hair cell response
CABZ01066312.1	0.000755373	0.426573	0.199	0.07	1	hair cell response
ap1m2	0.00252127	0.425998	0.171	0.063	1	hair cell response
srsf6b	0.0471861	0.425793	0.156	0.089	1	hair cell response
ppib	0.000846169	0.425773	0.408	0.228	1	hair cell response
abhd12	0.00253562	0.424727	0.171	0.063	1	hair cell response
ctdspl3	0.0186616	0.424654	0.133	0.057	1	hair cell response
ccnl1a	0.00438135	0.423646	0.327	0.19	1	hair cell response
loxhd1a	0.00363686	0.423197	0.194	0.082	1	hair cell response
srp9	0.00577048	0.422767	0.118	0.038	1	hair cell response
si:dkey-153k10.9	0.000328326	0.421627	0.109	0.013	1	hair cell response
rbms1a	0.00130706	0.421479	0.18	0.063	1	hair cell response
tmem167a	0.00290999	0.421254	0.118	0.032	1	hair cell response
si:dkeyp-75h12.2	0.00418085	0.420309	0.114	0.032	1	hair cell response
si:ch211-114c12.2	0.00773279	0.418263	0.137	0.051	1	hair cell response
wsb1	0.00330323	0.418194	0.147	0.051	1	hair cell response
si:dkey-16l2.17	0.00604673	0.417937	0.251	0.127	1	hair cell response
per3	0.0232378	0.41634	0.166	0.082	1	hair cell response
nfatc3a	0.00390997	0.415211	0.147	0.051	1	hair cell response
ppid	0.00207015	0.415192	0.194	0.076	1	hair cell response
nr4a1	0.00969805	0.415006	0.123	0.044	1	hair cell response
vps35	0.00140462	0.414692	0.128	0.032	1	hair cell response
ilf3b	0.00223814	0.414436	0.303	0.158	1	hair cell response
sipa1l2	0.00049456	0.414157	0.175	0.051	1	hair cell response
si:dkeyp-117h8.2	0.00367819	0.413854	0.104	0.025	1	hair cell response
ical1	0.0029298	0.413665	0.118	0.032	1	hair cell response
tomm40l	0.0127512	0.412756	0.209	0.114	1	hair cell response
emb	0.00535468	0.412629	0.213	0.101	1	hair cell response
si:dkey-26c10.5	0.00206033	0.412087	0.123	0.032	1	hair cell response
serbp1b	0.00170421	0.411881	0.156	0.051	1	hair cell response
ppp6r3	0.00171291	0.411723	0.18	0.063	1	hair cell response
smim15	0.000414629	0.410762	0.118	0.019	1	hair cell response
tekt3	0.00492585	0.41042	0.161	0.063	1	hair cell response
pdcl	0.00305204	0.410318	0.261	0.127	1	hair cell response
gata3	0.0197906	0.408983	0.175	0.089	1	hair cell response
trappc3	0.00530929	0.408695	0.152	0.057	1	hair cell response
sik2b	0.00306014	0.408596	0.355	0.203	1	hair cell response
fam133b	0.00402344	0.408113	0.166	0.063	1	hair cell response
hmgb3a	0.00100789	0.406897	0.583	0.411	1	hair cell response
psma8	0.0177364	0.406528	0.256	0.152	1	hair cell response
peli1b	0.00124948	0.406246	0.199	0.076	1	hair cell response
mta2	0.00684932	0.406121	0.147	0.057	1	hair cell response
ppargc1b	0.00396699	0.404751	0.336	0.19	1	hair cell response
leng8	0.00495043	0.403038	0.152	0.057	1	hair cell response
tpd52l1	0.00997303	0.402624	0.199	0.095	1	hair cell response
etfa	0.00626197	0.402597	0.166	0.07	1	hair cell response
pptc7a	0.00691305	0.400373	0.18	0.082	1	hair cell response
agap1	0.00588008	0.399797	0.118	0.038	1	hair cell response
etv5b	0.0073501	0.399455	0.137	0.051	1	hair cell response
myo18ab	0.0041974	0.399377	0.185	0.076	1	hair cell response
foxj3	0.0366598	0.398474	0.218	0.139	1	hair cell response
ifrd1	0.0179449	0.398377	0.213	0.114	1	hair cell response
prpf38b	0.00986523	0.397726	0.156	0.07	1	hair cell response
mtus1a	0.000899746	0.396171	0.199	0.07	1	hair cell response
ebf3a	0.0129639	0.395665	0.109	0.038	1	hair cell response
si:ch211-288g17.3	0.00662661	0.394555	0.147	0.057	1	hair cell response
myt1a	0.0010473	0.394051	0.275	0.127	1	hair cell response
dynll1	0.000778647	0.393251	0.299	0.139	1	hair cell response
tnrc6a	0.00357578	0.392828	0.313	0.171	1	hair cell response
kif19	0.00176671	0.390561	0.322	0.165	1	hair cell response
nup153	0.00275582	0.389752	0.118	0.032	1	hair cell response
nt5c2l1	0.0164631	0.388684	0.104	0.038	1	hair cell response
h2afy2	0.00553298	0.388036	0.284	0.152	1	hair cell response
smarca4a	0.00217266	0.38792	0.213	0.089	1	hair cell response
zgc:158463	0.00507943	0.387848	0.626	0.519	1	hair cell response
lrrc73	0.0112832	0.386762	0.289	0.165	1	hair cell response
dedd1	0.000550467	0.385991	0.308	0.146	1	hair cell response
bzw1a	0.00852422	0.385178	0.289	0.165	1	hair cell response
nr2f1a	0.0135767	0.384995	0.118	0.044	1	hair cell response
lsr	0.0168936	0.38408	0.185	0.095	1	hair cell response
six4b	0.0040459	0.382321	0.265	0.133	1	hair cell response
zgc:194578	0.00889613	0.38194	0.133	0.051	1	hair cell response
kmt2cb	0.00182603	0.381778	0.242	0.108	1	hair cell response
selenos	0.00622377	0.38165	0.109	0.032	1	hair cell response
tub	0.0070243	0.381575	0.137	0.051	1	hair cell response
baz2a	0.00241122	0.381556	0.133	0.038	1	hair cell response
capza1a	0.0227051	0.381362	0.161	0.082	1	hair cell response
tmc5	0.0103042	0.380927	0.204	0.101	1	hair cell response
atp8a2	0.00221468	0.380285	0.133	0.038	1	hair cell response
galnt18b	0.00103865	0.380187	0.133	0.032	1	hair cell response
hnrnpl2	0.00825635	0.379905	0.237	0.127	1	hair cell response
skia	0.00379438	0.379249	0.137	0.044	1	hair cell response
ccnt1	0.00429382	0.379092	0.114	0.032	1	hair cell response
psmc6	0.00626997	0.379074	0.185	0.082	1	hair cell response
atp5mc3a	0.000765502	0.378751	0.384	0.209	1	hair cell response
bckdhb	0.00143392	0.378491	0.104	0.019	1	hair cell response
lrpprc	0.0030928	0.378129	0.118	0.032	1	hair cell response
amph	0.00951343	0.378086	0.133	0.051	1	hair cell response
ggnbp2	0.00231103	0.378026	0.133	0.038	1	hair cell response
dla	0.00411281	0.377848	0.166	0.063	1	hair cell response
ddx5	7.42e-05	0.377786	0.815	0.652	1	hair cell response
zfr2	0.00381092	0.377521	0.104	0.025	1	hair cell response
papola	0.00755437	0.376561	0.185	0.082	1	hair cell response
rbmx	0.0232378	0.376456	0.166	0.082	1	hair cell response
MED9	0.00579105	0.375861	0.109	0.032	1	hair cell response
dlb	0.023671	0.374203	0.137	0.063	1	hair cell response
sart3	0.00192689	0.373738	0.147	0.044	1	hair cell response
dlst	0.00127354	0.373282	0.175	0.057	1	hair cell response
yy1b	0.00149108	0.372676	0.104	0.019	1	hair cell response
CU856520.1	0.00249442	0.372548	0.142	0.044	1	hair cell response
aldh7a1	0.00346491	0.372027	0.128	0.038	1	hair cell response
pdha1a	0.00249298	0.371962	0.175	0.063	1	hair cell response
idh2	0.00367429	0.371616	0.303	0.158	1	hair cell response
snx6	0.00128031	0.370938	0.118	0.025	1	hair cell response
commd3	0.00362628	0.369809	0.104	0.025	1	hair cell response
matr3l1.1.1	0.0028334	0.369198	0.109	0.025	1	hair cell response
sumo2b	0.0172991	0.368451	0.242	0.133	1	hair cell response
uhrf1bp1l	0.0131236	0.368099	0.118	0.044	1	hair cell response
hnrpkl	0.00484894	0.368027	0.185	0.076	1	hair cell response
chd4b	0.0142504	0.367783	0.237	0.133	1	hair cell response
si:ch211-218o21.4	0.0182851	0.367514	0.133	0.057	1	hair cell response
cap2	0.00235467	0.366507	0.166	0.057	1	hair cell response
ewsr1a	0.00314971	0.366161	0.275	0.133	1	hair cell response
yy1a	0.0121791	0.36522	0.156	0.07	1	hair cell response
h2afx1	0.0169976	0.364454	0.573	0.443	1	hair cell response
si:dkey-46a10.3	0.00759593	0.36413	0.156	0.063	1	hair cell response
ppp2r1ba	0.00953493	0.362925	0.223	0.114	1	hair cell response
trappc5	0.00657788	0.362829	0.118	0.038	1	hair cell response
csnk2b	0.00343694	0.36247	0.37	0.209	1	hair cell response
snx12	0.0104945	0.361717	0.142	0.057	1	hair cell response
prpf39	0.00992466	0.361208	0.123	0.044	1	hair cell response
copa	0.0041337	0.360709	0.147	0.051	1	hair cell response
tmem33	0.00289568	0.360692	0.142	0.044	1	hair cell response
cylda	0.00786427	0.360578	0.137	0.051	1	hair cell response
tnc	0.0204895	0.360419	0.261	0.158	1	hair cell response
acadvl	0.00909631	0.359821	0.104	0.032	1	hair cell response
dynll2b	0.00590191	0.359227	0.199	0.089	1	hair cell response
lipf	0.00975427	0.358272	0.123	0.044	1	hair cell response
hagh	0.00622377	0.357148	0.109	0.032	1	hair cell response
luc7l	0.023922	0.354963	0.194	0.108	1	hair cell response
si:ch211-139d20.3	0.00582924	0.354728	0.109	0.032	1	hair cell response
ccdc9	0.00298999	0.354351	0.118	0.032	1	hair cell response
csnk1g2b	0.0469978	0.354125	0.142	0.076	1	hair cell response
selenof	0.0456475	0.353335	0.261	0.171	1	hair cell response
ubap2a	0.00387567	0.353295	0.147	0.051	1	hair cell response
hsf2	0.00439315	0.353262	0.156	0.057	1	hair cell response
si:ch73-22o12.1	0.0120843	0.352239	0.209	0.108	1	hair cell response
top1l	0.00608385	0.351467	0.171	0.07	1	hair cell response
rnf10	0.00978327	0.351345	0.355	0.222	1	hair cell response
ube4b	0.00348716	0.351106	0.128	0.038	1	hair cell response
lrriq1	0.00406087	0.350783	0.104	0.025	1	hair cell response
appa	0.0106461	0.348602	0.384	0.253	1	hair cell response
si:ch211-198a12.6	0.00532778	0.347825	0.209	0.095	1	hair cell response
cipcb	0.0239186	0.347803	0.18	0.095	1	hair cell response
dido1	0.0081317	0.347774	0.275	0.152	1	hair cell response
myo7aa	0.0187882	0.347141	0.185	0.095	1	hair cell response
camk2g2	0.0459674	0.346871	0.227	0.146	1	hair cell response
ccni	0.00755811	0.345689	0.355	0.222	1	hair cell response
six1a	0.00607019	0.345152	0.322	0.184	1	hair cell response
eif3i	0.0134147	0.345026	0.227	0.12	1	hair cell response
psmd3	0.0142642	0.34497	0.137	0.057	1	hair cell response
si:zfos-943e10.1	0.0341737	0.344964	0.104	0.044	1	hair cell response
trim36	0.00276265	0.344703	0.133	0.038	1	hair cell response
zdhhc5a	0.0199321	0.344059	0.133	0.057	1	hair cell response
calm3b	0.000144981	0.343857	0.739	0.532	1	hair cell response
bckdk	0.028732	0.34341	0.175	0.095	1	hair cell response
lhfpl5a	0.0113195	0.34241	0.417	0.278	1	hair cell response
srsf4	0.0103958	0.341469	0.133	0.051	1	hair cell response
mtdha	0.0122654	0.341116	0.261	0.146	1	hair cell response
svilc	0.00892361	0.340322	0.104	0.032	1	hair cell response
rad21a	0.0181471	0.339747	0.19	0.095	1	hair cell response
phc2a	0.00508293	0.339397	0.133	0.044	1	hair cell response
zgc:158258	0.0337761	0.337398	0.114	0.051	1	hair cell response
pbx1a	0.00820291	0.33681	0.218	0.108	1	hair cell response
smim20	0.00655653	0.336029	0.109	0.032	1	hair cell response
pax2a	0.0046578	0.336014	0.502	0.367	1	hair cell response
tmem165	0.0200329	0.335674	0.133	0.057	1	hair cell response
ap2s1	0.00422333	0.335445	0.156	0.057	1	hair cell response
raver2	0.028848	0.334706	0.161	0.082	1	hair cell response
CR352265.3	0.00404561	0.332335	0.166	0.063	1	hair cell response
gse1	0.0253531	0.331588	0.156	0.076	1	hair cell response
srsf2a	0.00538625	0.331307	0.284	0.152	1	hair cell response
sort1b	0.0134331	0.331182	0.109	0.038	1	hair cell response
paip2b	0.0188569	0.330402	0.27	0.165	1	hair cell response
dnah5	0.00748367	0.329858	0.128	0.044	1	hair cell response
ube2e3	0.00379491	0.329216	0.19	0.076	1	hair cell response
sox4a.1	0.0200707	0.327796	0.408	0.291	1	hair cell response
mb	0.00528478	0.32736	0.678	0.519	1	hair cell response
ap1g2	0.00523582	0.326385	0.166	0.063	1	hair cell response
spcs3	0.0108701	0.325874	0.209	0.101	1	hair cell response
hnrnpk	0.0144326	0.325497	0.175	0.082	1	hair cell response
tardbp	0.00117917	0.324901	0.384	0.209	1	hair cell response
hacd3	0.0103966	0.324864	0.218	0.108	1	hair cell response
pbx4	0.00437776	0.324768	0.341	0.19	1	hair cell response
zswim8	0.0277488	0.32427	0.109	0.044	1	hair cell response
oxsr1a	0.0115292	0.324039	0.213	0.108	1	hair cell response
ap1b1	0.0330315	0.324	0.227	0.133	1	hair cell response
ndufs4	0.0258461	0.32384	0.18	0.095	1	hair cell response
si:dkey-172h23.2	0.0234832	0.323826	0.156	0.076	1	hair cell response
arpc1a	0.0112724	0.323048	0.142	0.057	1	hair cell response
oaz1b	0.0117167	0.322539	0.502	0.354	1	hair cell response
rab3ab	0.00770595	0.322515	0.128	0.044	1	hair cell response
vangl2	0.0105041	0.322405	0.114	0.038	1	hair cell response
hnrnpa1b	0.0164358	0.321996	0.18	0.089	1	hair cell response
cited4a	0.0497111	0.321862	0.242	0.158	1	hair cell response
ap1ar	0.0139972	0.320729	0.128	0.051	1	hair cell response
btg2	0.000143491	0.320612	0.569	0.342	1	hair cell response
chd2	0.0105781	0.31812	0.18	0.082	1	hair cell response
MRPS12	0.0327236	0.317829	0.133	0.063	1	hair cell response
CR753886.1	0.0192035	0.317628	0.104	0.038	1	hair cell response
tbx1	0.0103741	0.317173	0.171	0.076	1	hair cell response
vgll4b	0.0104527	0.316561	0.152	0.063	1	hair cell response
sik1	0.0466828	0.316333	0.318	0.215	1	hair cell response
ube2l3b	0.0499049	0.31599	0.199	0.12	1	hair cell response
alyref	0.0223133	0.31578	0.355	0.228	1	hair cell response
elavl1a	0.0298645	0.315352	0.322	0.209	1	hair cell response
jpt1b	0.0144098	0.315338	0.398	0.272	1	hair cell response
fkbp1aa	0.00529212	0.315242	0.322	0.177	1	hair cell response
gabarapa	0.0497302	0.315008	0.27	0.177	1	hair cell response
cnbpb	0.0119778	0.314851	0.521	0.399	1	hair cell response
si:dkey-70b23.2	0.0139994	0.314757	0.109	0.038	1	hair cell response
relt	0.00654901	0.314313	0.152	0.057	1	hair cell response
gatad2ab	0.0188523	0.313729	0.133	0.057	1	hair cell response
kdm5ba	0.0209068	0.313578	0.204	0.108	1	hair cell response
pdia6	0.0253763	0.312939	0.137	0.063	1	hair cell response
zgc:110158	0.0192589	0.31275	0.104	0.038	1	hair cell response
tdh	0.00831067	0.31155	0.308	0.171	1	hair cell response
ampd2b	0.0200482	0.311071	0.104	0.038	1	hair cell response
micall2a	0.0143025	0.310304	0.128	0.051	1	hair cell response
jag2b	0.00843732	0.309303	0.194	0.089	1	hair cell response
dachb	0.0341928	0.308598	0.123	0.057	1	hair cell response
psmc3	0.0254359	0.307869	0.118	0.051	1	hair cell response
rbbp6	0.0336578	0.306767	0.332	0.222	1	hair cell response
cyc1	0.0480231	0.306314	0.299	0.203	1	hair cell response
sec24c	0.00807393	0.30625	0.128	0.044	1	hair cell response
hmgb1b	0.0357841	0.305756	0.218	0.127	1	hair cell response
neurl1aa	0.0428048	0.304942	0.18	0.101	1	hair cell response
psmc2	0.0207814	0.303446	0.152	0.07	1	hair cell response
ptena	0.043145	0.303392	0.161	0.089	1	hair cell response
ankrd24	0.0266402	0.303347	0.246	0.146	1	hair cell response
chtopa	0.0363567	0.303226	0.209	0.12	1	hair cell response
nipblb	0.035489	0.302919	0.133	0.063	1	hair cell response
echs1	0.0475371	0.302898	0.109	0.051	1	hair cell response
iars	0.0195938	0.302712	0.104	0.038	1	hair cell response
arg2	0.0190605	0.302498	0.616	0.494	1	hair cell response
si:dkey-266m15.7	0.0191121	0.300791	0.114	0.044	1	hair cell response
psmb6	0.0206985	0.300253	0.398	0.266	1	hair cell response
ola1	0.0377412	0.300092	0.227	0.139	1	hair cell response
psmc5	0.00865333	0.299869	0.166	0.07	1	hair cell response
ubap1	0.0353305	0.299253	0.114	0.051	1	hair cell response
chchd6b	0.0157504	0.298945	0.128	0.051	1	hair cell response
actr1	0.0248396	0.297604	0.147	0.07	1	hair cell response
plcd4a	0.0108911	0.29692	0.152	0.063	1	hair cell response
smpx	0.022188	0.296414	0.185	0.095	1	hair cell response
arhgef6	0.0189982	0.295467	0.152	0.07	1	hair cell response
arcn1b	0.0198055	0.294276	0.114	0.044	1	hair cell response
msrb3	0.0354466	0.29374	0.104	0.044	1	hair cell response
gal3st3	0.01078	0.293501	0.152	0.063	1	hair cell response
pip4p1a	0.0201298	0.293069	0.142	0.063	1	hair cell response
ammecr1	0.0157035	0.292948	0.118	0.044	1	hair cell response
dmxl2	0.0159669	0.29262	0.118	0.044	1	hair cell response
pfkpa	0.00757593	0.292344	0.156	0.063	1	hair cell response
srp54	0.0110667	0.292032	0.123	0.044	1	hair cell response
gdi2	0.0151169	0.29079	0.336	0.203	1	hair cell response
lsm4	0.00699141	0.2906	0.152	0.057	1	hair cell response
ube2d3	0.0276017	0.289711	0.109	0.044	1	hair cell response
myh14	0.0188399	0.289694	0.199	0.101	1	hair cell response
lsm12b	0.0287208	0.289617	0.384	0.259	1	hair cell response
m6pr	0.0221355	0.289561	0.152	0.07	1	hair cell response
csnk1da	0.0276064	0.289538	0.118	0.051	1	hair cell response
sall1b	0.0197173	0.28875	0.583	0.424	1	hair cell response
uqcrc2a	0.01706	0.288636	0.209	0.108	1	hair cell response
emc7	0.0112254	0.287867	0.123	0.044	1	hair cell response
ptbp1a	0.01937	0.286967	0.104	0.038	1	hair cell response
pnpla6	0.0199338	0.286533	0.104	0.038	1	hair cell response
mob3a	0.020188	0.28646	0.114	0.044	1	hair cell response
cers1	0.0181784	0.286087	0.104	0.038	1	hair cell response
tial1	0.0197065	0.285889	0.104	0.038	1	hair cell response
gpx1b	0.0196618	0.285887	0.829	0.722	1	hair cell response
fam49a	0.02196	0.284571	0.114	0.044	1	hair cell response
cd37	0.0151955	0.284017	0.109	0.038	1	hair cell response
csnk1db	0.0153094	0.282906	0.199	0.101	1	hair cell response
palm3	0.00452374	0.282698	0.147	0.051	1	hair cell response
eif3k	0.0391886	0.281086	0.332	0.222	1	hair cell response
sec23b	0.0169521	0.280429	0.156	0.07	1	hair cell response
ebf3a.1	0.0372352	0.280344	0.246	0.152	1	hair cell response
ywhae1	0.00340608	0.280191	0.341	0.184	1	hair cell response
dpysl5a	0.0151883	0.279974	0.118	0.044	1	hair cell response
ddx3xb	0.0185504	0.279568	0.322	0.19	1	hair cell response
crybg1a	0.0372798	0.279451	0.147	0.076	1	hair cell response
cpe	0.0279931	0.278087	0.147	0.07	1	hair cell response
psme1	0.0452629	0.277519	0.118	0.057	1	hair cell response
antxr1c	0.0448419	0.277152	0.118	0.057	1	hair cell response
psmd8	0.0314803	0.276891	0.194	0.108	1	hair cell response
hsd17b7	0.0499958	0.275364	0.242	0.152	1	hair cell response
anp32e	0.0251481	0.274601	0.256	0.152	1	hair cell response
tspan13b	0.0300816	0.273691	0.289	0.184	1	hair cell response
prelid1a	0.0118244	0.273687	0.275	0.146	1	hair cell response
zgc:91910	0.0166315	0.273625	0.156	0.07	1	hair cell response
galnt11	0.0353921	0.27337	0.152	0.076	1	hair cell response
histh1l	0.0228215	0.273332	0.246	0.139	1	hair cell response
scaf1	0.039855	0.27316	0.147	0.076	1	hair cell response
vsig8a	0.0186457	0.271761	0.318	0.196	1	hair cell response
rbx1	0.0175226	0.271523	0.469	0.323	1	hair cell response
ywhaba	0.0182752	0.27111	0.384	0.259	1	hair cell response
tmem178b	0.00240778	0.270305	0.588	0.373	1	hair cell response
rab1ab	0.0365195	0.26951	0.308	0.203	1	hair cell response
syt11a	0.0393084	0.269297	0.104	0.044	1	hair cell response
psma4	0.00531944	0.269235	0.318	0.177	1	hair cell response
smarce1	0.0275098	0.267205	0.232	0.127	1	hair cell response
exoc6	0.0206329	0.266654	0.114	0.044	1	hair cell response
atf7ip	0.00437541	0.266648	0.137	0.044	1	hair cell response
nrd1a	0.0131849	0.266379	0.171	0.076	1	hair cell response
vdac3	0.0273612	0.265842	0.147	0.07	1	hair cell response
fosab	0.00346672	0.265121	0.806	0.728	1	hair cell response
uqcrc1	0.0080107	0.264822	0.27	0.139	1	hair cell response
suclg1	0.0341102	0.264165	0.246	0.152	1	hair cell response
prr12a	0.0212011	0.263927	0.114	0.044	1	hair cell response
thoc2	0.0464144	0.26351	0.204	0.12	1	hair cell response
glud1b	0.0297844	0.263189	0.118	0.051	1	hair cell response
map1lc3b	0.0382651	0.261601	0.156	0.082	1	hair cell response
rpl3	0.00120511	0.261584	0.844	0.848	1	hair cell response
wu:fi04e12	0.0383109	0.260706	0.104	0.044	1	hair cell response
smg7	0.0249885	0.259299	0.199	0.108	1	hair cell response
aplp2	0.0321614	0.258025	0.152	0.076	1	hair cell response
sec11a	0.0338689	0.257411	0.232	0.133	1	hair cell response
ide	0.0378566	0.257173	0.223	0.133	1	hair cell response
zgc:77849	0.0317931	0.254982	0.275	0.165	1	hair cell response
tanc2a	0.0301686	0.254494	0.147	0.07	1	hair cell response
ndufs5	0.00911551	0.253858	0.251	0.127	1	hair cell response
tpst1	0.0306483	0.252575	0.147	0.07	1	hair cell response
eif3s6ip	0.0415396	0.252553	0.218	0.127	1	hair cell response
ywhae2	0.0299047	0.251951	0.194	0.101	1	hair cell response
dync1i2a	0.0109945	0.251856	0.104	0.032	1	hair cell response
cand1	0.0339196	0.250205	0.137	0.063	1	hair cell response
ccng1	0.0426919	-0.250348	0.379	0.456	1	hair cell response
kars	0.0298773	-0.25069	0.142	0.228	1	hair cell response
mt-nd4	0.000280279	-0.25819	0.806	0.867	1	hair cell response
ankrd22	0.0364846	-0.261971	0.1	0.171	1	hair cell response
slc7a3a	0.0395492	-0.263113	0.261	0.348	1	hair cell response
cirbpa	0.00333837	-0.265269	0.815	0.823	1	hair cell response
rpl22l1	0.0008417	-0.279377	0.73	0.816	1	hair cell response
prnprs3	0.0296543	-0.282978	0.194	0.285	1	hair cell response
zgc:112255	0.0411571	-0.289869	0.047	0.101	1	hair cell response
alas1	0.0448632	-0.290286	0.341	0.411	1	hair cell response
gadd45ba	0.00647766	-0.298788	0.46	0.589	1	hair cell response
pim1	0.0360602	-0.301778	0.27	0.38	1	hair cell response
snrpd3l	0.036923	-0.302387	0.095	0.165	1	hair cell response
fam13b	0.0435677	-0.308829	0.171	0.247	1	hair cell response
larp4ab	0.047999	-0.316353	0.19	0.259	1	hair cell response
xbp1	0.00554278	-0.316597	0.299	0.411	1	hair cell response
chchd10	0.0378232	-0.318909	0.261	0.335	1	hair cell response
cox17	0.0089709	-0.319925	0.379	0.475	1	hair cell response
zgc:165573	0.0283795	-0.327051	0.052	0.114	1	hair cell response
spink2.1	0.0316683	-0.327573	0.057	0.12	1	hair cell response
atf3	0.000168591	-0.328982	0.55	0.715	1	hair cell response
itm2ba	0.0290136	-0.337461	0.251	0.335	1	hair cell response
tgfb1a	0.0388913	-0.339589	0.076	0.139	1	hair cell response
ddx61	0.0334145	-0.339792	0.204	0.285	1	hair cell response
qkia	0.00570169	-0.340412	0.038	0.114	1	hair cell response
vamp2	0.046372	-0.342205	0.213	0.278	1	hair cell response
zgc:113208	0.0375496	-0.350682	0.047	0.101	1	hair cell response
si:ch211-80h18.1	0.00909623	-0.351875	0.047	0.12	1	hair cell response
cdh1	0.0410869	-0.358831	0.057	0.114	1	hair cell response
tspan36	0.0135918	-0.359239	0.038	0.101	1	hair cell response
hspa9	0.0222443	-0.364067	0.209	0.291	1	hair cell response
calml4a	0.000223577	-0.366808	0.355	0.519	1	hair cell response
rwdd1	0.0244215	-0.366984	0.043	0.101	1	hair cell response
eif3jb	0.00791518	-0.367373	0.265	0.38	1	hair cell response
cfap298	0.0195714	-0.367771	0.095	0.177	1	hair cell response
kpnb1	0.0309589	-0.367912	0.081	0.146	1	hair cell response
ncl	0.0030578	-0.369038	0.412	0.494	1	hair cell response
angptl4	0.0481012	-0.369343	0.09	0.152	1	hair cell response
degs1	0.00771536	-0.371271	0.052	0.133	1	hair cell response
tnfrsf21	0.0475035	-0.37141	0.09	0.152	1	hair cell response
wbp2	0.00783489	-0.374079	0.133	0.234	1	hair cell response
tnpo2	0.0234147	-0.37466	0.062	0.127	1	hair cell response
eif6	0.0370469	-0.375913	0.194	0.266	1	hair cell response
ptges3b	0.0359386	-0.378702	0.156	0.228	1	hair cell response
cox14	0.0269857	-0.38034	0.114	0.19	1	hair cell response
si:ch211-178n15.1	0.00768281	-0.383809	0.071	0.158	1	hair cell response
hnrnpa0l.1	0.00104842	-0.385258	0.592	0.677	1	hair cell response
ahnak	0.0131599	-0.385399	0.038	0.101	1	hair cell response
msmo1	0.00507321	-0.386407	0.043	0.12	1	hair cell response
tomm20a	0.025769	-0.387461	0.261	0.354	1	hair cell response
cad	0.00528848	-0.38814	0.038	0.114	1	hair cell response
tgif1	0.00625117	-0.391974	0.161	0.272	1	hair cell response
fam219aa	0.00981779	-0.392507	0.052	0.127	1	hair cell response
pfkfb3	0.00215648	-0.394089	0.161	0.291	1	hair cell response
ssb	0.00690605	-0.396692	0.071	0.158	1	hair cell response
tspo	0.00590178	-0.397846	0.052	0.133	1	hair cell response
pef1	0.0153716	-0.399141	0.052	0.12	1	hair cell response
sept5a	0.0245337	-0.400723	0.062	0.127	1	hair cell response
igsf21a	0.013812	-0.402005	0.043	0.108	1	hair cell response
nono	0.0214933	-0.402026	0.066	0.133	1	hair cell response
nfe2l1b	0.0332128	-0.402169	0.128	0.203	1	hair cell response
nop10	0.0289698	-0.402531	0.123	0.196	1	hair cell response
oser1	0.0017466	-0.402752	0.062	0.165	1	hair cell response
cycsb	0.000148469	-0.408109	0.659	0.722	1	hair cell response
si:ch211-153b23.5	0.0475499	-0.411535	0.427	0.481	1	hair cell response
setb	0.00788352	-0.414669	0.194	0.297	1	hair cell response
coa3a	0.00521826	-0.417208	0.118	0.222	1	hair cell response
ndufa3	0.00495205	-0.421936	0.175	0.278	1	hair cell response
rsrp1	0.000290354	-0.427407	0.284	0.437	1	hair cell response
npc2	0.00442184	-0.42814	0.043	0.12	1	hair cell response
nhp2	0.00785971	-0.431028	0.052	0.127	1	hair cell response
mid1ip1b	0.00220666	-0.433709	0.123	0.241	1	hair cell response
pmp22b	0.0373652	-0.435269	0.081	0.146	1	hair cell response
trib3	0.0231689	-0.437825	0.142	0.222	1	hair cell response
sst6	0.0423992	-0.440431	0.09	0.152	1	hair cell response
bxdc2	0.00403532	-0.446595	0.043	0.12	1	hair cell response
nop58	0.0152542	-0.447193	0.114	0.196	1	hair cell response
psme3	0.0205689	-0.451133	0.081	0.152	1	hair cell response
cacybp	0.00709455	-0.454352	0.085	0.171	1	hair cell response
gadd45bb	0.0453087	-0.456981	0.175	0.253	1	hair cell response
efhd2	0.00236269	-0.459102	0.047	0.133	1	hair cell response
zmat2	0.00768767	-0.460509	0.047	0.12	1	hair cell response
msna	0.0109047	-0.461754	0.085	0.171	1	hair cell response
pet100	0.000887495	-0.466472	0.028	0.114	1	hair cell response
cnn2	0.00169507	-0.470105	0.057	0.152	1	hair cell response
si:ch211-15b10.6	0.0064321	-0.472535	0.052	0.133	1	hair cell response
odc1	0.00352024	-0.474593	0.327	0.449	1	hair cell response
f3b	0.0455968	-0.480352	0.095	0.158	1	hair cell response
fkbp1b	0.0031649	-0.481327	0.071	0.165	1	hair cell response
chchd2	0.000781787	-0.482788	0.261	0.405	1	hair cell response
cnn3a	0.00719766	-0.4867	0.071	0.152	1	hair cell response
mbpa	0.00234368	-0.490693	0.1	0.209	1	hair cell response
rrs1	0.00586371	-0.491196	0.038	0.108	1	hair cell response
ddx18	0.00134495	-0.491473	0.038	0.127	1	hair cell response
cbx3a	0.00881894	-0.491949	0.137	0.228	1	hair cell response
si:dkey-7j14.6	0.00124403	-0.492373	0.052	0.152	1	hair cell response
polr3h	0.00237539	-0.494481	0.038	0.12	1	hair cell response
nars	0.00091091	-0.495329	0.142	0.272	1	hair cell response
rpl7l1	0.00235821	-0.499841	0.038	0.12	1	hair cell response
hmgcs1	0.0409766	-0.500177	0.076	0.133	1	hair cell response
hsp90b1	0.0029668	-0.500432	0.133	0.241	1	hair cell response
rpz5	0.0044398	-0.503337	0.066	0.152	1	hair cell response
esf1	0.00686683	-0.508254	0.038	0.108	1	hair cell response
seta	0.00194725	-0.508793	0.166	0.291	1	hair cell response
btg3	0.00190985	-0.508959	0.085	0.19	1	hair cell response
ranbp1	0.000826066	-0.509511	0.076	0.19	1	hair cell response
ywhaqa	0.0145055	-0.510211	0.218	0.297	1	hair cell response
icn	0.00568958	-0.521264	0.175	0.285	1	hair cell response
phlda2	0.00563812	-0.522241	0.09	0.184	1	hair cell response
zgc:103692	0.000256245	-0.531475	0.028	0.127	1	hair cell response
stip1	0.000102157	-0.53308	0.095	0.241	1	hair cell response
insig1	0.00895505	-0.536509	0.1	0.184	1	hair cell response
mvp	0.000387835	-0.536782	0.09	0.222	1	hair cell response
atp1a1a.1	0.000818099	-0.538273	0.047	0.146	1	hair cell response
pes	0.00105	-0.544621	0.043	0.133	1	hair cell response
chmp4ba	0.000712273	-0.548869	0.175	0.316	1	hair cell response
dusp5	0.0036088	-0.553157	0.062	0.152	1	hair cell response
si:dkey-11c5.11	0.0265978	-0.553676	0.047	0.108	1	hair cell response
cd63	0.00056394	-0.558385	0.1	0.222	1	hair cell response
flna	0.000154855	-0.565809	0.024	0.12	1	hair cell response
mych	0.00159822	-0.567041	0.161	0.285	1	hair cell response
nop56	0.000623358	-0.570123	0.209	0.342	1	hair cell response
si:ch73-335l21.4	0.00114174	-0.581641	0.37	0.5	1	hair cell response
ddx24	0.000475676	-0.593088	0.038	0.133	1	hair cell response
cd81a	0.00222807	-0.601409	0.09	0.19	1	hair cell response
hax1	0.000123115	-0.613364	0.071	0.203	1	hair cell response
rsl1d1	0.000321751	-0.623338	0.066	0.184	1	hair cell response
fthl28	0.000197178	-0.663175	0.204	0.361	1	hair cell response
cxcl14	0.000550372	-0.66637	0.024	0.108	1	hair cell response
maff	7.44e-05	-0.682789	0.142	0.291	1	hair cell response
cd9b	6.64e-05	-0.690343	0.133	0.291	1	hair cell response
cyr61	0.000719182	-0.717536	0.062	0.171	1	hair cell response
rln3a	0.0016709	-0.723679	0.024	0.101	1	hair cell response
ppdpfb	8.13e-05	-0.73818	0.355	0.494	1	hair cell response
her6	0.000744778	-0.773559	0.066	0.177	1	hair cell response
s100a10b	7.85e-05	-0.802943	0.104	0.247	1	hair cell response
timp2b	0.000125325	-0.865897	0.033	0.139	1	hair cell response
zgc:162730	0.000644667	-0.881909	0.104	0.228	1	hair cell response
coch	0.0119007	-0.992117	0.052	0.12	1	hair cell response
col2a1a	0.00713802	-1.00206	0.043	0.114	1	hair cell response
krt18a.1	0.00335251	-1.05423	0.038	0.114	1	hair cell response
ginm1	0.0502936	-0.351528	0.095	0.158	1	hair cell response
tfe3a	0.0505327	-0.30504	0.147	0.222	1	hair cell response
sema7a	0.0507312	0.399067	0.133	0.07	1	hair cell response
cox7c	0.0512127	-0.353318	0.427	0.475	1	hair cell response
rassf2a	0.0513244	0.304725	0.142	0.076	1	hair cell response
msi2b	0.0517017	0.255733	0.166	0.095	1	hair cell response
n4bp1	0.0518	-0.371684	0.066	0.12	1	hair cell response
uri1	0.0519687	-0.364484	0.09	0.146	1	hair cell response
selenok	0.0519887	0.268024	0.118	0.057	1	hair cell response
golgb1	0.0521852	0.280883	0.142	0.076	1	hair cell response
dusp6	0.052511	0.303817	0.142	0.076	1	hair cell response
clcn3	0.0534131	0.284529	0.133	0.07	1	hair cell response
dkc1	0.0537271	-0.391866	0.109	0.171	1	hair cell response
rgs12b	0.0550261	0.323511	0.123	0.063	1	hair cell response
emc10	0.055758	0.284399	0.123	0.063	1	hair cell response
got2b	0.0568756	0.26535	0.175	0.101	1	hair cell response
hpca	0.0569259	-0.379518	0.052	0.101	1	hair cell response
mbpb	0.0571951	-0.386065	0.085	0.146	1	hair cell response
srebf2	0.057308	-0.341843	0.066	0.12	1	hair cell response
vapb	0.0573965	0.283218	0.218	0.133	1	hair cell response
pgam1a	0.0577582	0.347859	0.166	0.095	1	hair cell response
si:dkey-112e7.2	0.0578757	0.25629	0.123	0.063	1	hair cell response
clint1a	0.0581504	0.254493	0.175	0.101	1	hair cell response
tet3	0.059428	0.251736	0.114	0.057	1	hair cell response
eif4g2a	0.0597994	0.326461	0.123	0.063	1	hair cell response
ctsla	0.0608749	-0.41217	0.336	0.392	1	hair cell response
trib1	0.0612912	0.256365	0.156	0.089	1	hair cell response
macf1a	0.0616041	0.300011	0.251	0.171	1	hair cell response
midn	0.0616161	0.342297	0.393	0.285	1	hair cell response
btg1	0.0619431	0.38223	0.578	0.519	1	hair cell response
fthl30	0.0621843	-0.398411	0.232	0.304	1	hair cell response
tomm40	0.0632945	0.254392	0.114	0.057	1	hair cell response
plxna4	0.0635465	0.290039	0.104	0.051	1	hair cell response
pprc1	0.0640015	-0.368502	0.09	0.146	1	hair cell response
farsa	0.0648939	-0.333261	0.052	0.101	1	hair cell response
uqcrq	0.0656826	-0.330824	0.284	0.335	1	hair cell response
ndufa5	0.067218	-0.326077	0.133	0.19	1	hair cell response
sltm	0.0672236	0.291535	0.209	0.133	1	hair cell response
rtca	0.0676842	0.282476	0.185	0.114	1	hair cell response
polr2f	0.0677646	-0.287012	0.104	0.165	1	hair cell response
acp1	0.0688722	0.254184	0.114	0.057	1	hair cell response
ralab	0.0706442	-0.284698	0.052	0.101	1	hair cell response
fam210aa	0.0715277	-0.29127	0.085	0.139	1	hair cell response
myl12.2	0.0729117	0.334828	0.185	0.114	1	hair cell response
abcf1	0.0730774	-0.299041	0.227	0.297	1	hair cell response
copb2	0.0733517	0.278085	0.137	0.076	1	hair cell response
si:dkey-95p16.2	0.0744982	-0.278082	0.104	0.165	1	hair cell response
gadd45ab	0.07457	-0.364048	0.137	0.196	1	hair cell response
bcl2l10	0.0760779	-0.316296	0.171	0.234	1	hair cell response
si:dkeyp-86d6.2	0.0762692	0.263539	0.199	0.127	1	hair cell response
uqcc3	0.0770581	-0.320408	0.081	0.133	1	hair cell response
gskip	0.0771985	-0.270216	0.123	0.184	1	hair cell response
brd1b	0.0775324	-0.287979	0.118	0.177	1	hair cell response
tmem176l.1	0.0781412	-0.287779	0.076	0.127	1	hair cell response
kitb	0.0785256	-0.365146	0.137	0.196	1	hair cell response
arpc2	0.0802361	0.253359	0.128	0.07	1	hair cell response
psmb2	0.0806398	0.275778	0.209	0.133	1	hair cell response
cldnb	0.0817484	-0.267797	0.37	0.456	1	hair cell response
prdx1	0.0824619	0.320149	0.389	0.297	1	hair cell response
pleca	0.0826489	-0.301902	0.175	0.241	1	hair cell response
scg3	0.0839433	-0.278339	0.384	0.43	1	hair cell response
adgrg1.1	0.0843468	-0.308967	0.071	0.12	1	hair cell response
timm23a	0.087913	-0.303109	0.095	0.146	1	hair cell response
ptp4a1	0.0884017	0.292112	0.436	0.342	1	hair cell response
mrpl20	0.0884556	-0.352604	0.137	0.19	1	hair cell response
gnai1	0.0918294	0.327983	0.19	0.12	1	hair cell response
si:dkey-205h13.1	0.0922788	-0.353424	0.095	0.146	1	hair cell response
jund	0.0929847	0.270361	0.616	0.487	1	hair cell response
psmb1	0.0964414	0.261458	0.37	0.272	1	hair cell response
ewsr1b	0.0966329	0.32588	0.171	0.114	1	hair cell response
capsla	0.102444	0.263216	0.123	0.07	1	hair cell response
edf1	0.105256	-0.253683	0.18	0.247	1	hair cell response
ptp4a2a	0.106557	0.252901	0.147	0.089	1	hair cell response
mapk6	0.106767	-0.252125	0.062	0.108	1	hair cell response
hnrnpa0a	0.107442	-0.253796	0.237	0.291	1	hair cell response
bccip	0.107524	-0.260949	0.114	0.171	1	hair cell response
ezrb	0.108076	-0.260568	0.166	0.222	1	hair cell response
mt2	0.11032	-0.383379	0.095	0.146	1	hair cell response
prps1a	0.111232	-0.262392	0.09	0.139	1	hair cell response
cox5b2	0.111533	-0.372174	0.118	0.165	1	hair cell response
tollip	0.112454	0.336424	0.133	0.082	1	hair cell response
SBNO2	0.116974	0.256367	0.294	0.215	1	hair cell response
acsbg2	0.11707	-0.336124	0.071	0.114	1	hair cell response
prmt1	0.118035	-0.33532	0.256	0.304	1	hair cell response
myl12.1	0.12135	-0.347654	0.232	0.291	1	hair cell response
polr2i	0.124141	0.275352	0.104	0.057	1	hair cell response
bysl	0.125198	-0.265447	0.071	0.114	1	hair cell response
elovl6	0.126347	-0.349216	0.085	0.127	1	hair cell response
cry1aa	0.128012	0.253365	0.147	0.095	1	hair cell response
sub1b	0.128664	-0.263298	0.114	0.158	1	hair cell response
med19a	0.130575	0.302124	0.123	0.076	1	hair cell response
rhoab	0.131578	-0.250427	0.114	0.165	1	hair cell response
rbm28	0.133474	-0.26763	0.09	0.133	1	hair cell response
net1	0.134152	0.27866	0.147	0.095	1	hair cell response
fkbp4	0.138246	-0.278193	0.076	0.12	1	hair cell response
cdv3	0.140722	-0.278151	0.299	0.335	1	hair cell response
slc20a1b	0.143419	-0.402986	0.27	0.304	1	hair cell response
sdcbp2	0.146294	-0.258821	0.128	0.177	1	hair cell response
sumo3a	0.149779	0.250667	0.251	0.19	1	hair cell response
chmp5b	0.150408	-0.259401	0.095	0.139	1	hair cell response
pcdh19	0.154634	-0.404548	0.118	0.158	1	hair cell response
ndufs3	0.159905	0.257223	0.104	0.063	1	hair cell response
eif4a3	0.161507	-0.289053	0.156	0.196	1	hair cell response
chga	0.165111	-0.324147	0.232	0.272	1	hair cell response
snrpd1	0.165683	-0.307346	0.251	0.297	1	hair cell response
sf3a2	0.167809	-0.255828	0.109	0.152	1	hair cell response
nfil3-5	0.168537	-0.330129	0.265	0.297	1	hair cell response
tax1bp1b	0.169874	-0.250321	0.242	0.285	1	hair cell response
nop53	0.175433	-0.294518	0.128	0.171	1	hair cell response
ndufb10	0.175768	-0.251236	0.185	0.228	1	hair cell response
pafah1b1b	0.176044	0.278869	0.218	0.165	1	hair cell response
anp32b	0.176241	-0.285659	0.114	0.152	1	hair cell response
hmga1a	0.180304	0.263129	0.569	0.506	1	hair cell response
cry2	0.184764	0.287359	0.152	0.108	1	hair cell response
rad54l2	0.187257	-0.334756	0.104	0.139	1	hair cell response
ddx21	0.189879	-0.275647	0.142	0.184	1	hair cell response
ubap2b	0.192428	-0.253095	0.095	0.133	1	hair cell response
fis1	0.193822	-0.300184	0.1	0.139	1	hair cell response
snu13b	0.195118	-0.275337	0.128	0.171	1	hair cell response
tmsb4x	0.211207	-0.450634	0.303	0.329	1	hair cell response
atf6	0.215934	-0.255064	0.076	0.108	1	hair cell response
si:ch211-284k5.2	0.220195	-0.266817	0.166	0.203	1	hair cell response
btf3l4	0.223154	-0.283336	0.142	0.184	1	hair cell response
fxyd1	0.231744	0.274638	0.161	0.114	1	hair cell response
api5	0.236637	-0.283344	0.137	0.171	1	hair cell response
atp1b2a	0.24461	-0.283032	0.109	0.139	1	hair cell response
tpm3	0.253053	-0.251476	0.071	0.101	1	hair cell response
ccnl1b	0.255694	-0.300205	0.114	0.146	1	hair cell response
ppdpfa	0.260144	-0.27189	0.152	0.19	1	hair cell response
elovl1b	0.266335	-0.26705	0.137	0.171	1	hair cell response
ctnnb2	0.274633	-0.327988	0.152	0.184	1	hair cell response
hccsb	0.27766	-0.333722	0.1	0.127	1	hair cell response
arhgef1b	0.310406	0.304724	0.204	0.165	1	hair cell response
ccdc173	0.342546	0.254155	0.118	0.089	1	hair cell response
ptmaa	0.358853	-0.267474	0.166	0.196	1	hair cell response
krt8	0.366573	-0.33394	0.175	0.196	1	hair cell response
optn	0.392499	0.260978	0.123	0.095	1	hair cell response
si:ch211-133n4.6	0.407898	-0.68485	0.114	0.139	1	hair cell response
ube2e1	0.444952	-0.27019	0.109	0.127	1	hair cell response
pnrc2	0.478437	0.302097	0.754	0.848	1	hair cell response
cfap20	0.597177	-0.266947	0.171	0.177	1	hair cell response
spint2	0.619679	-0.261801	0.118	0.127	1	hair cell response
tcima	0.694499	0.250535	0.536	0.532	1	hair cell response
ckbb	0.790719	0.256132	0.46	0.443	1	hair cell response
bhlhe40	0.831303	0.462882	0.166	0.184	1	hair cell response
si:ch211-196l7.4	0.92785	0.485182	0.502	0.538	1	hair cell response
nfkbiaa	0.953465	-0.336204	0.313	0.285	1	hair cell response
pvalb9	0.962293	0.326837	0.355	0.354	1	hair cell response	HERE
hmox1a	0.000131809	0.856626	0.299	0.116	1	progenitor cell response
dlb	9.53e-05	0.824692	0.199	0.045	1	progenitor cell response
sox21a	0.000188745	0.752888	0.237	0.071	1	progenitor cell response
myoc	0.00057248	0.752648	0.115	0.009	1	progenitor cell response
rnf10	7.64e-05	0.693384	0.296	0.116	1	progenitor cell response
rbm24a	0.000181273	0.67929	0.234	0.071	1	progenitor cell response
vsig8a	7.02e-05	0.656442	0.293	0.107	1	progenitor cell response
sik1	0.0001757	0.654918	0.455	0.268	1	progenitor cell response
calr3b	0.000114877	0.642671	0.199	0.045	1	progenitor cell response
tpi1b	0.000207589	0.628577	0.255	0.089	1	progenitor cell response
atp1a1a.4	0.000287827	0.626381	0.246	0.089	1	progenitor cell response
ak1	0.000504276	0.623861	0.165	0.036	1	progenitor cell response
calr	0.0001487	0.621925	0.184	0.036	1	progenitor cell response
bricd5	0.00291337	0.619061	0.187	0.071	1	progenitor cell response
slc4a2a	0.000746164	0.611258	0.171	0.045	1	progenitor cell response
ckbb	0.000276543	0.60454	0.318	0.134	1	progenitor cell response
calr3a	0.000138189	0.600002	0.199	0.045	1	progenitor cell response
nr4a2b	0.000260286	0.593887	0.352	0.17	1	progenitor cell response
metrn	0.00198916	0.591697	0.143	0.036	1	progenitor cell response
tubb5	0.000481163	0.587595	0.184	0.045	1	progenitor cell response
ldhba	9.2e-05	0.58604	0.259	0.08	1	progenitor cell response
cd99l2	0.000397853	0.581177	0.224	0.071	1	progenitor cell response
sox13	0.00084627	0.571318	0.231	0.089	1	progenitor cell response
appb	0.000366815	0.561654	0.212	0.062	1	progenitor cell response
limch1b	0.00118916	0.557392	0.215	0.08	1	progenitor cell response
ackr3b	0.00078334	0.546623	0.128	0.018	1	progenitor cell response
nuak1b	0.00047059	0.545002	0.168	0.036	1	progenitor cell response
zfhx3	0.00165285	0.540378	0.234	0.098	1	progenitor cell response
h3f3b.1	0.000194238	0.53732	0.439	0.241	1	progenitor cell response
si:ch73-141c7.1	0.00126329	0.535753	0.121	0.018	1	progenitor cell response
tox	0.000916775	0.533974	0.243	0.098	1	progenitor cell response
gata3	0.00156116	0.532323	0.212	0.08	1	progenitor cell response
hdlbpa	0.000399181	0.522803	0.364	0.188	1	progenitor cell response
sub1b	0.000467228	0.517861	0.153	0.027	1	progenitor cell response
prdx2	0.000133715	0.517211	0.539	0.348	1	progenitor cell response
si:ch211-286b5.5	0.00113803	0.515864	0.28	0.125	1	progenitor cell response
nr2f1a	0.00136943	0.51413	0.103	0.009	1	progenitor cell response
psmb1	0.00147619	0.511304	0.277	0.125	1	progenitor cell response
ndrg2	0.000729021	0.508023	0.19	0.054	1	progenitor cell response
dcn	0.00143986	0.506347	0.19	0.062	1	progenitor cell response
crabp2b	0.000369334	0.506021	0.202	0.054	1	progenitor cell response
atp5f1c	0.00124159	0.504447	0.193	0.062	1	progenitor cell response
tenm4	0.00260091	0.501067	0.125	0.027	1	progenitor cell response
glulb	0.00267414	0.497173	0.427	0.259	1	progenitor cell response
csrnp1a	0.00465929	0.491305	0.118	0.027	1	progenitor cell response
spry2	0.00191543	0.491192	0.131	0.027	1	progenitor cell response
atp5f1d	0.000234215	0.488794	0.296	0.116	1	progenitor cell response
syne2b	0.00209781	0.487664	0.146	0.036	1	progenitor cell response
zgc:175088	0.00222232	0.483843	0.146	0.036	1	progenitor cell response
tecta	0.00347165	0.481901	0.202	0.08	1	progenitor cell response
zbtb4	0.0031763	0.480984	0.137	0.036	1	progenitor cell response
ndufs5	0.00130828	0.479665	0.153	0.036	1	progenitor cell response
psma4	0.000656613	0.477619	0.234	0.08	1	progenitor cell response
fam83fa	0.00208503	0.472936	0.221	0.089	1	progenitor cell response
psmb6	0.00171181	0.472858	0.293	0.143	1	progenitor cell response
tmem258	0.00810859	0.471907	0.302	0.188	1	progenitor cell response
tet3	0.00295089	0.470343	0.14	0.036	1	progenitor cell response
hacd2	0.00130116	0.468794	0.137	0.027	1	progenitor cell response
ywhah	0.00324161	0.468669	0.265	0.134	1	progenitor cell response
tmod4	0.00183277	0.467586	0.115	0.018	1	progenitor cell response
fads2	0.00130116	0.467296	0.137	0.027	1	progenitor cell response
gal3st1a	0.00116579	0.467195	0.237	0.089	1	progenitor cell response
pdia6	0.00369725	0.465544	0.162	0.054	1	progenitor cell response
hmgn7	0.00319021	0.464805	0.346	0.196	1	progenitor cell response
mapk4	0.00192253	0.462347	0.115	0.018	1	progenitor cell response
eif3g	0.000832418	0.461985	0.343	0.17	1	progenitor cell response
sema3fb	0.0274576	0.459828	0.14	0.062	1	progenitor cell response
eya4	0.00155749	0.459705	0.137	0.027	1	progenitor cell response
gadd45aa	0.00439006	0.459578	0.118	0.027	1	progenitor cell response
zfhx4	0.00700584	0.458864	0.252	0.134	1	progenitor cell response
tspo	0.00132416	0.456324	0.171	0.045	1	progenitor cell response
slc12a2	0.00268513	0.455803	0.255	0.116	1	progenitor cell response
egr2a	0.00283955	0.455582	0.302	0.152	1	progenitor cell response
ddt	0.00127253	0.45528	0.206	0.071	1	progenitor cell response
ddost	0.00281585	0.454824	0.14	0.036	1	progenitor cell response
dynll2a	0.00491883	0.453997	0.146	0.045	1	progenitor cell response
cox4i1	0.000665931	0.450141	0.508	0.312	1	progenitor cell response
tuba8l	0.0222573	0.450026	0.374	0.259	1	progenitor cell response
eif5a	0.000266592	0.449507	0.586	0.42	1	progenitor cell response
pfn1	0.0268148	0.44913	0.115	0.045	1	progenitor cell response
fbln7	0.00438845	0.445398	0.212	0.089	1	progenitor cell response
ppdpfa	0.0111041	0.44394	0.224	0.116	1	progenitor cell response
jam2b	0.00248244	0.44159	0.143	0.036	1	progenitor cell response
ewsr1b	0.00156693	0.439387	0.246	0.098	1	progenitor cell response
atp5fa1	0.00196149	0.438546	0.396	0.232	1	progenitor cell response
hmgn3	0.00319913	0.438513	0.327	0.17	1	progenitor cell response
ctnnb1	0.00914433	0.437863	0.349	0.223	1	progenitor cell response
b2ml	0.00071498	0.437752	0.66	0.536	1	progenitor cell response
selenof	0.00786733	0.437016	0.302	0.179	1	progenitor cell response
arl4aa	0.0160053	0.436788	0.187	0.089	1	progenitor cell response
bckdk	0.00457006	0.433777	0.103	0.018	1	progenitor cell response
anp32e	0.00620937	0.432024	0.212	0.098	1	progenitor cell response
aco2	0.00158256	0.431884	0.118	0.018	1	progenitor cell response
col9a1a	0.0114565	0.430449	0.103	0.027	1	progenitor cell response
nat16	0.0115326	0.42744	0.168	0.071	1	progenitor cell response
si:ch73-46j18.5	0.00202676	0.425978	0.383	0.223	1	progenitor cell response
si:dkey-1m11.6	0.00299015	0.424407	0.156	0.045	1	progenitor cell response
tnn	0.00615169	0.421649	0.128	0.036	1	progenitor cell response
slc25a22b	0.00407787	0.421615	0.255	0.125	1	progenitor cell response
cadm4	0.0110892	0.419161	0.361	0.232	1	progenitor cell response
hmgn6	0.000920051	0.418712	0.545	0.375	1	progenitor cell response
h3f3b.1.1	0.00498338	0.418253	0.318	0.179	1	progenitor cell response
ccl19a.1	0.00631388	0.41802	0.299	0.161	1	progenitor cell response
COX7A2 (1 of many)	0.00485978	0.417294	0.131	0.036	1	progenitor cell response
COX5B	0.000881126	0.416318	0.433	0.25	1	progenitor cell response
idh2	0.00390699	0.415046	0.262	0.125	1	progenitor cell response
si:ch73-281n10.2	0.000168339	0.413982	0.408	0.196	1	progenitor cell response
arpc2	0.00233898	0.413692	0.159	0.045	1	progenitor cell response
tcf3b	0.0117921	0.412516	0.165	0.071	1	progenitor cell response
elmsan1b	0.00226783	0.411239	0.452	0.286	1	progenitor cell response
h2afy2	0.00319648	0.41045	0.249	0.107	1	progenitor cell response
dvl2	0.00235634	0.41038	0.349	0.179	1	progenitor cell response
six4b	0.00442387	0.409532	0.134	0.036	1	progenitor cell response
epha7	0.00373979	0.409011	0.165	0.054	1	progenitor cell response
hint1	0.00491207	0.408634	0.28	0.143	1	progenitor cell response
igfbp3	0.0147076	0.404594	0.224	0.116	1	progenitor cell response
mxi1	0.00735645	0.403721	0.125	0.036	1	progenitor cell response
lrba	0.0215529	0.400708	0.193	0.098	1	progenitor cell response
atp5f1b	0.000806881	0.399925	0.489	0.304	1	progenitor cell response
aif1l	0.00228509	0.399709	0.604	0.455	1	progenitor cell response
elovl2	0.00400567	0.399423	0.162	0.054	1	progenitor cell response
inavaa	0.0215094	0.3944	0.121	0.045	1	progenitor cell response
cryl1	0.0100562	0.393542	0.106	0.027	1	progenitor cell response
nr1d2a	0.0143788	0.392372	0.178	0.08	1	progenitor cell response
otog	0.0177914	0.392371	0.199	0.098	1	progenitor cell response
gal3st3	0.0083335	0.390496	0.206	0.089	1	progenitor cell response
kdm6bb	0.0194189	0.388277	0.121	0.045	1	progenitor cell response
mgst3b	0.0304955	0.38725	0.268	0.17	1	progenitor cell response
sh3bgrl	0.00806969	0.386881	0.109	0.027	1	progenitor cell response
psma2	0.0186034	0.386153	0.206	0.107	1	progenitor cell response
lfng	0.0083017	0.385772	0.252	0.125	1	progenitor cell response
nocta	0.00521428	0.384425	0.259	0.125	1	progenitor cell response
eif3i	0.00436648	0.383698	0.368	0.214	1	progenitor cell response
jund	0.000246762	0.383405	0.601	0.375	1	progenitor cell response
ssr2	0.00597219	0.382881	0.29	0.161	1	progenitor cell response
tsc22d3	0.0386751	0.38253	0.168	0.089	1	progenitor cell response
crybg1b	0.0100352	0.382262	0.15	0.054	1	progenitor cell response
wu:fi04e12	0.00788753	0.381891	0.125	0.036	1	progenitor cell response
tob1b	0.00915819	0.380016	0.38	0.25	1	progenitor cell response
dpm2	0.0216455	0.379683	0.118	0.045	1	progenitor cell response
ccdc88c	0.00624065	0.379571	0.115	0.027	1	progenitor cell response
adgrg6	0.00856729	0.379226	0.15	0.054	1	progenitor cell response
tnc	0.0168858	0.378311	0.112	0.036	1	progenitor cell response
zgc:92162	0.0411502	0.376526	0.209	0.125	1	progenitor cell response
ndufb5	0.0342764	0.376104	0.134	0.062	1	progenitor cell response
sall1a	0.0139657	0.374787	0.143	0.054	1	progenitor cell response
tuba1c	0.0087268	0.372119	0.212	0.098	1	progenitor cell response
ptbp3	0.0122574	0.370715	0.103	0.027	1	progenitor cell response
calm2b	0.0135367	0.370714	0.399	0.277	1	progenitor cell response
fosb	0.00293595	0.370028	0.704	0.545	1	progenitor cell response
egr3	0.00547022	0.369524	0.265	0.125	1	progenitor cell response
psmd1	0.0180526	0.368982	0.125	0.045	1	progenitor cell response
hmgb1b	0.00193131	0.368674	0.29	0.134	1	progenitor cell response
mpc2	0.00989189	0.367016	0.121	0.036	1	progenitor cell response
cited4a	0.0174294	0.366786	0.349	0.223	1	progenitor cell response
cnmd	0.0492202	0.366464	0.171	0.098	1	progenitor cell response
spcs1	0.0110401	0.366104	0.159	0.062	1	progenitor cell response
peli1b	0.014551	0.365666	0.156	0.062	1	progenitor cell response
rarga	0.0098436	0.365382	0.121	0.036	1	progenitor cell response
ap2m1a	0.00108702	0.364681	0.143	0.027	1	progenitor cell response
ciarta	0.0266984	0.36406	0.19	0.098	1	progenitor cell response
akap8l	0.0467612	0.362998	0.174	0.098	1	progenitor cell response
prdx3	0.0274575	0.36298	0.14	0.062	1	progenitor cell response
canx	0.0255113	0.3622	0.262	0.161	1	progenitor cell response
smarca4a	0.014395	0.360783	0.128	0.045	1	progenitor cell response
tuba1a	0.016867	0.360449	0.336	0.214	1	progenitor cell response
spcs3	0.0121061	0.360411	0.171	0.071	1	progenitor cell response
trim3b	0.00404683	0.359607	0.15	0.045	1	progenitor cell response
si:ch211-133n4.6	0.0127761	0.359166	0.389	0.259	1	progenitor cell response
cxcl12b	0.0131749	0.359053	0.103	0.027	1	progenitor cell response
igf2b	0.0389483	0.358702	0.171	0.089	1	progenitor cell response
si:ch211-288g17.3	0.00601886	0.358221	0.47	0.312	1	progenitor cell response
kif19	0.00817951	0.357906	0.221	0.098	1	progenitor cell response
relb	0.0194801	0.35649	0.408	0.277	1	progenitor cell response
suclg1	0.0114495	0.355332	0.106	0.027	1	progenitor cell response
psmb2	0.00341964	0.35468	0.199	0.071	1	progenitor cell response
zgc:153018	0.0320838	0.353697	0.174	0.089	1	progenitor cell response
dynll1	0.014813	0.353563	0.115	0.036	1	progenitor cell response
tfg	0.00470394	0.353459	0.199	0.08	1	progenitor cell response
2021-09-12	0.012194	0.353192	0.103	0.027	1	progenitor cell response
ppm1la	0.0166499	0.35147	0.165	0.071	1	progenitor cell response
isl1	0.00806436	0.350115	0.14	0.045	1	progenitor cell response
lmo7a	0.0194189	0.350028	0.121	0.045	1	progenitor cell response
prr12b	0.00778319	0.349864	0.112	0.027	1	progenitor cell response
stxbp6	0.0115509	0.348594	0.146	0.054	1	progenitor cell response
eef1da	0.000613169	0.348107	0.682	0.482	1	progenitor cell response
slc16a1a	0.0250798	0.347969	0.103	0.036	1	progenitor cell response
tefa	0.0435742	0.346571	0.209	0.125	1	progenitor cell response
sub1a	0.00677174	0.346545	0.246	0.116	1	progenitor cell response
tomm5	0.0290934	0.345723	0.274	0.17	1	progenitor cell response
sf3b1	0.0185888	0.341663	0.209	0.107	1	progenitor cell response
tspan3a	0.0403655	0.34132	0.165	0.089	1	progenitor cell response
hmgb3a	0.0113592	0.340866	0.389	0.259	1	progenitor cell response
pomp	0.0143605	0.340563	0.312	0.188	1	progenitor cell response
cox5ab	0.0177914	0.333938	0.199	0.098	1	progenitor cell response
serf2	0.0240836	0.33255	0.308	0.196	1	progenitor cell response
rbfox2	0.0135864	0.332101	0.103	0.027	1	progenitor cell response
kansl1a	0.0224645	0.331357	0.134	0.054	1	progenitor cell response
si:ch211-236l14.4	0.0285665	0.330678	0.14	0.062	1	progenitor cell response
acin1a	0.0128463	0.329548	0.308	0.188	1	progenitor cell response
pabpc1a	0.000694891	0.327756	0.769	0.634	1	progenitor cell response
nfia	0.0131193	0.327609	0.343	0.214	1	progenitor cell response
bicdl2l	0.0450457	0.3276	0.165	0.089	1	progenitor cell response
dedd1	0.0325221	0.327229	0.268	0.17	1	progenitor cell response
rpl5a	7.44e-05	0.326912	0.9	0.75	1	progenitor cell response
irx3a	0.0245211	0.32678	0.106	0.036	1	progenitor cell response
chd2	0.0222722	0.324897	0.181	0.089	1	progenitor cell response
zfand5b	0.00673263	0.324152	0.312	0.179	1	progenitor cell response
si:ch1073-443f11.2	0.00431082	0.323859	0.106	0.018	1	progenitor cell response
sall2	0.0281671	0.323487	0.103	0.036	1	progenitor cell response
nucks1a	0.00187878	0.323459	0.299	0.134	1	progenitor cell response
si:dkey-187e18.1	0.0169699	0.32301	0.178	0.08	1	progenitor cell response
si:dkey-188i13.11	0.0248643	0.321086	0.106	0.036	1	progenitor cell response
calm3a	0.0216891	0.320192	0.411	0.277	1	progenitor cell response
arpc3	0.0392754	0.317829	0.15	0.071	1	progenitor cell response
marcksl1b	0.00809803	0.3166	0.405	0.259	1	progenitor cell response
vgll4b	0.0219064	0.316121	0.134	0.054	1	progenitor cell response
rpl4	9.21e-05	0.314339	0.882	0.786	1	progenitor cell response
zgc:55461	0.0312912	0.314051	0.103	0.036	1	progenitor cell response
fat1a	0.0245085	0.310486	0.143	0.062	1	progenitor cell response
mdh2	0.0117407	0.31047	0.349	0.205	1	progenitor cell response
ebf3a.1	0.0103552	0.306747	0.492	0.339	1	progenitor cell response
hnrnpm	0.0143842	0.305803	0.131	0.045	1	progenitor cell response
cry2	0.0323782	0.304378	0.14	0.062	1	progenitor cell response
zc3h11a	0.0280512	0.303998	0.168	0.08	1	progenitor cell response
arg2	0.0026023	0.301796	0.632	0.446	1	progenitor cell response
mnta	0.0119916	0.300562	0.106	0.027	1	progenitor cell response
krt5	0.0301104	0.300366	0.215	0.116	1	progenitor cell response
eif3f	0.00441041	0.29853	0.701	0.545	1	progenitor cell response
ndufb8	0.0335851	0.298428	0.199	0.107	1	progenitor cell response
col9a2	0.0225966	0.297956	0.159	0.071	1	progenitor cell response
kmt5aa	0.0416977	0.297824	0.109	0.045	1	progenitor cell response
ostc	0.0401455	0.297476	0.137	0.062	1	progenitor cell response
pkma	0.0351305	0.297202	0.24	0.143	1	progenitor cell response
jag1b	0.00423383	0.296362	0.336	0.179	1	progenitor cell response
arl5c	0.0253076	0.295995	0.212	0.116	1	progenitor cell response
irf2bp2b	0.0312023	0.294197	0.196	0.107	1	progenitor cell response
eif3ea	0.011484	0.293558	0.467	0.321	1	progenitor cell response
ier2b	0.0270064	0.293239	0.657	0.545	1	progenitor cell response
prdx6	0.0421422	0.292432	0.168	0.089	1	progenitor cell response
anxa11b	0.0298981	0.291677	0.103	0.036	1	progenitor cell response
hsbp1b	0.0394723	0.29113	0.174	0.089	1	progenitor cell response
nova2	0.0267663	0.29006	0.243	0.134	1	progenitor cell response
ak2	0.00963872	0.289745	0.268	0.134	1	progenitor cell response
vangl2	0.0143194	0.289005	0.131	0.045	1	progenitor cell response
six1b	0.00758329	0.28882	0.452	0.295	1	progenitor cell response
eif3s10	0.0450538	0.287613	0.302	0.196	1	progenitor cell response
ccng1	0.0447206	0.286299	0.495	0.375	1	progenitor cell response
b2m	0.00969633	0.286261	0.829	0.696	1	progenitor cell response
gabarapb	0.0382867	0.281905	0.346	0.241	1	progenitor cell response
selenom	0.0349416	0.279097	0.187	0.098	1	progenitor cell response
psmb4	0.0167551	0.27873	0.206	0.098	1	progenitor cell response
tmem50a	0.0380174	0.27749	0.162	0.08	1	progenitor cell response
si:ch211-195b13.1	0.0153028	0.271042	0.604	0.473	1	progenitor cell response
dpy30	0.0426195	0.269661	0.146	0.071	1	progenitor cell response
jun	0.00231856	0.26745	0.857	0.732	1	progenitor cell response
zmiz1a	0.0453447	0.26544	0.134	0.062	1	progenitor cell response
mpc1	0.0209858	0.265437	0.125	0.045	1	progenitor cell response
ssr4	0.0367903	0.262612	0.296	0.188	1	progenitor cell response
mycbp	0.0450901	0.257657	0.134	0.062	1	progenitor cell response
sdc2	0.032638	0.256746	0.128	0.054	1	progenitor cell response
arhgap5	0.0317553	0.25501	0.14	0.062	1	progenitor cell response
zbtb18	0.00844518	0.254865	0.218	0.098	1	progenitor cell response
cpne1	0.0346855	0.253801	0.153	0.071	1	progenitor cell response
snrpb	0.0494589	0.250183	0.368	0.241	1	progenitor cell response
hist1h4l	0.0165867	-0.25201	0.268	0.366	1	progenitor cell response
wdr43	0.0309378	-0.259355	0.069	0.134	1	progenitor cell response
si:dkey-253i9.4	0.0246847	-0.260908	0.047	0.107	1	progenitor cell response
dnajc7	0.0488819	-0.261153	0.087	0.152	1	progenitor cell response
cpeb4b	0.0296382	-0.261338	0.287	0.393	1	progenitor cell response
cd82a	0.0320653	-0.26223	0.212	0.295	1	progenitor cell response
ppp6c	0.0155869	-0.262662	0.044	0.107	1	progenitor cell response
zfp36l1b	0.023364	-0.262811	0.368	0.464	1	progenitor cell response
dohh	0.0406997	-0.263247	0.059	0.116	1	progenitor cell response
rpl22	0.00148411	-0.264545	0.847	0.911	1	progenitor cell response
rtn3	0.0169849	-0.267958	0.093	0.179	1	progenitor cell response
cnppd1	0.00432836	-0.274727	0.056	0.143	1	progenitor cell response
si:ch73-138n13.1	0.00766437	-0.275136	0.05	0.125	1	progenitor cell response
rbm8a	0.00881714	-0.276658	0.321	0.464	1	progenitor cell response
atp2b1a	0.00119212	-0.277206	0.551	0.732	1	progenitor cell response
FOXK2	0.047387	-0.281933	0.103	0.17	1	progenitor cell response
fam49a	0.0312594	-0.282731	0.062	0.125	1	progenitor cell response
pdcd11	0.0316529	-0.283461	0.05	0.107	1	progenitor cell response
ptpn13	0.0168066	-0.285492	0.081	0.161	1	progenitor cell response
rer1	0.0434324	-0.285826	0.065	0.125	1	progenitor cell response
eif4ebp1	0.0399935	-0.286412	0.1	0.17	1	progenitor cell response
sars	0.0229959	-0.289091	0.047	0.107	1	progenitor cell response
trib3	0.0109541	-0.289479	0.265	0.393	1	progenitor cell response
si:dkey-23i12.7	0.00235767	-0.289525	0.047	0.134	1	progenitor cell response
cremb	0.0318543	-0.292589	0.062	0.125	1	progenitor cell response
sirt1	0.022606	-0.292728	0.053	0.116	1	progenitor cell response
zmat2	0.0119753	-0.29326	0.059	0.134	1	progenitor cell response
ptpn1	0.00375553	-0.29502	0.05	0.134	1	progenitor cell response
bud31	0.0354609	-0.29683	0.112	0.188	1	progenitor cell response
rsrp1	0.020232	-0.297277	0.386	0.491	1	progenitor cell response
nr3c1	0.00723758	-0.297571	0.09	0.188	1	progenitor cell response
rhoca	0.0301036	-0.29768	0.069	0.134	1	progenitor cell response
eif5a2	0.0301289	-0.298351	0.274	0.366	1	progenitor cell response
dicer1	0.0290229	-0.299002	0.075	0.143	1	progenitor cell response
h3f3b.1.2	0.00361697	-0.299789	0.29	0.438	1	progenitor cell response
etf1b	0.0154074	-0.300604	0.296	0.402	1	progenitor cell response
stat1a	0.0462121	-0.302047	0.206	0.295	1	progenitor cell response
irf2	0.0311494	-0.302683	0.069	0.134	1	progenitor cell response
ptp4a2b	0.00105212	-0.302981	0.576	0.741	1	progenitor cell response
nars	0.0162313	-0.303921	0.087	0.17	1	progenitor cell response
zgc:158564	0.0424063	-0.304138	0.199	0.286	1	progenitor cell response
tnip1	0.0197141	-0.304818	0.209	0.304	1	progenitor cell response
eif2s2	0.0435582	-0.306855	0.224	0.304	1	progenitor cell response
wbp2	0.00541755	-0.30692	0.037	0.107	1	progenitor cell response
ctnna1	0.0351547	-0.307802	0.103	0.179	1	progenitor cell response
eif4e1c	0.0346963	-0.31047	0.14	0.223	1	progenitor cell response
mt-nd2	0.00115756	-0.313679	0.654	0.759	1	progenitor cell response
gtpbp1	0.0269076	-0.314509	0.075	0.143	1	progenitor cell response
u2af2a	0.0294125	-0.315068	0.056	0.116	1	progenitor cell response
hnrnph1l	0.0111867	-0.315515	0.065	0.143	1	progenitor cell response
gnb1b	0.00266616	-0.317144	0.411	0.545	1	progenitor cell response
pdlim1	0.00538322	-0.318951	0.065	0.152	1	progenitor cell response
cdkn1bb	0.0340786	-0.319338	0.38	0.446	1	progenitor cell response
kidins220b	0.0069909	-0.320574	0.056	0.134	1	progenitor cell response
si:dkeyp-27c8.2	0.00329147	-0.32204	0.034	0.107	1	progenitor cell response
lrrc59	0.0160306	-0.322273	0.062	0.134	1	progenitor cell response
polr3h	0.00620037	-0.325442	0.044	0.116	1	progenitor cell response
tmem54a	0.00351166	-0.326406	0.056	0.143	1	progenitor cell response
tmem79b	0.0207822	-0.328891	0.093	0.17	1	progenitor cell response
mapk14a	0.019368	-0.329033	0.047	0.107	1	progenitor cell response
ppp2cb	0.0168955	-0.329647	0.221	0.321	1	progenitor cell response
ptges3a	0.0224881	-0.330129	0.053	0.116	1	progenitor cell response
ddx27	0.00822069	-0.331763	0.075	0.161	1	progenitor cell response
apc	0.0180035	-0.332098	0.062	0.134	1	progenitor cell response
s1pr1	0.0396938	-0.33612	0.159	0.241	1	progenitor cell response
myo1cb	0.00492723	-0.34145	0.059	0.143	1	progenitor cell response
klf6a	0.00788529	-0.341733	0.589	0.688	1	progenitor cell response
antxr1c	0.0266678	-0.342081	0.075	0.143	1	progenitor cell response
cxcl14	0.028878	-0.343168	0.112	0.188	1	progenitor cell response
eif5	0.0168925	-0.344277	0.336	0.446	1	progenitor cell response
khsrp	0.0155111	-0.347526	0.093	0.179	1	progenitor cell response
usp36	0.0250353	-0.347725	0.097	0.17	1	progenitor cell response
oga	0.0422141	-0.348993	0.128	0.205	1	progenitor cell response
tgfb1a	0.00183594	-0.349002	0.315	0.455	1	progenitor cell response
psat1	0.0056072	-0.350802	0.084	0.179	1	progenitor cell response
arih2	0.0387022	-0.351276	0.053	0.107	1	progenitor cell response
cldnb	0.000987646	-0.351743	0.822	0.866	1	progenitor cell response
cad	0.00503952	-0.351921	0.053	0.134	1	progenitor cell response
rest	0.0142503	-0.352572	0.062	0.134	1	progenitor cell response
pmp22b	0.0114579	-0.352703	0.224	0.339	1	progenitor cell response
stx5a	0.0279391	-0.353295	0.05	0.107	1	progenitor cell response
mt-nd4	0.000424228	-0.35355	0.726	0.795	1	progenitor cell response
csnk1a1	0.0111311	-0.354539	0.305	0.411	1	progenitor cell response
txnrd3	0.0154296	-0.355201	0.062	0.134	1	progenitor cell response
epcam	0.010579	-0.359795	0.841	0.821	1	progenitor cell response
atp2b2.1	0.0321774	-0.36123	0.106	0.179	1	progenitor cell response
arl6ip5b	0.00340097	-0.362815	0.087	0.188	1	progenitor cell response
hiat1b	0.00146566	-0.363651	0.031	0.107	1	progenitor cell response
npc1	0.004548	-0.364174	0.09	0.188	1	progenitor cell response
ralab	0.0191993	-0.36447	0.065	0.134	1	progenitor cell response
pam16	0.00549053	-0.365335	0.044	0.116	1	progenitor cell response
fam219aa	0.00185072	-0.365633	0.037	0.116	1	progenitor cell response
uqcrb	0.043179	-0.366712	0.234	0.304	1	progenitor cell response
ube2ia	0.0207473	-0.367467	0.072	0.143	1	progenitor cell response
ube2d3	0.0188039	-0.369631	0.059	0.125	1	progenitor cell response
[truncated: 1,073 more rows]

## Sheet: Day 5 saccule responses
	p_val	avg_logFC	pct.1	pct.2	p_val_adj	Cell Type
hsp70l	1.31e-18	-2.41134	0.44	1	2.1e-14	mature hair cell response
sqstm1	3.93e-16	-1.46842	0.318	0.926	6.31e-12	mature hair cell response
serpinh1b	4.25e-16	-0.749688	0.002	0.148	6.84e-12	mature hair cell response
si:ch1073-303k11.2	1.63e-15	-0.631071	0	0.111	2.62e-11	mature hair cell response
slc35f2	1.63e-15	-0.702435	0	0.111	2.62e-11	mature hair cell response
cox8b	4.82e-15	-1.64125	0.037	0.37	7.75e-11	mature hair cell response
hsp70.3	6.72e-15	-1.7143	0.709	1	1.08e-10	mature hair cell response
cox4i1l	8.36e-14	-1.22996	0.018	0.259	1.35e-09	mature hair cell response
hsp70.2	2.44e-13	-1.90621	0.535	0.963	3.93e-09	mature hair cell response
hsp70.1	5.62e-13	-1.57202	0.442	0.963	9.05e-09	mature hair cell response
mt-co2	1.19e-12	-0.820101	1	1	1.91e-08	mature hair cell response
otofb	1.45e-12	1.67024	0.923	0.556	2.33e-08	mature hair cell response
mvp	1.23e-11	-1.28885	0.051	0.37	1.98e-07	mature hair cell response
camk2n1a	3.23e-11	1.72581	0.891	0.259	5.2e-07	mature hair cell response
uchl1	3.84e-11	-1.04543	0.011	0.185	6.17e-07	mature hair cell response
cbx7a	5.98e-11	-1.5117	0.247	0.704	9.62e-07	mature hair cell response
ptbp1b	7.72e-11	1.67488	0.893	0.407	1.24e-06	mature hair cell response
tspan36	1.42e-10	-0.884154	0.018	0.222	2.28e-06	mature hair cell response
mt-co3	2.49e-10	-0.6701	1	1	4e-06	mature hair cell response
socs3a	3.43e-10	-1.52672	0.165	0.593	5.51e-06	mature hair cell response
calm2b	3.8e-10	1.56053	0.907	0.444	6.11e-06	mature hair cell response
CR383676.1	3.93e-10	-0.598979	1	1	6.32e-06	mature hair cell response
mt-co1	4.15e-10	-0.866918	0.995	1	6.67e-06	mature hair cell response
calm3a	5.69e-10	1.52435	0.905	0.444	9.15e-06	mature hair cell response
mt-cyb	1.02e-09	-0.805519	0.989	1	1.65e-05	mature hair cell response
zgc:162730	1.16e-09	-1.67538	0.079	0.407	1.87e-05	mature hair cell response
n4bp1	1.44e-09	-1.19568	0.079	0.407	2.31e-05	mature hair cell response
rbm24a	1.8e-09	1.22483	0.926	0.593	2.89e-05	mature hair cell response
si:ch211-86h15.1	1.88e-09	-0.666497	0.004	0.111	3.02e-05	mature hair cell response
ubb	3.25e-09	-1.3719	0.479	0.815	5.23e-05	mature hair cell response
h1f0	4.51e-09	1.31305	0.904	0.333	7.25e-05	mature hair cell response
si:ch211-243g18.2	4.52e-09	0.936222	0.958	0.704	7.27e-05	mature hair cell response
cyr61	5.07e-09	-1.55922	0.067	0.37	8.16e-05	mature hair cell response
serpine1	5.13e-09	-1.59049	0.009	0.148	8.25e-05	mature hair cell response
pvalb8	5.28e-09	1.56963	0.951	0.593	8.49e-05	mature hair cell response
zgc:153911	8.81e-09	-0.874778	0.016	0.185	0.000141707	mature hair cell response
zgc:158343	1.07e-08	-1.99417	0.163	0.556	0.0001714	mature hair cell response
UBB	1.33e-08	-1.09662	0.456	0.852	0.000213802	mature hair cell response
hsp90aa1.2	1.38e-08	-1.30718	0.893	1	0.000222678	mature hair cell response
hspe1	1.46e-08	-1.22256	0.128	0.481	0.000235259	mature hair cell response
mt-atp6	3.26e-08	-0.623877	0.993	1	0.000524891	mature hair cell response
abhd17b	3.48e-08	-1.01139	0.018	0.185	0.000559428	mature hair cell response
si:dkeyp-115e12.7	3.93e-08	-0.874102	0.011	0.148	0.000632682	mature hair cell response
rundc3aa	7.59e-08	-0.568119	0.005	0.111	0.00122042	mature hair cell response
gstp1	9.97e-08	1.26733	0.854	0.444	0.00160395	mature hair cell response
atp2b1a	1.56e-07	0.806055	0.965	0.667	0.00250674	mature hair cell response
efhd2	1.64e-07	-0.959062	0.053	0.296	0.00263317	mature hair cell response
gadd45ba	2.51e-07	-1.08126	0.602	0.926	0.004035	mature hair cell response
eef1a1l1	3.34e-07	-0.606614	0.93	1	0.00537027	mature hair cell response
fosab	3.49e-07	-0.943847	0.96	1	0.00562029	mature hair cell response
her6	3.68e-07	-1.42528	0.119	0.444	0.00591915	mature hair cell response
stard15	4.12e-07	1.41001	0.718	0.185	0.00662246	mature hair cell response
s100t	4.57e-07	0.945188	0.956	0.852	0.00735645	mature hair cell response
xbp1	5.7e-07	-1.18962	0.247	0.593	0.00917178	mature hair cell response
si:ch211-152c2.3	6.29e-07	1.30442	0.747	0.259	0.0101241	mature hair cell response
cox5aa	6.73e-07	1.1751	0.767	0.222	0.0108311	mature hair cell response
si:dkey-11c5.11	6.9e-07	-1.39577	0.111	0.407	0.0111034	mature hair cell response
oaz1b	6.92e-07	1.16882	0.772	0.222	0.0111347	mature hair cell response
map7d1b	7.85e-07	-0.621774	0.007	0.111	0.0126209	mature hair cell response
slc25a25a	1.02e-06	-0.883818	0.149	0.481	0.0164741	mature hair cell response
rpl35	1.19e-06	-0.692705	0.798	1	0.0191466	mature hair cell response
icn	1.36e-06	-1.27136	0.119	0.407	0.0218238	mature hair cell response
fosb	1.39e-06	-1.05454	0.365	0.741	0.0223086	mature hair cell response
ifi45	2.09e-06	-1.03148	0.025	0.185	0.0336189	mature hair cell response
mt-nd2	3.55e-06	-0.689718	0.647	0.889	0.0570273	mature hair cell response
hspa8	3.83e-06	-0.812908	0.595	0.889	0.06164	mature hair cell response
rasd1	4.04e-06	1.24676	0.63	0.111	0.0650098	mature hair cell response
maff	4.13e-06	-0.991518	0.153	0.444	0.0664433	mature hair cell response
fam219aa	4.72e-06	-0.752088	0.026	0.185	0.075867	mature hair cell response
svild	5.68e-06	-0.582053	0.009	0.111	0.0913318	mature hair cell response
si:ch211-107o10.3	5.68e-06	-0.590514	0.009	0.111	0.0913318	mature hair cell response
jdp2b	5.68e-06	-1.0342	0.291	0.63	0.0913564	mature hair cell response
hcn5	5.95e-06	1.22021	0.689	0.185	0.0956583	mature hair cell response
sdc4	6.08e-06	-0.875648	0.416	0.741	0.0977887	mature hair cell response
si:dkey-280e21.3	6.32e-06	1.72335	0.516	0.037	0.101686	mature hair cell response
twf2b	6.34e-06	0.874628	0.865	0.444	0.101995	mature hair cell response
cltcb	6.36e-06	1.5755	0.468	0	0.102253	mature hair cell response
phlda2	6.67e-06	-1.31458	0.109	0.37	0.107295	mature hair cell response
rps24	6.69e-06	-0.625753	0.767	0.963	0.107565	mature hair cell response
h3f3b.1.2	7.02e-06	0.913056	0.818	0.37	0.112859	mature hair cell response
h3f3b.1	8.21e-06	1.13038	0.686	0.222	0.131989	mature hair cell response
tmsb4x	8.48e-06	-1.02165	0.204	0.519	0.136455	mature hair cell response
ptp4a2b	8.51e-06	-0.710218	0.521	0.778	0.136855	mature hair cell response
cnbpb	9.12e-06	1.00715	0.818	0.407	0.146648	mature hair cell response
six1b	9.33e-06	0.834765	0.882	0.556	0.150038	mature hair cell response
ip6k2a	1.01e-05	1.55839	0.502	0.037	0.162538	mature hair cell response
cdc42ep5	1.12e-05	-0.636383	0.018	0.148	0.179756	mature hair cell response
elmsan1b	1.21e-05	-0.989564	0.26	0.593	0.194814	mature hair cell response
RASSF5	1.6e-05	1.50902	0.532	0.074	0.257298	mature hair cell response
ccnl1b	1.94e-05	-0.949872	0.114	0.37	0.311905	mature hair cell response
mt-nd4	2.19e-05	-0.716084	0.751	0.852	0.35301	mature hair cell response
ankdd1a	2.36e-05	-0.590346	0.011	0.111	0.379249	mature hair cell response
hsph1	2.39e-05	-0.649029	0.019	0.148	0.38512	mature hair cell response
srgap3	2.47e-05	-0.616915	0.011	0.111	0.397904	mature hair cell response
metrn	2.53e-05	-0.539778	0.011	0.111	0.407559	mature hair cell response
zfr	2.57e-05	1.28857	0.526	0.074	0.413753	mature hair cell response
s100a10b	2.64e-05	-0.990634	0.075	0.296	0.425317	mature hair cell response
hspb8	2.73e-05	-0.727757	0.019	0.148	0.438803	mature hair cell response
rpl7a	2.8e-05	-0.493554	0.837	1	0.450863	mature hair cell response
rpl31	2.91e-05	-0.492531	0.889	1	0.467687	mature hair cell response
ppiab	3.12e-05	0.641509	0.898	0.741	0.501184	mature hair cell response
itm2cb	3.25e-05	1.38738	0.475	0.037	0.522705	mature hair cell response
clta	3.8e-05	0.994162	0.693	0.259	0.61148	mature hair cell response
sall1a	3.98e-05	1.60069	0.412	0	0.639419	mature hair cell response
bzw1a	4.62e-05	1.30435	0.504	0.074	0.742572	mature hair cell response
pou4f1	5e-05	1.1048	0.628	0.185	0.80475	mature hair cell response
rps18	5.07e-05	-0.58402	0.656	0.926	0.81567	mature hair cell response
BX324206.2	5.19e-05	-0.639156	0.021	0.148	0.834777	mature hair cell response
rab2a	5.26e-05	1.2064	0.549	0.111	0.846537	mature hair cell response
mdka	5.66e-05	-1.19788	0.021	0.148	0.910611	mature hair cell response
rpl17	5.71e-05	-0.568748	0.747	0.889	0.918644	mature hair cell response
pls1	5.72e-05	1.36396	0.458	0.037	0.920722	mature hair cell response
cxcl14	5.86e-05	-0.650584	0.021	0.148	0.942735	mature hair cell response
mical2b	5.88e-05	1.3082	0.456	0.037	0.945252	mature hair cell response
ptmab	5.98e-05	-0.798602	0.596	0.815	0.96206	mature hair cell response
mknk2b	6.12e-05	-0.905868	0.177	0.444	0.985052	mature hair cell response
eya4	6.35e-05	1.1991	0.504	0.074	1	mature hair cell response
rassf1	6.59e-05	1.28999	0.533	0.111	1	mature hair cell response
atp5fa1	6.61e-05	0.948136	0.714	0.333	1	mature hair cell response
dpysl3	7.58e-05	1.16651	0.535	0.111	1	mature hair cell response
atf3	7.99e-05	-0.841835	0.551	0.815	1	mature hair cell response
fstl1b	8.06e-05	-0.559758	0.012	0.111	1	mature hair cell response
gpx1b	8.1e-05	0.655759	0.921	0.741	1	mature hair cell response
hsp90ab1	9.57e-05	-0.602863	0.902	0.963	1	mature hair cell response
gfi1aa	9.98e-05	1.37726	0.435	0.037	1	mature hair cell response
triobpa	0.000101752	1.19989	0.489	0.074	1	mature hair cell response
cotl1	0.000103608	1.00241	0.551	0.111	1	mature hair cell response
mfap3l	0.000113681	1.14316	0.512	0.111	1	mature hair cell response
h3f3c	0.000114539	1.31727	0.425	0.037	1	mature hair cell response
krt18a.1	0.000115212	-0.796311	0.023	0.148	1	mature hair cell response
csnk1a1	0.000115757	0.968501	0.589	0.148	1	mature hair cell response
CT027638.1	0.000116645	-1.07422	0.46	0.667	1	mature hair cell response
cdkn1a	0.000117093	-0.637087	0.023	0.148	1	mature hair cell response
grb10b	0.000122573	-0.877921	0.086	0.296	1	mature hair cell response
pclob	0.000135584	1.21118	0.474	0.074	1	mature hair cell response
bzw1b	0.000138601	-0.898113	0.221	0.481	1	mature hair cell response
si:ch211-222l21.1	0.000140115	-1.01509	0.249	0.519	1	mature hair cell response
rpsa	0.000141493	-0.606995	0.76	1	1	mature hair cell response
ift27	0.000147959	1.50429	0.368	0	1	mature hair cell response
krt8	0.00014849	-1.05286	0.072	0.259	1	mature hair cell response
hspbp1	0.000149069	-0.70193	0.037	0.185	1	mature hair cell response
hspb1	0.000159017	-1.33016	0.053	0.222	1	mature hair cell response
tmc2b	0.000160282	1.04594	0.537	0.111	1	mature hair cell response
dnajc5b	0.000162614	0.720932	0.83	0.444	1	mature hair cell response
prdx2	0.000163342	0.903047	0.626	0.222	1	mature hair cell response
fbl	0.000166262	-0.799836	0.091	0.296	1	mature hair cell response
sec61g	0.000167194	-0.758321	0.575	0.778	1	mature hair cell response
rpl36a	0.000169734	-0.600941	0.777	0.889	1	mature hair cell response
txnipa	0.000169941	1.09067	0.605	0.222	1	mature hair cell response
calr3b	0.000179126	-0.65088	0.025	0.148	1	mature hair cell response
chmp4ba	0.000187508	-0.962942	0.261	0.519	1	mature hair cell response
pim1	0.000190879	-0.75819	0.382	0.667	1	mature hair cell response
timp2b	0.000200738	-1.25948	0.014	0.111	1	mature hair cell response
tmem176l.1	0.000201228	-0.687869	0.051	0.222	1	mature hair cell response
calr	0.000202359	-0.794459	0.054	0.222	1	mature hair cell response
si:ch211-214j24.10	0.000207256	-0.653229	0.302	0.556	1	mature hair cell response
atp5mc1	0.00021038	0.81485	0.644	0.259	1	mature hair cell response
lima1a	0.000218226	-1.12622	0.054	0.222	1	mature hair cell response
skor1a	0.000221261	1.21473	0.463	0.074	1	mature hair cell response
atp5f1b	0.000227623	0.723892	0.768	0.444	1	mature hair cell response
zgc:77486.1	0.000234269	-0.555424	0.014	0.111	1	mature hair cell response
cdkn1cb	0.000235705	-0.734115	0.039	0.185	1	mature hair cell response
snx11	0.000238812	-0.556279	0.014	0.111	1	mature hair cell response
si:ch211-172l8.4	0.000243086	1.12964	0.56	0.185	1	mature hair cell response
atoh1a	0.000246738	1.05371	0.663	0.296	1	mature hair cell response
lmo7b	0.000255968	1.31568	0.349	0	1	mature hair cell response
hbegfa	0.000256364	0.751109	0.779	0.37	1	mature hair cell response
tmc2a	0.000257804	1.09546	0.572	0.185	1	mature hair cell response
stat1a	0.000258396	-0.77574	0.261	0.519	1	mature hair cell response
six1a	0.0002799	1.0254	0.468	0.074	1	mature hair cell response
rps19	0.000280688	-0.529962	0.868	1	1	mature hair cell response
mt-nd1	0.00029861	-0.636422	0.779	0.926	1	mature hair cell response
sat1a.2	0.000301025	1.15367	0.94	0.963	1	mature hair cell response
coq10b	0.000312792	0.911286	0.553	0.148	1	mature hair cell response
lin28a	0.000317763	-1.0388	0.395	0.63	1	mature hair cell response
si:ch211-153b23.5	0.000318257	0.74496	0.679	0.296	1	mature hair cell response
lxn	0.000321472	-0.667857	0.026	0.148	1	mature hair cell response
npc1	0.000326142	-0.661316	0.026	0.148	1	mature hair cell response
rplp2	0.000326292	-0.592859	0.654	0.778	1	mature hair cell response
si:dkey-79d12.5	0.000329759	-0.753773	0.14	0.37	1	mature hair cell response
prr15la	0.000336935	0.902275	0.563	0.148	1	mature hair cell response
camk2g1	0.000359516	1.23824	0.337	0	1	mature hair cell response
rps27.2	0.000372176	-0.500811	0.675	0.852	1	mature hair cell response
spen	0.000383676	-0.737915	0.058	0.222	1	mature hair cell response
gipc3	0.000387205	0.946745	0.565	0.185	1	mature hair cell response
rhoca	0.000404283	-0.563723	0.026	0.148	1	mature hair cell response
cops4	0.000414984	1.25807	0.332	0	1	mature hair cell response
cox7a2a	0.000443244	0.780152	0.702	0.333	1	mature hair cell response
mylipa	0.000454407	1.30227	0.384	0.037	1	mature hair cell response
calm3b	0.000468707	0.682136	0.784	0.407	1	mature hair cell response
rdh10b	0.000470455	-0.736816	0.016	0.111	1	mature hair cell response
recql	0.000478807	-0.571102	0.016	0.111	1	mature hair cell response
pax2a	0.000487686	0.541812	0.74	0.296	1	mature hair cell response
ywhaba	0.000488566	0.991796	0.489	0.111	1	mature hair cell response
tcima	0.000501048	0.943055	0.796	0.481	1	mature hair cell response
irx2a	0.000525642	1.25252	0.323	0	1	mature hair cell response
chordc1a	0.000548008	-0.82899	0.028	0.148	1	mature hair cell response
si:dkey-177p2.6	0.000566515	-0.792732	0.249	0.481	1	mature hair cell response
si:ch211-38m6.6	0.000577219	1.222	0.319	0	1	mature hair cell response
im:7152348	0.000586448	-0.800602	0.028	0.148	1	mature hair cell response
pmp22b	0.000588316	-0.866046	0.06	0.222	1	mature hair cell response
abhd12	0.000596134	1.18148	0.425	0.074	1	mature hair cell response
ucp2	0.000610152	1.14637	0.472	0.111	1	mature hair cell response
ddit3	0.000610484	0.963812	0.712	0.37	1	mature hair cell response
rps25	0.00062255	-0.571828	0.788	0.889	1	mature hair cell response
rpl11	0.000664311	-0.485211	0.849	1	1	mature hair cell response
rpl14	0.000671668	-0.58469	0.868	0.889	1	mature hair cell response
vma21	0.000694938	1.17129	0.312	0	1	mature hair cell response
cpeb4b	0.000749423	0.637714	0.793	0.481	1	mature hair cell response
dnajb1b	0.000753369	-1.05187	0.414	0.63	1	mature hair cell response
dynll2b	0.000768476	1.13563	0.368	0.037	1	mature hair cell response
rplp1	0.000785054	-0.390242	0.942	0.963	1	mature hair cell response
slc38a3a	0.000797625	1.29103	0.307	0	1	mature hair cell response
ap3d1	0.000801581	0.921106	0.472	0.111	1	mature hair cell response
ubc	0.000853347	-0.600031	0.711	0.778	1	mature hair cell response
rcan3	0.000917066	1.02522	0.412	0.074	1	mature hair cell response
tox	0.000924889	1.06693	0.419	0.074	1	mature hair cell response
ap3m2	0.000928682	0.820497	0.482	0.111	1	mature hair cell response
cnn2	0.000933181	-0.814567	0.046	0.185	1	mature hair cell response
btc	0.000940852	0.922253	0.579	0.222	1	mature hair cell response
nr4a2b	0.000943131	-0.840328	0.046	0.185	1	mature hair cell response
myh14	0.000952075	1.07418	0.361	0.037	1	mature hair cell response
rpl37.1	0.000980869	-0.425357	0.877	0.963	1	mature hair cell response
BX957317.1	0.000984463	-0.68711	0.018	0.111	1	mature hair cell response
mt-nd3	0.00100864	-0.663448	0.633	0.778	1	mature hair cell response
sid1	0.00101658	-0.540479	0.018	0.111	1	mature hair cell response
si:dkey-23i12.7	0.00103301	-0.551082	0.018	0.111	1	mature hair cell response
hspa5	0.0010511	-1.05541	0.133	0.333	1	mature hair cell response
egr4	0.00105989	0.602126	0.821	0.444	1	mature hair cell response
arhgef1b	0.00106827	1.2325	0.505	0.185	1	mature hair cell response
cish	0.00110118	-0.532823	0.018	0.111	1	mature hair cell response
psmb6	0.00111346	0.82097	0.428	0.074	1	mature hair cell response
zc3h4	0.00114534	1.25688	0.293	0	1	mature hair cell response
sh2d4bb	0.00115853	0.945563	0.412	0.074	1	mature hair cell response
serp1	0.00117057	-0.7547	0.047	0.185	1	mature hair cell response
bdnf	0.00117478	0.970829	0.454	0.111	1	mature hair cell response
btg3	0.00119702	-0.789504	0.088	0.259	1	mature hair cell response
nptna	0.00123812	0.632286	0.614	0.222	1	mature hair cell response
gnb1a	0.00126715	0.926409	0.491	0.148	1	mature hair cell response
faub	0.00129675	-0.65716	0.047	0.185	1	mature hair cell response
gpatch8	0.00130905	1.11405	0.288	0	1	mature hair cell response
pfkfb3	0.00136719	-0.853655	0.137	0.333	1	mature hair cell response
gb:eh456644	0.00143568	0.873433	0.53	0.185	1	mature hair cell response
tbc1d14	0.00147993	1.0724	0.389	0.074	1	mature hair cell response
rps29	0.00148709	-0.388233	0.93	1	1	mature hair cell response
ccdc57	0.00154686	1.07125	0.342	0.037	1	mature hair cell response
ndrg3b	0.00155407	0.901678	0.454	0.111	1	mature hair cell response
dusp5	0.00161955	-0.85408	0.112	0.296	1	mature hair cell response
lhfpl5a	0.00167217	0.840406	0.6	0.259	1	mature hair cell response
ctbp2a	0.00167891	1.06473	0.339	0.037	1	mature hair cell response
atp5meb	0.00177507	0.843881	0.523	0.185	1	mature hair cell response
st5	0.00177515	-0.585344	0.019	0.111	1	mature hair cell response
fkbp1aa	0.0017801	0.800858	0.347	0.037	1	mature hair cell response
sh3bp5la	0.00179696	-0.651769	0.067	0.222	1	mature hair cell response
pprc1	0.00183751	-0.712162	0.07	0.222	1	mature hair cell response
uri1	0.00187116	-0.731764	0.093	0.259	1	mature hair cell response
CR925719.1	0.00189222	0.715878	0.493	0.148	1	mature hair cell response
gcnt4a	0.00192414	0.856753	0.391	0.074	1	mature hair cell response
rpl32	0.00193012	-0.436685	0.847	0.926	1	mature hair cell response
atp6v1c2	0.00197005	-0.782883	0.051	0.185	1	mature hair cell response
eif3s10	0.002	0.821103	0.447	0.111	1	mature hair cell response
mt-nd5	0.00202652	-0.729116	0.272	0.481	1	mature hair cell response
gal3st1a	0.00209029	0.952134	0.384	0.074	1	mature hair cell response
copz1	0.00211645	1.08388	0.268	0	1	mature hair cell response
h1fx	0.00219576	0.918809	0.628	0.259	1	mature hair cell response
dnajc7	0.00220936	1.09119	0.267	0	1	mature hair cell response
jupa	0.00221943	0.796235	0.519	0.185	1	mature hair cell response
cd9b	0.00226783	-0.702222	0.139	0.333	1	mature hair cell response
ide	0.00250403	0.966384	0.328	0.037	1	mature hair cell response
klf11b	0.00250935	-0.653787	0.051	0.185	1	mature hair cell response
myo15b	0.00251152	1.18882	0.261	0	1	mature hair cell response
si:ch211-196l7.4	0.00255633	0.55719	0.904	0.852	1	mature hair cell response
twf2a	0.00264558	0.789608	0.519	0.185	1	mature hair cell response
dvl2	0.00268828	-0.789076	0.035	0.148	1	mature hair cell response
eif4e1c	0.00269547	0.796024	0.565	0.259	1	mature hair cell response
kdm2aa	0.0027664	-0.594854	0.021	0.111	1	mature hair cell response
uba1	0.00278094	0.803239	0.328	0.037	1	mature hair cell response
gadd45bb	0.00278776	-0.865542	0.116	0.296	1	mature hair cell response
synrg	0.00283186	0.825568	0.328	0.037	1	mature hair cell response
hmgn6	0.0028424	0.759197	0.546	0.222	1	mature hair cell response
rln3a	0.00288312	-2.12741	0.021	0.111	1	mature hair cell response
srsf5b	0.00288666	0.976243	0.316	0.037	1	mature hair cell response
slc20a1b	0.00289601	-0.9037	0.249	0.444	1	mature hair cell response
rps14	0.00291222	-0.493852	0.754	0.889	1	mature hair cell response
camk2g2	0.00293254	0.943481	0.374	0.074	1	mature hair cell response
tsnaxip1	0.0029634	-0.533867	0.021	0.111	1	mature hair cell response
zgc:113314	0.0029634	-0.60416	0.021	0.111	1	mature hair cell response
gnai1	0.002968	0.841269	0.461	0.148	1	mature hair cell response
flj11011l	0.00298618	0.850955	0.377	0.074	1	mature hair cell response
ddx6	0.00302019	0.672591	0.577	0.222	1	mature hair cell response
ago3b	0.00307567	-0.673536	0.054	0.185	1	mature hair cell response
kif1aa	0.00312388	0.644394	0.7	0.407	1	mature hair cell response
kalrnb	0.00313012	-0.510906	0.021	0.111	1	mature hair cell response
acin1b	0.0033678	0.809318	0.514	0.185	1	mature hair cell response
capza1a	0.00337362	1.02568	0.249	0	1	mature hair cell response
nme2b.1	0.00340516	0.465112	0.853	0.704	1	mature hair cell response
igsf9a	0.00342268	1.00923	0.304	0.037	1	mature hair cell response
rplp0	0.00344147	-0.475809	0.812	0.926	1	mature hair cell response
tnfrsf19	0.00344259	-0.519649	0.021	0.111	1	mature hair cell response
pde4ba	0.00344746	0.931421	0.491	0.185	1	mature hair cell response
fthl27	0.00346587	-0.842342	0.744	0.852	1	mature hair cell response
osbpl1a	0.00356625	1.00283	0.304	0.037	1	mature hair cell response
rgl1	0.003585	-0.459141	0.021	0.111	1	mature hair cell response
si:dkey-151g10.6	0.00365227	-0.341816	0.961	1	1	mature hair cell response
rbfox2	0.0036656	0.867996	0.365	0.074	1	mature hair cell response
rpl10a	0.00367764	-0.342244	0.902	0.926	1	mature hair cell response
uba52	0.00378454	-0.345205	0.937	0.963	1	mature hair cell response
dad1	0.00378734	0.620162	0.674	0.333	1	mature hair cell response
lipf	0.00382205	1.00674	0.244	0	1	mature hair cell response
sec11a	0.00382205	1.0429	0.244	0	1	mature hair cell response
tns1b	0.00382602	-0.527858	0.037	0.148	1	mature hair cell response
uqcrc1	0.00382707	0.850318	0.412	0.111	1	mature hair cell response
rpl10	0.00382731	-0.315661	0.889	0.889	1	mature hair cell response
rpz5	0.00385096	-0.582938	0.053	0.185	1	mature hair cell response
h3f3b.1.1	0.00389843	0.823456	0.412	0.111	1	mature hair cell response
tpd52l1	0.00390279	0.870924	0.409	0.111	1	mature hair cell response
nhp2	0.003903	-0.641976	0.075	0.222	1	mature hair cell response
pik3r6a	0.00398353	1.0856	0.242	0	1	mature hair cell response
vsig8a	0.00414029	0.716977	0.539	0.222	1	mature hair cell response
hdgfl2	0.00419696	0.970082	0.304	0.037	1	mature hair cell response
bcar1	0.00420249	-0.526664	0.037	0.148	1	mature hair cell response
igfbp1a	0.00431287	-0.72136	0.037	0.148	1	mature hair cell response
ppp1cb	0.00432945	0.665858	0.372	0.074	1	mature hair cell response
junba	0.0043473	-0.543888	0.605	0.815	1	mature hair cell response
smarca4a	0.00437169	0.91871	0.3	0.037	1	mature hair cell response
plcd4a	0.0044581	0.72935	0.372	0.074	1	mature hair cell response
ipo8	0.00447124	-0.553706	0.023	0.111	1	mature hair cell response
letm2	0.004496	0.746769	0.412	0.111	1	mature hair cell response
grxcr1	0.00451003	0.89313	0.302	0.037	1	mature hair cell response
rab11a	0.00465675	-0.821564	0.161	0.333	1	mature hair cell response
anp32b	0.00469557	0.977293	0.235	0	1	mature hair cell response
pkp3b	0.00469557	1.01601	0.235	0	1	mature hair cell response
xpr1b	0.00469709	-0.66019	0.039	0.148	1	mature hair cell response
nenf	0.0047637	0.742832	0.365	0.074	1	mature hair cell response
atp5mc3a	0.00485668	0.823367	0.437	0.148	1	mature hair cell response
sall3a	0.00489135	1.12722	0.233	0	1	mature hair cell response
kdm5bb	0.00489135	1.00427	0.233	0	1	mature hair cell response
nat16	0.00491254	0.614459	0.558	0.222	1	mature hair cell response
spryd3	0.00495114	-0.51327	0.023	0.111	1	mature hair cell response
esf1	0.00498819	-0.778936	0.058	0.185	1	mature hair cell response
ppp1caa	0.00509474	0.941953	0.232	0	1	mature hair cell response
srrm1	0.0051068	0.739623	0.54	0.222	1	mature hair cell response
max	0.00511356	0.912044	0.295	0.037	1	mature hair cell response
tgif1	0.00514602	-0.762636	0.182	0.37	1	mature hair cell response
cct6a	0.00515098	-0.594206	0.221	0.407	1	mature hair cell response
tomm22	0.00515851	0.830401	0.296	0.037	1	mature hair cell response
tp53inp1	0.00519278	0.830903	0.398	0.111	1	mature hair cell response
pak1	0.0052008	0.87268	0.351	0.074	1	mature hair cell response
her15.1	0.00520117	-1.55979	0.058	0.185	1	mature hair cell response
nqo1	0.00522881	0.960063	0.293	0.037	1	mature hair cell response
histh1l	0.00523351	0.486307	0.482	0.148	1	mature hair cell response
si:dkey-222f2.1	0.00524037	0.702495	0.684	0.444	1	mature hair cell response
ndc1	0.00530604	1.03144	0.23	0	1	mature hair cell response
cry1aa	0.00530604	1.01432	0.23	0	1	mature hair cell response
tmem14ca	0.00530604	0.991745	0.23	0	1	mature hair cell response
gsk3ab	0.00530605	0.955432	0.23	0	1	mature hair cell response
pfkpa	0.00530605	0.90663	0.23	0	1	mature hair cell response
col9a2	0.00534114	-0.624287	0.023	0.111	1	mature hair cell response
hipk3a	0.00536283	0.792307	0.482	0.185	1	mature hair cell response
ctgfa	0.00547717	-0.460789	0.023	0.111	1	mature hair cell response
lsm12a	0.00549053	0.881773	0.293	0.037	1	mature hair cell response
smpx	0.005514	0.826106	0.295	0.037	1	mature hair cell response
eif5b	0.00567812	0.604805	0.36	0.074	1	mature hair cell response
ilf3b	0.00567918	0.674302	0.458	0.148	1	mature hair cell response
mych	0.00578955	-0.734591	0.26	0.444	1	mature hair cell response
nr4a1	0.00587112	-0.731229	0.102	0.259	1	mature hair cell response
COX5B	0.00596226	0.536859	0.765	0.556	1	mature hair cell response
mrpl57	0.00599402	0.911311	0.282	0.037	1	mature hair cell response
srsf3b	0.00627498	0.752221	0.396	0.111	1	mature hair cell response
zgc:112356	0.00630347	0.509431	0.365	0.074	1	mature hair cell response
rpl26.1	0.00637947	-0.630097	0.265	0.444	1	mature hair cell response
iqsec1b	0.00643298	0.675168	0.574	0.259	1	mature hair cell response
gdi1	0.0064774	0.818902	0.34	0.074	1	mature hair cell response
aldoaa	0.00653592	-0.613522	0.265	0.444	1	mature hair cell response
zmiz1a	0.00655076	0.872674	0.286	0.037	1	mature hair cell response
hsbp1a	0.00661268	0.872804	0.337	0.074	1	mature hair cell response
map7d3	0.00675484	0.80114	0.286	0.037	1	mature hair cell response
fosl1a	0.00679997	-0.493514	0.651	0.741	1	mature hair cell response
rpl28	0.00690012	-0.409132	0.818	0.963	1	mature hair cell response
zgc:153738	0.00703183	0.929678	0.218	0	1	mature hair cell response
col2a1a	0.00706092	-0.957366	0.06	0.185	1	mature hair cell response
rpl27	0.00708245	-0.362413	0.872	0.926	1	mature hair cell response
snx6	0.00731754	0.911347	0.216	0	1	mature hair cell response
ppp2r1bb	0.00731755	0.887302	0.216	0	1	mature hair cell response
cdh2	0.0073229	0.645784	0.437	0.148	1	mature hair cell response
id4	0.00733942	-0.531021	0.025	0.111	1	mature hair cell response
cldnb	0.00736789	-0.548148	0.305	0.519	1	mature hair cell response
npc2	0.00743478	-0.548727	0.04	0.148	1	mature hair cell response
cib2	0.00750113	0.791252	0.282	0.037	1	mature hair cell response
eya1	0.00757155	0.544885	0.714	0.37	1	mature hair cell response
selenow1	0.00759024	0.79737	0.337	0.074	1	mature hair cell response
surf1	0.00766312	-0.605151	0.042	0.148	1	mature hair cell response
sgip1a	0.00769258	0.715225	0.395	0.111	1	mature hair cell response
tjap1	0.0078341	0.831901	0.279	0.037	1	mature hair cell response
stag2b	0.00790144	0.844859	0.277	0.037	1	mature hair cell response
ndufs4	0.00808737	0.798902	0.333	0.074	1	mature hair cell response
si:dkey-46a10.3	0.0082414	0.890217	0.211	0	1	mature hair cell response
zgc:158291	0.0082414	0.914078	0.211	0	1	mature hair cell response
man1a1	0.00842302	0.868493	0.27	0.037	1	mature hair cell response
chmp4bb	0.00845	-0.787727	0.084	0.222	1	mature hair cell response
irx3a	0.00846661	0.850117	0.274	0.037	1	mature hair cell response
aclya	0.00852046	-0.573083	0.042	0.148	1	mature hair cell response
ahcyl2	0.00852911	0.869371	0.268	0.037	1	mature hair cell response
tcp11l2	0.00857292	0.998682	0.209	0	1	mature hair cell response
plekho1b	0.00857292	0.932308	0.209	0	1	mature hair cell response
erfl3	0.00857292	0.914836	0.209	0	1	mature hair cell response
capza1b	0.0086522	0.818281	0.274	0.037	1	mature hair cell response
ppp1cab	0.00868121	-0.602127	0.084	0.222	1	mature hair cell response
tpt1	0.00884829	-0.419871	0.696	0.815	1	mature hair cell response
rpl35a	0.00890886	-0.446089	0.851	0.926	1	mature hair cell response
amph	0.00907387	0.726743	0.275	0.037	1	mature hair cell response
lsr	0.00911097	0.847055	0.272	0.037	1	mature hair cell response
sub1a	0.0091139	0.733653	0.382	0.111	1	mature hair cell response
capgb	0.00927387	0.864153	0.205	0	1	mature hair cell response
ostc	0.00927387	0.860101	0.205	0	1	mature hair cell response
hmgn2	0.00939159	0.645712	0.525	0.222	1	mature hair cell response
atp5mea	0.00954859	-0.613674	0.044	0.148	1	mature hair cell response
nop56	0.00965194	-0.883026	0.251	0.407	1	mature hair cell response
si:ch73-1a9.3	0.00967535	0.786041	0.27	0.037	1	mature hair cell response
tapt1a	0.00974986	-0.49925	0.026	0.111	1	mature hair cell response
hccsb	0.00982194	-0.594896	0.065	0.185	1	mature hair cell response
oxsr1a	0.00985018	0.770201	0.321	0.074	1	mature hair cell response
raph1b	0.00985939	-0.526012	0.026	0.111	1	mature hair cell response
pdcl	0.00988613	0.693615	0.274	0.037	1	mature hair cell response
zswim5	0.00990042	0.769098	0.372	0.111	1	mature hair cell response
fam53b	0.00997002	-0.499568	0.026	0.111	1	mature hair cell response
pgam1a	0.0099861	-0.652236	0.111	0.259	1	mature hair cell response
pcsk5a	0.0100135	0.625765	0.274	0.037	1	mature hair cell response
zgc:113162	0.0100283	0.932839	0.202	0	1	mature hair cell response
cux1a	0.0100284	0.905798	0.202	0	1	mature hair cell response
hmgb1a	0.0102877	0.67669	0.377	0.111	1	mature hair cell response
calm2a	0.0103045	0.602589	0.628	0.333	1	mature hair cell response
map2	0.0104269	0.855433	0.2	0	1	mature hair cell response
eif4g3a	0.0105399	-0.641795	0.026	0.111	1	mature hair cell response
usp9	0.0106733	0.734444	0.267	0.037	1	mature hair cell response
ppig	0.0107581	0.823543	0.263	0.037	1	mature hair cell response
tardbp	0.0107778	0.585299	0.509	0.222	1	mature hair cell response
fam168b	0.0108402	0.851382	0.198	0	1	mature hair cell response
wdr26b	0.0108402	0.915389	0.198	0	1	mature hair cell response
safb	0.0110382	0.81888	0.263	0.037	1	mature hair cell response
rpl7l1	0.0111451	-0.558467	0.044	0.148	1	mature hair cell response
ola1	0.0112689	0.779451	0.196	0	1	mature hair cell response
ipo7	0.0113279	-0.445741	0.27	0.444	1	mature hair cell response
glyr1	0.0113879	0.821099	0.26	0.037	1	mature hair cell response
ccar1	0.0117135	0.884153	0.195	0	1	mature hair cell response
cplx2	0.0117135	0.90972	0.195	0	1	mature hair cell response
CR753886.1	0.0121746	0.829572	0.193	0	1	mature hair cell response
cluha	0.0122409	-0.567922	0.046	0.148	1	mature hair cell response
foxp4	0.0125574	0.875012	0.393	0.148	1	mature hair cell response
ppa1b	0.0125805	-0.671535	0.067	0.185	1	mature hair cell response
eif1axb	0.012582	0.732956	0.311	0.074	1	mature hair cell response
cacybp	0.0126499	-0.566438	0.088	0.222	1	mature hair cell response
matr3l1.1.1	0.0126527	0.820502	0.191	0	1	mature hair cell response
rps27l	0.0127706	1.31999	0.298	0.074	1	mature hair cell response
txnrd3	0.0127728	-0.553109	0.046	0.148	1	mature hair cell response
mpz	0.0127728	-0.571448	0.046	0.148	1	mature hair cell response
atp1a3b	0.0129264	0.40683	0.868	0.704	1	mature hair cell response
ddx3xa	0.0129653	0.420154	0.575	0.259	1	mature hair cell response
hmgb1b	0.0130045	0.808276	0.254	0.037	1	mature hair cell response
pik3r3b	0.0130122	0.573718	0.563	0.259	1	mature hair cell response
cebpg	0.0130753	0.814662	0.302	0.074	1	mature hair cell response
eef2b	0.0131061	-0.393485	0.644	0.778	1	mature hair cell response
nexmifa	0.013133	-0.701873	0.067	0.185	1	mature hair cell response
ahcyl1	0.0131484	0.827906	0.189	0	1	mature hair cell response
aurkaip1	0.0132491	-0.573607	0.089	0.222	1	mature hair cell response
ndufs6	0.0132758	0.802654	0.253	0.037	1	mature hair cell response
msna	0.0134381	-0.635291	0.046	0.148	1	mature hair cell response
cx30.3	0.0134381	-1.19815	0.046	0.148	1	mature hair cell response
sik1	0.0135168	0.460317	0.514	0.222	1	mature hair cell response
myo18ab	0.0136623	0.836262	0.188	0	1	mature hair cell response
arhgef6	0.0136623	0.842975	0.188	0	1	mature hair cell response
ak3	0.0136936	-0.658979	0.028	0.111	1	mature hair cell response
dusp8a	0.0137689	-0.699548	0.091	0.222	1	mature hair cell response
sptbn1	0.0137925	0.784821	0.253	0.037	1	mature hair cell response
ppme1	0.0139161	0.730509	0.254	0.037	1	mature hair cell response
mxi1	0.0139606	0.797942	0.251	0.037	1	mature hair cell response
2021-03-06	0.0139921	0.562296	0.318	0.074	1	mature hair cell response
fam3c	0.0140642	0.762675	0.349	0.111	1	mature hair cell response
mrpl30	0.0141951	0.794897	0.186	0	1	mature hair cell response
cremb	0.0141951	0.944857	0.186	0	1	mature hair cell response
qars	0.0141951	0.814227	0.186	0	1	mature hair cell response
mrpl20	0.0142897	-0.598118	0.093	0.222	1	mature hair cell response
fcho2	0.0143298	0.707927	0.311	0.074	1	mature hair cell response
acsl1b	0.0143531	-0.522577	0.028	0.111	1	mature hair cell response
krtcap2	0.0144281	-0.445588	0.028	0.111	1	mature hair cell response
gata3	0.0145353	0.764917	0.305	0.074	1	mature hair cell response
rgcc	0.014579	-0.591371	0.028	0.111	1	mature hair cell response
hsd17b7	0.0146319	0.670606	0.456	0.185	1	mature hair cell response
clic5b	0.0146687	0.795141	0.302	0.074	1	mature hair cell response
nrd1a	0.0147486	0.71597	0.251	0.037	1	mature hair cell response
si:ch211-57i17.5	0.0147986	0.691117	0.309	0.074	1	mature hair cell response
si:dkey-172h23.2	0.0149582	0.627688	0.311	0.074	1	mature hair cell response
si:dkeyp-86d6.2	0.0150006	0.687658	0.312	0.074	1	mature hair cell response
bckdk	0.0151817	0.721698	0.249	0.037	1	mature hair cell response
cry1ba	0.0152367	0.758705	0.247	0.037	1	mature hair cell response
pnp5a	0.015355	-0.413094	0.028	0.111	1	mature hair cell response
brdt	0.0154982	0.723329	0.442	0.185	1	mature hair cell response
dnajc6	0.0155105	0.676357	0.251	0.037	1	mature hair cell response
btg2	0.0156113	-0.481054	0.649	0.778	1	mature hair cell response
slc38a2	0.0156291	-0.579829	0.282	0.444	1	mature hair cell response
vangl2	0.0159134	0.804277	0.181	0	1	mature hair cell response
dpysl5a	0.0159134	0.803702	0.181	0	1	mature hair cell response
skor1b	0.0159134	0.906175	0.181	0	1	mature hair cell response
rpl23	0.0160343	-0.318009	0.902	0.963	1	mature hair cell response
srsf6b	0.0160719	0.786396	0.244	0.037	1	mature hair cell response
srsf2a	0.016182	0.692827	0.305	0.074	1	mature hair cell response
rpl3	0.0162096	0.314435	0.812	0.63	1	mature hair cell response
caskb	0.0165284	0.758268	0.179	0	1	mature hair cell response
ccnt2b	0.0166214	0.738415	0.244	0.037	1	mature hair cell response
sorcs2	0.0168831	0.71177	0.302	0.074	1	mature hair cell response
tomm40l	0.0169081	0.692993	0.298	0.074	1	mature hair cell response
ap2m1a	0.0171625	0.546849	0.307	0.074	1	mature hair cell response
ndufv2	0.0171658	0.789303	0.177	0	1	mature hair cell response
dlst	0.0171658	0.7682	0.177	0	1	mature hair cell response
zbtb18	0.0171875	0.61252	0.449	0.185	1	mature hair cell response
suclg1	0.0172233	0.673933	0.353	0.111	1	mature hair cell response
si:ch73-46j18.5	0.0172545	0.65388	0.453	0.185	1	mature hair cell response
atp5mf	0.0173617	0.432502	0.579	0.296	1	mature hair cell response
ndufb4	0.0173882	0.674357	0.349	0.111	1	mature hair cell response
cox6a1	0.0174768	0.43688	0.681	0.444	1	mature hair cell response
ipmkb	0.0175247	-0.64735	0.03	0.111	1	mature hair cell response
otog	0.0176994	-0.513935	0.03	0.111	1	mature hair cell response
fam133b	0.0178263	0.861485	0.175	0	1	mature hair cell response
si:dkey-112e7.2	0.0178263	0.7613	0.175	0	1	mature hair cell response
kmt2e	0.0178263	0.805233	0.175	0	1	mature hair cell response
sparc	0.0179406	-0.635525	0.118	0.259	1	mature hair cell response
trib3	0.0180022	-0.818586	0.123	0.259	1	mature hair cell response
pbx1a	0.0182677	0.560309	0.305	0.074	1	mature hair cell response
nsa2	0.0183145	-0.593636	0.156	0.296	1	mature hair cell response
csnk1db	0.0183618	0.661001	0.242	0.037	1	mature hair cell response
chchd6b	0.0184151	0.754789	0.239	0.037	1	mature hair cell response
sptan1	0.0185386	0.634156	0.398	0.148	1	mature hair cell response
nfkbiab	0.0185677	0.259701	0.574	0.259	1	mature hair cell response
dll4	0.0186527	0.56238	0.405	0.148	1	mature hair cell response
nucks1a	0.0186551	0.619534	0.358	0.111	1	mature hair cell response
kdm6al	0.01878	-0.506951	0.03	0.111	1	mature hair cell response
bag3	0.0188372	-0.925247	0.07	0.185	1	mature hair cell response
rps3a	0.0188383	-0.33162	0.691	0.852	1	mature hair cell response
rad21a	0.0189835	0.642516	0.298	0.074	1	mature hair cell response
mb	0.0189915	-0.736159	0.502	0.667	1	mature hair cell response
trioa	0.0191528	-0.43788	0.03	0.111	1	mature hair cell response
mtch2	0.01922	0.73668	0.172	0	1	mature hair cell response
tmem33	0.01922	0.73566	0.172	0	1	mature hair cell response
strc	0.01922	0.791969	0.172	0	1	mature hair cell response
rab11fip1a	0.01922	0.738735	0.172	0	1	mature hair cell response
mrpl12	0.01922	0.735333	0.172	0	1	mature hair cell response
yap1	0.0193416	-0.431018	0.03	0.111	1	mature hair cell response
ndufb3	0.0194087	0.674205	0.346	0.111	1	mature hair cell response
zgc:194578	0.0195066	0.741547	0.237	0.037	1	mature hair cell response
si:ch211-178n15.1	0.0195786	-0.478678	0.047	0.148	1	mature hair cell response
ccng2	0.0195879	0.736208	0.237	0.037	1	mature hair cell response
mtnr1ab	0.0196394	-0.656674	0.049	0.148	1	mature hair cell response
si:ch211-198a12.6	0.0196743	0.743654	0.281	0.074	1	mature hair cell response
atp6v0ca	0.0196791	0.410543	0.811	0.593	1	mature hair cell response
zgc:92313	0.0197934	-0.513538	0.049	0.148	1	mature hair cell response
h3f3d	0.0198567	0.420361	0.847	0.556	1	mature hair cell response
ktn1	0.0199548	0.713766	0.17	0	1	mature hair cell response
s100u	0.0199548	0.837671	0.17	0	1	mature hair cell response
tspan12	0.0201133	-0.480758	0.03	0.111	1	mature hair cell response
rnf10	0.0202254	0.619857	0.398	0.148	1	mature hair cell response
eif4a3	0.0202491	-0.609322	0.098	0.222	1	mature hair cell response
THEM6	0.0203189	0.715889	0.235	0.037	1	mature hair cell response
plk3	0.0205416	-0.521542	0.07	0.185	1	mature hair cell response
si:ch211-235e9.6	0.0207161	0.753206	0.168	0	1	mature hair cell response
ubap2l	0.0207161	0.759201	0.168	0	1	mature hair cell response
aco2	0.0210022	0.705897	0.284	0.074	1	mature hair cell response
ube2v2	0.0212774	0.452062	0.544	0.259	1	mature hair cell response
rps26l	0.0215126	-0.306198	0.851	0.889	1	mature hair cell response
msmo1	0.0215584	-0.486573	0.049	0.148	1	mature hair cell response
rab11ba	0.021619	0.64539	0.289	0.074	1	mature hair cell response
rbm25b	0.0223218	0.773089	0.165	0	1	mature hair cell response
sap18	0.0223218	0.728691	0.165	0	1	mature hair cell response
chrna9	0.0223218	0.698251	0.165	0	1	mature hair cell response
tmem50a	0.0223218	0.741716	0.165	0	1	mature hair cell response
rab3ip	0.0224791	0.737137	0.223	0.037	1	mature hair cell response
cox8a	0.0225495	0.361807	0.77	0.519	1	mature hair cell response
CABZ01066312.1	0.0227612	0.739341	0.23	0.037	1	mature hair cell response
nfyc	0.022832	0.707171	0.286	0.074	1	mature hair cell response
jpt1b	0.0229936	0.552971	0.347	0.111	1	mature hair cell response
rab4b	0.0231681	0.773898	0.163	0	1	mature hair cell response
cylda	0.0231681	0.793663	0.163	0	1	mature hair cell response
stc2a	0.0231681	0.771588	0.163	0	1	mature hair cell response
ewsr1b	0.0232166	0.718482	0.228	0.037	1	mature hair cell response
eif3m	0.0233131	0.432947	0.296	0.074	1	mature hair cell response
meaf6	0.0233381	0.713837	0.223	0.037	1	mature hair cell response
slc6a8	0.0237854	-0.543191	0.051	0.148	1	mature hair cell response
slka	0.0238196	-0.41254	0.049	0.148	1	mature hair cell response
eef1b2	0.0238563	-0.594808	0.528	0.63	1	mature hair cell response
zdhhc16b	0.0239308	0.472792	0.658	0.407	1	mature hair cell response
ubtf	0.0240448	0.751468	0.161	0	1	mature hair cell response
hcfc1b	0.0240448	0.774596	0.161	0	1	mature hair cell response
psmc5	0.0240448	0.698859	0.161	0	1	mature hair cell response
si:ch211-212o1.2	0.0240448	0.664845	0.161	0	1	mature hair cell response
cica	0.0240618	-0.58602	0.126	0.259	1	mature hair cell response
arfip1	0.024073	0.697522	0.226	0.037	1	mature hair cell response
sdhdb	0.024073	0.702509	0.226	0.037	1	mature hair cell response
leng8	0.0241504	0.723864	0.225	0.037	1	mature hair cell response
celf1	0.0242502	0.751671	0.225	0.037	1	mature hair cell response
hspd1	0.0242915	-0.81924	0.133	0.259	1	mature hair cell response
rbms1a	0.0243035	0.710269	0.281	0.074	1	mature hair cell response
ccser2a	0.0244218	0.693585	0.226	0.037	1	mature hair cell response
otos	0.0245335	-0.684682	0.032	0.111	1	mature hair cell response
adipor2	0.0249438	0.64417	0.34	0.111	1	mature hair cell response
xpo1b	0.0249528	0.750639	0.16	0	1	mature hair cell response
vgll4b	0.0249528	0.763467	0.16	0	1	mature hair cell response
golga1	0.0249528	0.79084	0.16	0	1	mature hair cell response
ddx3xb	0.0250519	0.608748	0.384	0.148	1	mature hair cell response
s100s	0.0251605	0.51292	0.796	0.63	1	mature hair cell response
ndufs2	0.025268	0.697911	0.225	0.037	1	mature hair cell response
ddx24	0.0255323	-0.667401	0.053	0.148	1	mature hair cell response
atp5md	0.0256057	0.526413	0.514	0.259	1	mature hair cell response
ctnnb1	0.0256413	0.669115	0.333	0.111	1	mature hair cell response
serpine2	0.0256957	-0.463781	0.032	0.111	1	mature hair cell response
psma4	0.0257906	0.660184	0.225	0.037	1	mature hair cell response
galnt18b	0.0258353	0.360146	0.23	0.037	1	mature hair cell response
srsf9	0.0258933	0.734229	0.158	0	1	mature hair cell response
rps16	0.0265464	-0.285774	0.856	1	1	mature hair cell response
h2afy2	0.0266906	0.624538	0.337	0.111	1	mature hair cell response
tmem126a	0.0268673	0.702985	0.156	0	1	mature hair cell response
prdm1a	0.0268673	0.811952	0.156	0	1	mature hair cell response
fgf10a	0.0268673	0.73557	0.156	0	1	mature hair cell response
rdh12	0.0268673	0.732023	0.156	0	1	mature hair cell response
ivd	0.0268673	0.725626	0.156	0	1	mature hair cell response
trim36	0.0268673	0.675024	0.156	0	1	mature hair cell response
rbm4.2	0.0270267	0.601497	0.472	0.222	1	mature hair cell response
calm1b	0.0272156	0.477322	0.719	0.444	1	mature hair cell response
ubqln4	0.0272258	0.669803	0.279	0.074	1	mature hair cell response
uqcr10	0.0272973	0.477441	0.642	0.407	1	mature hair cell response
col18a1a	0.0273179	0.525762	0.398	0.148	1	mature hair cell response
fam228a	0.0275014	0.84479	0.321	0.111	1	mature hair cell response
rpl36	0.0277819	-0.403186	0.802	0.815	1	mature hair cell response
oga	0.0278753	0.448624	0.344	0.111	1	mature hair cell response
cap2	0.027876	0.708469	0.154	0	1	mature hair cell response
pabpc1b	0.027876	0.73624	0.154	0	1	mature hair cell response
ncoa5	0.027876	0.787339	0.154	0	1	mature hair cell response
phactr3a	0.027876	0.772388	0.154	0	1	mature hair cell response
myo15aa	0.027876	0.769801	0.154	0	1	mature hair cell response
matr3l1.1	0.027876	0.722032	0.154	0	1	mature hair cell response
fhod1	0.027876	0.708839	0.154	0	1	mature hair cell response
dusp1	0.0280682	-0.448928	0.096	0.222	1	mature hair cell response
strn3	0.0282091	0.633098	0.274	0.074	1	mature hair cell response
wrb	0.0284912	0.692699	0.219	0.037	1	mature hair cell response
anp32a	0.0285369	0.602583	0.381	0.148	1	mature hair cell response
spcs3	0.0286404	0.678652	0.218	0.037	1	mature hair cell response
serf2	0.0287248	0.49819	0.337	0.111	1	mature hair cell response
fxyd1	0.0287564	0.777074	0.272	0.074	1	mature hair cell response
pcloa	0.0289206	0.700963	0.153	0	1	mature hair cell response
ccz1	0.0289206	0.652003	0.153	0	1	mature hair cell response
ptpn1	0.0294793	-0.529442	0.077	0.185	1	mature hair cell response
arpc3	0.0295188	0.641655	0.272	0.074	1	mature hair cell response
u2surp	0.0296218	0.716496	0.216	0.037	1	mature hair cell response
myl12.1	0.0296291	0.644774	0.272	0.074	1	mature hair cell response
zgc:158258	0.029678	0.770962	0.212	0.037	1	mature hair cell response
ruvbl1	0.0296795	-0.4949	0.033	0.111	1	mature hair cell response
si:ch211-235m3.10	0.0297427	0.689377	0.216	0.037	1	mature hair cell response
atp5f1d	0.0297704	0.54041	0.563	0.333	1	mature hair cell response
dacha	0.0300023	0.732917	0.151	0	1	mature hair cell response
epha7	0.0300023	0.763949	0.151	0	1	mature hair cell response
sgk1	0.0302164	-0.467214	0.3	0.444	1	mature hair cell response
pinx1	0.0305702	-0.692431	0.077	0.185	1	mature hair cell response
fscn2b	0.0310734	0.673218	0.214	0.037	1	mature hair cell response
ak8	0.0311224	0.850305	0.149	0	1	mature hair cell response
foxo3b	0.0311224	0.709449	0.149	0	1	mature hair cell response
golga7	0.0311224	0.694405	0.149	0	1	mature hair cell response
PDE3B	0.0311998	0.678024	0.214	0.037	1	mature hair cell response
rsrp1	0.0318221	-0.461096	0.328	0.481	1	mature hair cell response
cct2.1	0.0321213	0.577495	0.216	0.037	1	mature hair cell response
abcc1	0.0321247	-0.454494	0.033	0.111	1	mature hair cell response
gatad2ab	0.0322592	0.70038	0.209	0.037	1	mature hair cell response
slc25a12	0.0322822	0.66566	0.147	0	1	mature hair cell response
smim15	0.0322823	0.715096	0.147	0	1	mature hair cell response
nup50	0.0322823	0.698446	0.147	0	1	mature hair cell response
tssc4	0.0322823	0.660825	0.147	0	1	mature hair cell response
RPL37A	0.0323242	-0.372429	0.847	0.815	1	mature hair cell response
pde7a	0.0324009	-0.477035	0.053	0.148	1	mature hair cell response
si:dkey-205h13.1	0.0326602	-0.597666	0.077	0.185	1	mature hair cell response
rps5	0.0328386	-0.385172	0.791	0.815	1	mature hair cell response
insm1b	0.0329225	0.865274	0.209	0.037	1	mature hair cell response
zgc:162939	0.032973	0.792775	0.205	0.037	1	mature hair cell response
zgc:153372	0.0329773	-0.554594	0.033	0.111	1	mature hair cell response
atp6v1ba	0.0330446	0.554665	0.33	0.111	1	mature hair cell response
si:ch211-248e11.2	0.0330566	0.6794	0.209	0.037	1	mature hair cell response
tet3	0.0333904	0.63425	0.212	0.037	1	mature hair cell response
idh3b	0.0334831	0.629584	0.146	0	1	mature hair cell response
si:ch211-238n5.4	0.0334832	0.693433	0.146	0	1	mature hair cell response
synj1	0.0334832	0.6942	0.146	0	1	mature hair cell response
dpp6b	0.0334832	0.793105	0.146	0	1	mature hair cell response
myo6b	0.0338007	0.485035	0.428	0.185	1	mature hair cell response
psma2	0.0338708	0.636377	0.209	0.037	1	mature hair cell response
ell2	0.0343417	0.693689	0.261	0.074	1	mature hair cell response
rspry1	0.0344413	-0.408281	0.033	0.111	1	mature hair cell response
cfap20	0.0345376	-0.772824	0.233	0.37	1	mature hair cell response
actr1	0.0346084	0.597862	0.267	0.074	1	mature hair cell response
prkci	0.0347266	0.745282	0.144	0	1	mature hair cell response
auts2b	0.0347266	0.721043	0.144	0	1	mature hair cell response
myef2	0.0347266	0.685563	0.144	0	1	mature hair cell response
amfra	0.0347266	0.682375	0.144	0	1	mature hair cell response
hagh	0.0347266	0.723449	0.144	0	1	mature hair cell response
map2k2a	0.0347266	0.653614	0.144	0	1	mature hair cell response
sumo3a	0.0348179	0.561775	0.326	0.111	1	mature hair cell response
prdx1	0.0349623	0.649251	0.402	0.185	1	mature hair cell response
usp4	0.0349829	0.632456	0.209	0.037	1	mature hair cell response
fbrsl1	0.0349829	0.681563	0.209	0.037	1	mature hair cell response
hnrnpabb	0.0356891	-0.335598	0.454	0.593	1	mature hair cell response
tmed10	0.0359662	0.595383	0.316	0.111	1	mature hair cell response
MRPS12	0.036014	0.671276	0.142	0	1	mature hair cell response
tbx2b	0.036014	0.680614	0.142	0	1	mature hair cell response
dyrk1ab	0.036014	0.696572	0.142	0	1	mature hair cell response
yy1b	0.036014	0.725957	0.142	0	1	mature hair cell response
dennd5b	0.036014	0.692627	0.142	0	1	mature hair cell response
cpe	0.0361006	0.501736	0.274	0.074	1	mature hair cell response
tuba8l	0.0362998	-0.434842	0.075	0.185	1	mature hair cell response
emc6	0.0364435	0.577506	0.211	0.037	1	mature hair cell response
cand1	0.0368567	0.573997	0.209	0.037	1	mature hair cell response
faua	0.036955	-0.307988	0.865	0.963	1	mature hair cell response
lmna	0.0371149	-0.547059	0.079	0.185	1	mature hair cell response
cpox	0.0373468	0.721415	0.14	0	1	mature hair cell response
map1lc3b	0.0373468	0.678745	0.14	0	1	mature hair cell response
MED9	0.0373469	0.684379	0.14	0	1	mature hair cell response
arhgef7a	0.0373469	0.661569	0.14	0	1	mature hair cell response
cyp27a7	0.037488	-0.506453	0.035	0.111	1	mature hair cell response
sorbs1	0.0376264	0.627298	0.263	0.074	1	mature hair cell response
rfx2	0.0377122	0.632016	0.36	0.148	1	mature hair cell response
eef1a1b	0.0379627	0.518023	0.379	0.148	1	mature hair cell response
ctsla	0.0379768	-0.566378	0.353	0.481	1	mature hair cell response
serbp1b	0.0379926	0.643021	0.205	0.037	1	mature hair cell response
itm2ba	0.0379979	-0.646917	0.291	0.407	1	mature hair cell response
BX284638.1	0.0382769	-0.514437	0.137	0.259	1	mature hair cell response
pdcd4b	0.0385404	-0.618757	0.242	0.37	1	mature hair cell response
zfr2	0.0387268	0.672511	0.139	0	1	mature hair cell response
plch1	0.0387268	0.637387	0.139	0	1	mature hair cell response
tmprss3a	0.0387268	0.616856	0.139	0	1	mature hair cell response
sucla2	0.0387268	0.647611	0.139	0	1	mature hair cell response
mrpl9	0.0390854	-0.398045	0.035	0.111	1	mature hair cell response
adgrg1.1	0.0393772	-0.822553	0.058	0.148	1	mature hair cell response
csnk2a1	0.0394456	0.572515	0.263	0.074	1	mature hair cell response
bcl6ab	0.0395079	0.615729	0.204	0.037	1	mature hair cell response
sncb	0.0395079	0.604567	0.204	0.037	1	mature hair cell response
kdm7ab	0.0395534	0.691781	0.389	0.185	1	mature hair cell response
si:ch73-335l21.4	0.0395887	-0.561156	0.512	0.593	1	mature hair cell response
pgam1b	0.0396281	0.663079	0.202	0.037	1	mature hair cell response
rps28	0.0398753	-0.373325	0.791	0.889	1	mature hair cell response
rpl34	0.0398939	-0.426861	0.714	0.778	1	mature hair cell response
brk1	0.0401553	0.65406	0.137	0	1	mature hair cell response
irx5a	0.0401553	0.673614	0.137	0	1	mature hair cell response
fzd4	0.0401553	0.648041	0.137	0	1	mature hair cell response
picalmb	0.0401553	0.610143	0.137	0	1	mature hair cell response
lsm5	0.0401554	0.649552	0.137	0	1	mature hair cell response
SPATA48	0.0401554	0.646206	0.137	0	1	mature hair cell response
xirp2a	0.0401957	0.587516	0.261	0.074	1	mature hair cell response
hnrnpa0l.1	0.0402064	-0.636902	0.528	0.593	1	mature hair cell response
skia	0.0403102	0.581205	0.263	0.074	1	mature hair cell response
col19a1.1	0.0404046	-0.474343	0.035	0.111	1	mature hair cell response
cab39l1	0.0408619	-0.594825	0.084	0.185	1	mature hair cell response
atp2b2.1	0.0410783	-0.411196	0.035	0.111	1	mature hair cell response
zgc:171927	0.0414878	0.541966	0.263	0.074	1	mature hair cell response
krt5	0.0415608	0.429234	0.46	0.222	1	mature hair cell response
pcdh20.1	0.0416343	0.659482	0.135	0	1	mature hair cell response
rnf146	0.0416343	0.648789	0.135	0	1	mature hair cell response
rab5ab	0.0416343	0.679642	0.135	0	1	mature hair cell response
mrpl35	0.0416343	0.639813	0.135	0	1	mature hair cell response
fmr1	0.0416343	0.630103	0.135	0	1	mature hair cell response
CU633999.2	0.0416343	0.623292	0.135	0	1	mature hair cell response
mrps14	0.0421037	0.550038	0.204	0.037	1	mature hair cell response
si:ch211-80h18.1	0.0421066	-0.76774	0.035	0.111	1	mature hair cell response
madd	0.0421575	0.575462	0.26	0.074	1	mature hair cell response
rpl38	0.0424751	-0.399934	0.767	0.778	1	mature hair cell response
cmip	0.0425704	0.644007	0.195	0.037	1	mature hair cell response
rabep1	0.0425911	-0.507384	0.082	0.185	1	mature hair cell response
morn4	0.0426061	0.536739	0.204	0.037	1	mature hair cell response
myo7aa	0.0427102	0.601954	0.2	0.037	1	mature hair cell response
zfand3	0.0428803	0.600284	0.2	0.037	1	mature hair cell response
ap1b1	0.0429009	0.568661	0.479	0.259	1	mature hair cell response
AL808129.1	0.0431653	0.601709	0.133	0	1	mature hair cell response
ezra	0.0431653	0.623993	0.133	0	1	mature hair cell response
tnc	0.0432809	0.582662	0.349	0.148	1	mature hair cell response
chchd2	0.0435866	-0.444402	0.321	0.444	1	mature hair cell response
rpl22l1	0.0444245	0.296809	0.814	0.556	1	mature hair cell response
si:dkey-7n6.2	0.044666	0.579405	0.198	0.037	1	mature hair cell response
sephs2	0.0447503	0.61495	0.132	0	1	mature hair cell response
cdca4	0.0447503	0.658247	0.132	0	1	mature hair cell response
smad2	0.0447503	0.663303	0.132	0	1	mature hair cell response
etnppl	0.0447503	0.604631	0.132	0	1	mature hair cell response
ttyh2l	0.0447503	0.598677	0.132	0	1	mature hair cell response
aldh7a1	0.0447503	0.593359	0.132	0	1	mature hair cell response
epc1b	0.0447503	0.627592	0.132	0	1	mature hair cell response
si:ch211-114c12.2	0.0448917	0.638325	0.196	0.037	1	mature hair cell response
ssh2a	0.0449864	-0.417388	0.037	0.111	1	mature hair cell response
wu:fj16a03	0.0449864	-0.692895	0.037	0.111	1	mature hair cell response
h2afx1	0.0450065	0.648359	0.384	0.185	1	mature hair cell response
klf6a	0.0451436	-0.532121	0.495	0.593	1	mature hair cell response
u2af2b	0.0454313	0.399297	0.381	0.148	1	mature hair cell response
ndufa10	0.0455584	0.554345	0.198	0.037	1	mature hair cell response
mgat4b	0.04561	0.643365	0.196	0.037	1	mature hair cell response
rbmx	0.0458155	0.535329	0.363	0.148	1	mature hair cell response
tuba1a	0.045888	0.590088	0.614	0.407	1	mature hair cell response
hist2h2l	0.0460999	0.538266	0.309	0.111	1	mature hair cell response
aktip	0.0461518	0.563009	0.307	0.111	1	mature hair cell response
foxj1a	0.0462582	-1.05485	0.256	0.37	1	mature hair cell response
papola	0.0463455	0.545658	0.256	0.074	1	mature hair cell response
CR352265.3	0.0463872	0.569974	0.195	0.037	1	mature hair cell response
dnah5	0.046391	0.585768	0.13	0	1	mature hair cell response
desi1a	0.046391	0.65783	0.13	0	1	mature hair cell response
slc4a10a	0.046391	0.661346	0.13	0	1	mature hair cell response
mlx	0.046391	0.616892	0.13	0	1	mature hair cell response
ranbp1	0.0468479	-0.528832	0.112	0.222	1	mature hair cell response
zdhhc5a	0.0468492	0.593543	0.195	0.037	1	mature hair cell response
etv5a	0.0469945	0.639646	0.247	0.074	1	mature hair cell response
tarbp2	0.0471834	-0.453466	0.037	0.111	1	mature hair cell response
gsto2	0.0471834	-0.523347	0.037	0.111	1	mature hair cell response
prpf40a	0.0472164	0.533333	0.254	0.074	1	mature hair cell response
got2b	0.0472215	0.566569	0.195	0.037	1	mature hair cell response
tardbpl	0.0476215	0.483531	0.367	0.148	1	mature hair cell response
pi4kb	0.0478784	0.549099	0.251	0.074	1	mature hair cell response
dachb	0.0480895	0.706314	0.128	0	1	mature hair cell response
timm9	0.0480895	0.590055	0.128	0	1	mature hair cell response
si:ch211-98n17.5	0.0480895	0.7108	0.128	0	1	mature hair cell response
tmtc1	0.0480895	0.622095	0.128	0	1	mature hair cell response
cyp1d1	0.0480895	0.615225	0.128	0	1	mature hair cell response
jagn1a	0.0480895	0.656671	0.128	0	1	mature hair cell response
ndufb9	0.0480895	0.649222	0.128	0	1	mature hair cell response
cox6b2	0.0483541	0.441801	0.647	0.444	1	mature hair cell response
ptbp1a	0.0483939	0.591949	0.251	0.074	1	mature hair cell response
myca	0.0489142	0.598289	0.251	0.074	1	mature hair cell response
gtpbp4	0.0492718	-0.557586	0.084	0.185	1	mature hair cell response
sltm	0.0493633	0.531162	0.311	0.111	1	mature hair cell response
glsb	0.0494009	0.523133	0.253	0.074	1	mature hair cell response
CABZ01080568.1	0.0495122	-0.469835	0.414	0.519	1	mature hair cell response
dyrk2	0.0498142	0.597218	0.191	0.037	1	mature hair cell response
atp2a2b	0.0498269	0.559064	0.346	0.148	1	mature hair cell response
slc25a36a	0.0498477	0.62536	0.126	0	1	mature hair cell response
gga1	0.0498477	0.578124	0.126	0	1	mature hair cell response
fam168a	0.0498477	0.613475	0.126	0	1	mature hair cell response
rheb	0.0498477	0.595582	0.126	0	1	mature hair cell response
ubac1	0.0498477	0.589198	0.126	0	1	mature hair cell response
atp5f1c	0.0500166	0.554112	0.351	0.148	1	mature hair cell response
nup153	0.0500561	0.550335	0.193	0.037	1	mature hair cell response
ankrd13c	0.0500943	0.507776	0.195	0.037	1	mature hair cell response
baz2a	0.050158	0.600796	0.189	0.037	1	mature hair cell response
cd63	0.0503505	-0.722557	0.084	0.185	1	mature hair cell response
cgnb	0.050699	0.630775	0.342	0.148	1	mature hair cell response
ndufa12	0.0507005	-0.474073	0.175	0.296	1	mature hair cell response
ccdc88c	0.050713	0.46025	0.456	0.222	1	mature hair cell response
cltca	0.0511323	0.472908	0.537	0.296	1	mature hair cell response
vdac2	0.0512601	0.467149	0.498	0.259	1	mature hair cell response
paip2b	0.0512956	0.506443	0.305	0.111	1	mature hair cell response
xiap	0.0516568	-0.493193	0.082	0.185	1	mature hair cell response
zgc:91910	0.0516677	0.598447	0.125	0	1	mature hair cell response
upf3a	0.0516678	0.613885	0.125	0	1	mature hair cell response
si:dkey-92j12.5	0.0516678	0.612688	0.125	0	1	mature hair cell response
cul3b	0.0516678	0.58199	0.125	0	1	mature hair cell response
pin1	0.0516678	0.563975	0.125	0	1	mature hair cell response
ap1g1	0.0520897	0.372125	0.195	0.037	1	mature hair cell response
tmem167a	0.0521778	0.563908	0.189	0.037	1	mature hair cell response
chd4b	0.0522105	0.488265	0.358	0.148	1	mature hair cell response
csnk2b	0.0525152	0.526415	0.351	0.148	1	mature hair cell response
cd99l2	0.0525898	0.601333	0.189	0.037	1	mature hair cell response
prrg1	0.0526627	-0.354426	0.037	0.111	1	mature hair cell response
rpl39	0.0527646	-0.25706	0.937	1	1	mature hair cell response
rnf145a	0.0533141	0.577446	0.244	0.074	1	mature hair cell response
brd3b	0.0533733	0.583721	0.188	0.037	1	mature hair cell response
akap9	0.0534032	0.528603	0.396	0.185	1	mature hair cell response
commd3	0.0535518	0.584729	0.123	0	1	mature hair cell response
tmed4	0.0535518	0.594192	0.123	0	1	mature hair cell response
otub1a	0.0535518	0.582976	0.123	0	1	mature hair cell response
ube2w	0.0535518	0.630812	0.123	0	1	mature hair cell response
naa15a	0.0535518	0.552836	0.123	0	1	mature hair cell response
nhsl1a	0.0535518	0.636813	0.123	0	1	mature hair cell response
coro1b	0.0535518	0.615053	0.123	0	1	mature hair cell response
psma5	0.0535518	0.579179	0.123	0	1	mature hair cell response
abcf1	0.0535969	0.401344	0.367	0.148	1	mature hair cell response
tnfaip8l1	0.0536583	0.568969	0.246	0.074	1	mature hair cell response
six4b	0.053961	0.579835	0.344	0.148	1	mature hair cell response
mef2cb	0.0540065	0.596761	0.188	0.037	1	mature hair cell response
zgc:77880	0.0542989	0.3099	0.256	0.074	1	mature hair cell response
tpm4a	0.0544585	-0.546716	0.039	0.111	1	mature hair cell response
frya	0.0546522	0.44911	0.447	0.222	1	mature hair cell response
trafd1	0.0551834	0.63381	0.184	0.037	1	mature hair cell response
uqcrb	0.0552452	0.486451	0.3	0.111	1	mature hair cell response
zgc:154006	0.0552463	0.545521	0.295	0.111	1	mature hair cell response
si:dkey-28e7.3	0.0555021	0.617634	0.121	0	1	mature hair cell response
zhx3	0.0555021	0.61253	0.121	0	1	mature hair cell response
arcn1a	0.0555021	0.599753	0.121	0	1	mature hair cell response
naa15b	0.0555021	0.586793	0.121	0	1	mature hair cell response
lrpprc	0.0555021	0.566017	0.121	0	1	mature hair cell response
fgfbp1b.1	0.0555021	0.636689	0.121	0	1	mature hair cell response
trim8b	0.0555021	0.629415	0.121	0	1	mature hair cell response
creb3l3l	0.0555021	0.599493	0.121	0	1	mature hair cell response
cdc26	0.0557095	-0.509553	0.039	0.111	1	mature hair cell response
eif4bb	0.0559439	0.538021	0.188	0.037	1	mature hair cell response
arhgap42a	0.0565568	-0.546072	0.039	0.111	1	mature hair cell response
agap1	0.0567777	0.5768	0.186	0.037	1	mature hair cell response
slc25a3b	0.0570496	0.315141	0.714	0.519	1	mature hair cell response
mid1ip1b	0.0570892	0.578	0.24	0.074	1	mature hair cell response
arhgdia	0.057115	0.478902	0.304	0.111	1	mature hair cell response
higd2a	0.0572231	0.529742	0.186	0.037	1	mature hair cell response
ewsr1a	0.0572291	0.477392	0.353	0.148	1	mature hair cell response
ncl	0.0574241	-0.398678	0.46	0.556	1	mature hair cell response
si:dkey-19b23.13	0.057521	0.577634	0.119	0	1	mature hair cell response
oaz2a	0.057521	0.597504	0.119	0	1	mature hair cell response
adnpa	0.057521	0.583197	0.119	0	1	mature hair cell response
si:dkey-78l4.14	0.057521	0.540813	0.119	0	1	mature hair cell response
kdm5c	0.0575434	0.487488	0.3	0.111	1	mature hair cell response
csnk1g2b	0.0578967	0.529841	0.186	0.037	1	mature hair cell response
cs	0.0579296	0.31207	0.253	0.074	1	mature hair cell response
angptl4	0.0591724	-0.410641	0.109	0.222	1	mature hair cell response
fnbp4	0.059568	0.581438	0.181	0.037	1	mature hair cell response
cfap45	0.0596071	-0.360673	0.039	0.111	1	mature hair cell response
si:ch73-375g18.1	0.0596109	0.550078	0.118	0	1	mature hair cell response
slc7a11	0.0596109	0.588941	0.118	0	1	mature hair cell response
ndufb2	0.0597642	0.354488	0.347	0.148	1	mature hair cell response
uqcrq	0.0600939	-0.398167	0.326	0.444	1	mature hair cell response
spsb4a	0.0604479	0.320839	0.251	0.074	1	mature hair cell response
si:ch211-284k5.2	0.06058	-0.386602	0.239	0.37	1	mature hair cell response
map3k7	0.0609839	0.570929	0.181	0.037	1	mature hair cell response
tescb	0.0613596	0.562985	0.235	0.074	1	mature hair cell response
rab14	0.0614472	0.49378	0.391	0.185	1	mature hair cell response
fut8a	0.0616398	0.551277	0.179	0.037	1	mature hair cell response
gnb1b	0.0617527	0.379654	0.704	0.556	1	mature hair cell response
prkag2a	0.0617743	0.552145	0.116	0	1	mature hair cell response
arl8a	0.0617743	0.545974	0.116	0	1	mature hair cell response
foxo4	0.0617743	0.596139	0.116	0	1	mature hair cell response
sart3	0.0617743	0.590772	0.116	0	1	mature hair cell response
atf7ip	0.0617743	0.541388	0.116	0	1	mature hair cell response
copa	0.0617743	0.529507	0.116	0	1	mature hair cell response
ccdc124	0.0617743	0.583985	0.116	0	1	mature hair cell response
prickle2b	0.0617743	0.568541	0.116	0	1	mature hair cell response
pdhb	0.0617743	0.519046	0.116	0	1	mature hair cell response
cst3	0.0618685	-0.393745	0.039	0.111	1	mature hair cell response
akap8l	0.0625466	0.498105	0.296	0.111	1	mature hair cell response
atp5pb	0.0629461	0.524417	0.379	0.185	1	mature hair cell response
mapk14b	0.0630126	-0.581891	0.089	0.185	1	mature hair cell response
tuba8l3	0.0630297	0.715476	0.172	0.037	1	mature hair cell response
actn1	0.0637796	0.586131	0.177	0.037	1	mature hair cell response
pip5k1ab	0.0640139	0.554589	0.114	0	1	mature hair cell response
arhgef28	0.0640139	0.530196	0.114	0	1	mature hair cell response
SBNO2	0.0640149	-0.367049	0.246	0.37	1	mature hair cell response
ccnd1	0.0640391	-0.64991	0.04	0.111	1	mature hair cell response
rsl1d1	0.0642867	-0.48022	0.119	0.222	1	mature hair cell response
ndufb8	0.064485	0.47581	0.388	0.185	1	mature hair cell response
zgc:92818	0.064531	0.572087	0.177	0.037	1	mature hair cell response
mctp1a	0.0646672	0.53358	0.288	0.111	1	mature hair cell response
mark3a	0.0647831	0.520853	0.177	0.037	1	mature hair cell response
si:ch211-232b12.5	0.0652209	0.587963	0.175	0.037	1	mature hair cell response
zgc:86598	0.065426	0.536187	0.232	0.074	1	mature hair cell response
cnn3a	0.0654486	-0.395176	0.061	0.148	1	mature hair cell response
tbca	0.0655184	0.500068	0.237	0.074	1	mature hair cell response
hsp90b1	0.0655569	-0.982448	0.065	0.148	1	mature hair cell response
chac1	0.0656773	-0.432514	0.437	0.519	1	mature hair cell response
emc10	0.0657302	0.533465	0.179	0.037	1	mature hair cell response
ndufab1b	0.0661128	0.515128	0.179	0.037	1	mature hair cell response
numb	0.0663324	0.542132	0.112	0	1	mature hair cell response
CU929259.1	0.0663324	0.609176	0.112	0	1	mature hair cell response
cnot3a	0.0663324	0.542986	0.112	0	1	mature hair cell response
ppm1bb	0.0663324	0.527073	0.112	0	1	mature hair cell response
tfcp2	0.0663324	0.524461	0.112	0	1	mature hair cell response
cdipt	0.0663324	0.567141	0.112	0	1	mature hair cell response
fbxo34	0.0663324	0.544705	0.112	0	1	mature hair cell response
plekhj1	0.0663324	0.536503	0.112	0	1	mature hair cell response
chrac1	0.0663324	0.490459	0.112	0	1	mature hair cell response
tial1	0.0665706	0.556612	0.177	0.037	1	mature hair cell response
pfkfb4b	0.0670886	0.537129	0.177	0.037	1	mature hair cell response
rab18b	0.0671423	0.494105	0.179	0.037	1	mature hair cell response
tspan3a	0.0675465	0.31014	0.302	0.111	1	mature hair cell response
kdm1a	0.0675868	0.476561	0.237	0.074	1	mature hair cell response
mycb	0.0677002	-0.425723	0.486	0.556	1	mature hair cell response
prkx	0.0681938	0.568373	0.172	0.037	1	mature hair cell response
syncrip	0.0684389	0.391346	0.609	0.37	1	mature hair cell response
si:ch211-258f14.2	0.0687326	0.538336	0.111	0	1	mature hair cell response
zdhhc2	0.0687326	0.527848	0.111	0	1	mature hair cell response
zranb2	0.0687326	0.55916	0.111	0	1	mature hair cell response
CU469577.1	0.0687326	0.534861	0.111	0	1	mature hair cell response
timm13	0.0687326	0.492668	0.111	0	1	mature hair cell response
atpv0e2	0.0687326	0.543618	0.111	0	1	mature hair cell response
iars	0.0687326	0.502257	0.111	0	1	mature hair cell response
cry1bb	0.0687326	0.618586	0.111	0	1	mature hair cell response
ube2ib	0.0687326	0.587337	0.111	0	1	mature hair cell response
hpca	0.0687326	0.585009	0.111	0	1	mature hair cell response
BX664625.1	0.0687326	0.580301	0.111	0	1	mature hair cell response
rarab	0.0687326	0.528846	0.111	0	1	mature hair cell response
tram1	0.0690641	-0.520011	0.065	0.148	1	mature hair cell response
xpo7	0.0691944	0.496469	0.177	0.037	1	mature hair cell response
AP3B2	0.0692009	0.493956	0.337	0.148	1	mature hair cell response
sumo2b	0.0693509	0.47091	0.293	0.111	1	mature hair cell response
ndufab1a	0.0694009	0.445468	0.239	0.074	1	mature hair cell response
mindy4b	0.0697264	0.581105	0.17	0.037	1	mature hair cell response
tefa	0.0698121	0.561429	0.405	0.222	1	mature hair cell response
zfhx3	0.0707785	0.490794	0.291	0.111	1	mature hair cell response
sugt1	0.0708092	-0.371344	0.04	0.111	1	mature hair cell response
baiap2l2b	0.0708575	0.386087	0.528	0.296	1	mature hair cell response
hsd17b12b	0.0712174	0.534721	0.109	0	1	mature hair cell response
pdcd10a	0.0712174	0.586821	0.109	0	1	mature hair cell response
clk4b	0.0712174	0.570005	0.109	0	1	mature hair cell response
cgna	0.0712174	0.559135	0.109	0	1	mature hair cell response
usp5	0.0712174	0.487239	0.109	0	1	mature hair cell response
sumo1	0.0712174	0.569663	0.109	0	1	mature hair cell response
usp33	0.0712174	0.551954	0.109	0	1	mature hair cell response
bag6	0.0712174	0.551399	0.109	0	1	mature hair cell response
kmt2a	0.0712174	0.583848	0.109	0	1	mature hair cell response
ncor1	0.0712174	0.521818	0.109	0	1	mature hair cell response
CFAP77	0.0712174	0.49024	0.109	0	1	mature hair cell response
tbc1d17	0.0713144	-0.398637	0.04	0.111	1	mature hair cell response
znf865	0.0718942	0.540471	0.277	0.111	1	mature hair cell response
nrarpa	0.0723937	-0.762365	0.042	0.111	1	mature hair cell response
klf7b	0.0725682	-0.522586	0.063	0.148	1	mature hair cell response
junbb	0.0726205	-0.621818	0.179	0.296	1	mature hair cell response
anapc16	0.0726881	0.44657	0.175	0.037	1	mature hair cell response
kdm5ba	0.0728189	0.460884	0.291	0.111	1	mature hair cell response
shisa2a	0.0731637	-0.274029	0.06	0.148	1	mature hair cell response
per1b	0.0733184	0.679713	0.318	0.148	1	mature hair cell response
mapk15	0.0737899	0.552193	0.107	0	1	mature hair cell response
hnrnpm	0.0737899	0.540899	0.107	0	1	mature hair cell response
mia3	0.0737899	0.493813	0.107	0	1	mature hair cell response
ing4	0.07379	0.54186	0.107	0	1	mature hair cell response
yif1a	0.07379	0.519161	0.107	0	1	mature hair cell response
pgd	0.07379	0.511555	0.107	0	1	mature hair cell response
lsm4	0.0739855	0.509178	0.172	0.037	1	mature hair cell response
rps26	0.0740222	-0.363764	0.728	0.704	1	mature hair cell response
clk4a	0.0746013	0.26749	0.349	0.148	1	mature hair cell response
scaf1	0.0746604	0.411582	0.175	0.037	1	mature hair cell response
eef1a1a	0.0751079	0.474755	0.232	0.074	1	mature hair cell response
wbp2	0.0757122	0.503106	0.172	0.037	1	mature hair cell response
gnaia	0.0762325	-0.428959	0.121	0.222	1	mature hair cell response
arl4aa	0.0762797	0.626177	0.218	0.074	1	mature hair cell response
polb	0.0764534	0.478533	0.105	0	1	mature hair cell response
pdzrn4	0.0764534	0.575403	0.105	0	1	mature hair cell response
whrna	0.0764534	0.535965	0.105	0	1	mature hair cell response
dctn4	0.0764534	0.556266	0.105	0	1	mature hair cell response
pdcd5	0.0764534	0.511067	0.105	0	1	mature hair cell response
fbxo22	0.0764534	0.510318	0.105	0	1	mature hair cell response
maea	0.0764534	0.489329	0.105	0	1	mature hair cell response
mfsd6b	0.0764534	0.544993	0.105	0	1	mature hair cell response
mrpl18	0.0764534	0.51676	0.105	0	1	mature hair cell response
prdx4	0.0764534	0.51643	0.105	0	1	mature hair cell response
mrps30	0.0764534	0.479586	0.105	0	1	mature hair cell response
frmd4ba	0.076528	0.523276	0.17	0.037	1	mature hair cell response
chga	0.0767337	0.449774	0.33	0.148	1	mature hair cell response
mapre1b	0.0778104	0.432078	0.34	0.148	1	mature hair cell response
tollip	0.0779773	0.512665	0.225	0.074	1	mature hair cell response
rps6	0.0781901	0.306376	0.795	0.63	1	mature hair cell response
meis1b	0.0783365	-0.736588	0.067	0.148	1	mature hair cell response
SCYL2	0.0786107	0.508632	0.17	0.037	1	mature hair cell response
plpbp	0.0786495	-0.406014	0.042	0.111	1	mature hair cell response
nr1d2a	0.0787851	0.279235	0.388	0.185	1	mature hair cell response
abat	0.0792111	0.555302	0.104	0	1	mature hair cell response
kbtbd8	0.0792111	0.521744	0.104	0	1	mature hair cell response
TPGS1	0.0792111	0.475795	0.104	0	1	mature hair cell response
nfkbie	0.0792111	0.630052	0.104	0	1	mature hair cell response
dbnlb	0.0792111	0.533353	0.104	0	1	mature hair cell response
ildr1b	0.0792111	0.521003	0.104	0	1	mature hair cell response
ptpdc1a	0.0792111	0.5179	0.104	0	1	mature hair cell response
mpc1	0.0801777	-0.590807	0.198	0.296	1	mature hair cell response
npm1a	0.0802667	-0.566097	0.23	0.333	1	mature hair cell response
dicer1	0.0804101	0.500178	0.225	0.074	1	mature hair cell response
tcf3b	0.0804495	0.532038	0.163	0.037	1	mature hair cell response
zfand5b	0.0805595	-0.298054	0.296	0.407	1	mature hair cell response
immt	0.0807837	0.258969	0.172	0.037	1	mature hair cell response
alms1	0.0808607	0.507231	0.277	0.111	1	mature hair cell response
si:dkeyp-27c8.2	0.0809275	0.590604	0.167	0.037	1	mature hair cell response
foxj3	0.0810822	0.527835	0.275	0.111	1	mature hair cell response
lysmd2	0.0813029	0.464672	0.168	0.037	1	mature hair cell response
atp1a1a.1	0.0813827	-0.415474	0.042	0.111	1	mature hair cell response
slain2	0.0813827	-0.414658	0.042	0.111	1	mature hair cell response
tmem56b	0.0814383	0.470353	0.226	0.074	1	mature hair cell response
per1a	0.0817902	0.60932	0.165	0.037	1	mature hair cell response
pole4	0.0820664	0.529324	0.102	0	1	mature hair cell response
si:dkey-153k10.9	0.0820664	0.501729	0.102	0	1	mature hair cell response
ift46	0.0820664	0.501147	0.102	0	1	mature hair cell response
msi1	0.0820664	0.563194	0.102	0	1	mature hair cell response
cobl	0.0820664	0.486563	0.102	0	1	mature hair cell response
vps26c	0.0820664	0.471015	0.102	0	1	mature hair cell response
cnot1	0.0821778	0.485886	0.167	0.037	1	mature hair cell response
arpp21	0.0822531	0.541692	0.219	0.074	1	mature hair cell response
cyfip2	0.0822882	0.421322	0.17	0.037	1	mature hair cell response
gskip	0.0824215	-0.50729	0.154	0.259	1	mature hair cell response
cd82a	0.0828316	-0.548521	0.119	0.222	1	mature hair cell response
bcl2l10	0.0831851	0.462845	0.225	0.074	1	mature hair cell response
birc2	0.0834436	0.490691	0.167	0.037	1	mature hair cell response
mrpl41	0.0839243	-0.492672	0.044	0.111	1	mature hair cell response
timm23a	0.084112	-0.493845	0.068	0.148	1	mature hair cell response
prrc2a	0.0856376	0.497419	0.165	0.037	1	mature hair cell response
mtdha	0.0859226	0.436522	0.416	0.222	1	mature hair cell response
ulk1a	0.0867545	-0.437592	0.044	0.111	1	mature hair cell response
her9	0.0868921	-0.997238	0.068	0.148	1	mature hair cell response
cry2	0.0869472	0.62413	0.158	0.037	1	mature hair cell response
gabarapl2	0.0873864	0.547435	0.16	0.037	1	mature hair cell response
atp11a	0.0873864	0.523949	0.16	0.037	1	mature hair cell response
hmgn3	0.088277	0.419463	0.226	0.074	1	mature hair cell response
pim2	0.0884892	-0.459186	0.044	0.111	1	mature hair cell response
rpl24	0.0887842	-0.265391	0.849	0.926	1	mature hair cell response
kif19	0.0888202	0.463278	0.37	0.185	1	mature hair cell response
foxo1a	0.0894476	-0.346879	0.042	0.111	1	mature hair cell response
ap2s1	0.0900853	0.47138	0.163	0.037	1	mature hair cell response
nfe2l2a	0.0902211	0.430074	0.33	0.148	1	mature hair cell response
sox11a	0.0902291	-0.54614	0.068	0.148	1	mature hair cell response
rsf1b.1	0.0902519	-0.423798	0.044	0.111	1	mature hair cell response
ptp4a1	0.0903454	0.402978	0.593	0.407	1	mature hair cell response
lonrf1l	0.0904309	0.427941	0.454	0.259	1	mature hair cell response
enah	0.0906511	0.418958	0.165	0.037	1	mature hair cell response
hint1	0.0907454	0.432643	0.33	0.148	1	mature hair cell response
arrdc1a	0.0908036	0.549927	0.16	0.037	1	mature hair cell response
myt1a	0.0908407	0.461974	0.275	0.111	1	mature hair cell response
sec23b	0.0908797	0.489441	0.161	0.037	1	mature hair cell response
nnt	0.0909429	0.447251	0.163	0.037	1	mature hair cell response
nrip1b	0.0911512	0.508457	0.16	0.037	1	mature hair cell response
smyd2a	0.0926214	0.451415	0.161	0.037	1	mature hair cell response
PLEKHH3	0.092646	-0.402756	0.044	0.111	1	mature hair cell response
csnk1da	0.0929729	0.473515	0.161	0.037	1	mature hair cell response
ddx39ab	0.0931009	0.4129	0.275	0.111	1	mature hair cell response
b2m	0.0931159	0.449997	0.626	0.444	1	mature hair cell response
ppp2r1ba	0.0934206	0.434826	0.221	0.074	1	mature hair cell response
rhpn2	0.0938639	0.449252	0.323	0.148	1	mature hair cell response
brd4	0.093929	-0.368662	0.221	0.333	1	mature hair cell response
si:dkey-70b23.2	0.0940095	0.489882	0.216	0.074	1	mature hair cell response
cct8	0.094034	0.434418	0.161	0.037	1	mature hair cell response
tob1b	0.0948136	0.365385	0.507	0.296	1	mature hair cell response
slirp	0.0949458	0.30586	0.284	0.111	1	mature hair cell response
apba1a	0.0950198	0.472905	0.365	0.185	1	mature hair cell response
slc3a2b	0.0951047	0.406994	0.161	0.037	1	mature hair cell response
eif6	0.0954725	-0.524108	0.282	0.37	1	mature hair cell response
araf	0.0957674	0.482075	0.16	0.037	1	mature hair cell response
tmie	0.0960617	0.534873	0.158	0.037	1	mature hair cell response
mex3b	0.0960764	0.498027	0.216	0.074	1	mature hair cell response
ak2	0.0965325	-0.521002	0.165	0.259	1	mature hair cell response
ube2l3b	0.0965706	0.491117	0.263	0.111	1	mature hair cell response
eef2l2	0.096714	0.477998	0.156	0.037	1	mature hair cell response
plekha6	0.0968589	0.468711	0.16	0.037	1	mature hair cell response
luc7l3	0.0968589	0.459193	0.16	0.037	1	mature hair cell response
ppp6c	0.097592	0.439918	0.16	0.037	1	mature hair cell response
eif3s6ip	0.097592	0.429085	0.16	0.037	1	mature hair cell response
stk35l	0.0979571	-0.470083	0.07	0.148	1	mature hair cell response
zgc:77849	0.0979778	0.404315	0.435	0.222	1	mature hair cell response
si:dkey-112a7.4	0.0981708	0.546822	0.305	0.148	1	mature hair cell response
taf12	0.0982701	0.456836	0.158	0.037	1	mature hair cell response
ywhabl	0.0983129	0.369972	0.458	0.259	1	mature hair cell response
rsrc2	0.0989315	0.451385	0.214	0.074	1	mature hair cell response
gpr156	0.0989874	0.290024	0.221	0.074	1	mature hair cell response
thoc2	0.0995502	0.390862	0.274	0.111	1	mature hair cell response
rab1ab	0.0999962	0.386224	0.507	0.296	1	mature hair cell response
arf5	0.100128	0.297739	0.268	0.111	1	mature hair cell response
dync1li2	0.100455	0.49448	0.156	0.037	1	mature hair cell response
ivns1abpa	0.100623	-0.473034	0.158	0.259	1	mature hair cell response
suz12a	0.100694	-0.46067	0.046	0.111	1	mature hair cell response
atp6v0b	0.100758	0.485202	0.154	0.037	1	mature hair cell response
palm3	0.100898	0.426092	0.158	0.037	1	mature hair cell response
sall3b	0.101196	0.523746	0.209	0.074	1	mature hair cell response
pvalb9	0.101267	-0.416382	0.649	0.667	1	mature hair cell response
c1qbp	0.101355	0.43927	0.268	0.111	1	mature hair cell response
egln2	0.101658	0.417006	0.158	0.037	1	mature hair cell response
crebbpb	0.101822	0.429346	0.216	0.074	1	mature hair cell response
fth1a	0.102011	-0.402371	0.426	0.519	1	mature hair cell response
ywhae1	0.102855	0.408071	0.468	0.259	1	mature hair cell response
srp9	0.103173	0.383044	0.216	0.074	1	mature hair cell response
ube2na	0.103629	0.457166	0.214	0.074	1	mature hair cell response
smndc1	0.103694	0.407535	0.27	0.111	1	mature hair cell response
smg7	0.103787	0.284161	0.326	0.148	1	mature hair cell response
nedd8	0.103913	-0.388319	0.046	0.111	1	mature hair cell response
r3hdm1	0.104247	0.458477	0.154	0.037	1	mature hair cell response
glulb	0.104542	0.485075	0.207	0.074	1	mature hair cell response
sorl1	0.104566	-0.530067	0.046	0.111	1	mature hair cell response
cdc34a	0.104701	0.421159	0.156	0.037	1	mature hair cell response
sin3ab	0.105223	-0.385827	0.046	0.111	1	mature hair cell response
top2b	0.105408	0.330973	0.325	0.148	1	mature hair cell response
reep1	0.105431	0.455341	0.154	0.037	1	mature hair cell response
arhgap12b	0.105925	0.252124	0.158	0.037	1	mature hair cell response
CU694197.1	0.106227	0.449642	0.154	0.037	1	mature hair cell response
chmp2a	0.106737	-0.391942	0.098	0.185	1	mature hair cell response
barhl1a	0.106961	0.475058	0.153	0.037	1	mature hair cell response
fam207a	0.107429	0.446512	0.154	0.037	1	mature hair cell response
zgc:100918	0.107465	-0.374818	0.096	0.185	1	mature hair cell response
gbp	0.107602	-0.581883	0.072	0.148	1	mature hair cell response
atp6v0a1a	0.108406	0.415306	0.358	0.185	1	mature hair cell response
naca	0.108886	-0.385491	0.716	0.741	1	mature hair cell response
tpst1	0.108981	-0.463848	0.132	0.222	1	mature hair cell response
sipa1l2	0.109035	0.367664	0.214	0.074	1	mature hair cell response
hdac1	0.109226	0.420544	0.209	0.074	1	mature hair cell response
arcn1b	0.109401	0.423759	0.153	0.037	1	mature hair cell response
mphosph8	0.109559	0.393559	0.365	0.185	1	mature hair cell response
arglu1a	0.109812	0.46376	0.153	0.037	1	mature hair cell response
st3gal1l	0.109812	0.457337	0.153	0.037	1	mature hair cell response
ndufs3	0.110074	0.454996	0.149	0.037	1	mature hair cell response
elof1	0.110364	0.465952	0.151	0.037	1	mature hair cell response
dda1	0.110572	0.474639	0.151	0.037	1	mature hair cell response
mif	0.111052	0.417056	0.153	0.037	1	mature hair cell response
ahsa1b	0.111474	-0.430784	0.072	0.148	1	mature hair cell response
rpz2	0.112521	-0.486717	0.098	0.185	1	mature hair cell response
si:dkey-26c10.5	0.113088	0.439323	0.151	0.037	1	mature hair cell response
rpl29	0.113339	-0.299335	0.677	0.667	1	mature hair cell response
lsm6	0.113512	0.403215	0.151	0.037	1	mature hair cell response
tia1l	0.113512	0.425109	0.151	0.037	1	mature hair cell response
atp5mc3b	0.113658	0.338189	0.74	0.63	1	mature hair cell response
glud1a	0.114316	-0.414735	0.047	0.111	1	mature hair cell response
usp10	0.114445	-0.396259	0.202	0.296	1	mature hair cell response
cox5b2	0.11465	-0.555149	0.1	0.185	1	mature hair cell response
rpl5a	0.114806	-0.282376	0.612	0.741	1	mature hair cell response
bach1b	0.11488	-0.3871	0.072	0.148	1	mature hair cell response
trappc3	0.114992	0.42157	0.261	0.111	1	mature hair cell response
glud1b	0.11565	0.382457	0.151	0.037	1	mature hair cell response
wasla	0.116459	0.423112	0.149	0.037	1	mature hair cell response
enpp1	0.116895	0.450882	0.149	0.037	1	mature hair cell response
dctn3	0.116895	0.458077	0.149	0.037	1	mature hair cell response
pik3r2	0.117195	-0.541298	0.072	0.148	1	mature hair cell response
hnrnpl	0.117383	0.411799	0.151	0.037	1	mature hair cell response
cdc14ab	0.117511	0.440992	0.207	0.074	1	mature hair cell response
efnb2a	0.117941	-0.606637	0.249	0.333	1	mature hair cell response
ampd2b	0.11821	0.426248	0.149	0.037	1	mature hair cell response
hk1	0.118465	0.371678	0.553	0.37	1	mature hair cell response
pfn2	0.1186	-0.27909	0.382	0.481	1	mature hair cell response
auts2a	0.118662	0.3748	0.207	0.074	1	mature hair cell response
ndel1b	0.118761	-0.520948	0.102	0.185	1	mature hair cell response
hnrnpd	0.11893	0.467693	0.204	0.074	1	mature hair cell response
ccnt1	0.11948	0.452346	0.147	0.037	1	mature hair cell response
clic4	0.119537	0.387605	0.149	0.037	1	mature hair cell response
rer1	0.119672	0.341472	0.209	0.074	1	mature hair cell response
cisd1	0.120375	0.407606	0.147	0.037	1	mature hair cell response
pomp	0.120458	-0.458037	0.212	0.296	1	mature hair cell response
tfe3a	0.120479	-0.584007	0.2	0.296	1	mature hair cell response
tet2	0.12067	0.476603	0.144	0.037	1	mature hair cell response
acadm	0.120747	0.417985	0.205	0.074	1	mature hair cell response
nkap	0.120824	0.437346	0.147	0.037	1	mature hair cell response
mef2d	0.121402	0.465152	0.393	0.222	1	mature hair cell response
idh1	0.121774	0.349056	0.149	0.037	1	mature hair cell response
purab	0.121872	0.40567	0.204	0.074	1	mature hair cell response
pxk	0.122127	-0.390269	0.047	0.111	1	mature hair cell response
gpx2	0.122153	0.286072	0.633	0.407	1	mature hair cell response
smdt1a	0.12302	-0.355064	0.074	0.148	1	mature hair cell response
tnrc6b	0.123329	-0.416932	0.133	0.222	1	mature hair cell response
eif3k	0.123494	0.37732	0.258	0.111	1	mature hair cell response
rbm4.3	0.123912	0.394243	0.311	0.148	1	mature hair cell response
caprin1a	0.123954	0.408931	0.146	0.037	1	mature hair cell response
myl6	0.125069	-0.389622	0.047	0.111	1	mature hair cell response
ube4b	0.125345	0.387392	0.146	0.037	1	mature hair cell response
mta2	0.125391	0.355021	0.147	0.037	1	mature hair cell response
pdha1a	0.125983	0.30228	0.209	0.074	1	mature hair cell response
rmdn3	0.126279	0.401167	0.146	0.037	1	mature hair cell response
pcbp2	0.126347	-0.614762	0.177	0.259	1	mature hair cell response
galnt1	0.126614	0.463769	0.142	0.037	1	mature hair cell response
dyrk3	0.12669	0.445068	0.144	0.037	1	mature hair cell response
nipa2	0.126901	0.38143	0.204	0.074	1	mature hair cell response
noc2l	0.127251	-0.447431	0.049	0.111	1	mature hair cell response
pcdh18b	0.127611	-0.572734	0.102	0.185	1	mature hair cell response
tnpo2	0.127689	0.405619	0.146	0.037	1	mature hair cell response
ptges3a	0.127786	-0.392308	0.205	0.296	1	mature hair cell response
supt6h	0.127963	0.353268	0.205	0.074	1	mature hair cell response
blcap	0.129546	0.393906	0.144	0.037	1	mature hair cell response
KIF2A	0.129696	0.409874	0.2	0.074	1	mature hair cell response
atp6v1aa	0.129849	0.343486	0.311	0.148	1	mature hair cell response
si:dkey-67c22.2	0.129984	0.427405	0.196	0.074	1	mature hair cell response
coch	0.13013	-0.925987	0.075	0.148	1	mature hair cell response
tmem165	0.131029	0.333123	0.146	0.037	1	mature hair cell response
fkbp4	0.131779	-0.466493	0.107	0.185	1	mature hair cell response
dmxl2	0.132158	0.433651	0.142	0.037	1	mature hair cell response
znf318	0.132336	0.427146	0.14	0.037	1	mature hair cell response
trim105	0.132895	0.420775	0.142	0.037	1	mature hair cell response
smarce1	0.133077	0.358941	0.2	0.074	1	mature hair cell response
prkar1aa	0.133396	0.425534	0.196	0.074	1	mature hair cell response
si:dkey-201i24.3	0.133431	0.394124	0.144	0.037	1	mature hair cell response
tmbim4	0.133517	0.44529	0.247	0.111	1	mature hair cell response
clstn1	0.134118	0.398527	0.251	0.111	1	mature hair cell response
setb	0.134135	-0.599929	0.216	0.296	1	mature hair cell response
gpia	0.134416	0.329029	0.144	0.037	1	mature hair cell response
si:dkey-266m15.7	0.134875	0.383591	0.142	0.037	1	mature hair cell response
tcp1	0.135142	0.371544	0.358	0.185	1	mature hair cell response
kpnb3	0.135399	0.387043	0.198	0.074	1	mature hair cell response
fubp1	0.135846	0.376146	0.256	0.111	1	mature hair cell response
ppp2r5eb	0.136327	0.413097	0.14	0.037	1	mature hair cell response
nfatc3a	0.137059	0.359437	0.254	0.111	1	mature hair cell response
clcn3	0.137583	0.373562	0.198	0.074	1	mature hair cell response
cox7b	0.137773	0.376126	0.588	0.407	1	mature hair cell response
atrx	0.138262	0.401682	0.3	0.148	1	mature hair cell response
cnrip1a	0.138278	0.389914	0.2	0.074	1	mature hair cell response
smc3	0.138301	0.41014	0.139	0.037	1	mature hair cell response
sesn1	0.138744	-0.313893	0.074	0.148	1	mature hair cell response
mycbp2	0.139159	0.344164	0.2	0.074	1	mature hair cell response
dytn	0.139257	0.407895	0.195	0.074	1	mature hair cell response
tub	0.139382	0.393015	0.14	0.037	1	mature hair cell response
prkab1b	0.139537	-0.334286	0.049	0.111	1	mature hair cell response
fosl2	0.1397	-0.680973	0.075	0.148	1	mature hair cell response
taf1	0.140123	-0.48503	0.079	0.148	1	mature hair cell response
lrba	0.14031	0.376785	0.514	0.333	1	mature hair cell response
psma8	0.140602	0.381247	0.195	0.074	1	mature hair cell response
spcs2	0.140928	0.39285	0.14	0.037	1	mature hair cell response
si:dkey-234h16.7	0.141405	0.395757	0.139	0.037	1	mature hair cell response
slc16a9b	0.141405	0.471452	0.139	0.037	1	mature hair cell response
strbp	0.142185	0.4061	0.195	0.074	1	mature hair cell response
ppp1r15a	0.143375	-0.658108	0.079	0.148	1	mature hair cell response
prpf38b	0.143502	0.423372	0.193	0.074	1	mature hair cell response
arfgef1	0.143529	0.30458	0.349	0.185	1	mature hair cell response
mt-atp8	0.143559	-0.34032	0.049	0.111	1	mature hair cell response
mob4	0.144033	0.392482	0.139	0.037	1	mature hair cell response
sort1b	0.145525	0.407671	0.191	0.074	1	mature hair cell response
tax1bp1b	0.145838	-0.52017	0.254	0.333	1	mature hair cell response
si:ch73-281n10.2	0.145911	0.25057	0.2	0.074	1	mature hair cell response
mtdhb	0.146345	0.372783	0.196	0.074	1	mature hair cell response
gdi2	0.147459	0.371436	0.393	0.222	1	mature hair cell response
mapk4	0.147867	0.395364	0.191	0.074	1	mature hair cell response
ldha	0.148013	-0.32372	0.24	0.333	1	mature hair cell response
ube2e3	0.148148	0.398813	0.193	0.074	1	mature hair cell response
fabp3	0.148189	0.321161	0.484	0.296	1	mature hair cell response
scocb	0.148791	0.405713	0.135	0.037	1	mature hair cell response
sec24c	0.148858	0.315559	0.139	0.037	1	mature hair cell response
dnajc5aa	0.149891	0.421826	0.135	0.037	1	mature hair cell response
tomm40	0.14993	0.340813	0.137	0.037	1	mature hair cell response
map1lc3a	0.150038	0.353635	0.193	0.074	1	mature hair cell response
tmcc3	0.15103	0.367617	0.137	0.037	1	mature hair cell response
m6pr	0.15103	0.348276	0.137	0.037	1	mature hair cell response
tomm20b	0.151411	0.26991	0.356	0.185	1	mature hair cell response
khdrbs1a	0.151575	-0.437159	0.467	0.519	1	mature hair cell response
prelid1a	0.151794	0.341833	0.347	0.185	1	mature hair cell response
spred1	0.151867	-0.278206	0.049	0.111	1	mature hair cell response
npepl1	0.152111	0.402808	0.135	0.037	1	mature hair cell response
psmb2	0.152693	0.32589	0.137	0.037	1	mature hair cell response
mapk3	0.152959	-0.374512	0.051	0.111	1	mature hair cell response
ap1ar	0.153691	0.413377	0.132	0.037	1	mature hair cell response
rps15	0.154556	-0.284219	0.926	0.963	1	mature hair cell response
slc7a6os	0.155479	0.390458	0.188	0.074	1	mature hair cell response
gspt1l	0.155486	0.351254	0.135	0.037	1	mature hair cell response
eif4ebp1	0.156054	0.373616	0.135	0.037	1	mature hair cell response
ddost	0.156624	0.332768	0.135	0.037	1	mature hair cell response
sema7a	0.156934	0.404794	0.24	0.111	1	mature hair cell response
tars	0.157091	-0.405101	0.111	0.185	1	mature hair cell response
ahr2	0.157711	0.452596	0.132	0.037	1	mature hair cell response
srpk1a	0.157711	0.422834	0.132	0.037	1	mature hair cell response
syt11a	0.157751	0.411064	0.133	0.037	1	mature hair cell response
cry-dash	0.15777	0.380611	0.191	0.074	1	mature hair cell response
rpl5b	0.157873	-0.504736	0.358	0.407	1	mature hair cell response
svila	0.157913	0.411091	0.186	0.074	1	mature hair cell response
glula	0.158244	0.439446	0.189	0.074	1	mature hair cell response
nr2f1a	0.158292	0.439876	0.132	0.037	1	mature hair cell response
svilc	0.158342	0.344964	0.135	0.037	1	mature hair cell response
ptcd3	0.15846	0.378999	0.188	0.074	1	mature hair cell response
pcdh7a	0.158638	0.344769	0.246	0.111	1	mature hair cell response
ndufs5	0.158681	0.34168	0.244	0.111	1	mature hair cell response
si:dkey-239h2.3	0.158907	0.389128	0.133	0.037	1	mature hair cell response
lsm12b	0.159021	0.37772	0.425	0.259	1	mature hair cell response
tmc5	0.159397	0.34084	0.242	0.111	1	mature hair cell response
rtca	0.15959	-0.463828	0.144	0.222	1	mature hair cell response
gadd45ga	0.159959	-0.487905	0.481	0.556	1	mature hair cell response
edf1	0.160064	0.425468	0.182	0.074	1	mature hair cell response
atp6v0cb	0.160474	0.341988	0.486	0.296	1	mature hair cell response
rassf2a	0.161086	0.455422	0.182	0.074	1	mature hair cell response
znf827	0.16124	0.373214	0.133	0.037	1	mature hair cell response
cdon	0.162413	-0.396303	0.053	0.111	1	mature hair cell response
cfap57	0.162663	-0.368941	0.079	0.148	1	mature hair cell response
hnrpkl	0.162688	0.309887	0.295	0.148	1	mature hair cell response
tspan13b	0.163115	0.347001	0.347	0.185	1	mature hair cell response
pik3r3a	0.163561	0.443962	0.13	0.037	1	mature hair cell response
c1d	0.163561	0.39181	0.13	0.037	1	mature hair cell response
ctbp1	0.163563	-0.399191	0.111	0.185	1	mature hair cell response
calm3a.1	0.164491	0.47083	0.184	0.074	1	mature hair cell response
tm9sf2	0.164539	0.384583	0.239	0.111	1	mature hair cell response
rasgef1ba	0.165077	-0.519566	0.051	0.111	1	mature hair cell response
srrm4	0.165253	-0.327392	0.319	0.407	1	mature hair cell response
loxhd1a	0.166005	0.391222	0.235	0.111	1	mature hair cell response
cox14	0.166201	-0.454782	0.081	0.148	1	mature hair cell response
marcksl1b	0.166613	-0.451496	0.267	0.37	1	mature hair cell response
prps1a	0.166808	-0.366244	0.109	0.185	1	mature hair cell response
ube2e2	0.166864	0.366655	0.186	0.074	1	mature hair cell response
fam162a	0.166929	-0.403251	0.081	0.148	1	mature hair cell response
ubl3a	0.167624	0.351316	0.184	0.074	1	mature hair cell response
usp19	0.167624	0.355725	0.184	0.074	1	mature hair cell response
rchy1	0.168413	0.301976	0.132	0.037	1	mature hair cell response
kif1b	0.168413	0.316449	0.132	0.037	1	mature hair cell response
emc2	0.168948	0.285333	0.191	0.074	1	mature hair cell response
daw1	0.168948	-0.385543	0.111	0.185	1	mature hair cell response
sall1b	0.169056	0.315506	0.553	0.37	1	mature hair cell response
kmt2ca	0.171069	0.378158	0.233	0.111	1	mature hair cell response
rpl22	0.171142	-0.274044	0.798	0.778	1	mature hair cell response
pard6a	0.171487	0.399993	0.128	0.037	1	mature hair cell response
rab1ba	0.171496	0.349444	0.13	0.037	1	mature hair cell response
pkig	0.171839	0.408716	0.489	0.333	1	mature hair cell response
odf3l2a	0.172082	0.409533	0.126	0.037	1	mature hair cell response
ndufb10	0.172484	0.292375	0.298	0.148	1	mature hair cell response
timm8b	0.17274	0.361043	0.128	0.037	1	mature hair cell response
ap1s2	0.172742	0.32517	0.13	0.037	1	mature hair cell response
zc3h11a	0.173184	0.372643	0.237	0.111	1	mature hair cell response
rps4x	0.173184	-0.278996	0.83	0.889	1	mature hair cell response
si:dkey-33c12.4	0.173482	-0.541774	0.111	0.185	1	mature hair cell response
kpnb1	0.174897	-0.357621	0.053	0.111	1	mature hair cell response
dkc1	0.175154	-0.44032	0.116	0.185	1	mature hair cell response
si:ch211-288g17.3	0.175218	0.414998	0.125	0.037	1	mature hair cell response
ran	0.175343	-0.257808	0.514	0.556	1	mature hair cell response
si:ch211-214j24.9	0.175372	0.350904	0.182	0.074	1	mature hair cell response
higd1a	0.176232	-0.528412	0.358	0.407	1	mature hair cell response
pkma	0.176716	0.316941	0.433	0.259	1	mature hair cell response
sem1	0.177453	-0.57632	0.258	0.333	1	mature hair cell response
si:dkeyp-46h3.1	0.177825	0.39	0.126	0.037	1	mature hair cell response
nr3c1	0.177865	0.324806	0.237	0.111	1	mature hair cell response
zgc:162944	0.17827	0.361578	0.232	0.111	1	mature hair cell response
chmp1b	0.178997	-0.440709	0.114	0.185	1	mature hair cell response
exoc1	0.179154	-0.406632	0.054	0.111	1	mature hair cell response
gpx4a	0.179525	-0.335458	0.053	0.111	1	mature hair cell response
eif4g1a	0.180108	-0.34351	0.219	0.296	1	mature hair cell response
arhgap5	0.180422	0.355625	0.126	0.037	1	mature hair cell response
cd37	0.180606	0.325988	0.184	0.074	1	mature hair cell response
rab6a	0.180896	0.334928	0.182	0.074	1	mature hair cell response
agr2	0.181095	-0.492432	0.186	0.259	1	mature hair cell response
ubap2a	0.181162	0.3083	0.184	0.074	1	mature hair cell response
abcf2a	0.181323	0.323324	0.284	0.148	1	mature hair cell response
gtf2f2a	0.181931	-0.394846	0.054	0.111	1	mature hair cell response
tfg	0.182332	0.287823	0.465	0.296	1	mature hair cell response
CABZ01087560.1	0.18304	0.388614	0.123	0.037	1	mature hair cell response
btbd10b	0.183142	0.334049	0.182	0.074	1	mature hair cell response
api5	0.183547	0.338763	0.233	0.111	1	mature hair cell response
anp32e	0.183659	0.319561	0.286	0.148	1	mature hair cell response
smg1	0.184388	0.371693	0.125	0.037	1	mature hair cell response
tbc1d25	0.185057	0.350877	0.125	0.037	1	mature hair cell response
ddx21	0.185372	-0.623662	0.153	0.222	1	mature hair cell response
eif5a2	0.185685	-0.437551	0.302	0.37	1	mature hair cell response
ush1c	0.186327	0.433293	0.119	0.037	1	mature hair cell response
efhd1	0.187579	-0.425968	0.054	0.111	1	mature hair cell response
dock9b	0.187695	0.29808	0.182	0.074	1	mature hair cell response
sec63	0.18771	0.307727	0.126	0.037	1	mature hair cell response
ythdf1	0.18771	0.286074	0.126	0.037	1	mature hair cell response
zgc:123105	0.188022	0.348584	0.177	0.074	1	mature hair cell response
opa1	0.188426	0.321972	0.125	0.037	1	mature hair cell response
exoc6	0.189105	0.349508	0.125	0.037	1	mature hair cell response
zbtb16b	0.189773	0.351457	0.177	0.074	1	mature hair cell response
rasal2	0.189773	0.32937	0.177	0.074	1	mature hair cell response
atp6v1e1b	0.19064	0.3299	0.232	0.111	1	mature hair cell response
si:dkey-88p24.11	0.190668	-0.407562	0.084	0.148	1	mature hair cell response
eif3c	0.190838	0.272058	0.288	0.148	1	mature hair cell response
eif4g2a	0.190978	0.355362	0.23	0.111	1	mature hair cell response
rsl24d1	0.192086	-0.335892	0.298	0.37	1	mature hair cell response
hspa4b	0.192528	0.266511	0.125	0.037	1	mature hair cell response
pafah1b1b	0.192637	0.345852	0.335	0.185	1	mature hair cell response
ankhd1	0.193218	0.274493	0.125	0.037	1	mature hair cell response
sdcbp2	0.194002	-0.284208	0.142	0.222	1	mature hair cell response
pard6gb	0.194331	-0.287636	0.054	0.111	1	mature hair cell response
dpf2l	0.194331	-0.309636	0.054	0.111	1	mature hair cell response
lamtor5	0.194658	0.296697	0.123	0.037	1	mature hair cell response
frmd6	0.19539	0.342407	0.121	0.037	1	mature hair cell response
hspa9	0.196381	-0.314339	0.267	0.333	1	mature hair cell response
pef1	0.196527	-0.417722	0.056	0.111	1	mature hair cell response
srsf6a	0.196763	0.298438	0.123	0.037	1	mature hair cell response
rca2.1	0.196804	0.35893	0.121	0.037	1	mature hair cell response
si:ch211-13c6.2	0.196804	0.36232	0.121	0.037	1	mature hair cell response
ppp2r5ea	0.196804	0.346565	0.121	0.037	1	mature hair cell response
rbm28	0.197514	0.32258	0.121	0.037	1	mature hair cell response
hspa4a	0.197839	-0.349237	0.277	0.333	1	mature hair cell response
ddb2	0.198226	0.339639	0.121	0.037	1	mature hair cell response
FOXK2	0.198226	0.335508	0.121	0.037	1	mature hair cell response
scarb2a	0.198478	-0.373846	0.056	0.111	1	mature hair cell response
crybg1a	0.19868	0.309946	0.226	0.111	1	mature hair cell response
rnf2	0.19894	0.345008	0.121	0.037	1	mature hair cell response
nsfa	0.199365	0.352049	0.174	0.074	1	mature hair cell response
tomm5	0.199575	0.26111	0.179	0.074	1	mature hair cell response
dclk1a	0.200409	0.335679	0.119	0.037	1	mature hair cell response
tsr1	0.200443	-0.424218	0.056	0.111	1	mature hair cell response
tmem131	0.201133	0.351339	0.119	0.037	1	mature hair cell response
si:ch211-207j7.2	0.201145	0.371003	0.118	0.037	1	mature hair cell response
unc119.1	0.201431	-0.376314	0.056	0.111	1	mature hair cell response
necap1	0.202008	0.26243	0.179	0.074	1	mature hair cell response
smarca5	0.203261	0.297086	0.121	0.037	1	mature hair cell response
dazap1	0.203417	-0.323383	0.056	0.111	1	mature hair cell response
rnf7	0.203754	0.337049	0.225	0.111	1	mature hair cell response
mbpa	0.203757	-0.39941	0.142	0.222	1	mature hair cell response
cpn1.1	0.203988	0.321092	0.121	0.037	1	mature hair cell response
faf2	0.204581	0.305724	0.175	0.074	1	mature hair cell response
cnih1	0.204838	0.278891	0.177	0.074	1	mature hair cell response
ezrb	0.205615	-0.28208	0.144	0.222	1	mature hair cell response
cyth1a.1	0.205899	0.367502	0.172	0.074	1	mature hair cell response
sf3b1	0.206837	0.311485	0.279	0.148	1	mature hair cell response
dazap2	0.206993	0.343099	0.119	0.037	1	mature hair cell response
aph1b	0.207149	-0.376728	0.086	0.148	1	mature hair cell response
ccdc186	0.207432	-0.343573	0.056	0.111	1	mature hair cell response
gak	0.208072	0.306141	0.174	0.074	1	mature hair cell response
nfkbiaa	0.208141	-0.976193	0.386	0.407	1	mature hair cell response
mob3a	0.208538	0.358136	0.118	0.037	1	mature hair cell response
alyref	0.209401	0.263564	0.43	0.259	1	mature hair cell response
fxr2	0.209903	-0.344212	0.153	0.222	1	mature hair cell response
siah1	0.210081	0.360097	0.116	0.037	1	mature hair cell response
dcun1d5	0.212222	0.296672	0.119	0.037	1	mature hair cell response
hnrnpk	0.212567	0.275418	0.281	0.148	1	mature hair cell response
reep5	0.213003	0.316979	0.419	0.259	1	mature hair cell response
parp8	0.213129	0.345521	0.116	0.037	1	mature hair cell response
sap30l	0.213444	-0.365289	0.191	0.259	1	mature hair cell response
ap1m2	0.214492	0.250431	0.119	0.037	1	mature hair cell response
si:ch211-253p2.2	0.215253	0.251757	0.119	0.037	1	mature hair cell response
trappc5	0.215436	0.327724	0.116	0.037	1	mature hair cell response
errfi1a	0.216208	0.37936	0.116	0.037	1	mature hair cell response
oxct1a	0.217361	-0.406156	0.088	0.148	1	mature hair cell response
ptdss1a	0.217569	-0.337237	0.058	0.111	1	mature hair cell response
slc7a3b	0.21772	-0.254096	0.056	0.111	1	mature hair cell response
ppp2cb	0.218387	0.333629	0.367	0.222	1	mature hair cell response
atp2b2	0.218441	0.251865	0.118	0.037	1	mature hair cell response
fundc2	0.218604	-0.443462	0.058	0.111	1	mature hair cell response
dbpb	0.218607	0.447388	0.114	0.037	1	mature hair cell response
nap1l1	0.219395	0.284922	0.274	0.148	1	mature hair cell response
ssr3	0.219917	-0.445439	0.196	0.259	1	mature hair cell response
prkcdb	0.219926	-0.364936	0.086	0.148	1	mature hair cell response
b2ml	0.220024	-0.337223	0.404	0.444	1	mature hair cell response
kdelr2a	0.220162	-0.357681	0.058	0.111	1	mature hair cell response
zgc:113208	0.221562	-0.347881	0.118	0.185	1	mature hair cell response
ndufa11	0.221675	0.289812	0.116	0.037	1	mature hair cell response
si:dkey-248g21.1	0.221728	-0.335745	0.058	0.111	1	mature hair cell response
uhrf1bp1l	0.221822	0.375546	0.112	0.037	1	mature hair cell response
xpc	0.221822	0.467228	0.112	0.037	1	mature hair cell response
h2afvb	0.2225	0.367107	0.365	0.222	1	mature hair cell response
si:ch211-197h24.6	0.222548	-0.367046	0.086	0.148	1	mature hair cell response
ilf3a	0.223254	0.284374	0.116	0.037	1	mature hair cell response
tra2b	0.223355	0.352935	0.114	0.037	1	mature hair cell response
si:dkey-40c11.2	0.223423	0.336862	0.112	0.037	1	mature hair cell response
cib1	0.224308	-0.353864	0.086	0.148	1	mature hair cell response
fam192a	0.224842	0.272503	0.116	0.037	1	mature hair cell response
rbm39b	0.225176	0.316522	0.17	0.074	1	mature hair cell response
alas1	0.226745	-0.484859	0.272	0.333	1	mature hair cell response
gse1	0.227179	0.467337	0.26	0.148	1	mature hair cell response
sf3b6	0.227403	-0.291377	0.186	0.259	1	mature hair cell response
id2b	0.227858	-0.497061	0.086	0.148	1	mature hair cell response
thrap3b	0.227863	0.269444	0.281	0.148	1	mature hair cell response
bicdl2	0.228072	-0.294183	0.058	0.111	1	mature hair cell response
tbc1d23	0.228737	-0.409447	0.06	0.111	1	mature hair cell response
psmd7	0.228744	-0.370204	0.16	0.222	1	mature hair cell response
ankrd28b	0.229799	0.278683	0.114	0.037	1	mature hair cell response
cstf3	0.230614	0.315477	0.114	0.037	1	mature hair cell response
larsb	0.230614	0.275948	0.114	0.037	1	mature hair cell response
trim3b	0.230884	-0.397719	0.325	0.37	1	mature hair cell response
CU856520.1	0.231236	0.360418	0.165	0.074	1	mature hair cell response
sf1	0.231263	0.315339	0.318	0.185	1	mature hair cell response
zbtb17	0.231431	0.303118	0.114	0.037	1	mature hair cell response
cnbpa	0.231957	0.327373	0.309	0.185	1	mature hair cell response
nr1d1	0.232373	-0.308911	0.058	0.111	1	mature hair cell response
arf6a	0.232373	-0.317927	0.058	0.111	1	mature hair cell response
phlda1	0.233071	0.267473	0.114	0.037	1	mature hair cell response
si:dkey-172j4.3	0.233071	0.260234	0.114	0.037	1	mature hair cell response
stox1	0.233894	0.275275	0.114	0.037	1	mature hair cell response
ptena	0.233894	0.270581	0.114	0.037	1	mature hair cell response
bbc3	0.233985	0.313484	0.318	0.185	1	mature hair cell response
slc16a3	0.235397	-0.281365	0.228	0.296	1	mature hair cell response
srp54	0.235693	0.295053	0.167	0.074	1	mature hair cell response
map9	0.236537	0.289421	0.112	0.037	1	mature hair cell response
rimkla	0.236582	0.345363	0.163	0.074	1	mature hair cell response
inavaa	0.236764	0.447982	0.109	0.037	1	mature hair cell response
fam120c	0.237186	0.33651	0.358	0.222	1	mature hair cell response
stx6	0.237794	0.277068	0.112	0.037	1	mature hair cell response
mgst3b	0.237952	-0.47049	0.089	0.148	1	mature hair cell response
snx12	0.238616	0.284858	0.218	0.111	1	mature hair cell response
tmx1	0.239056	0.270859	0.112	0.037	1	mature hair cell response
fam76b	0.239056	0.279993	0.112	0.037	1	mature hair cell response
sptssa	0.240054	0.307055	0.111	0.037	1	mature hair cell response
chchd10	0.240187	-0.32877	0.365	0.407	1	mature hair cell response
ube2v1	0.240285	0.317394	0.309	0.185	1	mature hair cell response
vars	0.240906	0.285532	0.111	0.037	1	mature hair cell response
dedd1	0.240918	-0.425221	0.454	0.481	1	mature hair cell response
si:dkeyp-75h12.2	0.242443	0.290652	0.112	0.037	1	mature hair cell response
micall2a	0.243	0.259356	0.168	0.074	1	mature hair cell response
ctdspl3	0.24328	0.285509	0.165	0.074	1	mature hair cell response
ap2a1	0.243678	0.284688	0.265	0.148	1	mature hair cell response
zgc:171775	0.244227	0.265984	0.167	0.074	1	mature hair cell response
si:ch211-139d20.3	0.244608	0.34764	0.107	0.037	1	mature hair cell response
atp1b2b	0.245027	0.335055	0.516	0.37	1	mature hair cell response
cdkn1bb	0.245315	0.349308	0.567	0.444	1	mature hair cell response
ywhabb	0.245952	0.324467	0.309	0.185	1	mature hair cell response
tbcb	0.246037	0.328469	0.214	0.111	1	mature hair cell response
ppargc1b	0.246181	0.340341	0.437	0.296	1	mature hair cell response
zgc:158803	0.247798	0.274967	0.111	0.037	1	mature hair cell response
mrpl33	0.247798	0.266397	0.111	0.037	1	mature hair cell response
cebpb	0.248155	-0.505385	0.119	0.185	1	mature hair cell response
hmgb3a	0.248349	0.262584	0.525	0.37	1	mature hair cell response
glod5	0.248521	0.295464	0.307	0.185	1	mature hair cell response
kpna1	0.248856	0.317201	0.109	0.037	1	mature hair cell response
zgc:174164	0.248856	0.307387	0.109	0.037	1	mature hair cell response
ggps1	0.249443	-0.336011	0.06	0.111	1	mature hair cell response
grinab	0.250141	-0.357715	0.121	0.185	1	mature hair cell response
zgc:92335	0.251945	0.274494	0.109	0.037	1	mature hair cell response
ncln	0.252344	0.288346	0.161	0.074	1	mature hair cell response
ralgps2	0.252388	0.306163	0.109	0.037	1	mature hair cell response
arl4ab	0.252829	-0.348203	0.06	0.111	1	mature hair cell response
her4.2.1	0.253219	-0.662738	0.089	0.148	1	mature hair cell response
acadvl	0.253463	0.294634	0.107	0.037	1	mature hair cell response
tjp1b	0.253788	-0.378963	0.091	0.148	1	mature hair cell response
ppp4r4	0.254	0.252069	0.219	0.111	1	mature hair cell response
gabarapa	0.254321	0.322789	0.312	0.185	1	mature hair cell response
hadhb	0.254361	0.296441	0.107	0.037	1	mature hair cell response
cyc1	0.254915	0.28074	0.311	0.185	1	mature hair cell response
mef2ca	0.255103	-0.474795	0.06	0.111	1	mature hair cell response
ets2	0.255737	0.282463	0.351	0.222	1	mature hair cell response
eps8l2	0.255956	0.268825	0.109	0.037	1	mature hair cell response
ccsapa	0.257625	-0.363998	0.061	0.111	1	mature hair cell response
st13	0.258542	-0.277754	0.06	0.111	1	mature hair cell response
ddx39b	0.258654	0.258787	0.109	0.037	1	mature hair cell response
tubb2b	0.259233	0.429505	0.104	0.037	1	mature hair cell response
TXN	0.25964	-0.296159	0.435	0.444	1	mature hair cell response
kifl	0.259793	0.286562	0.107	0.037	1	mature hair cell response
dlat	0.261836	0.289579	0.105	0.037	1	mature hair cell response
hspa4l	0.262178	0.292704	0.161	0.074	1	mature hair cell response
nfkb2	0.262424	0.412824	0.332	0.222	1	mature hair cell response
rpn1	0.262539	0.268621	0.107	0.037	1	mature hair cell response
CU468917.1	0.262761	0.336565	0.105	0.037	1	mature hair cell response
atxn2	0.26334	-0.332894	0.061	0.111	1	mature hair cell response
osbpl3b	0.26334	-0.33615	0.061	0.111	1	mature hair cell response
rnd3a	0.263768	-0.306657	0.089	0.148	1	mature hair cell response
atp1b2a	0.265057	0.269741	0.16	0.074	1	mature hair cell response
arhgef38	0.265548	0.291181	0.105	0.037	1	mature hair cell response
nupr1a	0.266029	0.261282	0.161	0.074	1	mature hair cell response
fam3a	0.268172	0.269362	0.16	0.074	1	mature hair cell response
tiparp	0.26902	0.31237	0.3	0.185	1	mature hair cell response
prnprs3	0.270076	-0.581467	0.126	0.185	1	mature hair cell response
zswim8	0.271185	0.254448	0.105	0.037	1	mature hair cell response
etfb	0.272394	0.262595	0.104	0.037	1	mature hair cell response
fbrs	0.273351	0.297744	0.104	0.037	1	mature hair cell response
psmc6	0.273443	-0.351522	0.093	0.148	1	mature hair cell response
triobpb	0.273584	0.317834	0.102	0.037	1	mature hair cell response
ppp2r2d	0.275272	0.270561	0.104	0.037	1	mature hair cell response
larp4ab	0.27541	-0.52551	0.211	0.259	1	mature hair cell response
sinhcaf	0.276397	-0.464351	0.093	0.148	1	mature hair cell response
naa10	0.276664	0.259309	0.207	0.111	1	mature hair cell response
her4.1	0.277172	-0.415355	0.088	0.148	1	mature hair cell response
clasp2	0.278029	-0.267158	0.091	0.148	1	mature hair cell response
cdh1	0.27903	-0.292274	0.091	0.148	1	mature hair cell response
sox4a.1	0.279169	-0.424836	0.24	0.296	1	mature hair cell response
hipk3b	0.279544	0.276056	0.154	0.074	1	mature hair cell response
ccdc130	0.279675	-0.348615	0.063	0.111	1	mature hair cell response
cpsf6	0.28036	0.291465	0.154	0.074	1	mature hair cell response
si:ch211-196c10.15	0.281389	0.300903	0.102	0.037	1	mature hair cell response
cct4	0.281723	-0.283672	0.368	0.407	1	mature hair cell response
tm9sf3	0.283004	0.278393	0.156	0.074	1	mature hair cell response
drap1	0.285094	0.255783	0.209	0.111	1	mature hair cell response
ciao2b	0.285347	0.291962	0.102	0.037	1	mature hair cell response
stim1a	0.285715	0.302062	0.151	0.074	1	mature hair cell response
echdc2	0.286292	0.28039	0.156	0.074	1	mature hair cell response
pora	0.286852	-0.292584	0.063	0.111	1	mature hair cell response
emb	0.287181	0.255922	0.256	0.148	1	mature hair cell response
pou3f3b	0.28806	-0.301247	0.063	0.111	1	mature hair cell response
ier2b	0.288265	0.279706	0.795	0.63	1	mature hair cell response
dusp14	0.288849	0.301896	0.149	0.074	1	mature hair cell response
rad23b	0.289272	-0.30563	0.063	0.111	1	mature hair cell response
eny2	0.289448	-0.321089	0.093	0.148	1	mature hair cell response
yy1a	0.289871	0.335981	0.202	0.111	1	mature hair cell response
PAXBP1	0.291929	-0.428162	0.13	0.185	1	mature hair cell response
il6st	0.292186	-0.442114	0.244	0.296	1	mature hair cell response
seta	0.292383	-0.273408	0.193	0.259	1	mature hair cell response
cox5ab	0.29292	0.277716	0.388	0.259	1	mature hair cell response
fam214a	0.29538	-0.271031	0.063	0.111	1	mature hair cell response
rab5aa	0.298074	-0.434235	0.175	0.222	1	mature hair cell response
sf3b2	0.300058	-0.296304	0.128	0.185	1	mature hair cell response
pgk1	0.301455	-0.250491	0.286	0.333	1	mature hair cell response
cbsb	0.30276	0.281074	0.151	0.074	1	mature hair cell response
crema	0.303106	-0.559816	0.096	0.148	1	mature hair cell response
jmjd1cb	0.30516	0.278918	0.351	0.222	1	mature hair cell response
eif3ea	0.306465	-0.368365	0.253	0.296	1	mature hair cell response
pet100	0.309786	-0.287452	0.065	0.111	1	mature hair cell response
insig1	0.310391	-0.440362	0.098	0.148	1	mature hair cell response
zgc:158564	0.310967	0.261552	0.388	0.259	1	mature hair cell response
stk3	0.311595	-0.343234	0.067	0.111	1	mature hair cell response
ogdha	0.311746	-0.455494	0.261	0.296	1	mature hair cell response
arf6b	0.313056	0.269061	0.147	0.074	1	mature hair cell response
tmem35	0.313382	-0.404912	0.349	0.37	1	mature hair cell response
cldn7b	0.314467	-0.435516	0.207	0.259	1	mature hair cell response
prelid3b	0.314536	-0.325623	0.346	0.37	1	mature hair cell response
dnmbp	0.314638	-0.319042	0.096	0.148	1	mature hair cell response
actb1	0.314735	-0.443776	0.488	0.481	1	mature hair cell response
snrpb	0.314944	-0.326319	0.288	0.333	1	mature hair cell response
trip12	0.31591	0.267141	0.196	0.111	1	mature hair cell response
iqcg	0.316104	-0.315175	0.065	0.111	1	mature hair cell response
pcdh19	0.316177	-0.315845	0.133	0.185	1	mature hair cell response
appa	0.316232	0.298971	0.463	0.333	1	mature hair cell response
etv5b	0.31643	0.37007	0.235	0.148	1	mature hair cell response
ptprfb	0.316516	0.351859	0.146	0.074	1	mature hair cell response
zc3h13	0.320946	-0.298401	0.098	0.148	1	mature hair cell response
twistnb	0.321664	-0.460964	0.067	0.111	1	mature hair cell response
yars	0.325494	-0.294474	0.067	0.111	1	mature hair cell response
ddx18	0.325809	-0.499985	0.068	0.111	1	mature hair cell response
ier2a	0.326565	-0.255416	0.232	0.296	1	mature hair cell response
zgc:162989	0.327102	-0.373726	0.17	0.222	1	mature hair cell response
mrps6	0.327758	-0.338817	0.137	0.185	1	mature hair cell response
sh2d4ba	0.328744	0.290052	0.242	0.148	1	mature hair cell response
sub1b	0.330581	-0.32712	0.137	0.185	1	mature hair cell response
stat3	0.331183	-0.348329	0.165	0.222	1	mature hair cell response
kncn	0.331862	-0.475178	0.135	0.185	1	mature hair cell response
ckmt1	0.332396	-0.585676	0.219	0.259	1	mature hair cell response
hivep1	0.332914	0.275972	0.191	0.111	1	mature hair cell response
tcf12	0.33779	0.25874	0.144	0.074	1	mature hair cell response
copz2	0.338651	-0.355914	0.068	0.111	1	mature hair cell response
phc2a	0.338664	0.320602	0.142	0.074	1	mature hair cell response
fis1	0.344372	-0.339045	0.135	0.185	1	mature hair cell response
ppm1la	0.347755	-0.250536	0.067	0.111	1	mature hair cell response
wdr5	0.348281	-0.278839	0.135	0.185	1	mature hair cell response
patl1	0.349155	-0.304083	0.068	0.111	1	mature hair cell response
crk	0.351147	-0.261633	0.068	0.111	1	mature hair cell response
msi2b	0.352031	0.266856	0.23	0.148	1	mature hair cell response
dld	0.354303	0.366009	0.27	0.185	1	mature hair cell response
adssl	0.354484	-0.289969	0.068	0.111	1	mature hair cell response
si:dkey-91i10.2	0.355734	-0.31297	0.07	0.111	1	mature hair cell response
tox3	0.358176	0.293044	0.14	0.074	1	mature hair cell response
cyp27c1	0.358565	0.406575	0.179	0.111	1	mature hair cell response
srcap	0.359729	-0.345482	0.07	0.111	1	mature hair cell response
ctsd	0.363322	-0.372846	0.102	0.148	1	mature hair cell response
patz1	0.363752	-0.300163	0.07	0.111	1	mature hair cell response
usp36	0.365713	-0.263003	0.135	0.185	1	mature hair cell response
adnp2b	0.370519	-0.436109	0.07	0.111	1	mature hair cell response
chtopa	0.373322	0.263882	0.325	0.222	1	mature hair cell response
rab10	0.374989	-0.363371	0.223	0.259	1	mature hair cell response
pnn	0.378743	-0.268643	0.07	0.111	1	mature hair cell response
baz1a	0.382433	-0.295996	0.072	0.111	1	mature hair cell response
si:ch211-276i12.9	0.386567	-0.28352	0.072	0.111	1	mature hair cell response
tra2a	0.387531	-0.263483	0.139	0.185	1	mature hair cell response
dohh	0.392121	-0.256288	0.072	0.111	1	mature hair cell response
f3b	0.393125	-0.396869	0.135	0.185	1	mature hair cell response
zgc:110783	0.393517	-0.28425	0.072	0.111	1	mature hair cell response
ube2d2	0.397116	0.256185	0.479	0.37	1	mature hair cell response
tead1b	0.397189	0.357521	0.305	0.222	1	mature hair cell response
abca2	0.401539	-0.251398	0.105	0.148	1	mature hair cell response
rbbp6	0.402213	0.276216	0.465	0.333	1	mature hair cell response
arih2	0.404182	-0.330653	0.107	0.148	1	mature hair cell response
ndufc2	0.405406	-0.577516	0.188	0.222	1	mature hair cell response
gabarapb	0.407388	-0.301062	0.386	0.407	1	mature hair cell response
nfe2l1b	0.407454	-0.282762	0.142	0.185	1	mature hair cell response
ctnnb2	0.409888	-0.432513	0.189	0.222	1	mature hair cell response
lrig1	0.418215	-0.256333	0.074	0.111	1	mature hair cell response
midn	0.418936	-0.305186	0.463	0.444	1	mature hair cell response
polr2i	0.421006	0.31491	0.125	0.074	1	mature hair cell response
si:ch211-133n4.6	0.421494	-1.75745	0.075	0.111	1	mature hair cell response
prr12a	0.427222	-0.275167	0.075	0.111	1	mature hair cell response
pacrg	0.428661	-0.286386	0.075	0.111	1	mature hair cell response
ndufa6	0.429507	-0.407086	0.237	0.259	1	mature hair cell response
ost4	0.430103	-0.287011	0.075	0.111	1	mature hair cell response
nfil3-5	0.430575	-0.383437	0.319	0.333	1	mature hair cell response
vim	0.432703	-0.399852	0.074	0.111	1	mature hair cell response
fam84a	0.436627	-0.291809	0.075	0.111	1	mature hair cell response
enc1	0.437871	0.275272	0.174	0.111	1	mature hair cell response
fam83fa	0.439441	-0.338866	0.147	0.185	1	mature hair cell response
arih1	0.445683	-0.265956	0.111	0.148	1	mature hair cell response
sptlc2b	0.446292	0.264543	0.223	0.148	1	mature hair cell response
polr2f	0.446927	-0.326225	0.111	0.148	1	mature hair cell response
pa2g4b	0.448215	-0.262998	0.147	0.185	1	mature hair cell response
zgc:174906	0.448635	0.32363	0.167	0.111	1	mature hair cell response
nedd4a	0.450481	-0.423329	0.146	0.185	1	mature hair cell response
ak7a	0.453581	-0.278979	0.077	0.111	1	mature hair cell response
tuft1a	0.453901	0.295729	0.211	0.148	1	mature hair cell response
her4.2	0.455055	-0.923206	0.077	0.111	1	mature hair cell response
adam10a	0.456533	-0.285545	0.077	0.111	1	mature hair cell response
mpc2	0.458394	-0.25585	0.114	0.148	1	mature hair cell response
rnf25	0.460238	-0.286342	0.077	0.111	1	mature hair cell response
phb	0.46088	-0.257524	0.193	0.222	1	mature hair cell response
ndufa5	0.461976	-0.312812	0.228	0.259	1	mature hair cell response
zgc:101566	0.462469	-0.336311	0.077	0.111	1	mature hair cell response
gfi1ab	0.463037	-0.341533	0.112	0.148	1	mature hair cell response
pbx3b	0.46827	-0.270176	0.079	0.111	1	mature hair cell response
bptf	0.46827	-0.287971	0.079	0.111	1	mature hair cell response
zgc:175088	0.469757	-0.342344	0.079	0.111	1	mature hair cell response
nfkbib	0.47557	0.401526	0.284	0.222	1	mature hair cell response
pabpc1a	0.478448	-0.372763	0.607	0.519	1	mature hair cell response
keap1a	0.478731	-0.309853	0.079	0.111	1	mature hair cell response
dido1	0.480887	-0.307528	0.326	0.333	1	mature hair cell response
ier5	0.484117	-0.311666	0.472	0.444	1	mature hair cell response
tbx1	0.489759	0.256629	0.165	0.111	1	mature hair cell response
ppm1ab	0.4919	-0.271838	0.081	0.111	1	mature hair cell response
polr2l	0.494824	-0.266008	0.116	0.148	1	mature hair cell response
arl6ip5b	0.500704	-0.374212	0.158	0.185	1	mature hair cell response
rbm14b	0.501013	-0.285944	0.081	0.111	1	mature hair cell response
pde6d	0.508001	-0.29772	0.082	0.111	1	mature hair cell response
elovl1b	0.515702	-0.343106	0.118	0.148	1	mature hair cell response
cox7a2l	0.526759	-0.270178	0.16	0.185	1	mature hair cell response
rab11fip4b	0.530863	-0.425084	0.161	0.185	1	mature hair cell response
leo1	0.531725	-0.255478	0.084	0.111	1	mature hair cell response
pim3	0.536579	-0.25104	0.367	0.37	1	mature hair cell response
dlb	0.53894	-0.324256	0.082	0.111	1	mature hair cell response
sh3gl2a	0.554211	-0.340574	0.123	0.148	1	mature hair cell response
pum1	0.556217	-0.366452	0.123	0.148	1	mature hair cell response
acsl4a	0.561118	-0.312495	0.16	0.185	1	mature hair cell response
carhsp1	0.566269	-0.446343	0.084	0.111	1	mature hair cell response
ankrd22	0.567219	-0.348318	0.125	0.148	1	mature hair cell response
sertad2a	0.575983	-0.264953	0.125	0.148	1	mature hair cell response
kitb	0.577337	-0.396445	0.125	0.148	1	mature hair cell response
cd164l2	0.584106	-0.26601	0.088	0.111	1	mature hair cell response
net1	0.585844	-0.341818	0.156	0.185	1	mature hair cell response
fhdc3	0.588884	-0.262713	0.088	0.111	1	mature hair cell response
ckbb	0.594344	-0.296873	0.581	0.519	1	mature hair cell response
socs3b	0.610275	-0.279581	0.125	0.148	1	mature hair cell response
nono	0.617175	-0.31369	0.126	0.148	1	mature hair cell response
ube2f	0.619279	-0.329772	0.089	0.111	1	mature hair cell response
fthl31	0.622123	-0.295697	0.44	0.444	1	mature hair cell response
cct5	0.63448	-0.264598	0.295	0.296	1	mature hair cell response
ift20	0.63467	-0.415686	0.111	0.074	1	mature hair cell response
pgp	0.658406	-0.314604	0.132	0.148	1	mature hair cell response
mthfd2	0.662841	-0.297039	0.219	0.222	1	mature hair cell response
ncoa3	0.666009	-0.271254	0.135	0.148	1	mature hair cell response
tmem240b	0.684138	-0.284785	0.219	0.222	1	mature hair cell response
nfia	0.688112	-0.27189	0.307	0.296	1	mature hair cell response
tbata	0.698192	-0.309478	0.096	0.111	1	mature hair cell response
mybl1	0.702571	-0.399853	0.095	0.111	1	mature hair cell response
rpl4	0.703136	-0.308096	0.595	0.481	1	mature hair cell response
tent4b	0.708616	-0.361139	0.395	0.37	1	mature hair cell response
si:ch211-147k9.8	0.740215	-0.442709	0.1	0.111	1	mature hair cell response
cox4i1	0.74422	-0.261959	0.554	0.481	1	mature hair cell response
dlc	0.751672	-0.261348	0.098	0.111	1	mature hair cell response
sox4b	0.763605	-0.592966	0.23	0.222	1	mature hair cell response
lamp2	0.767544	-0.251263	0.14	0.148	1	mature hair cell response
rtn4rl2b	0.775575	0.264415	0.558	0.519	1	mature hair cell response
pafah1b1a	0.778726	-0.340414	0.146	0.148	1	mature hair cell response
mibp2	0.779914	-0.25027	0.453	0.407	1	mature hair cell response
txlna	0.800216	-0.277281	0.146	0.148	1	mature hair cell response
eif2b1	0.802169	-0.274201	0.105	0.111	1	mature hair cell response
znf395b	0.823424	-0.335452	0.147	0.148	1	mature hair cell response
roraa	0.831274	-0.277795	0.105	0.111	1	mature hair cell response
ywhaqa	0.842572	-0.265866	0.286	0.259	1	mature hair cell response
spint1a	0.85841	-0.321006	0.135	0.111	1	mature hair cell response
degs1	0.86426	-0.322789	0.111	0.111	1	mature hair cell response
her15.1.1	0.866013	0.397496	0.168	0.185	1	mature hair cell response
zgc:55461	0.873102	0.284878	0.275	0.259	1	mature hair cell response
cxcl18b	0.875752	0.365729	0.118	0.111	1	mature hair cell response
id2a	0.881207	-0.26562	0.175	0.148	1	mature hair cell response
otofa	0.893715	0.414537	0.102	0.111	1	mature hair cell response
chd9	0.91131	-0.284864	0.204	0.185	1	mature hair cell response
tomm34	0.989466	-0.281481	0.119	0.111	1	mature hair cell response
ptmaa	0.989593	-0.278685	0.123	0.111	1	mature hair cell response
sh3glb2b	0.991255	-0.309245	0.272	0.222	1	mature hair cell response
eif5a	0.992733	-0.284043	0.307	0.259	1	mature hair cell response
odc1	0.993828	-0.649681	0.304	0.259	1	mature hair cell response
uchl1	4.42e-19	-1.52761	0.036	0.388	7.11e-15	newly specified hair cell response
hsp70l	1.84e-14	-1.84328	0.283	0.735	2.95e-10	newly specified hair cell response
pvalb8	2.32e-13	2.78232	0.715	0.122	3.73e-09	newly specified hair cell response
hsp90aa1.2	9.85e-13	-0.997118	0.969	0.98	1.58e-08	newly specified hair cell response
tspan36	1.22e-12	-1.08284	0.021	0.245	1.96e-08	newly specified hair cell response
calm3a	1.31e-12	1.26071	0.838	0.408	2.11e-08	newly specified hair cell response
cldni	3.97e-12	-1.11546	0	0.122	6.38e-08	newly specified hair cell response
CR383676.1	6.2e-12	-0.532647	1	1	9.97e-08	newly specified hair cell response
eef1a1l1	1.01e-11	-0.447401	0.992	1	1.63e-07	newly specified hair cell response
hspbp1	1.45e-11	-1.3072	0.059	0.347	2.33e-07	newly specified hair cell response
sqstm1	4.55e-11	-1.10877	0.524	0.878	7.31e-07	newly specified hair cell response
otofb	1.22e-10	1.4327	0.689	0.184	1.96e-06	newly specified hair cell response
atoh1a	1.22e-10	1.512	0.681	0.163	1.96e-06	newly specified hair cell response
qkia	2.16e-10	-0.844068	0.049	0.306	3.48e-06	newly specified hair cell response
UBB	3.05e-10	-0.934371	0.447	0.816	4.9e-06	newly specified hair cell response
hsp70.3	3.66e-10	-1.06793	0.702	0.918	5.88e-06	newly specified hair cell response
zgc:162730	3.97e-10	-1.51157	0.116	0.429	6.38e-06	newly specified hair cell response
s100t	4.42e-10	1.27655	0.799	0.327	7.1e-06	newly specified hair cell response
tagln2	9.02e-10	-1.10709	0.049	0.286	1.45e-05	newly specified hair cell response
hmgb3a	9.87e-10	1.19386	0.715	0.245	1.59e-05	newly specified hair cell response
otos	1.37e-09	-0.658089	0.015	0.184	2.21e-05	newly specified hair cell response
vmp1	2.39e-09	-1.3943	0.051	0.286	3.85e-05	newly specified hair cell response
cbx7a	2.67e-09	-1.03594	0.404	0.735	4.29e-05	newly specified hair cell response
ubb	2.69e-09	-1.02485	0.411	0.735	4.32e-05	newly specified hair cell response
chac1	4.3e-09	-1.11092	0.386	0.735	6.92e-05	newly specified hair cell response
tnfrsf11b	7.48e-09	-1.4281	0.005	0.122	0.000120252	newly specified hair cell response
pdgfrb	7.71e-09	-0.637228	0.005	0.122	0.000123998	newly specified hair cell response
atp2b1a	8.7e-09	0.728647	0.928	0.653	0.000139994	newly specified hair cell response
ctif	1.6e-08	-0.547117	0.003	0.102	0.000257274	newly specified hair cell response
krt8	1.66e-08	-1.01766	0.129	0.429	0.00026781	newly specified hair cell response
atp5mc3b	2.4e-08	0.730797	0.866	0.673	0.000386563	newly specified hair cell response
selenoo1	3.4e-08	-0.629388	0.015	0.163	0.00054699	newly specified hair cell response
s100a10b	4.01e-08	-1.08312	0.129	0.408	0.00064584	newly specified hair cell response
tuba1a	5.63e-08	0.774357	0.753	0.286	0.000905134	newly specified hair cell response
icn	5.93e-08	-0.943456	0.314	0.633	0.000954451	newly specified hair cell response
hmgn6	6.32e-08	1.07319	0.62	0.184	0.00101625	newly specified hair cell response
mak16	8.51e-08	-0.868826	0.062	0.286	0.00136929	newly specified hair cell response
krt18a.1	9.49e-08	-1.63849	0.031	0.204	0.00152656	newly specified hair cell response
rbm24a	1.1e-07	1.1168	0.632	0.184	0.00176195	newly specified hair cell response
hspe1	1.2e-07	-0.973391	0.229	0.531	0.00193088	newly specified hair cell response
timp2b	2.37e-07	-1.1288	0.026	0.184	0.00381839	newly specified hair cell response
fthl27	3.02e-07	-1.17917	0.895	0.857	0.00485772	newly specified hair cell response
CABZ01020840.1	3.31e-07	-0.666104	0.005	0.102	0.00531883	newly specified hair cell response
fabp3	4e-07	0.733283	0.805	0.429	0.00643133	newly specified hair cell response
atp5mc1	4.09e-07	0.987522	0.625	0.245	0.00658629	newly specified hair cell response
mknk2b	4.7e-07	-0.772066	0.262	0.592	0.00756846	newly specified hair cell response
si:ch211-222l21.1	4.96e-07	0.788824	0.794	0.408	0.00798115	newly specified hair cell response
cox7a2a	5.07e-07	0.998434	0.625	0.224	0.00815663	newly specified hair cell response
hsp70.2	5.98e-07	-1.08002	0.414	0.673	0.00962389	newly specified hair cell response
anxa11a	6.17e-07	-0.691547	0.015	0.143	0.00991837	newly specified hair cell response
bxdc2	7.28e-07	-0.884044	0.044	0.224	0.0117052	newly specified hair cell response
si:ch211-243g18.2	7.86e-07	0.742132	0.733	0.327	0.0126501	newly specified hair cell response
tpt1	9.51e-07	-0.462149	0.817	0.98	0.0152911	newly specified hair cell response
tnfrsf9a	1.04e-06	-1.14354	0.023	0.163	0.0166495	newly specified hair cell response
cox6b2	1.05e-06	0.83787	0.702	0.429	0.0168556	newly specified hair cell response
sec61g	1.19e-06	-0.553902	0.728	0.878	0.0190902	newly specified hair cell response
efhd2	1.45e-06	-0.854595	0.057	0.245	0.0233812	newly specified hair cell response
h2afvb	1.58e-06	0.905737	0.635	0.245	0.0253732	newly specified hair cell response
twf2b	1.72e-06	1.0618	0.54	0.163	0.0275918	newly specified hair cell response
ptbp1b	1.82e-06	0.93834	0.604	0.224	0.0292253	newly specified hair cell response
ppiaa	1.84e-06	0.610622	0.882	0.694	0.0296034	newly specified hair cell response
atp1a3b	2e-06	0.71762	0.756	0.429	0.0321078	newly specified hair cell response
cox8a	2.62e-06	0.650829	0.784	0.49	0.0421953	newly specified hair cell response
maff	2.77e-06	-0.751842	0.203	0.469	0.0445398	newly specified hair cell response
zgc:103438	3.21e-06	-0.73055	0.008	0.102	0.0516261	newly specified hair cell response
slc16a9a	3.29e-06	-0.53203	0.008	0.102	0.052936	newly specified hair cell response
zgc:77486.1	4.15e-06	-0.580444	0.013	0.122	0.0667587	newly specified hair cell response
hspb1	4.2e-06	-0.941586	0.026	0.163	0.0675509	newly specified hair cell response
si:dkey-222f2.1	4.42e-06	0.841049	0.62	0.245	0.0711579	newly specified hair cell response
dnajc5b	4.69e-06	1.12153	0.465	0.122	0.0754818	newly specified hair cell response
cd9b	4.79e-06	-0.834788	0.352	0.612	0.0770608	newly specified hair cell response
esf1	5.09e-06	-0.720382	0.033	0.184	0.0818834	newly specified hair cell response
gipc3	5.42e-06	1.09133	0.447	0.102	0.0871122	newly specified hair cell response
rpl37.1	5.43e-06	-0.398229	0.979	1	0.0872735	newly specified hair cell response
zfand2a	5.98e-06	-0.751372	0.129	0.367	0.0961904	newly specified hair cell response
atp1a1a.1	5.99e-06	-0.658639	0.069	0.265	0.0963094	newly specified hair cell response
cox6a1	6.52e-06	0.746106	0.689	0.367	0.104918	newly specified hair cell response
ero1b	7.07e-06	-0.852298	0.062	0.245	0.113691	newly specified hair cell response
gpx1b	7.25e-06	0.778647	0.707	0.388	0.116668	newly specified hair cell response
cd99	7.29e-06	-0.677418	0.021	0.143	0.117209	newly specified hair cell response
si:dkey-177p2.6	9.02e-06	-0.782243	0.216	0.469	0.145057	newly specified hair cell response
gadd45bb	1.03e-05	-1.02156	0.201	0.449	0.16601	newly specified hair cell response
ppiab	1.1e-05	0.448098	0.925	0.857	0.177249	newly specified hair cell response
RPL37A	1.13e-05	-0.3935	0.959	0.98	0.181612	newly specified hair cell response
atp6v0ca	1.15e-05	0.721127	0.658	0.306	0.184251	newly specified hair cell response
prdx2	1.28e-05	0.788177	0.653	0.306	0.206546	newly specified hair cell response
marcksl1a	1.45e-05	-0.566899	0.028	0.163	0.233261	newly specified hair cell response
dnajb1b	1.47e-05	-0.790302	0.27	0.531	0.236332	newly specified hair cell response
eef1g	1.52e-05	0.389663	0.977	0.898	0.244759	newly specified hair cell response
cyp27c1	1.61e-05	-0.974963	0.134	0.347	0.258427	newly specified hair cell response
si:ch211-152c2.3	1.71e-05	1.05912	0.45	0.122	0.275761	newly specified hair cell response
rps21	1.72e-05	-0.338562	0.951	0.959	0.27703	newly specified hair cell response
rps26l	1.82e-05	-0.35761	0.974	1	0.292662	newly specified hair cell response
tiam2a	2.05e-05	-0.63498	0.023	0.143	0.329852	newly specified hair cell response
anxa5a	2.06e-05	1.14998	0.391	0.082	0.330622	newly specified hair cell response
ndrg1a	2.23e-05	-1.00884	0.023	0.143	0.358129	newly specified hair cell response
pir	2.38e-05	-0.967984	0.023	0.143	0.382397	newly specified hair cell response
calm2b	2.41e-05	0.72744	0.694	0.408	0.387242	newly specified hair cell response
si:ch211-217k17.7	2.6e-05	-0.687407	0.09	0.286	0.418267	newly specified hair cell response
fbl	2.72e-05	-0.875728	0.121	0.327	0.438079	newly specified hair cell response
six1b	3.02e-05	0.639957	0.692	0.408	0.485909	newly specified hair cell response
s100s	3.14e-05	0.998291	0.535	0.224	0.504716	newly specified hair cell response
atp1b2b	3.21e-05	1.07998	0.362	0.061	0.516358	newly specified hair cell response
pleca	3.26e-05	-0.753388	0.206	0.449	0.524386	newly specified hair cell response
ptmab	4.48e-05	0.435525	0.889	0.633	0.720394	newly specified hair cell response
atp5pb	5.15e-05	0.885432	0.432	0.122	0.827917	newly specified hair cell response
cox6b1	5.31e-05	1.1116	0.298	0.02	0.854323	newly specified hair cell response
rps12	5.53e-05	-0.380924	0.979	1	0.889286	newly specified hair cell response
rgcc	6.04e-05	-0.861906	0.033	0.163	0.972026	newly specified hair cell response
ppib	6.18e-05	0.800295	0.522	0.204	0.994687	newly specified hair cell response
lhfpl5a	7.69e-05	0.921118	0.419	0.122	1	newly specified hair cell response
rpl15	8.03e-05	0.310558	0.979	1	1	newly specified hair cell response
zdhhc16b	8.16e-05	1.08026	0.285	0.02	1	newly specified hair cell response
txn	8.19e-05	-0.953137	0.347	0.551	1	newly specified hair cell response
hsp90ab1	8.46e-05	0.307239	0.992	1	1	newly specified hair cell response
dynll1	8.65e-05	1.01265	0.285	0.02	1	newly specified hair cell response
hsp70.1	9.01e-05	-0.85577	0.36	0.571	1	newly specified hair cell response
COX5B	9.83e-05	0.641969	0.671	0.347	1	newly specified hair cell response
cabp2b	0.000101743	0.815649	0.578	0.265	1	newly specified hair cell response
si:ch73-46j18.5	0.000106059	0.861228	0.463	0.163	1	newly specified hair cell response
cad	0.000108027	-0.640345	0.028	0.143	1	newly specified hair cell response
si:dkey-7j14.6	0.000108902	-0.820469	0.131	0.327	1	newly specified hair cell response
myl6	0.000108998	-0.60682	0.046	0.184	1	newly specified hair cell response
triobpa	0.00011345	0.897466	0.314	0.041	1	newly specified hair cell response
myo6b	0.000114998	1.00205	0.272	0.02	1	newly specified hair cell response
si:dkey-222f8.3	0.000126302	-0.550895	0.021	0.122	1	newly specified hair cell response
tmsb4x	0.000145396	-0.626205	0.414	0.673	1	newly specified hair cell response
ap3m2	0.000150757	0.998136	0.237	0	1	newly specified hair cell response
hax1	0.00015489	-0.694295	0.08	0.245	1	newly specified hair cell response
atp5f1b	0.000155869	0.605669	0.692	0.408	1	newly specified hair cell response
pomp	0.000171161	0.794418	0.463	0.163	1	newly specified hair cell response
gmps	0.000173532	-0.585095	0.046	0.184	1	newly specified hair cell response
h3f3b.1	0.000175938	0.72314	0.522	0.245	1	newly specified hair cell response
rbm28	0.000222996	-0.676046	0.095	0.265	1	newly specified hair cell response
dpysl3	0.000231197	1.00232	0.257	0.02	1	newly specified hair cell response
cd63	0.000233477	-0.877321	0.175	0.367	1	newly specified hair cell response
ppdpfb	0.000235706	-0.768836	0.517	0.673	1	newly specified hair cell response
dad1	0.000239164	0.637223	0.661	0.408	1	newly specified hair cell response
npm1a	0.000242762	-0.930907	0.213	0.408	1	newly specified hair cell response
elavl4	0.000245345	-0.578931	0.015	0.102	1	newly specified hair cell response
hk1	0.000291985	0.84238	0.373	0.102	1	newly specified hair cell response
fabp7a	0.00030712	1.00221	0.342	0.082	1	newly specified hair cell response
calm3b	0.000309372	0.512589	0.614	0.306	1	newly specified hair cell response
CABZ01113599.1	0.000317242	-0.379625	0.015	0.102	1	newly specified hair cell response
hist2h2l	0.000329432	0.912897	0.288	0.041	1	newly specified hair cell response
higd1a	0.000352505	-0.610059	0.442	0.653	1	newly specified hair cell response
sdad1	0.000364183	-0.558591	0.041	0.163	1	newly specified hair cell response
atp5if1a	0.000403692	0.777163	0.398	0.143	1	newly specified hair cell response
yipf6	0.000448982	-0.502276	0.033	0.143	1	newly specified hair cell response
srgn	0.000466047	-0.77603	0.033	0.143	1	newly specified hair cell response
rps27a	0.000469843	0.255869	0.992	0.939	1	newly specified hair cell response
sdcbp2	0.000469876	-0.756401	0.129	0.306	1	newly specified hair cell response
pou4f1	0.00047415	0.871274	0.301	0.061	1	newly specified hair cell response
hint1	0.000498068	0.784061	0.337	0.082	1	newly specified hair cell response
zgc:55461	0.000513502	0.911812	0.301	0.061	1	newly specified hair cell response
hsph1	0.000559424	-0.671136	0.026	0.122	1	newly specified hair cell response
capns1b	0.000563241	-0.63223	0.054	0.184	1	newly specified hair cell response
pclob	0.000563381	0.836316	0.275	0.041	1	newly specified hair cell response
vamp5	0.000622013	-0.52121	0.018	0.102	1	newly specified hair cell response
sdc4	0.000645083	-0.501703	0.542	0.714	1	newly specified hair cell response
gar1	0.000661908	-0.494052	0.018	0.102	1	newly specified hair cell response
slc36a4	0.00066733	-0.430561	0.026	0.122	1	newly specified hair cell response
cx43.4	0.000676385	-0.464139	0.026	0.122	1	newly specified hair cell response
abca1a	0.000682218	-0.749663	0.069	0.204	1	newly specified hair cell response
ptp4a3	0.000693377	-0.427529	0.018	0.102	1	newly specified hair cell response
zgc:153911	0.000723925	-0.682423	0.036	0.143	1	newly specified hair cell response
h2afy2	0.000724887	0.74414	0.35	0.102	1	newly specified hair cell response
btc	0.000725661	0.790537	0.265	0.041	1	newly specified hair cell response
cst3	0.000738521	-0.692813	0.082	0.224	1	newly specified hair cell response
ube2d2l	0.000759965	-0.640018	0.057	0.184	1	newly specified hair cell response
cebpb	0.000767688	-0.629704	0.254	0.469	1	newly specified hair cell response
slc12a2	0.000796659	0.729376	0.355	0.102	1	newly specified hair cell response
si:ch73-335l21.4	0.000807049	-0.794611	0.44	0.592	1	newly specified hair cell response
fthl30	0.000816103	-0.749489	0.283	0.49	1	newly specified hair cell response
sall1a	0.000850905	0.882738	0.226	0.02	1	newly specified hair cell response
kif19	0.000860434	0.730403	0.344	0.102	1	newly specified hair cell response
eya4	0.000860554	0.851549	0.285	0.061	1	newly specified hair cell response
zfand5b	0.000866472	0.812128	0.314	0.082	1	newly specified hair cell response
akap9	0.000870106	0.769778	0.293	0.061	1	newly specified hair cell response
nccrp1	0.00090375	-0.490771	0.036	0.143	1	newly specified hair cell response
rnf10	0.00092859	0.788227	0.332	0.102	1	newly specified hair cell response
rpl6	0.000964184	0.29083	0.943	0.898	1	newly specified hair cell response
rps28	0.000985681	-0.275071	0.949	0.98	1	newly specified hair cell response
ctsla	0.000998042	-0.79482	0.352	0.531	1	newly specified hair cell response
GRXCR1	0.00106717	0.879181	0.185	0	1	newly specified hair cell response
sem1	0.00112594	0.758606	0.332	0.102	1	newly specified hair cell response
ptp4a2b	0.00113736	-0.595523	0.563	0.694	1	newly specified hair cell response
mxi1	0.00117257	0.85251	0.183	0	1	newly specified hair cell response
[truncated: 3,515 more rows]
[truncated: 1 more columns]

## Sheet: Day 7 saccule responses
	p_val	avg_logFC	pct.1	pct.2	p_val_adj	Cell Type
zgc:162730	2.37e-10	-2.02638	0.088	0.55	3.92e-06	mature hair cell response
hsp70.3	6.81e-10	-1.38559	0.796	1	1.13e-05	mature hair cell response
sqstm1	7.77e-10	-1.35192	0.509	0.95	1.29e-05	mature hair cell response
hsp70.2	1.56e-09	-1.45916	0.713	1	2.59e-05	mature hair cell response
hsp70l	3.18e-09	-1.58401	0.759	1	5.27e-05	mature hair cell response
si:dkey-188h10.3	1.15e-08	-0.798148	0	0.15	0.000189826	mature hair cell response
zgc:113436	1.15e-08	-0.838973	0	0.15	0.000189826	mature hair cell response
hspb1	1.65e-08	-1.978	0.014	0.25	0.000272461	mature hair cell response
cldnb	1.81e-08	-1.42532	0.102	0.55	0.000299223	mature hair cell response
si:ch211-243g18.2	6.26e-08	1.02022	0.972	0.8	0.00103722	mature hair cell response
CR383676.1	1.09e-07	-0.61383	1	1	0.0017993	mature hair cell response
cox4i1l	1.13e-07	-1.17892	0.056	0.4	0.00186316	mature hair cell response
cox5aa	1.72e-07	1.35702	0.88	0.35	0.00284425	mature hair cell response
cox7c	1.74e-07	1.24577	0.912	0.55	0.00287989	mature hair cell response
hspb8	1.82e-07	-1.07527	0.009	0.2	0.00301389	mature hair cell response
cnn2	2.29e-07	-1.22003	0.032	0.3	0.00379945	mature hair cell response
otofb	2.93e-07	1.26613	0.917	0.5	0.00485943	mature hair cell response
ubb	3.87e-07	-1.326	0.537	0.85	0.00640888	mature hair cell response
pvalb8	7.74e-07	1.48382	0.981	0.85	0.0128086	mature hair cell response
hsp90aa1.2	1.2e-06	-1.1218	0.884	1	0.0198604	mature hair cell response
cd63	1.74e-06	-1.29009	0.074	0.4	0.0288718	mature hair cell response
cox7a2a	1.84e-06	1.1904	0.861	0.4	0.030437	mature hair cell response
rpl10	1.98e-06	-0.636378	0.903	1	0.0328201	mature hair cell response
h1f0	2e-06	1.71529	0.75	0.15	0.0330755	mature hair cell response
calm2b	2e-06	1.58879	0.81	0.2	0.0331987	mature hair cell response
hsp70.1	2.1e-06	-1.139	0.676	0.95	0.0348227	mature hair cell response
sdc4	2.72e-06	-1.15374	0.241	0.65	0.0450788	mature hair cell response
ip6k2a	2.75e-06	1.65528	0.671	0.05	0.0455545	mature hair cell response
tspan36	3.08e-06	-0.854075	0.014	0.2	0.0509922	mature hair cell response
fam219aa	3.91e-06	-0.922228	0.028	0.25	0.0647423	mature hair cell response
si:ch211-222l21.1	4.2e-06	-1.21339	0.083	0.4	0.0695894	mature hair cell response
lmna	7.24e-06	-0.984549	0.06	0.35	0.119831	mature hair cell response
tmc2b	1.02e-05	1.52077	0.699	0.1	0.169291	mature hair cell response
mdka	1.49e-05	-1.50154	0.019	0.2	0.247132	mature hair cell response
cbx7a	1.54e-05	-1.21931	0.31	0.65	0.254313	mature hair cell response
atp5md	1.54e-05	1.01292	0.861	0.45	0.254551	mature hair cell response
gstp1	1.74e-05	1.31083	0.824	0.35	0.287964	mature hair cell response
rpl7a	2.19e-05	-0.636534	0.926	1	0.363377	mature hair cell response
lmo7b	2.33e-05	1.54728	0.532	0	0.385666	mature hair cell response
tmsb4x	2.4e-05	-1.05102	0.269	0.65	0.397607	mature hair cell response
sub1a	2.51e-05	1.38153	0.606	0.05	0.415768	mature hair cell response
zgc:77486.1	2.59e-05	-0.718957	0.009	0.15	0.429306	mature hair cell response
map7d1b	2.59e-05	-0.765641	0.009	0.15	0.429306	mature hair cell response
st5	2.59e-05	-0.868221	0.009	0.15	0.429306	mature hair cell response
hnrnpa0l.1	2.73e-05	-1.06163	0.5	0.8	0.451922	mature hair cell response
fosab	3.21e-05	-0.983304	0.968	1	0.531772	mature hair cell response
icn	3.39e-05	-0.88588	0.199	0.55	0.560707	mature hair cell response
s100t	3.46e-05	1.12552	0.949	0.9	0.572333	mature hair cell response
dusp5	3.69e-05	-1.2324	0.037	0.25	0.61122	mature hair cell response
tgif1	3.98e-05	-1.27739	0.106	0.4	0.65862	mature hair cell response
fthl27	4.05e-05	-1.48441	0.727	0.9	0.671089	mature hair cell response
socs3a	4.13e-05	-1.22141	0.301	0.65	0.683245	mature hair cell response
rpsa	4.35e-05	-0.586056	0.847	1	0.720021	mature hair cell response
lin28a	4.61e-05	-1.20672	0.366	0.7	0.762905	mature hair cell response
atp5fa1	4.76e-05	0.840358	0.87	0.5	0.788265	mature hair cell response
eef1a1l1	5.08e-05	-0.562296	0.972	1	0.841666	mature hair cell response
si:ch211-152c2.3	5.24e-05	1.05877	0.806	0.3	0.867813	mature hair cell response
UBB	5.59e-05	-0.812998	0.699	0.9	0.925021	mature hair cell response
atp5f1b	5.77e-05	0.71147	0.94	0.7	0.955601	mature hair cell response
atp5meb	5.91e-05	1.04643	0.787	0.25	0.978574	mature hair cell response
CT027638.1	6.45e-05	-1.20501	0.431	0.75	1	mature hair cell response
rplp2	6.55e-05	-0.525713	0.806	0.95	1	mature hair cell response
pim1	6.64e-05	-1.04799	0.394	0.7	1	mature hair cell response
dnajb1b	6.92e-05	-1.05821	0.458	0.75	1	mature hair cell response
atp5mf	7.14e-05	0.855211	0.847	0.3	1	mature hair cell response
stard15	7.44e-05	1.16461	0.727	0.2	1	mature hair cell response
si:dkey-79d12.5	7.83e-05	-0.943269	0.111	0.4	1	mature hair cell response
gipc3	8.32e-05	1.37339	0.551	0.05	1	mature hair cell response
cltcb	9.68e-05	1.32037	0.551	0.05	1	mature hair cell response
mfap3l	0.000103112	1.36812	0.542	0.05	1	mature hair cell response
si:dkey-222f2.1	0.000107857	1.05034	0.861	0.55	1	mature hair cell response
fosl1a	0.000108819	-0.870618	0.532	0.8	1	mature hair cell response
ptbp1b	0.000112615	1.31402	0.75	0.35	1	mature hair cell response
cebpb	0.000114554	-0.837743	0.079	0.35	1	mature hair cell response
gadd45ba	0.000122884	-0.96401	0.644	0.9	1	mature hair cell response
h3f3b.1	0.000123916	1.08911	0.722	0.25	1	mature hair cell response
tuba8l4	0.000126827	-0.857699	0.537	0.8	1	mature hair cell response
epcam	0.000128433	-1.25028	0.222	0.55	1	mature hair cell response
ptp4a2b	0.000133563	-0.940537	0.532	0.75	1	mature hair cell response
ndufb3	0.000140267	1.09873	0.671	0.15	1	mature hair cell response
atp5mc1	0.000146407	0.773999	0.838	0.45	1	mature hair cell response
si:ch211-172l8.4	0.000159082	1.16431	0.653	0.2	1	mature hair cell response
six1b	0.000169577	0.880526	0.829	0.4	1	mature hair cell response
fkbp1aa	0.000177537	1.36702	0.454	0	1	mature hair cell response
ndufb8	0.000178885	1.07898	0.648	0.15	1	mature hair cell response
COX5B	0.000180874	0.668135	0.954	0.65	1	mature hair cell response
cish	0.000192242	-0.731754	0.014	0.15	1	mature hair cell response
CR925719.1	0.000193962	0.886503	0.718	0.2	1	mature hair cell response
camk2g1	0.000198494	1.28298	0.449	0	1	mature hair cell response
ifi45	0.000204994	-1.06502	0.028	0.2	1	mature hair cell response
cdkn1a	0.000212299	-0.872977	0.046	0.25	1	mature hair cell response
rbm14a	0.00021232	-0.635314	0.014	0.15	1	mature hair cell response
efhd2	0.00022922	-0.940362	0.069	0.3	1	mature hair cell response
rps27l	0.000247504	2.433	0.44	0	1	mature hair cell response
sall3a	0.000276036	1.44873	0.435	0	1	mature hair cell response
clta	0.000282955	0.826086	0.838	0.45	1	mature hair cell response
uqcrc1	0.000293113	0.976563	0.602	0.1	1	mature hair cell response
cops4	0.000307608	1.27537	0.431	0	1	mature hair cell response
gadd45bb	0.000322226	-1.15187	0.125	0.4	1	mature hair cell response
otos	0.000324303	-0.840055	0.028	0.2	1	mature hair cell response
hsp90ab1	0.000330631	-0.678054	0.931	1	1	mature hair cell response
gfi1aa	0.00034779	1.27779	0.505	0.05	1	mature hair cell response
n4bp1	0.0003502	-1.06465	0.102	0.35	1	mature hair cell response
triobpa	0.00035199	1.18326	0.565	0.1	1	mature hair cell response
mvp	0.00035205	-1.2381	0.074	0.3	1	mature hair cell response
maff	0.000368825	-1.04079	0.176	0.45	1	mature hair cell response
ap3d1	0.000387894	1.0111	0.583	0.1	1	mature hair cell response
s100a10b	0.000401871	-1.04918	0.097	0.35	1	mature hair cell response
cox7b	0.000404473	0.782277	0.87	0.65	1	mature hair cell response
si:ch211-235e9.6	0.000409668	1.25816	0.486	0.05	1	mature hair cell response
chac1	0.000413337	-0.75185	0.551	0.75	1	mature hair cell response
tbc1d14	0.000420615	1.18802	0.5	0.05	1	mature hair cell response
si:ch211-133n4.6	0.000423506	-1.93832	0.069	0.3	1	mature hair cell response
sall1a	0.00042366	1.28861	0.417	0	1	mature hair cell response
RASSF5	0.000433551	1.28455	0.486	0.05	1	mature hair cell response
cox6c	0.000435013	0.79568	0.787	0.35	1	mature hair cell response
lima1a	0.000472515	-1.16071	0.051	0.25	1	mature hair cell response
tmc2a	0.000478325	1.0837	0.648	0.2	1	mature hair cell response
uqcrb	0.000493215	1.03609	0.62	0.15	1	mature hair cell response
cldn7b	0.000493527	-1.12199	0.106	0.35	1	mature hair cell response
rbm24a	0.000504225	0.910731	0.815	0.55	1	mature hair cell response
pdcd4b	0.000530753	-1.0598	0.227	0.5	1	mature hair cell response
spred1	0.000572082	-0.709457	0.032	0.2	1	mature hair cell response
btg3	0.000572082	-0.79971	0.032	0.2	1	mature hair cell response
ift27	0.000579408	1.31006	0.403	0	1	mature hair cell response
junba	0.000628957	-0.815243	0.435	0.7	1	mature hair cell response
mical2b	0.000642159	1.26172	0.398	0	1	mature hair cell response
hmgn6	0.000659319	0.931988	0.676	0.2	1	mature hair cell response
si:ch211-80h18.1	0.000703325	-0.92714	0.032	0.2	1	mature hair cell response
ctgfa	0.000703325	-0.96195	0.032	0.2	1	mature hair cell response
rps14	0.000703686	-0.702594	0.884	0.95	1	mature hair cell response
sh3bp5la	0.00070559	-0.856625	0.056	0.25	1	mature hair cell response
btg2	0.000732994	-0.983544	0.403	0.65	1	mature hair cell response
f3a	0.000745151	-0.622652	0.019	0.15	1	mature hair cell response
recql	0.000745151	-0.735067	0.019	0.15	1	mature hair cell response
rpz5	0.000745914	-0.837246	0.056	0.25	1	mature hair cell response
tagln2	0.000777298	-0.631997	0.019	0.15	1	mature hair cell response
flj11011l	0.000787012	1.29967	0.389	0	1	mature hair cell response
eif6	0.000809674	-1.07155	0.19	0.45	1	mature hair cell response
abhd12	0.000820485	1.1036	0.532	0.1	1	mature hair cell response
ecm1b	0.000845489	-0.642097	0.019	0.15	1	mature hair cell response
ipo8	0.000845489	-0.728795	0.019	0.15	1	mature hair cell response
npc1	0.000958238	-0.688967	0.019	0.15	1	mature hair cell response
mycb	0.000981548	-0.902298	0.426	0.65	1	mature hair cell response
hmgb3a	0.000984335	1.09788	0.519	0.1	1	mature hair cell response
uqcr10	0.00100292	0.720745	0.847	0.5	1	mature hair cell response
rassf1	0.00100975	1.2309	0.449	0.05	1	mature hair cell response
prdx2	0.00113793	0.77552	0.759	0.35	1	mature hair cell response
ppiab	0.00114939	0.482123	0.935	0.9	1	mature hair cell response
atf3	0.0011714	-0.710738	0.523	0.75	1	mature hair cell response
spcs1	0.00117178	1.2092	0.37	0	1	mature hair cell response
h2afx1	0.00117238	1.03813	0.625	0.2	1	mature hair cell response
atp5mc3a	0.00117606	0.934266	0.583	0.15	1	mature hair cell response
cox8b	0.00118341	-0.85311	0.213	0.5	1	mature hair cell response
zgc:153911	0.00118682	-0.783473	0.037	0.2	1	mature hair cell response
fbl	0.00122302	-0.898784	0.088	0.3	1	mature hair cell response
arl6ip5b	0.00124987	-0.957399	0.157	0.4	1	mature hair cell response
hmga1a	0.00126454	-0.677948	0.389	0.65	1	mature hair cell response
si:ch211-38m6.6	0.00129206	1.22212	0.366	0	1	mature hair cell response
gb:eh456644	0.00135196	0.851755	0.685	0.25	1	mature hair cell response
hspbp1	0.00138834	-0.709482	0.037	0.2	1	mature hair cell response
rpl35	0.00142276	-0.479658	0.907	1	1	mature hair cell response
cox8a	0.00146472	0.601129	0.931	0.7	1	mature hair cell response
h1fx	0.00149727	1.61303	0.44	0.05	1	mature hair cell response
cox6b2	0.00150701	0.671978	0.815	0.5	1	mature hair cell response
sumo3a	0.00156764	1.14614	0.356	0	1	mature hair cell response
hist2h2l	0.00158202	1.14315	0.435	0.05	1	mature hair cell response
slc25a25a	0.001616	-0.738652	0.19	0.45	1	mature hair cell response
si:dkey-280e21.3	0.00172496	1.44461	0.352	0	1	mature hair cell response
rpl10a	0.00175873	-0.457883	0.917	0.95	1	mature hair cell response
hsd17b7	0.00183012	0.937604	0.569	0.15	1	mature hair cell response
srsf5b	0.00189679	1.08876	0.347	0	1	mature hair cell response
myh14	0.00189679	1.0845	0.347	0	1	mature hair cell response
pdcl	0.00189679	1.0138	0.347	0	1	mature hair cell response
gnai1	0.00190199	1.01027	0.491	0.1	1	mature hair cell response
rasd1	0.00195846	0.722734	0.625	0.2	1	mature hair cell response
pim3	0.00202221	-0.938749	0.199	0.45	1	mature hair cell response
ndufv2	0.00208432	1.07651	0.343	0	1	mature hair cell response
abhd17b	0.0021511	-0.939175	0.023	0.15	1	mature hair cell response
cox6a1	0.00219938	0.625498	0.861	0.6	1	mature hair cell response
tspan3a	0.00222112	0.699181	0.519	0.1	1	mature hair cell response
clic5b	0.0022271	0.905107	0.5	0.1	1	mature hair cell response
krt8	0.00227581	-1.04962	0.093	0.3	1	mature hair cell response
lxn	0.0023374	-0.759475	0.042	0.2	1	mature hair cell response
zgc:158343	0.00245509	-2.04026	0.162	0.4	1	mature hair cell response
fam133b	0.00251183	1.19598	0.333	0	1	mature hair cell response
zgc:154006	0.00251184	1.10809	0.333	0	1	mature hair cell response
atp5f1e	0.00262026	0.733421	0.81	0.5	1	mature hair cell response
ndufs4	0.00271631	0.943341	0.417	0.05	1	mature hair cell response
inhbb	0.00297552	-0.573493	0.023	0.15	1	mature hair cell response
bag3	0.00297578	-1.07803	0.097	0.3	1	mature hair cell response
plcd4a	0.00301916	1.13857	0.324	0	1	mature hair cell response
fstl1b	0.00301993	-0.654026	0.042	0.2	1	mature hair cell response
atp5f1c	0.00312847	0.835747	0.551	0.15	1	mature hair cell response
nqo1	0.00321339	1.03917	0.407	0.05	1	mature hair cell response
rpl9	0.00322687	-0.580746	0.685	0.9	1	mature hair cell response
rpl17	0.00326285	-0.645783	0.838	0.85	1	mature hair cell response
THEM6	0.00330689	1.02563	0.319	0	1	mature hair cell response
si:ch211-153b23.5	0.00331015	1.20091	0.463	0.1	1	mature hair cell response
bzw1a	0.00334779	0.945902	0.468	0.1	1	mature hair cell response
mt-co2	0.00336508	-0.252159	1	1	1	mature hair cell response
mt-co1	0.00336508	-0.328553	1	1	1	mature hair cell response
xbp1	0.00342693	-1.05007	0.352	0.55	1	mature hair cell response
aclya	0.00347196	-0.783627	0.046	0.2	1	mature hair cell response
cfap20	0.00351515	-1.49756	0.185	0.4	1	mature hair cell response
twf2a	0.00363612	0.775267	0.611	0.2	1	mature hair cell response
ahsa1b	0.00366305	-0.796777	0.046	0.2	1	mature hair cell response
rabep1	0.00376213	-0.759219	0.046	0.2	1	mature hair cell response
nenf	0.00378031	0.756518	0.412	0.05	1	mature hair cell response
atp2b1a	0.00380942	0.496612	0.949	0.65	1	mature hair cell response
ndufa8	0.00385648	0.868115	0.477	0.1	1	mature hair cell response
sec61g	0.00388186	-0.594953	0.736	0.85	1	mature hair cell response
ywhaba	0.0039869	0.701836	0.574	0.15	1	mature hair cell response
chd4b	0.00403823	0.958282	0.389	0.05	1	mature hair cell response
suclg1	0.00408319	0.778034	0.481	0.1	1	mature hair cell response
pls1	0.00432904	1.01285	0.306	0	1	mature hair cell response
zfr	0.00434361	0.820659	0.477	0.1	1	mature hair cell response
itm2cb	0.00469252	0.905905	0.394	0.05	1	mature hair cell response
gpia	0.00472985	0.911444	0.301	0	1	mature hair cell response
atp5mc3b	0.00480489	0.655796	0.852	0.55	1	mature hair cell response
bzw1b	0.00481222	-0.981525	0.236	0.45	1	mature hair cell response
ndufs2	0.00487119	0.897577	0.384	0.05	1	mature hair cell response
sde2	0.00493029	-0.87623	0.028	0.15	1	mature hair cell response
eif3s10	0.00502551	0.774849	0.468	0.1	1	mature hair cell response
h2afy2	0.00505622	0.855483	0.389	0.05	1	mature hair cell response
zgc:112356	0.0050733	0.640976	0.472	0.1	1	mature hair cell response
dusp1	0.00515616	-0.712234	0.074	0.25	1	mature hair cell response
mylipa	0.00516475	1.15706	0.296	0	1	mature hair cell response
tpm4a	0.00525588	-0.713642	0.028	0.15	1	mature hair cell response
rps29	0.00526784	0.327163	1	1	1	mature hair cell response
klf6a	0.00537695	-1.01417	0.333	0.55	1	mature hair cell response
calr3b	0.00542585	-0.598695	0.028	0.15	1	mature hair cell response
uqcrq	0.00548641	0.654636	0.796	0.45	1	mature hair cell response
npc2	0.00555635	-0.802574	0.051	0.2	1	mature hair cell response
copz1	0.00563626	0.994355	0.292	0	1	mature hair cell response
dlst	0.00563626	0.952452	0.292	0	1	mature hair cell response
s100s	0.00569345	0.555659	0.935	0.9	1	mature hair cell response
rpl11	0.00581664	-0.434215	0.935	1	1	mature hair cell response
dnajc5b	0.00584176	0.543236	0.903	0.65	1	mature hair cell response
zgc:113314	0.00596594	-0.700064	0.028	0.15	1	mature hair cell response
tmem176l.1	0.00613475	-0.696344	0.051	0.2	1	mature hair cell response
six1a	0.00613942	1.0014	0.366	0.05	1	mature hair cell response
lsm6	0.00614722	0.894631	0.287	0	1	mature hair cell response
ndufa9a	0.00614722	0.847809	0.287	0	1	mature hair cell response
ndufb5	0.00622057	0.583972	0.546	0.15	1	mature hair cell response
h3f3c	0.00654526	0.89555	0.435	0.1	1	mature hair cell response
rps5	0.00665921	-0.437694	0.824	0.85	1	mature hair cell response
ap2m1a	0.00671405	0.612201	0.519	0.15	1	mature hair cell response
camk2n1a	0.00675456	0.548426	0.676	0.25	1	mature hair cell response
eif1axb	0.00700001	0.75914	0.449	0.1	1	mature hair cell response
atp5pb	0.00709436	0.720482	0.676	0.3	1	mature hair cell response
slc38a3a	0.00729977	1.02778	0.278	0	1	mature hair cell response
chrna9	0.00729977	0.930121	0.278	0	1	mature hair cell response
foxj1a	0.00736189	-1.30259	0.306	0.5	1	mature hair cell response
rcan3	0.00738159	0.808854	0.37	0.05	1	mature hair cell response
csnk1a1	0.00763926	0.642855	0.458	0.1	1	mature hair cell response
chmp4ba	0.00779027	-0.995976	0.231	0.45	1	mature hair cell response
cyr61	0.00779744	-1.0397	0.079	0.25	1	mature hair cell response
arhgef1b	0.00787021	1.02664	0.421	0.1	1	mature hair cell response
ctnnb1	0.00794799	0.951706	0.273	0	1	mature hair cell response
ccz1	0.00794799	0.928437	0.273	0	1	mature hair cell response
slc25a3b	0.00795078	0.500273	0.815	0.6	1	mature hair cell response
osbpl1a	0.00809123	0.906404	0.352	0.05	1	mature hair cell response
calm3a	0.00810328	1.03798	0.676	0.4	1	mature hair cell response
mt-cyb	0.00834378	-0.299394	0.995	1	1	mature hair cell response
cfap57	0.00839759	-0.789169	0.056	0.2	1	mature hair cell response
her6	0.00840463	-1.09089	0.111	0.3	1	mature hair cell response
brd1b	0.00850809	-0.877254	0.083	0.25	1	mature hair cell response
id2b	0.00850809	-1.03351	0.083	0.25	1	mature hair cell response
gpx1b	0.0085549	0.440917	0.972	0.85	1	mature hair cell response
twistnb	0.00859401	-0.933115	0.056	0.2	1	mature hair cell response
rpl14	0.00859657	-0.430692	0.954	0.95	1	mature hair cell response
hspd1	0.00860564	-0.944611	0.199	0.4	1	mature hair cell response
si:dkeyp-46h3.1	0.00864896	0.955953	0.269	0	1	mature hair cell response
cry-dash	0.00864899	1.03026	0.269	0	1	mature hair cell response
sox4a.1	0.00867612	-1.03014	0.083	0.25	1	mature hair cell response
dpysl3	0.0087143	0.770155	0.542	0.2	1	mature hair cell response
zdhhc16b	0.00872172	0.525151	0.806	0.4	1	mature hair cell response
si:ch211-57i17.5	0.00872383	0.735236	0.361	0.05	1	mature hair cell response
pprc1	0.00879452	-0.763039	0.056	0.2	1	mature hair cell response
rps27.2	0.00898388	-0.383966	0.806	0.85	1	mature hair cell response
si:ch211-15b10.6	0.00899921	-0.714201	0.056	0.2	1	mature hair cell response
ccdc57	0.00914253	0.818809	0.356	0.05	1	mature hair cell response
rps18	0.00918722	-0.542235	0.787	0.85	1	mature hair cell response
cry1aa	0.00940666	0.885094	0.264	0	1	mature hair cell response
capgb	0.00940669	0.929765	0.264	0	1	mature hair cell response
nrd1a	0.00940669	0.897617	0.264	0	1	mature hair cell response
hdgfl2	0.00940669	0.892877	0.264	0	1	mature hair cell response
fabp3	0.00945239	0.722506	0.495	0.15	1	mature hair cell response
elmsan1b	0.009464	-1.0003	0.31	0.5	1	mature hair cell response
uba52	0.00969604	-0.377979	0.991	0.95	1	mature hair cell response
atp1a1a.1	0.0098852	-0.569354	0.032	0.15	1	mature hair cell response
mt-nd2	0.00999486	-0.381653	0.81	0.85	1	mature hair cell response
slain2	0.0101696	-0.681621	0.032	0.15	1	mature hair cell response
cxcl14	0.0101696	-0.716205	0.032	0.15	1	mature hair cell response
serp1	0.0103191	-0.812533	0.056	0.2	1	mature hair cell response
rnaset2	0.0104612	-0.614548	0.032	0.15	1	mature hair cell response
brd4	0.0104968	-0.727566	0.157	0.35	1	mature hair cell response
col2a1a	0.0105267	-1.11738	0.083	0.25	1	mature hair cell response
map7d3	0.0105324	0.741333	0.352	0.05	1	mature hair cell response
itm2ba	0.0106675	-0.839099	0.319	0.5	1	mature hair cell response
rsl1d1	0.0107081	-0.773069	0.088	0.25	1	mature hair cell response
ap3m2	0.0107171	0.465437	0.449	0.1	1	mature hair cell response
gtpbp4	0.0109049	-0.723585	0.12	0.3	1	mature hair cell response
mcl1b	0.0109364	-0.642845	0.083	0.25	1	mature hair cell response
si:ch211-107o10.3	0.0110415	-0.681547	0.056	0.2	1	mature hair cell response
arfip1	0.0111092	0.880049	0.255	0	1	mature hair cell response
ivd	0.0111092	0.859691	0.255	0	1	mature hair cell response
smarce1	0.0111092	0.832393	0.255	0	1	mature hair cell response
etnppl	0.0111092	0.815869	0.255	0	1	mature hair cell response
dnajc7	0.0111092	0.812834	0.255	0	1	mature hair cell response
cdh1	0.0113811	-0.526044	0.032	0.15	1	mature hair cell response
PLEKHH3	0.0113811	-0.547747	0.032	0.15	1	mature hair cell response
sgip1a	0.0114042	0.655749	0.431	0.1	1	mature hair cell response
ndufa1	0.0114072	0.692309	0.644	0.3	1	mature hair cell response
ndufab1a	0.0114159	0.726128	0.426	0.1	1	mature hair cell response
pou4f1	0.0115343	0.553954	0.514	0.15	1	mature hair cell response
sptan1	0.0115425	0.698259	0.569	0.2	1	mature hair cell response
skor1a	0.011679	0.979054	0.407	0.1	1	mature hair cell response
tiparp	0.0118179	-0.66796	0.157	0.35	1	mature hair cell response
rab3ip	0.0119381	0.78654	0.338	0.05	1	mature hair cell response
hmgb1a	0.0119612	0.664989	0.491	0.15	1	mature hair cell response
tet3	0.0120633	0.88348	0.25	0	1	mature hair cell response
uba1	0.0120633	0.8687	0.25	0	1	mature hair cell response
zgc:153738	0.0120633	0.850998	0.25	0	1	mature hair cell response
BX248331.2	0.0120746	-0.908025	0.056	0.2	1	mature hair cell response
CABZ01066312.1	0.0122228	0.744462	0.338	0.05	1	mature hair cell response
tardbp	0.0123394	0.709633	0.421	0.1	1	mature hair cell response
rad21a	0.0123674	0.756481	0.338	0.05	1	mature hair cell response
rplp1	0.0123877	-0.398119	0.981	0.95	1	mature hair cell response
dynll2b	0.0130888	0.793153	0.333	0.05	1	mature hair cell response
oga	0.0130926	0.855345	0.245	0	1	mature hair cell response
hnrnpd	0.0130926	0.875204	0.245	0	1	mature hair cell response
gpatch8	0.0130926	0.842249	0.245	0	1	mature hair cell response
taf12	0.0130926	0.835029	0.245	0	1	mature hair cell response
npm1a	0.0130976	-0.869197	0.269	0.45	1	mature hair cell response
gal3st1a	0.0131851	0.714626	0.417	0.1	1	mature hair cell response
mtnr1ab	0.0134791	-0.891123	0.06	0.2	1	mature hair cell response
selenow1	0.0136633	0.683911	0.532	0.2	1	mature hair cell response
rps24	0.0137966	-0.343587	0.903	0.95	1	mature hair cell response
psmb6	0.0138503	0.624438	0.491	0.15	1	mature hair cell response
uqcrfs1	0.0138729	0.622491	0.546	0.2	1	mature hair cell response
dusp8a	0.0140659	-0.887654	0.06	0.2	1	mature hair cell response
coch	0.0141207	-0.99133	0.088	0.25	1	mature hair cell response
xpc	0.0142026	1.07442	0.241	0	1	mature hair cell response
strc	0.0142027	1.02163	0.241	0	1	mature hair cell response
oaz2a	0.0142027	1.00976	0.241	0	1	mature hair cell response
grxcr1	0.0142027	0.982475	0.241	0	1	mature hair cell response
irx2a	0.0142027	0.892441	0.241	0	1	mature hair cell response
nipa2	0.0142027	0.892026	0.241	0	1	mature hair cell response
vma21	0.0143409	0.751028	0.329	0.05	1	mature hair cell response
si:ch73-335l21.4	0.014546	-1.23138	0.361	0.5	1	mature hair cell response
tfe3a	0.0145979	-0.964352	0.218	0.4	1	mature hair cell response
ubc	0.014649	-0.56521	0.843	0.8	1	mature hair cell response
odf3l2a	0.014895	0.996813	0.315	0.05	1	mature hair cell response
faua	0.014972	-0.341677	0.912	1	1	mature hair cell response
arih1	0.0149882	-0.684327	0.06	0.2	1	mature hair cell response
uqcrc2b	0.0151902	0.65423	0.412	0.1	1	mature hair cell response
txnipa	0.0153022	0.850016	0.449	0.15	1	mature hair cell response
adam10a	0.0153073	-0.612572	0.06	0.2	1	mature hair cell response
tefa	0.0153666	0.714519	0.514	0.2	1	mature hair cell response
dldh	0.0153755	0.749365	0.329	0.05	1	mature hair cell response
NDUFB1	0.0153991	0.800513	0.236	0	1	mature hair cell response
coro1b	0.0153992	0.811849	0.236	0	1	mature hair cell response
slc20a1b	0.015559	-0.930366	0.218	0.4	1	mature hair cell response
nptna	0.0157958	0.464397	0.681	0.3	1	mature hair cell response
ndc1	0.0159224	0.87913	0.31	0.05	1	mature hair cell response
sdhdb	0.0161014	0.618671	0.329	0.05	1	mature hair cell response
si:dkey-177p2.6	0.016152	-0.644763	0.394	0.55	1	mature hair cell response
rpl28	0.0161621	-0.311028	0.94	1	1	mature hair cell response
stat1a	0.0163576	-0.852435	0.278	0.45	1	mature hair cell response
gdi1	0.0163854	0.672762	0.407	0.1	1	mature hair cell response
aldh7a1	0.0166884	0.759129	0.231	0	1	mature hair cell response
lsm4	0.0166884	0.68379	0.231	0	1	mature hair cell response
gata3	0.0170223	0.693839	0.324	0.05	1	mature hair cell response
tsnaxip1	0.0170612	-0.655815	0.037	0.15	1	mature hair cell response
grb10b	0.0173503	-0.553933	0.06	0.2	1	mature hair cell response
ldhba	0.0173709	0.610262	0.546	0.2	1	mature hair cell response
mt-nd4	0.0174092	-0.295095	0.935	0.95	1	mature hair cell response
phlda2	0.0175671	-1.02615	0.093	0.25	1	mature hair cell response
fosb	0.0175716	-0.621322	0.565	0.75	1	mature hair cell response
sltm	0.0177394	0.697734	0.315	0.05	1	mature hair cell response
cpe	0.017945	0.693413	0.315	0.05	1	mature hair cell response
tcima	0.0180629	0.798755	0.583	0.25	1	mature hair cell response
bcl6ab	0.0180769	0.854634	0.227	0	1	mature hair cell response
tomm22	0.0180769	0.79803	0.227	0	1	mature hair cell response
tmprss3a	0.0180769	0.751584	0.227	0	1	mature hair cell response
cox17	0.0182934	0.437503	0.755	0.4	1	mature hair cell response
med23	0.01841	-0.601917	0.037	0.15	1	mature hair cell response
tmem14ca	0.0187331	0.692523	0.398	0.1	1	mature hair cell response
nrarpa	0.0188798	-0.771285	0.037	0.15	1	mature hair cell response
ndufa7	0.0188904	0.827673	0.306	0.05	1	mature hair cell response
brdt	0.0190243	0.571889	0.403	0.1	1	mature hair cell response
neurl1aa	0.0191258	-0.866891	0.097	0.25	1	mature hair cell response
jdp2b	0.0191545	-0.711091	0.426	0.6	1	mature hair cell response
nucks1a	0.0192631	0.647431	0.319	0.05	1	mature hair cell response
rpl13	0.0192811	-0.282895	0.958	1	1	mature hair cell response
id4	0.0193602	-0.587508	0.037	0.15	1	mature hair cell response
ubtf	0.0195717	0.767448	0.222	0	1	mature hair cell response
rab5ab	0.0195717	0.741875	0.222	0	1	mature hair cell response
ncl	0.0195844	-0.587737	0.384	0.55	1	mature hair cell response
si:dkey-7n6.2	0.0196656	0.624657	0.315	0.05	1	mature hair cell response
tmem47	0.0198512	-0.524307	0.037	0.15	1	mature hair cell response
nat16	0.0199914	0.356765	0.486	0.15	1	mature hair cell response
atp1b1a	0.0200173	-0.377187	0.694	0.8	1	mature hair cell response
si:ch211-235m3.10	0.0204732	0.755594	0.306	0.05	1	mature hair cell response
angptl4	0.0204934	-0.868237	0.065	0.2	1	mature hair cell response
ndufs6	0.020656	0.611902	0.463	0.15	1	mature hair cell response
fxr2	0.0208011	-0.703448	0.097	0.25	1	mature hair cell response
rps9	0.0209255	-0.336437	0.944	1	1	mature hair cell response
cib2	0.0210032	0.70585	0.31	0.05	1	mature hair cell response
dpp6b	0.0211805	0.869448	0.218	0	1	mature hair cell response
tmem59	0.0211805	0.853377	0.218	0	1	mature hair cell response
fut8a	0.0211805	0.832111	0.218	0	1	mature hair cell response
anapc16	0.0211805	0.773361	0.218	0	1	mature hair cell response
eif3s6ip	0.0211805	0.684065	0.218	0	1	mature hair cell response
hint1	0.021274	0.619274	0.472	0.15	1	mature hair cell response
anxa5a	0.0213767	0.51606	0.889	0.7	1	mature hair cell response
rbm4.3	0.0216734	0.679699	0.306	0.05	1	mature hair cell response
ash1l	0.0216735	0.695712	0.306	0.05	1	mature hair cell response
ndufs5	0.0217059	0.611392	0.454	0.15	1	mature hair cell response
her4.2.1	0.0219254	-0.473447	0.037	0.15	1	mature hair cell response
acadm	0.0220599	0.604041	0.389	0.1	1	mature hair cell response
h3f3b.1.1	0.0221508	0.63118	0.458	0.15	1	mature hair cell response
sars	0.0223061	-0.66797	0.185	0.35	1	mature hair cell response
cpeb4b	0.0223634	0.386158	0.704	0.35	1	mature hair cell response
mt-nd3	0.0223923	0.386002	0.958	0.85	1	mature hair cell response
atf4b	0.0224243	-0.350331	0.699	0.8	1	mature hair cell response
bcl2l1	0.0224725	-0.510704	0.037	0.15	1	mature hair cell response
si:dkey-26c10.5	0.0226773	0.702647	0.306	0.05	1	mature hair cell response
si:ch73-1a9.3	0.0229113	0.830323	0.213	0	1	mature hair cell response
zc3h4	0.0229113	0.825234	0.213	0	1	mature hair cell response
ttc7a	0.0229113	0.824497	0.213	0	1	mature hair cell response
cremb	0.0229113	0.792873	0.213	0	1	mature hair cell response
mrpl30	0.0229113	0.734758	0.213	0	1	mature hair cell response
sparc	0.0229768	-0.497874	0.157	0.35	1	mature hair cell response
fscn2b	0.0229785	0.683314	0.375	0.1	1	mature hair cell response
pdha1a	0.0232447	0.553484	0.31	0.05	1	mature hair cell response
rbfox2	0.0234565	0.604964	0.306	0.05	1	mature hair cell response
ptp4a1	0.0235666	0.758478	0.5	0.2	1	mature hair cell response
eef1g	0.0240999	-0.513577	0.782	0.8	1	mature hair cell response
rpl23	0.0242751	-0.280459	0.963	0.95	1	mature hair cell response
ilf3b	0.0244674	0.67359	0.375	0.1	1	mature hair cell response
gadd45ga	0.0246786	-1.11828	0.431	0.55	1	mature hair cell response
cotl1	0.0247331	0.634683	0.38	0.1	1	mature hair cell response
map2	0.0247726	0.672188	0.208	0	1	mature hair cell response
lipf	0.0247726	0.776612	0.208	0	1	mature hair cell response
ppig	0.0247726	0.741651	0.208	0	1	mature hair cell response
fam168b	0.0247726	0.740886	0.208	0	1	mature hair cell response
cyfip2	0.0247726	0.740597	0.208	0	1	mature hair cell response
glyr1	0.0247726	0.721268	0.208	0	1	mature hair cell response
ucp2	0.0250628	0.978313	0.352	0.1	1	mature hair cell response
hsbp1a	0.0255245	0.693251	0.296	0.05	1	mature hair cell response
id1	0.025586	-0.737755	0.171	0.35	1	mature hair cell response
tjap1	0.0258807	0.662486	0.301	0.05	1	mature hair cell response
wbp2	0.0261033	0.654658	0.296	0.05	1	mature hair cell response
twf2b	0.0262999	0.44524	0.861	0.55	1	mature hair cell response
dydc2	0.0263301	-0.612584	0.042	0.15	1	mature hair cell response
safb	0.0266933	0.646941	0.296	0.05	1	mature hair cell response
srsf2a	0.0266933	0.643136	0.296	0.05	1	mature hair cell response
fgf10b	0.0267737	0.867712	0.204	0	1	mature hair cell response
arhgef7a	0.0267737	0.793727	0.204	0	1	mature hair cell response
ptmab	0.0267953	-0.604272	0.625	0.75	1	mature hair cell response
ISCU (1 of many)	0.0269653	0.556204	0.458	0.15	1	mature hair cell response
rnf111	0.0271397	-0.672676	0.069	0.2	1	mature hair cell response
eif5b	0.0272746	0.592526	0.375	0.1	1	mature hair cell response
ak3	0.0275721	-0.862716	0.042	0.15	1	mature hair cell response
eya4	0.0276975	0.476439	0.375	0.1	1	mature hair cell response
ddx3xb	0.0277685	0.525831	0.454	0.15	1	mature hair cell response
ppp2r1ba	0.027908	0.546733	0.296	0.05	1	mature hair cell response
rpl39	0.0280775	0.259518	0.981	1	1	mature hair cell response
sumo2b	0.0281436	0.622689	0.292	0.05	1	mature hair cell response
rpf2	0.0282118	-0.546668	0.042	0.15	1	mature hair cell response
krtcap2	0.0282118	-0.554953	0.042	0.15	1	mature hair cell response
cnbpb	0.0284349	0.52626	0.63	0.3	1	mature hair cell response
bcl2l10	0.028533	0.456921	0.296	0.05	1	mature hair cell response
ndufb7	0.0285554	0.619581	0.435	0.15	1	mature hair cell response
mych	0.0287832	-0.748438	0.245	0.4	1	mature hair cell response
ap2s1	0.0289243	0.693884	0.199	0	1	mature hair cell response
scaf1	0.0289243	0.721244	0.199	0	1	mature hair cell response
ap1m2	0.0289243	0.708829	0.199	0	1	mature hair cell response
mrpl12	0.0289243	0.687829	0.199	0	1	mature hair cell response
tssc4	0.0289243	0.683212	0.199	0	1	mature hair cell response
cplx2l	0.0289243	0.668462	0.199	0	1	mature hair cell response
rspry1	0.0295297	-0.576862	0.042	0.15	1	mature hair cell response
ndufb4	0.029912	0.51784	0.62	0.3	1	mature hair cell response
zgc:194578	0.030329	0.665445	0.287	0.05	1	mature hair cell response
tspan13b	0.0307048	0.600981	0.551	0.25	1	mature hair cell response
zfand5b	0.0311788	-0.60953	0.241	0.4	1	mature hair cell response
lsr	0.0312349	0.718585	0.194	0	1	mature hair cell response
si:dkey-201i24.3	0.031235	0.775652	0.194	0	1	mature hair cell response
ide	0.031235	0.708835	0.194	0	1	mature hair cell response
si:ch211-212o1.2	0.031235	0.705655	0.194	0	1	mature hair cell response
si:dkey-78l4.14	0.031235	0.686219	0.194	0	1	mature hair cell response
CR753886.1	0.031235	0.664446	0.194	0	1	mature hair cell response
atp6ap2	0.0314434	0.518988	0.458	0.15	1	mature hair cell response
gnaia	0.0314634	-0.685854	0.074	0.2	1	mature hair cell response
tpd52l1	0.0314772	0.560486	0.444	0.15	1	mature hair cell response
akap9	0.0319123	0.613289	0.361	0.1	1	mature hair cell response
hmgb1b	0.0324887	0.637153	0.282	0.05	1	mature hair cell response
atoh1a	0.0327623	0.629325	0.287	0.05	1	mature hair cell response
cxcl18b	0.0330582	-1.02339	0.042	0.15	1	mature hair cell response
rps28	0.0333451	0.316427	0.954	0.85	1	mature hair cell response
frya	0.0335691	0.597101	0.361	0.1	1	mature hair cell response
selenoj	0.0337169	0.748479	0.19	0	1	mature hair cell response
scg5	0.0337169	0.72284	0.19	0	1	mature hair cell response
tmem126a	0.0337169	0.637409	0.19	0	1	mature hair cell response
psma5	0.0337169	0.621698	0.19	0	1	mature hair cell response
cep350	0.0337697	-0.820463	0.074	0.2	1	mature hair cell response
ccnl1a	0.034018	-0.637425	0.384	0.5	1	mature hair cell response
metap2b	0.0340302	0.635252	0.278	0.05	1	mature hair cell response
anp32a	0.0342589	0.547675	0.366	0.1	1	mature hair cell response
ndufs3	0.0344073	0.603797	0.278	0.05	1	mature hair cell response
psmb4	0.034601	0.277215	0.287	0.05	1	mature hair cell response
synrg	0.0346036	0.420301	0.366	0.1	1	mature hair cell response
ewsr1a	0.0346036	0.545002	0.366	0.1	1	mature hair cell response
CU694197.1	0.034788	0.66275	0.278	0.05	1	mature hair cell response
chchd6b	0.034788	0.638136	0.278	0.05	1	mature hair cell response
ndufa10	0.0348931	0.579537	0.282	0.05	1	mature hair cell response
zgc:171927	0.0348931	0.541161	0.282	0.05	1	mature hair cell response
sdhb	0.0355105	0.362005	0.532	0.2	1	mature hair cell response
eif3d	0.0356092	0.498416	0.444	0.15	1	mature hair cell response
got2b	0.0359518	0.644766	0.278	0.05	1	mature hair cell response
bach1b	0.0363131	-0.659581	0.069	0.2	1	mature hair cell response
zgc:113162	0.036382	0.871038	0.185	0	1	mature hair cell response
prpf38b	0.036382	0.687525	0.185	0	1	mature hair cell response
ppme1	0.036382	0.680552	0.185	0	1	mature hair cell response
kdm5bb	0.036382	0.66979	0.185	0	1	mature hair cell response
srp54	0.036382	0.653926	0.185	0	1	mature hair cell response
creb3l3l	0.036382	0.653294	0.185	0	1	mature hair cell response
capza1a	0.036382	0.64995	0.185	0	1	mature hair cell response
psma4	0.0364469	0.425703	0.282	0.05	1	mature hair cell response
elob.1	0.0364469	0.372794	0.282	0.05	1	mature hair cell response
nfe2l2a	0.0367344	0.448055	0.366	0.1	1	mature hair cell response
wrb	0.036746	0.553998	0.278	0.05	1	mature hair cell response
gnb1a	0.0369612	0.581714	0.426	0.15	1	mature hair cell response
tmem258	0.036977	0.557556	0.431	0.15	1	mature hair cell response
rps3	0.0371144	-0.336913	0.833	0.85	1	mature hair cell response
cdc26	0.0374996	-0.650373	0.074	0.2	1	mature hair cell response
zgc:158463	0.0376106	-0.559958	0.556	0.65	1	mature hair cell response
sall3b	0.0377147	0.719575	0.269	0.05	1	mature hair cell response
ewsr1b	0.0377147	0.654724	0.269	0.05	1	mature hair cell response
mrpl57	0.0381741	0.615455	0.347	0.1	1	mature hair cell response
strn3	0.0382661	0.554822	0.273	0.05	1	mature hair cell response
ndufa3	0.0387431	0.536481	0.769	0.45	1	mature hair cell response
msmo1	0.0388183	-0.618925	0.074	0.2	1	mature hair cell response
btg1	0.039179	-0.410636	0.491	0.65	1	mature hair cell response
si:ch211-232b12.5	0.039243	0.703739	0.181	0	1	mature hair cell response
kmt2e	0.0392431	0.653262	0.181	0	1	mature hair cell response
scocb	0.0392431	0.652738	0.181	0	1	mature hair cell response
ywhah	0.0392431	0.643651	0.181	0	1	mature hair cell response
myo18ab	0.0392431	0.642022	0.181	0	1	mature hair cell response
cyp1d1	0.0392431	0.6241	0.181	0	1	mature hair cell response
psma6a	0.0392431	0.62081	0.181	0	1	mature hair cell response
glrx5	0.0392431	0.607782	0.181	0	1	mature hair cell response
atp6v1h	0.0392431	0.589574	0.181	0	1	mature hair cell response
rbmx	0.0393361	0.577358	0.347	0.1	1	mature hair cell response
si:ch211-198a12.6	0.0394052	0.571708	0.269	0.05	1	mature hair cell response
mt2	0.0394924	-1.06777	0.074	0.2	1	mature hair cell response
ndufa11	0.0398377	0.627296	0.269	0.05	1	mature hair cell response
rab11a	0.0398971	-0.872635	0.213	0.35	1	mature hair cell response
rnd3a	0.0401763	-0.580179	0.074	0.2	1	mature hair cell response
sh2d4bb	0.0404018	0.597758	0.273	0.05	1	mature hair cell response
ranbp9	0.0404018	0.519332	0.273	0.05	1	mature hair cell response
idh2	0.040471	0.450454	0.505	0.2	1	mature hair cell response
ndrg3b	0.0407912	0.50938	0.435	0.15	1	mature hair cell response
si:ch211-214j24.10	0.0412462	-0.527915	0.25	0.4	1	mature hair cell response
hnrnpa1a	0.041431	-0.525193	0.046	0.15	1	mature hair cell response
jag1b	0.041431	-0.537325	0.046	0.15	1	mature hair cell response
bicdl2	0.041431	-0.560553	0.046	0.15	1	mature hair cell response
man1a2	0.041431	-0.604858	0.046	0.15	1	mature hair cell response
tgfb1a	0.0418645	-0.554308	0.046	0.15	1	mature hair cell response
arl8ba	0.0423025	-0.506999	0.046	0.15	1	mature hair cell response
si:dkey-172h23.2	0.0423139	0.677986	0.176	0	1	mature hair cell response
pkp3b	0.0423139	0.677085	0.176	0	1	mature hair cell response
mtch2	0.042314	0.674009	0.176	0	1	mature hair cell response
rdh12	0.042314	0.673466	0.176	0	1	mature hair cell response
cd99l2	0.042314	0.670306	0.176	0	1	mature hair cell response
wsb1	0.042314	0.665346	0.176	0	1	mature hair cell response
si:dkey-239h2.3	0.042314	0.646531	0.176	0	1	mature hair cell response
lyrm4	0.042314	0.636861	0.176	0	1	mature hair cell response
meaf6	0.042314	0.614096	0.176	0	1	mature hair cell response
si:dkey-112e7.2	0.042314	0.609629	0.176	0	1	mature hair cell response
otub1a	0.042314	0.603743	0.176	0	1	mature hair cell response
snx6	0.042314	0.602418	0.176	0	1	mature hair cell response
sinhcafl	0.042314	0.589778	0.176	0	1	mature hair cell response
selenos	0.042314	0.547018	0.176	0	1	mature hair cell response
histh1l	0.0429497	0.893806	0.255	0.05	1	mature hair cell response
necap1	0.0434449	0.54603	0.269	0.05	1	mature hair cell response
zgc:86598	0.043613	0.620219	0.259	0.05	1	mature hair cell response
atp1a3b	0.0440361	0.370584	0.931	0.7	1	mature hair cell response
etv5a	0.0442664	0.613813	0.343	0.1	1	mature hair cell response
aco2	0.0447037	0.590862	0.343	0.1	1	mature hair cell response
zgc:111986	0.0451981	-0.573801	0.454	0.55	1	mature hair cell response
hagh	0.0455486	0.633071	0.259	0.05	1	mature hair cell response
pik3r6a	0.0456093	0.678376	0.171	0	1	mature hair cell response
ahcyl1	0.0456093	0.663858	0.171	0	1	mature hair cell response
emc6	0.0456093	0.652	0.171	0	1	mature hair cell response
prkag2a	0.0456093	0.636162	0.171	0	1	mature hair cell response
stc2a	0.0456093	0.611176	0.171	0	1	mature hair cell response
ppp1caa	0.0456093	0.588215	0.171	0	1	mature hair cell response
golga1	0.0456093	0.586457	0.171	0	1	mature hair cell response
gsk3ab	0.0456093	0.556817	0.171	0	1	mature hair cell response
hcn5	0.0456499	0.498578	0.611	0.3	1	mature hair cell response
psmb7	0.0457776	0.545811	0.421	0.15	1	mature hair cell response
ctsla	0.0458822	-0.58491	0.491	0.6	1	mature hair cell response
nfyc	0.0463635	0.673586	0.255	0.05	1	mature hair cell response
rps15	0.0465016	-0.293968	0.972	0.95	1	mature hair cell response
rpl3	0.0466839	0.326421	0.847	0.6	1	mature hair cell response
rpl29	0.0469249	0.319958	0.898	0.8	1	mature hair cell response
cd9b	0.0472423	-0.569188	0.111	0.25	1	mature hair cell response
mrpl20	0.0475127	-0.663818	0.116	0.25	1	mature hair cell response
socs3b	0.0475127	-0.753378	0.116	0.25	1	mature hair cell response
arrdc3b	0.0478023	-0.626331	0.079	0.2	1	mature hair cell response
srsf3b	0.0478751	0.494287	0.347	0.1	1	mature hair cell response
ccnl1b	0.0483589	-0.693395	0.12	0.25	1	mature hair cell response
cct2.1	0.0484148	0.624689	0.255	0.05	1	mature hair cell response
sec11a	0.0485877	0.544223	0.259	0.05	1	mature hair cell response
h3f3b.1.2	0.0488173	0.345712	0.694	0.4	1	mature hair cell response
atp6v1c2	0.0488532	-0.70007	0.116	0.25	1	mature hair cell response
crtac1a	0.0491449	0.919099	0.167	0	1	mature hair cell response
trim36	0.0491449	0.70214	0.167	0	1	mature hair cell response
map1lc3b	0.0491449	0.671896	0.167	0	1	mature hair cell response
zdhhc15a	0.0491449	0.668526	0.167	0	1	mature hair cell response
si:ch211-231f6.6	0.0491449	0.633127	0.167	0	1	mature hair cell response
mid1ip1b	0.0491449	0.627224	0.167	0	1	mature hair cell response
lysmd2	0.0491449	0.611355	0.167	0	1	mature hair cell response
dpysl5a	0.0491449	0.604632	0.167	0	1	mature hair cell response
si:ch211-258f14.2	0.0491449	0.592364	0.167	0	1	mature hair cell response
tmem256	0.0491449	0.588165	0.167	0	1	mature hair cell response
pithd1	0.0491449	0.562881	0.167	0	1	mature hair cell response
idh3a	0.0491449	0.55834	0.167	0	1	mature hair cell response
dcun1d5	0.0491449	0.557012	0.167	0	1	mature hair cell response
smpx	0.0497574	0.496685	0.343	0.1	1	mature hair cell response
eif5	0.0498116	-0.586365	0.407	0.5	1	mature hair cell response
peli1a	0.0526807	-0.566748	0.079	0.2	1	mature hair cell response
ndufb2	0.0527599	0.371616	0.477	0.2	1	mature hair cell response
vgll4b	0.0529374	0.597794	0.162	0	1	mature hair cell response
tmem56b	0.0529374	0.572278	0.162	0	1	mature hair cell response
myo15b	0.0529375	0.716591	0.162	0	1	mature hair cell response
mef2cb	0.0529375	0.64745	0.162	0	1	mature hair cell response
copa	0.0529375	0.627808	0.162	0	1	mature hair cell response
nnt	0.0529375	0.627422	0.162	0	1	mature hair cell response
dclk1a	0.0529375	0.619622	0.162	0	1	mature hair cell response
atpaf2	0.0529375	0.612325	0.162	0	1	mature hair cell response
pcloa	0.0529375	0.596904	0.162	0	1	mature hair cell response
dmxl2	0.0529375	0.580999	0.162	0	1	mature hair cell response
fbrsl1	0.0529375	0.565758	0.162	0	1	mature hair cell response
golga7	0.0529375	0.562748	0.162	0	1	mature hair cell response
ccser2a	0.0529375	0.547354	0.162	0	1	mature hair cell response
ube4b	0.0529375	0.537432	0.162	0	1	mature hair cell response
cpox	0.0529375	0.525931	0.162	0	1	mature hair cell response
bdnf	0.0530686	0.425567	0.505	0.2	1	mature hair cell response
pfkpa	0.0534139	0.539704	0.329	0.1	1	mature hair cell response
pfkfb3	0.0536831	-0.760745	0.194	0.35	1	mature hair cell response
shisa2a	0.0540265	-0.432617	0.046	0.15	1	mature hair cell response
f11r.1	0.0542849	-0.394103	0.449	0.6	1	mature hair cell response
rbx1	0.0543664	0.418322	0.634	0.3	1	mature hair cell response
BX284638.1	0.0544462	-0.571059	0.051	0.15	1	mature hair cell response
psma8	0.0550313	0.453986	0.255	0.05	1	mature hair cell response
prdx1	0.0551664	0.568818	0.514	0.25	1	mature hair cell response
rab2a	0.055184	0.55908	0.389	0.15	1	mature hair cell response
stag2b	0.055234	0.552441	0.245	0.05	1	mature hair cell response
syncrip	0.0553202	0.500152	0.551	0.25	1	mature hair cell response
supt16h	0.0555043	-0.599772	0.051	0.15	1	mature hair cell response
gpx2	0.0558394	0.424188	0.824	0.6	1	mature hair cell response
nop56	0.056032	-0.986291	0.222	0.35	1	mature hair cell response
pgam1b	0.0566286	0.541398	0.25	0.05	1	mature hair cell response
tcp11l2	0.0570055	0.713544	0.157	0	1	mature hair cell response
rheb	0.0570055	0.651421	0.157	0	1	mature hair cell response
hnrnpl	0.0570055	0.615224	0.157	0	1	mature hair cell response
smim15	0.0570055	0.604651	0.157	0	1	mature hair cell response
uck2a	0.0570055	0.597319	0.157	0	1	mature hair cell response
timm8b	0.0570055	0.582766	0.157	0	1	mature hair cell response
hspa4b	0.0570055	0.557009	0.157	0	1	mature hair cell response
cry1bb	0.0570055	0.552806	0.157	0	1	mature hair cell response
si:ch211-114c12.2	0.0570055	0.536654	0.157	0	1	mature hair cell response
pgd	0.0570055	0.53265	0.157	0	1	mature hair cell response
kif1aa	0.0571178	0.409518	0.736	0.45	1	mature hair cell response
timm23a	0.0576287	-0.676324	0.125	0.25	1	mature hair cell response
st13	0.0576719	-0.527731	0.051	0.15	1	mature hair cell response
mapre3b	0.0576719	-0.572925	0.051	0.15	1	mature hair cell response
skp1	0.0583093	0.402633	0.616	0.3	1	mature hair cell response
slc38a2	0.0584149	-0.714266	0.333	0.45	1	mature hair cell response
c1qbp	0.0585283	0.490809	0.333	0.1	1	mature hair cell response
si:ch211-213a13.1	0.0587819	-0.49931	0.051	0.15	1	mature hair cell response
tomm5	0.0588767	0.543103	0.245	0.05	1	mature hair cell response
irx3a	0.0595028	0.532807	0.245	0.05	1	mature hair cell response
stat3	0.0599376	-0.631663	0.125	0.25	1	mature hair cell response
sorbs1	0.0601343	0.527166	0.245	0.05	1	mature hair cell response
csnk1db	0.0601344	0.491668	0.245	0.05	1	mature hair cell response
rbm4.2	0.0605089	0.479566	0.403	0.15	1	mature hair cell response
ppp1cb	0.0605089	0.347492	0.403	0.15	1	mature hair cell response
galnt11	0.0608713	0.531123	0.468	0.2	1	mature hair cell response
mif	0.0612861	0.525073	0.319	0.1	1	mature hair cell response
plch1	0.0613682	0.540445	0.153	0	1	mature hair cell response
strap	0.0613682	0.532463	0.153	0	1	mature hair cell response
ccdc9	0.0613683	0.642914	0.153	0	1	mature hair cell response
si:dkey-27p23.3	0.0613683	0.621775	0.153	0	1	mature hair cell response
ccar1	0.0613683	0.591233	0.153	0	1	mature hair cell response
plekho1b	0.0613683	0.586354	0.153	0	1	mature hair cell response
cbx3b	0.0613683	0.564648	0.153	0	1	mature hair cell response
sucla2	0.0613683	0.563295	0.153	0	1	mature hair cell response
lsm5	0.0613683	0.562287	0.153	0	1	mature hair cell response
etv4	0.0613683	0.559332	0.153	0	1	mature hair cell response
timm9	0.0613683	0.558271	0.153	0	1	mature hair cell response
mrpl35	0.0613683	0.532078	0.153	0	1	mature hair cell response
srsf4	0.0613683	0.522826	0.153	0	1	mature hair cell response
pygmb	0.0615953	0.304639	0.25	0.05	1	mature hair cell response
u2af2b	0.0615953	0.279938	0.25	0.05	1	mature hair cell response
mphosph8	0.0616696	0.440917	0.486	0.2	1	mature hair cell response
mdh2	0.0617584	0.337213	0.685	0.35	1	mature hair cell response
ctnnb2	0.0618896	-0.898452	0.176	0.3	1	mature hair cell response
atp5f1d	0.0619107	0.472931	0.685	0.45	1	mature hair cell response
si:dkey-88p24.11	0.0624368	-0.55992	0.083	0.2	1	mature hair cell response
btc	0.0630226	0.558705	0.542	0.25	1	mature hair cell response
uqcrc2a	0.0637831	0.390626	0.412	0.15	1	mature hair cell response
tnip1	0.0639989	-0.426619	0.421	0.55	1	mature hair cell response
kdm1a	0.0640418	0.45523	0.245	0.05	1	mature hair cell response
ppp2cb	0.0643319	0.481639	0.394	0.15	1	mature hair cell response
arl4d	0.0646007	-0.623142	0.051	0.15	1	mature hair cell response
cabp2b	0.064624	0.381625	0.917	0.75	1	mature hair cell response
rps16	0.0646536	-0.34103	0.903	1	1	mature hair cell response
pde4ba	0.0648258	0.566087	0.315	0.1	1	mature hair cell response
nfil3-5	0.0649137	0.416411	0.329	0.1	1	mature hair cell response
CU469577.1	0.0660468	0.551704	0.148	0	1	mature hair cell response
ak8	0.066047	0.654794	0.148	0	1	mature hair cell response
elovl4b	0.066047	0.651152	0.148	0	1	mature hair cell response
zgc:91910	0.066047	0.63518	0.148	0	1	mature hair cell response
matr3l1.1.1	0.066047	0.622414	0.148	0	1	mature hair cell response
ebf3a.1	0.066047	0.609201	0.148	0	1	mature hair cell response
baz2a	0.066047	0.596453	0.148	0	1	mature hair cell response
si:dkey-153k10.9	0.066047	0.581695	0.148	0	1	mature hair cell response
sec23b	0.066047	0.569793	0.148	0	1	mature hair cell response
ncoa5	0.066047	0.567694	0.148	0	1	mature hair cell response
tia1l	0.066047	0.54482	0.148	0	1	mature hair cell response
cdipt	0.066047	0.537522	0.148	0	1	mature hair cell response
rab11fip1a	0.066047	0.53721	0.148	0	1	mature hair cell response
tmem165	0.066047	0.523208	0.148	0	1	mature hair cell response
psmd9	0.066047	0.521956	0.148	0	1	mature hair cell response
commd3	0.066047	0.507855	0.148	0	1	mature hair cell response
mrpl18	0.066047	0.499644	0.148	0	1	mature hair cell response
idh3g	0.066047	0.497802	0.148	0	1	mature hair cell response
cstf3	0.066047	0.495988	0.148	0	1	mature hair cell response
si:dkey-180p18.9	0.066047	0.483725	0.148	0	1	mature hair cell response
timm13	0.066047	0.475233	0.148	0	1	mature hair cell response
ubl3a	0.0663396	0.550904	0.236	0.05	1	mature hair cell response
prkcdb	0.0664719	-0.655205	0.125	0.25	1	mature hair cell response
qars	0.0670404	0.482292	0.236	0.05	1	mature hair cell response
hmgb3b	0.0670405	0.547494	0.236	0.05	1	mature hair cell response
nfatc3a	0.0672672	0.405247	0.241	0.05	1	mature hair cell response
rpl5a	0.0678797	-0.396369	0.69	0.8	1	mature hair cell response
jund	0.0680452	-0.537795	0.616	0.65	1	mature hair cell response
ago3b	0.0683147	-0.503529	0.051	0.15	1	mature hair cell response
ddx3xa	0.0683424	0.279229	0.569	0.3	1	mature hair cell response
ndufb10	0.0683734	0.358652	0.412	0.15	1	mature hair cell response
anp32b	0.0684606	0.459556	0.236	0.05	1	mature hair cell response
ptpn1	0.0698459	-0.634672	0.088	0.2	1	mature hair cell response
TXN	0.0699695	-0.34336	0.653	0.7	1	mature hair cell response
coq10b	0.0701311	0.328229	0.463	0.2	1	mature hair cell response
u2surp	0.0706373	0.446874	0.236	0.05	1	mature hair cell response
clgn	0.0710642	0.614735	0.144	0	1	mature hair cell response
ift46	0.0710642	0.581233	0.144	0	1	mature hair cell response
clcn3	0.0710642	0.575694	0.144	0	1	mature hair cell response
ddost	0.0710642	0.56724	0.144	0	1	mature hair cell response
slc25a36a	0.0710642	0.548469	0.144	0	1	mature hair cell response
brk1	0.0710642	0.545906	0.144	0	1	mature hair cell response
erfl3	0.0710642	0.539072	0.144	0	1	mature hair cell response
sec62	0.0710642	0.537077	0.144	0	1	mature hair cell response
arcn1a	0.0710642	0.530746	0.144	0	1	mature hair cell response
txnl4a	0.0710642	0.523041	0.144	0	1	mature hair cell response
ppp2r5eb	0.0710642	0.507282	0.144	0	1	mature hair cell response
egln2	0.0710642	0.504821	0.144	0	1	mature hair cell response
zc3h15	0.0710642	0.50163	0.144	0	1	mature hair cell response
MRPS12	0.0710642	0.499189	0.144	0	1	mature hair cell response
tmed4	0.0710642	0.491011	0.144	0	1	mature hair cell response
loxhd1b	0.0711284	0.547888	0.231	0.05	1	mature hair cell response
eef1a1b	0.0720825	0.463449	0.394	0.15	1	mature hair cell response
six4b	0.0725614	0.454588	0.315	0.1	1	mature hair cell response
si:ch211-218o21.4	0.072821	0.519295	0.5	0.25	1	mature hair cell response
minos1	0.0729573	0.416683	0.653	0.35	1	mature hair cell response
tmbim4	0.0738869	0.50878	0.31	0.1	1	mature hair cell response
tm9sf2	0.0738869	0.478872	0.31	0.1	1	mature hair cell response
tescb	0.0738869	0.478015	0.31	0.1	1	mature hair cell response
spen	0.0740512	-0.586358	0.088	0.2	1	mature hair cell response
cers1	0.0740512	-0.776756	0.088	0.2	1	mature hair cell response
atp5pf	0.0747903	0.465374	0.718	0.45	1	mature hair cell response
coa6	0.0751609	0.348959	0.236	0.05	1	mature hair cell response
alas1	0.0752542	-0.742187	0.361	0.45	1	mature hair cell response
mb	0.0753316	-0.350053	0.5	0.65	1	mature hair cell response
sec22ba	0.075557	-0.566978	0.056	0.15	1	mature hair cell response
scarb2a	0.075557	-0.611662	0.056	0.15	1	mature hair cell response
fam228a	0.0759255	0.660869	0.306	0.1	1	mature hair cell response
arpp21	0.0760003	0.42626	0.315	0.1	1	mature hair cell response
hbegfa	0.0760982	0.372897	0.505	0.25	1	mature hair cell response
myef2	0.0764441	0.502331	0.139	0	1	mature hair cell response
slc7a11	0.0764443	0.669297	0.139	0	1	mature hair cell response
oxr1b	0.0764443	0.665461	0.139	0	1	mature hair cell response
osbp2	0.0764443	0.584935	0.139	0	1	mature hair cell response
caskb	0.0764443	0.575514	0.139	0	1	mature hair cell response
prkcsh	0.0764443	0.574064	0.139	0	1	mature hair cell response
csdc2a	0.0764443	0.567323	0.139	0	1	mature hair cell response
si:dkey-96l17.6	0.0764443	0.554456	0.139	0	1	mature hair cell response
ubac1	0.0764443	0.551543	0.139	0	1	mature hair cell response
amfra	0.0764443	0.545718	0.139	0	1	mature hair cell response
fbxo34	0.0764443	0.544239	0.139	0	1	mature hair cell response
enc1	0.0764443	0.540401	0.139	0	1	mature hair cell response
adipor1b	0.0764443	0.524847	0.139	0	1	mature hair cell response
brd3b	0.0764443	0.520605	0.139	0	1	mature hair cell response
maea	0.0764443	0.520357	0.139	0	1	mature hair cell response
gltpb	0.0764443	0.497139	0.139	0	1	mature hair cell response
mrps30	0.0764443	0.49657	0.139	0	1	mature hair cell response
fmr1	0.0764443	0.494913	0.139	0	1	mature hair cell response
znf346	0.0764443	0.492255	0.139	0	1	mature hair cell response
trafd1	0.0764443	0.479971	0.139	0	1	mature hair cell response
ube2ia	0.0764443	0.470054	0.139	0	1	mature hair cell response
mrpl47	0.0764443	0.455201	0.139	0	1	mature hair cell response
cnep1r1	0.0764443	0.454244	0.139	0	1	mature hair cell response
glod5	0.0772054	0.459092	0.384	0.15	1	mature hair cell response
tob1b	0.0773744	0.491872	0.495	0.25	1	mature hair cell response
si:ch211-278j3.3	0.0774094	-0.630249	0.134	0.25	1	mature hair cell response
ola1	0.0780932	0.45709	0.231	0.05	1	mature hair cell response
cirbpa	0.0782229	-0.288096	0.801	0.85	1	mature hair cell response
tuba8l	0.0782593	-0.53105	0.056	0.15	1	mature hair cell response
nedd8	0.0782593	-0.538449	0.056	0.15	1	mature hair cell response
fgf10a	0.0786472	0.533779	0.227	0.05	1	mature hair cell response
tob1a	0.0794703	0.422529	0.509	0.25	1	mature hair cell response
hdac1	0.08029	0.506782	0.227	0.05	1	mature hair cell response
AP3B2	0.0809119	0.452472	0.38	0.15	1	mature hair cell response
nfe2l3	0.0810398	-0.523827	0.056	0.15	1	mature hair cell response
tbc1d17	0.0810398	-0.558405	0.056	0.15	1	mature hair cell response
ifrd1	0.0811632	0.482267	0.37	0.15	1	mature hair cell response
iqsec1b	0.0817507	0.349392	0.56	0.25	1	mature hair cell response
arhgdia	0.0817805	0.382271	0.31	0.1	1	mature hair cell response
rps19	0.082005	-0.258241	0.972	1	1	mature hair cell response
lonrf1	0.0822137	0.649344	0.134	0	1	mature hair cell response
abhd4	0.0822139	0.577457	0.134	0	1	mature hair cell response
ube2g2	0.0822139	0.574325	0.134	0	1	mature hair cell response
si:dkeyp-75h12.2	0.0822139	0.571289	0.134	0	1	mature hair cell response
rabl6a	0.0822139	0.56348	0.134	0	1	mature hair cell response
wdr33	0.0822139	0.56236	0.134	0	1	mature hair cell response
fam207a	0.0822139	0.557438	0.134	0	1	mature hair cell response
CFAP77	0.0822139	0.550642	0.134	0	1	mature hair cell response
zgc:153018	0.0822139	0.542529	0.134	0	1	mature hair cell response
csnk1da	0.0822139	0.527149	0.134	0	1	mature hair cell response
lrpprc	0.0822139	0.508143	0.134	0	1	mature hair cell response
zgc:91890	0.0822139	0.503335	0.134	0	1	mature hair cell response
si:ch211-203d1.3	0.0822139	0.499946	0.134	0	1	mature hair cell response
idh3b	0.0822139	0.488243	0.134	0	1	mature hair cell response
wdr26b	0.0822139	0.486538	0.134	0	1	mature hair cell response
slc25a12	0.0822139	0.481281	0.134	0	1	mature hair cell response
cishb	0.0822139	0.474827	0.134	0	1	mature hair cell response
prdx4	0.0822139	0.462879	0.134	0	1	mature hair cell response
CU633999.2	0.0822139	0.459858	0.134	0	1	mature hair cell response
birc6	0.0822139	0.449381	0.134	0	1	mature hair cell response
insig1	0.0824598	-0.619463	0.056	0.15	1	mature hair cell response
klhl30	0.0826759	0.368493	0.384	0.15	1	mature hair cell response
fcho2	0.0832868	0.407271	0.31	0.1	1	mature hair cell response
ptcd3	0.0832868	0.369391	0.31	0.1	1	mature hair cell response
atp5l	0.0833241	0.44359	0.838	0.7	1	mature hair cell response
tardbpl	0.0833677	0.408814	0.38	0.15	1	mature hair cell response
dpy30	0.0833848	0.491489	0.222	0.05	1	mature hair cell response
paip2b	0.0840599	0.401164	0.394	0.15	1	mature hair cell response
ubap2a	0.084519	0.384354	0.227	0.05	1	mature hair cell response
zgc:162944	0.0848154	0.276962	0.31	0.1	1	mature hair cell response
tpt1	0.085113	-0.314746	0.819	0.85	1	mature hair cell response
papola	0.0853859	0.359785	0.227	0.05	1	mature hair cell response
tent4b	0.0855201	-0.70479	0.292	0.4	1	mature hair cell response
dnajc6	0.0862601	0.329259	0.227	0.05	1	mature hair cell response
gabarapl2	0.0865799	0.567135	0.218	0.05	1	mature hair cell response
sort1b	0.087154	0.394408	0.306	0.1	1	mature hair cell response
strbp	0.0877797	0.402075	0.222	0.05	1	mature hair cell response
si:dkey-67c22.2	0.0877797	0.393421	0.222	0.05	1	mature hair cell response
rab7a	0.0878539	-0.534741	0.093	0.2	1	mature hair cell response
hspa4a	0.0880924	-0.66574	0.181	0.3	1	mature hair cell response
fgfbp1b.1	0.0884011	0.575941	0.13	0	1	mature hair cell response
arpc2	0.0884011	0.526646	0.13	0	1	mature hair cell response
TPGS1	0.0884013	0.447785	0.13	0	1	mature hair cell response
sart1	0.0884016	0.593225	0.13	0	1	mature hair cell response
si:dkey-288a3.2	0.0884016	0.578074	0.13	0	1	mature hair cell response
dync1li2	0.0884016	0.536562	0.13	0	1	mature hair cell response
tekt1	0.0884016	0.519398	0.13	0	1	mature hair cell response
tet2	0.0884016	0.514771	0.13	0	1	mature hair cell response
acat1	0.0884016	0.50757	0.13	0	1	mature hair cell response
nr2f1a	0.0884016	0.505495	0.13	0	1	mature hair cell response
SPATA48	0.0884016	0.503055	0.13	0	1	mature hair cell response
dbt	0.0884016	0.50302	0.13	0	1	mature hair cell response
xpo7	0.0884016	0.498248	0.13	0	1	mature hair cell response
gga1	0.0884016	0.498248	0.13	0	1	mature hair cell response
yipf3	0.0884016	0.498102	0.13	0	1	mature hair cell response
per1a	0.0884016	0.495877	0.13	0	1	mature hair cell response
sdhaf2	0.0884016	0.485767	0.13	0	1	mature hair cell response
ppid	0.0884016	0.483227	0.13	0	1	mature hair cell response
dnm1l	0.0884016	0.477369	0.13	0	1	mature hair cell response
mcts1	0.0884016	0.471624	0.13	0	1	mature hair cell response
cgna	0.0884016	0.470907	0.13	0	1	mature hair cell response
cnih1	0.0884016	0.468272	0.13	0	1	mature hair cell response
foxo3b	0.0884016	0.46725	0.13	0	1	mature hair cell response
bsdc1	0.0884016	0.409387	0.13	0	1	mature hair cell response
pdcd6ip	0.0885395	-0.597385	0.231	0.35	1	mature hair cell response
tp53inp1	0.0886807	0.417188	0.222	0.05	1	mature hair cell response
akirin2	0.0890742	-0.539757	0.093	0.2	1	mature hair cell response
ppp2r1bb	0.0892974	0.482542	0.218	0.05	1	mature hair cell response
ctbp2a	0.0895412	0.417404	0.301	0.1	1	mature hair cell response
CR352265.3	0.0895891	0.442249	0.222	0.05	1	mature hair cell response
cnrip1a	0.0895891	0.386261	0.222	0.05	1	mature hair cell response
actr1	0.0895891	0.373308	0.222	0.05	1	mature hair cell response
eif4e1c	0.0899994	0.491572	0.477	0.25	1	mature hair cell response
krt5	0.0902304	0.347368	0.5	0.25	1	mature hair cell response
pi4kb	0.0905049	0.402179	0.222	0.05	1	mature hair cell response
rps25	0.0913988	-0.265378	0.931	0.95	1	mature hair cell response
prkar1aa	0.0914285	0.322565	0.222	0.05	1	mature hair cell response
ndufa2	0.0916429	0.485054	0.431	0.2	1	mature hair cell response
hccsb	0.0917509	-0.686882	0.139	0.25	1	mature hair cell response
eif4bb	0.0923595	0.315264	0.222	0.05	1	mature hair cell response
smndc1	0.0927019	0.4871	0.213	0.05	1	mature hair cell response
csnk2b	0.0930047	0.420312	0.37	0.15	1	mature hair cell response
setb	0.0936573	-0.685845	0.236	0.35	1	mature hair cell response
tsr1	0.0942673	-0.675253	0.06	0.15	1	mature hair cell response
jpt1b	0.0945909	0.301213	0.375	0.15	1	mature hair cell response
sgk1	0.0948198	-0.538532	0.287	0.4	1	mature hair cell response
map2k2a	0.0950381	0.477471	0.125	0	1	mature hair cell response
kif1b	0.0950381	0.449094	0.125	0	1	mature hair cell response
cplx2	0.0950384	0.543172	0.125	0	1	mature hair cell response
ncor2	0.0950384	0.535878	0.125	0	1	mature hair cell response
r3hdm1	0.0950384	0.51211	0.125	0	1	mature hair cell response
slc4a10a	0.0950384	0.508013	0.125	0	1	mature hair cell response
usp33	0.0950384	0.503866	0.125	0	1	mature hair cell response
cadm4	0.0950384	0.502371	0.125	0	1	mature hair cell response
ccdc120	0.0950384	0.494866	0.125	0	1	mature hair cell response
adnpa	0.0950384	0.477608	0.125	0	1	mature hair cell response
ankef1a	0.0950384	0.475016	0.125	0	1	mature hair cell response
skor1b	0.0950384	0.472733	0.125	0	1	mature hair cell response
pdcd5	0.0950384	0.467238	0.125	0	1	mature hair cell response
fibpa	0.0950384	0.464915	0.125	0	1	mature hair cell response
psmb5	0.0950384	0.463515	0.125	0	1	mature hair cell response
gtf2f1	0.0950384	0.46096	0.125	0	1	mature hair cell response
ubap2l	0.0950384	0.454874	0.125	0	1	mature hair cell response
spata18	0.0950384	0.451226	0.125	0	1	mature hair cell response
cdc5l	0.0950384	0.450376	0.125	0	1	mature hair cell response
fkbp1b	0.0950384	0.435487	0.125	0	1	mature hair cell response
cyp3c1	0.0950384	0.434312	0.125	0	1	mature hair cell response
zgc:101858	0.0950384	0.430029	0.125	0	1	mature hair cell response
sephs2	0.0950384	0.413958	0.125	0	1	mature hair cell response
rps13	0.0950953	0.31926	0.958	0.8	1	mature hair cell response
relb	0.0951204	-0.527221	0.324	0.45	1	mature hair cell response
pabpc1b	0.0955964	0.451728	0.213	0.05	1	mature hair cell response
slmapa	0.0958232	-0.553082	0.06	0.15	1	mature hair cell response
col19a1.1	0.0958232	-0.668937	0.06	0.15	1	mature hair cell response
emb	0.0958886	0.410408	0.449	0.2	1	mature hair cell response
meig1	0.0960839	0.369291	0.389	0.15	1	mature hair cell response
cyc1	0.0961024	0.437954	0.491	0.25	1	mature hair cell response
ezrb	0.0962735	-0.643235	0.097	0.2	1	mature hair cell response
PDE3B	0.0965771	0.461655	0.213	0.05	1	mature hair cell response
plpbp	0.0973996	-0.568384	0.06	0.15	1	mature hair cell response
usp7	0.0978639	0.319198	0.218	0.05	1	mature hair cell response
jupa	0.0980474	0.406116	0.509	0.25	1	mature hair cell response
eif2s1b	0.0985629	0.459895	0.213	0.05	1	mature hair cell response
pbld2	0.0985629	0.45937	0.213	0.05	1	mature hair cell response
eef1b2	0.0988379	-0.540314	0.704	0.65	1	mature hair cell response
max	0.0988512	0.36976	0.296	0.1	1	mature hair cell response
rab1ab	0.0990359	0.383599	0.454	0.2	1	mature hair cell response
nfkbiaa	0.0992611	-1.09389	0.315	0.4	1	mature hair cell response
marcksl1b	0.099643	-0.529913	0.088	0.2	1	mature hair cell response
sap18	0.100243	0.476203	0.208	0.05	1	mature hair cell response
zgc:158258	0.100243	0.462945	0.208	0.05	1	mature hair cell response
tmem167a	0.100581	0.400348	0.213	0.05	1	mature hair cell response
adh5	0.100615	-0.540057	0.06	0.15	1	mature hair cell response
eef1a1a	0.100632	0.338018	0.296	0.1	1	mature hair cell response
rpl32	0.100633	-0.250294	0.94	0.9	1	mature hair cell response
cox6b1	0.10099	0.411697	0.435	0.2	1	mature hair cell response
pclob	0.101325	0.497822	0.421	0.2	1	mature hair cell response
myt1a	0.101602	0.396788	0.213	0.05	1	mature hair cell response
ppp4r4	0.101602	0.368364	0.213	0.05	1	mature hair cell response
eml2	0.101909	0.366205	0.375	0.15	1	mature hair cell response
zgc:162200	0.102158	0.504279	0.12	0	1	mature hair cell response
ssu72	0.102158	0.475501	0.12	0	1	mature hair cell response
mdm2	0.102158	0.601045	0.12	0	1	mature hair cell response
srd5a2a	0.102158	0.569315	0.12	0	1	mature hair cell response
dnah5	0.102158	0.541779	0.12	0	1	mature hair cell response
whrna	0.102158	0.531928	0.12	0	1	mature hair cell response
cylda	0.102158	0.528144	0.12	0	1	mature hair cell response
aup1	0.102158	0.499974	0.12	0	1	mature hair cell response
gdpd5b	0.102158	0.498852	0.12	0	1	mature hair cell response
ik	0.102158	0.490009	0.12	0	1	mature hair cell response
mgrn1b	0.102158	0.479876	0.12	0	1	mature hair cell response
puf60b	0.102158	0.471497	0.12	0	1	mature hair cell response
gys1	0.102158	0.47088	0.12	0	1	mature hair cell response
psmc2	0.102158	0.470527	0.12	0	1	mature hair cell response
rbm19	0.102158	0.470511	0.12	0	1	mature hair cell response
tmem33	0.102158	0.467684	0.12	0	1	mature hair cell response
kmt2a	0.102158	0.466751	0.12	0	1	mature hair cell response
eif4e3	0.102158	0.463774	0.12	0	1	mature hair cell response
apex1	0.102158	0.461938	0.12	0	1	mature hair cell response
sarnp	0.102158	0.460413	0.12	0	1	mature hair cell response
mlx	0.102158	0.459402	0.12	0	1	mature hair cell response
rpusd4	0.102158	0.459282	0.12	0	1	mature hair cell response
tnksb	0.102158	0.45573	0.12	0	1	mature hair cell response
gtf2a1	0.102158	0.45542	0.12	0	1	mature hair cell response
ncor1	0.102158	0.453099	0.12	0	1	mature hair cell response
MED9	0.102158	0.451431	0.12	0	1	mature hair cell response
ankrd13c	0.102158	0.45036	0.12	0	1	mature hair cell response
atpv0e2	0.102158	0.447389	0.12	0	1	mature hair cell response
hcfc1b	0.102158	0.446361	0.12	0	1	mature hair cell response
gadd45gip1	0.102158	0.445443	0.12	0	1	mature hair cell response
nhsl1a	0.102158	0.444246	0.12	0	1	mature hair cell response
bag1	0.102158	0.43983	0.12	0	1	mature hair cell response
mia3	0.102158	0.434248	0.12	0	1	mature hair cell response
gtf2h5	0.102158	0.431987	0.12	0	1	mature hair cell response
scaf11	0.102158	0.422162	0.12	0	1	mature hair cell response
bbs5	0.102158	0.40752	0.12	0	1	mature hair cell response
tfcp2	0.102158	0.395549	0.12	0	1	mature hair cell response
clic4	0.102158	0.389345	0.12	0	1	mature hair cell response
ppm1la	0.102253	-0.519078	0.06	0.15	1	mature hair cell response
trip12	0.102632	0.411966	0.213	0.05	1	mature hair cell response
higd2a	0.102632	0.350878	0.213	0.05	1	mature hair cell response
si:ch211-195b13.1	0.103017	0.394556	0.569	0.3	1	mature hair cell response
ube2v1	0.10362	0.360754	0.444	0.2	1	mature hair cell response
ywhaqb	0.104037	-0.481085	0.644	0.65	1	mature hair cell response
akap8l	0.105207	0.384633	0.292	0.1	1	mature hair cell response
arpc3	0.106127	0.438468	0.287	0.1	1	mature hair cell response
arl5a	0.106533	0.441222	0.208	0.05	1	mature hair cell response
cyp27c1	0.106681	0.639006	0.269	0.1	1	mature hair cell response
hnrpkl	0.107255	0.467067	0.204	0.05	1	mature hair cell response
hmgn7	0.10732	0.256613	0.523	0.25	1	mature hair cell response
rbm39b	0.107611	0.41	0.208	0.05	1	mature hair cell response
si:dkey-188i13.11	0.107611	0.403146	0.208	0.05	1	mature hair cell response
atp5pd	0.107696	0.321062	0.769	0.5	1	mature hair cell response
atp5if1a	0.107958	0.272658	0.366	0.15	1	mature hair cell response
psmc5	0.108698	0.385127	0.208	0.05	1	mature hair cell response
gstm.1	0.109451	0.513051	0.204	0.05	1	mature hair cell response
ube2na	0.109794	0.359709	0.208	0.05	1	mature hair cell response
znf827	0.109798	0.465938	0.116	0	1	mature hair cell response
hsd17b10	0.109798	0.436904	0.116	0	1	mature hair cell response
araf	0.109798	0.380404	0.116	0	1	mature hair cell response
mrpl38	0.109798	0.36345	0.116	0	1	mature hair cell response
pole4	0.109798	0.545469	0.116	0	1	mature hair cell response
dctn4	0.109798	0.490544	0.116	0	1	mature hair cell response
pik3c2a	0.109798	0.481013	0.116	0	1	mature hair cell response
dytn	0.109798	0.479711	0.116	0	1	mature hair cell response
myo15aa	0.109798	0.476909	0.116	0	1	mature hair cell response
zfr2	0.109798	0.476206	0.116	0	1	mature hair cell response
dock9b	0.109798	0.47299	0.116	0	1	mature hair cell response
unc119b	0.109798	0.462239	0.116	0	1	mature hair cell response
blcap	0.109798	0.461884	0.116	0	1	mature hair cell response
faf1	0.109798	0.46156	0.116	0	1	mature hair cell response
dpm1	0.109798	0.458706	0.116	0	1	mature hair cell response
nfil3	0.109798	0.458089	0.116	0	1	mature hair cell response
DYNC2H1	0.109798	0.453862	0.116	0	1	mature hair cell response
kif3a	0.109798	0.451829	0.116	0	1	mature hair cell response
acadsb	0.109798	0.450559	0.116	0	1	mature hair cell response
sart3	0.109798	0.44827	0.116	0	1	mature hair cell response
hibadhb	0.109798	0.446468	0.116	0	1	mature hair cell response
slitrk4	0.109798	0.444752	0.116	0	1	mature hair cell response
mrps34	0.109798	0.444578	0.116	0	1	mature hair cell response
si:ch211-196c10.15	0.109798	0.442724	0.116	0	1	mature hair cell response
ufsp2	0.109798	0.442515	0.116	0	1	mature hair cell response
tmem53	0.109798	0.44082	0.116	0	1	mature hair cell response
si:ch211-22i13.2	0.109798	0.432405	0.116	0	1	mature hair cell response
rhot1a	0.109798	0.430723	0.116	0	1	mature hair cell response
hnrnpm	0.109798	0.430661	0.116	0	1	mature hair cell response
akap1a	0.109798	0.42402	0.116	0	1	mature hair cell response
si:dkey-28e7.3	0.109798	0.423409	0.116	0	1	mature hair cell response
si:ch211-284b7.3	0.109798	0.420109	0.116	0	1	mature hair cell response
acad8	0.109798	0.413936	0.116	0	1	mature hair cell response
cse1l	0.109798	0.413152	0.116	0	1	mature hair cell response
ddt	0.109798	0.407644	0.116	0	1	mature hair cell response
ezra	0.109798	0.403226	0.116	0	1	mature hair cell response
zranb2	0.109798	0.40168	0.116	0	1	mature hair cell response
vps26c	0.109798	0.395648	0.116	0	1	mature hair cell response
nap1l4a	0.109798	0.393229	0.116	0	1	mature hair cell response
chd6	0.109798	0.387735	0.116	0	1	mature hair cell response
kdm2ba	0.109798	0.380411	0.116	0	1	mature hair cell response
igsf9a	0.109934	0.460275	0.282	0.1	1	mature hair cell response
cdv3	0.110025	0.496279	0.468	0.25	1	mature hair cell response
im:7152348	0.110769	-0.516596	0.06	0.15	1	mature hair cell response
spag7	0.110898	0.302259	0.208	0.05	1	mature hair cell response
dnaja3a	0.111229	-0.507053	0.097	0.2	1	mature hair cell response
cited4a	0.111364	-0.552313	0.139	0.25	1	mature hair cell response
idh1	0.112011	0.314071	0.208	0.05	1	mature hair cell response
psma6b	0.112011	0.310461	0.208	0.05	1	mature hair cell response
rnasekb	0.112164	0.369381	0.704	0.45	1	mature hair cell response
id2a	0.112406	0.38222	0.352	0.15	1	mature hair cell response
ppp5c	0.112675	-0.482382	0.097	0.2	1	mature hair cell response
ywhae2	0.112899	0.382599	0.282	0.1	1	mature hair cell response
atp6v0d1	0.112913	0.302432	0.287	0.1	1	mature hair cell response
eif2s2	0.112926	0.381714	0.417	0.2	1	mature hair cell response
rnf2	0.113132	0.300429	0.208	0.05	1	mature hair cell response
zswim5	0.113399	0.462229	0.282	0.1	1	mature hair cell response
camk2g2	0.11362	0.501498	0.412	0.2	1	mature hair cell response
smarca4a	0.113949	0.418467	0.204	0.05	1	mature hair cell response
lhfpl5a	0.114679	0.453814	0.606	0.4	1	mature hair cell response
lamp2	0.115013	-0.648659	0.144	0.25	1	mature hair cell response
trib1	0.115096	0.374599	0.204	0.05	1	mature hair cell response
st3gal1l	0.115096	0.341537	0.204	0.05	1	mature hair cell response
ndufb9	0.115824	0.522659	0.273	0.1	1	mature hair cell response
hmgn3	0.117965	0.295997	0.287	0.1	1	mature hair cell response
relt	0.11798	0.345657	0.282	0.1	1	mature hair cell response
brd3a	0.117997	0.475504	0.111	0	1	mature hair cell response
si:dkey-234h16.7	0.117997	0.421493	0.111	0	1	mature hair cell response
srsf1b	0.117998	0.535077	0.111	0	1	mature hair cell response
tbc1d16	0.117998	0.509358	0.111	0	1	mature hair cell response
cobl	0.117998	0.502083	0.111	0	1	mature hair cell response
rprma	0.117998	0.498185	0.111	0	1	mature hair cell response
cyp39a1	0.117998	0.464557	0.111	0	1	mature hair cell response
tmcc3	0.117998	0.461787	0.111	0	1	mature hair cell response
khsrp	0.117998	0.450867	0.111	0	1	mature hair cell response
rad23b	0.117998	0.443307	0.111	0	1	mature hair cell response
atp6v1c1b	0.117998	0.435354	0.111	0	1	mature hair cell response
pfkpb	0.117998	0.431886	0.111	0	1	mature hair cell response
timm8a	0.117998	0.429799	0.111	0	1	mature hair cell response
arhgef6	0.117998	0.419386	0.111	0	1	mature hair cell response
hmgcl	0.117998	0.4151	0.111	0	1	mature hair cell response
ptenb	0.117998	0.414866	0.111	0	1	mature hair cell response
syncripl	0.117998	0.408117	0.111	0	1	mature hair cell response
zgc:113691	0.117998	0.399281	0.111	0	1	mature hair cell response
mlf2	0.117998	0.39248	0.111	0	1	mature hair cell response
desi1a	0.117998	0.386717	0.111	0	1	mature hair cell response
rbm25b	0.117998	0.386614	0.111	0	1	mature hair cell response
dohh	0.117998	0.384619	0.111	0	1	mature hair cell response
prpf19	0.117998	0.355239	0.111	0	1	mature hair cell response
rtca	0.120345	-0.610273	0.139	0.25	1	mature hair cell response
rbm8a	0.120941	-0.415726	0.5	0.55	1	mature hair cell response
eif4a3	0.120991	-0.542396	0.194	0.3	1	mature hair cell response
foxp4	0.121443	0.515556	0.194	0.05	1	mature hair cell response
psmd1	0.121943	-0.558769	0.065	0.15	1	mature hair cell response
kifc3	0.122172	0.35234	0.282	0.1	1	mature hair cell response
pfn2	0.122675	-0.587537	0.31	0.4	1	mature hair cell response
tomm6	0.122897	0.402884	0.347	0.15	1	mature hair cell response
cfap45	0.123797	-0.566798	0.065	0.15	1	mature hair cell response
ahr2	0.123797	-0.622948	0.065	0.15	1	mature hair cell response
h2afvb	0.123903	0.355873	0.356	0.15	1	mature hair cell response
gpr156	0.124292	0.405515	0.199	0.05	1	mature hair cell response
pcdh7a	0.124311	0.344566	0.282	0.1	1	mature hair cell response
psmd7	0.125314	-0.625374	0.153	0.25	1	mature hair cell response
ankrd11	0.125413	0.342716	0.278	0.1	1	mature hair cell response
snu13b	0.125531	0.385078	0.199	0.05	1	mature hair cell response
asap1b	0.125531	0.306802	0.199	0.05	1	mature hair cell response
rcan1a	0.125672	-0.507294	0.065	0.15	1	mature hair cell response
atp6v1aa	0.126156	0.29629	0.431	0.2	1	mature hair cell response
nfkbib	0.12623	-0.442759	0.19	0.3	1	mature hair cell response
eif3k	0.12648	0.333253	0.282	0.1	1	mature hair cell response
ccnt2b	0.126779	0.308258	0.199	0.05	1	mature hair cell response
si:ch73-50f9.4	0.126802	0.385123	0.106	0	1	mature hair cell response
abcb5	0.126802	0.501907	0.106	0	1	mature hair cell response
tbx2b	0.126802	0.491482	0.106	0	1	mature hair cell response
prdm1a	0.126802	0.471614	0.106	0	1	mature hair cell response
AL808129.1	0.126802	0.467162	0.106	0	1	mature hair cell response
si:ch211-98n17.5	0.126802	0.461377	0.106	0	1	mature hair cell response
chrnb1	0.126802	0.456164	0.106	0	1	mature hair cell response
naa15a	0.126802	0.445052	0.106	0	1	mature hair cell response
ube2e2	0.126802	0.4435	0.106	0	1	mature hair cell response
ywhag2	0.126802	0.433479	0.106	0	1	mature hair cell response
chrac1	0.126802	0.426903	0.106	0	1	mature hair cell response
picalmb	0.126802	0.426482	0.106	0	1	mature hair cell response
zdhhc2	0.126802	0.426373	0.106	0	1	mature hair cell response
cap2	0.126802	0.419807	0.106	0	1	mature hair cell response
dcaf7	0.126802	0.415773	0.106	0	1	mature hair cell response
pacsin1b	0.126802	0.415028	0.106	0	1	mature hair cell response
trim105	0.126802	0.412087	0.106	0	1	mature hair cell response
homezb	0.126802	0.409495	0.106	0	1	mature hair cell response
cfap126	0.126802	0.40735	0.106	0	1	mature hair cell response
rrm2b	0.126802	0.406058	0.106	0	1	mature hair cell response
txn2	0.126802	0.404908	0.106	0	1	mature hair cell response
rnf8	0.126802	0.404439	0.106	0	1	mature hair cell response
mrpl42	0.126802	0.4011	0.106	0	1	mature hair cell response
bag6	0.126802	0.400746	0.106	0	1	mature hair cell response
mfap1	0.126802	0.3968	0.106	0	1	mature hair cell response
si:ch211-238n5.4	0.126802	0.391949	0.106	0	1	mature hair cell response
si:ch211-253p2.2	0.126802	0.389415	0.106	0	1	mature hair cell response
pigbos1	0.126802	0.385755	0.106	0	1	mature hair cell response
lyrm2	0.126802	0.380373	0.106	0	1	mature hair cell response
ddx42	0.126802	0.37814	0.106	0	1	mature hair cell response
matr3l1.1	0.126802	0.375444	0.106	0	1	mature hair cell response
zgc:158803	0.126802	0.374024	0.106	0	1	mature hair cell response
dennd5b	0.126802	0.371932	0.106	0	1	mature hair cell response
atf7ip	0.126802	0.371271	0.106	0	1	mature hair cell response
cdc14aa	0.126802	0.366817	0.106	0	1	mature hair cell response
tuba8l3	0.127247	0.576112	0.19	0.05	1	mature hair cell response
sh2d4ba	0.12768	0.439773	0.194	0.05	1	mature hair cell response
arl3	0.127681	0.451248	0.194	0.05	1	mature hair cell response
ostc	0.128037	0.297256	0.199	0.05	1	mature hair cell response
grinab	0.128233	-0.553716	0.102	0.2	1	mature hair cell response
PAXBP1	0.128327	-0.724262	0.106	0.2	1	mature hair cell response
atp6v1ba	0.128674	0.355472	0.491	0.25	1	mature hair cell response
lasp1	0.129555	-0.471803	0.144	0.25	1	mature hair cell response
afdna	0.129844	0.35208	0.273	0.1	1	mature hair cell response
uqcc3	0.130244	0.405519	0.194	0.05	1	mature hair cell response
nkap	0.131541	0.38946	0.194	0.05	1	mature hair cell response
spcs3	0.132847	0.373508	0.194	0.05	1	mature hair cell response
srp9	0.132847	0.300682	0.194	0.05	1	mature hair cell response
amph	0.13323	0.366295	0.278	0.1	1	mature hair cell response
atp6ap1a	0.133259	0.397339	0.273	0.1	1	mature hair cell response
sept8a	0.133396	-0.469366	0.065	0.15	1	mature hair cell response
gramd2aa	0.133777	0.439025	0.19	0.05	1	mature hair cell response
lmo1	0.133777	0.421179	0.19	0.05	1	mature hair cell response
cd164l2	0.133858	-0.406012	0.102	0.2	1	mature hair cell response
stip1	0.134115	-0.621226	0.153	0.25	1	mature hair cell response
cst3	0.135384	-0.460618	0.065	0.15	1	mature hair cell response
si:dkey-91i10.2	0.135384	-0.465314	0.065	0.15	1	mature hair cell response
psmc6	0.135491	0.304739	0.194	0.05	1	mature hair cell response
sdhc	0.135532	0.338985	0.278	0.1	1	mature hair cell response
myo15ab	0.136259	0.44491	0.102	0	1	mature hair cell response
frmd4ba	0.136259	0.33478	0.102	0	1	mature hair cell response
auts2b	0.136259	0.504577	0.102	0	1	mature hair cell response
dbpb	0.136259	0.501588	0.102	0	1	mature hair cell response
klf13	0.136259	0.496295	0.102	0	1	mature hair cell response
arrdc1a	0.136259	0.485065	0.102	0	1	mature hair cell response
med19b	0.136259	0.470013	0.102	0	1	mature hair cell response
gpr108	0.136259	0.465615	0.102	0	1	mature hair cell response
slit2	0.136259	0.448789	0.102	0	1	mature hair cell response
cnot3a	0.136259	0.442906	0.102	0	1	mature hair cell response
klf5l	0.136259	0.432258	0.102	0	1	mature hair cell response
luc7l3	0.136259	0.430594	0.102	0	1	mature hair cell response
dda1	0.136259	0.42421	0.102	0	1	mature hair cell response
trappc11	0.136259	0.421367	0.102	0	1	mature hair cell response
pcnp	0.136259	0.415522	0.102	0	1	mature hair cell response
ube2ib	0.136259	0.412301	0.102	0	1	mature hair cell response
mob3a	0.136259	0.409599	0.102	0	1	mature hair cell response
otub1b	0.136259	0.408307	0.102	0	1	mature hair cell response
cnot2	0.136259	0.408073	0.102	0	1	mature hair cell response
uchl3	0.136259	0.403959	0.102	0	1	mature hair cell response
sdf2l1	0.136259	0.403235	0.102	0	1	mature hair cell response
rps6kal	0.136259	0.396764	0.102	0	1	mature hair cell response
sfswap	0.136259	0.388642	0.102	0	1	mature hair cell response
zgc:112982	0.136259	0.385257	0.102	0	1	mature hair cell response
ifrd2	0.136259	0.383986	0.102	0	1	mature hair cell response
exoc1	0.136259	0.383216	0.102	0	1	mature hair cell response
psmb10	0.136259	0.383127	0.102	0	1	mature hair cell response
acsl3b	0.136259	0.381783	0.102	0	1	mature hair cell response
lrriq1	0.136259	0.378766	0.102	0	1	mature hair cell response
pomgnt1	0.136259	0.378566	0.102	0	1	mature hair cell response
ppm1bb	0.136259	0.376494	0.102	0	1	mature hair cell response
g3bp2	0.136259	0.37266	0.102	0	1	mature hair cell response
tmem63ba	0.136259	0.372637	0.102	0	1	mature hair cell response
crybg1b	0.136259	0.371356	0.102	0	1	mature hair cell response
acaca	0.136259	0.355871	0.102	0	1	mature hair cell response
cth	0.136259	0.35083	0.102	0	1	mature hair cell response
znf622	0.136259	0.3495	0.102	0	1	mature hair cell response
CU929259.1	0.136259	0.338057	0.102	0	1	mature hair cell response
kpna5	0.136259	0.336846	0.102	0	1	mature hair cell response
gatad2ab	0.136259	0.329403	0.102	0	1	mature hair cell response
pank2	0.136259	0.318176	0.102	0	1	mature hair cell response
stt3b	0.136828	0.288743	0.194	0.05	1	mature hair cell response
fam13b	0.136886	-0.519482	0.199	0.3	1	mature hair cell response
kifl	0.137817	0.456371	0.19	0.05	1	mature hair cell response
ckbb	0.138186	0.295693	0.838	0.75	1	mature hair cell response
chtopa	0.138514	0.352458	0.347	0.15	1	mature hair cell response
sf3a1	0.139185	0.353424	0.19	0.05	1	mature hair cell response
pmp22b	0.139427	-0.58095	0.065	0.15	1	mature hair cell response
wbp2nl	0.140142	0.426038	0.185	0.05	1	mature hair cell response
tollip	0.140331	0.35532	0.269	0.1	1	mature hair cell response
polr2a	0.140999	-0.415148	0.144	0.25	1	mature hair cell response
sem1	0.142184	-0.56055	0.481	0.5	1	mature hair cell response
ier2a	0.142483	-0.643348	0.144	0.25	1	mature hair cell response
epha2a	0.142951	0.391348	0.185	0.05	1	mature hair cell response
cry1ba	0.143961	0.441614	0.259	0.1	1	mature hair cell response
skia	0.143978	0.298326	0.269	0.1	1	mature hair cell response
tomm7	0.144047	0.31011	0.347	0.15	1	mature hair cell response
sat1a.2	0.144216	0.616795	0.815	1	1	mature hair cell response
aldh6a1	0.145231	0.35245	0.264	0.1	1	mature hair cell response
eif4ebp1	0.146791	0.474969	0.181	0.05	1	mature hair cell response
rpz2	0.1469	-0.492483	0.069	0.15	1	mature hair cell response
pinx1	0.147659	-0.785347	0.111	0.2	1	mature hair cell response
eif3i	0.147698	0.284945	0.269	0.1	1	mature hair cell response
nbr1b	0.148697	0.316589	0.185	0.05	1	mature hair cell response
rps15a	0.148872	-0.347353	0.917	0.85	1	mature hair cell response
si:dkey-16l2.17	0.150161	0.339096	0.185	0.05	1	mature hair cell response
xirp2a	0.150219	0.25883	0.269	0.1	1	mature hair cell response
clstn1	0.151552	0.391498	0.264	0.1	1	mature hair cell response
gadd45ab	0.151569	-0.578397	0.106	0.2	1	mature hair cell response
dctn3	0.153122	0.332138	0.185	0.05	1	mature hair cell response
sphk2	0.153143	-0.49124	0.153	0.25	1	mature hair cell response
fbxl3a	0.153219	-0.437317	0.069	0.15	1	mature hair cell response
myclb	0.154223	0.473222	0.181	0.05	1	mature hair cell response
myo6b	0.154601	0.29852	0.333	0.15	1	mature hair cell response
ranbp1	0.154601	-0.554256	0.111	0.2	1	mature hair cell response
man1a1	0.155444	0.372501	0.264	0.1	1	mature hair cell response
mindy4b	0.155744	0.366776	0.181	0.05	1	mature hair cell response
cux1a	0.155744	0.344304	0.181	0.05	1	mature hair cell response
hnrnpaba	0.155939	-0.37585	0.532	0.6	1	mature hair cell response
KIF2A	0.156126	0.280193	0.185	0.05	1	mature hair cell response
mt-nd5	0.157259	-0.492527	0.417	0.5	1	mature hair cell response
tmeff2b	0.157275	0.356373	0.181	0.05	1	mature hair cell response
si:dkeyp-121d4.3	0.157546	-0.528762	0.069	0.15	1	mature hair cell response
wu:fj16a03	0.157546	-0.724883	0.069	0.15	1	mature hair cell response
lonrf1l	0.158333	0.384809	0.444	0.25	1	mature hair cell response
higd1a	0.158437	-0.618221	0.458	0.5	1	mature hair cell response
eif4g2a	0.158818	0.356919	0.181	0.05	1	mature hair cell response
reep5	0.160284	0.365597	0.505	0.3	1	mature hair cell response
zgc:92818	0.161513	0.429309	0.176	0.05	1	mature hair cell response
iscub	0.161766	0.278537	0.421	0.2	1	mature hair cell response
keap1a	0.161964	-0.447826	0.069	0.15	1	mature hair cell response
si:ch73-46j18.5	0.162183	0.318306	0.259	0.1	1	mature hair cell response
si:ch211-284k5.2	0.162799	-0.318413	0.347	0.45	1	mature hair cell response
sorcs2	0.163454	0.314946	0.264	0.1	1	mature hair cell response
rca2.1	0.163516	0.325422	0.181	0.05	1	mature hair cell response
kdm4b	0.163516	0.30846	0.181	0.05	1	mature hair cell response
leng8	0.165105	0.307393	0.181	0.05	1	mature hair cell response
gars	0.165105	0.306786	0.181	0.05	1	mature hair cell response
spock3	0.165476	-0.592516	0.111	0.2	1	mature hair cell response
mapre1b	0.166373	0.328728	0.255	0.1	1	mature hair cell response
arglu1a	0.167947	0.358789	0.176	0.05	1	mature hair cell response
aurkaip1	0.167947	-0.493546	0.157	0.25	1	mature hair cell response
si:ch211-147a11.3	0.169127	0.459458	0.171	0.05	1	mature hair cell response
myl12.1	0.170592	0.417671	0.241	0.1	1	mature hair cell response
fam3c	0.170813	0.300609	0.333	0.15	1	mature hair cell response
pfdn6	0.171236	0.351141	0.176	0.05	1	mature hair cell response
sipa1l2	0.171236	0.315241	0.176	0.05	1	mature hair cell response
emc10	0.171236	0.313505	0.176	0.05	1	mature hair cell response
etf1b	0.172143	-0.4984	0.329	0.4	1	mature hair cell response
si:dkey-266m15.7	0.172898	0.32022	0.176	0.05	1	mature hair cell response
spg7	0.172898	0.31037	0.176	0.05	1	mature hair cell response
eif4a1a	0.173505	0.379571	0.509	0.3	1	mature hair cell response
trib3	0.173987	-0.523459	0.199	0.3	1	mature hair cell response
ccng2	0.174572	0.322364	0.176	0.05	1	mature hair cell response
si:ch211-68a17.7	0.174572	0.305115	0.176	0.05	1	mature hair cell response
helz	0.175811	-0.512327	0.116	0.2	1	mature hair cell response
tent5ba	0.175968	-0.652607	0.074	0.15	1	mature hair cell response
etfa	0.176212	0.338124	0.324	0.15	1	mature hair cell response
serbp1b	0.176259	0.274418	0.176	0.05	1	mature hair cell response
cltca	0.177013	0.296316	0.602	0.35	1	mature hair cell response
ak2	0.177506	-0.596218	0.287	0.35	1	mature hair cell response
fosl2	0.178297	-0.8524	0.074	0.15	1	mature hair cell response
tnrc6a	0.178712	-0.444507	0.31	0.4	1	mature hair cell response
gtpbp1	0.179465	0.319109	0.245	0.1	1	mature hair cell response
ipo7	0.180617	-0.351132	0.329	0.4	1	mature hair cell response
waca	0.180899	0.288418	0.25	0.1	1	mature hair cell response
mrpl52	0.181039	0.315034	0.171	0.05	1	mature hair cell response
eif5a2	0.181568	-0.711071	0.282	0.35	1	mature hair cell response
prkar2aa	0.182256	-0.508726	0.157	0.25	1	mature hair cell response
leo1	0.183022	-0.546285	0.074	0.15	1	mature hair cell response
fnbp4	0.184554	0.32723	0.171	0.05	1	mature hair cell response
phb	0.184891	-0.390379	0.259	0.35	1	mature hair cell response
rtf1	0.18521	-0.495886	0.167	0.25	1	mature hair cell response
txlna	0.186128	-0.710951	0.12	0.2	1	mature hair cell response
chd9	0.186936	-0.663701	0.167	0.25	1	mature hair cell response
arid1ab	0.187841	-0.479939	0.074	0.15	1	mature hair cell response
si:dkey-17m8.1	0.18812	0.264179	0.171	0.05	1	mature hair cell response
hdlbpa	0.188558	-0.395546	0.208	0.3	1	mature hair cell response
gskip	0.188688	-0.563463	0.222	0.3	1	mature hair cell response
hadhb	0.189546	0.342443	0.167	0.05	1	mature hair cell response
ppp1r12a	0.191378	0.3159	0.167	0.05	1	mature hair cell response
naca	0.19177	-0.355746	0.773	0.75	1	mature hair cell response
antxr1c	0.192752	-0.434261	0.074	0.15	1	mature hair cell response
atp1b2a	0.195081	0.310191	0.167	0.05	1	mature hair cell response
echs1	0.195081	0.292996	0.167	0.05	1	mature hair cell response
rnf185	0.195081	0.282875	0.167	0.05	1	mature hair cell response
srrm1	0.196493	0.27301	0.463	0.25	1	mature hair cell response
caprin1a	0.196953	0.286522	0.167	0.05	1	mature hair cell response
ddx18	0.198224	-0.716863	0.12	0.2	1	mature hair cell response
mctp1a	0.19883	0.312445	0.315	0.15	1	mature hair cell response
cd82a	0.199243	-0.694067	0.171	0.25	1	mature hair cell response
lsm12b	0.199769	0.308471	0.463	0.25	1	mature hair cell response
atp1b2b	0.200158	0.482991	0.718	0.6	1	mature hair cell response
CU856520.1	0.200354	0.340404	0.162	0.05	1	mature hair cell response
fdx2	0.200734	0.252519	0.167	0.05	1	mature hair cell response
ctdspl3	0.200734	0.255646	0.167	0.05	1	mature hair cell response
fthl28	0.201157	-0.567244	0.157	0.25	1	mature hair cell response
jmjd1cb	0.201671	0.330339	0.319	0.15	1	mature hair cell response
dido1	0.202481	-0.7928	0.236	0.3	1	mature hair cell response
nfasca	0.203163	0.298599	0.241	0.1	1	mature hair cell response
tbc1d23	0.204539	-0.635359	0.079	0.15	1	mature hair cell response
khdrbs1a	0.205686	-0.478088	0.491	0.5	1	mature hair cell response
smyd2a	0.206184	0.308209	0.162	0.05	1	mature hair cell response
selenom	0.208155	0.319748	0.162	0.05	1	mature hair cell response
samm50	0.208155	0.312877	0.162	0.05	1	mature hair cell response
irf2bp2b	0.208322	0.31972	0.236	0.1	1	mature hair cell response
psmd6	0.208379	-0.48326	0.171	0.25	1	mature hair cell response
eef2l2	0.210137	0.380368	0.231	0.1	1	mature hair cell response
usp9	0.211731	0.262506	0.236	0.1	1	mature hair cell response
ncoa3	0.211755	0.351438	0.157	0.05	1	mature hair cell response
mthfd2	0.212341	-0.711155	0.236	0.3	1	mature hair cell response
bhlhe40	0.213371	0.467241	0.407	0.25	1	mature hair cell response
agr2	0.213674	-0.450383	0.208	0.3	1	mature hair cell response
zgc:174164	0.214149	0.270575	0.162	0.05	1	mature hair cell response
fthl31	0.21419	-0.406964	0.542	0.6	1	mature hair cell response
junbb	0.214528	-0.492987	0.157	0.25	1	mature hair cell response
pnn	0.214837	-0.465178	0.079	0.15	1	mature hair cell response
eef1db	0.21594	0.280516	0.454	0.25	1	mature hair cell response
p4hb	0.216022	-0.344917	0.074	0.15	1	mature hair cell response
mxi1	0.216174	0.269683	0.162	0.05	1	mature hair cell response
zmiz1a	0.217088	0.298117	0.231	0.1	1	mature hair cell response
cnbpa	0.217278	0.285764	0.31	0.15	1	mature hair cell response
ppib	0.217661	0.253544	0.384	0.2	1	mature hair cell response
crebbpb	0.217897	0.307586	0.157	0.05	1	mature hair cell response
pdhb	0.217897	0.298935	0.157	0.05	1	mature hair cell response
pvalb9	0.219006	0.69879	0.935	1	1	mature hair cell response
dlat	0.219972	0.309181	0.157	0.05	1	mature hair cell response
u2af1	0.222061	0.289527	0.157	0.05	1	mature hair cell response
wasla	0.224165	0.258974	0.157	0.05	1	mature hair cell response
FAM83G	0.226209	-0.602957	0.125	0.2	1	mature hair cell response
birc2	0.226283	0.278388	0.157	0.05	1	mature hair cell response
zgc:92313	0.228229	-0.502312	0.079	0.15	1	mature hair cell response
lpin1	0.230254	0.315359	0.153	0.05	1	mature hair cell response
fam214a	0.230958	-0.401202	0.12	0.2	1	mature hair cell response
tsc22d1	0.232983	-0.48145	0.176	0.25	1	mature hair cell response
pik3r3b	0.233675	0.395696	0.356	0.2	1	mature hair cell response
necap2	0.23464	0.348319	0.153	0.05	1	mature hair cell response
srsf6b	0.236855	0.295725	0.153	0.05	1	mature hair cell response
elavl1b	0.237104	-0.532085	0.13	0.2	1	mature hair cell response
rsl24d1	0.237444	-0.405407	0.361	0.4	1	mature hair cell response
zgc:100918	0.239997	-0.470396	0.083	0.15	1	mature hair cell response
mapk4	0.241011	0.358964	0.148	0.05	1	mature hair cell response
ndufs8a	0.241328	0.264296	0.153	0.05	1	mature hair cell response
tfg	0.241537	0.356878	0.606	0.4	1	mature hair cell response
ivns1abpa	0.243033	-0.427017	0.208	0.3	1	mature hair cell response
[truncated: 4,402 more rows]

## Sheet: Day 4 utricle responses
	p_val	avg_logFC	pct.1	pct.2	p_val_adj	Cell Type
[truncated: 6,533 more rows]
[truncated: 1 more columns]

[truncated: 2 more sheets: Day 5 utricle responses, Day 7 utricle responses]
