# Supplementary material for: A regulatory network of Sox and Six transcription factors initiate a cell fate transformation during hearing regeneration in adult zebrafish
Source: Cell Genom. 2022 Aug 22;2(9):100170. doi: 10.1016/j.xgen.2022.100170 (PMC9540346; doi:10.1016/j.xgen.2022.100170)
Supplement: Table S8. Gene module data generated using Monocle3, related to Figure 3 [file mmc9.xlsx]

## Sheet: README
Table S8 (related to Figure 3). We took all the genes that varied across the clusters produced by Monocle 3 (Figure 3A, bottom UMAP cluster) and grouped those with similar patterns of expression into gene modules (Figure 3C). We identified 9 co-expression modules in response to temporal changes in the hair cell regeneration program (Figure 3D; Table S8). Each tab contains one module and the GO te…
Files used for Monocle3 to generate modules:
DTR_S_filtered_feature_bc_matrix.h5
DTR_U_filtered_feature_bc_matrix.h5
Day4_DTR_S_filtered_feature_bc_matrix.h5
Day4_DTR_U_filtered_feature_bc_matrix.h5
Day5_DTR_S_filtered_feature_bc_matrix.h5
Day5_DTR_U_filtered_feature_bc_matrix.h5
Day7_DTR_S_filtered_feature_bc_matrix.h5
Day7_DTR_U_filtered_feature_bc_matrix.h5

## Sheet: 1
	id	Gene Symbol	module	supermodule	dim_1	dim_2		GO Term
3	ENSDARG00000045900	agbl5	1	1	2.57534	-1.61603		Bonferroni count:	4217
4	ENSDARG00000045898	si:ch211-152c2.3	1	1	2.21318	0.302631		GO biological process complete	Danio rerio - REFLIST (25698)	upload_1 (916)	upload_1 (expected)	upload_1 (over/under)	upload_1 (fold Enrichment)	upload_1 (P-value)
5	ENSDARG00000099313	naga	1	1	2.16425	1.95407		ATP synthesis coupled proton transport (GO:0015986)	21	13	0.75	+	17.37	1.75e-07
6	ENSDARG00000104018	mtpn	1	1	2.27491	-0.673797		energy coupled proton transport, down electrochemical gradient (GO:0015985)	21	13	0.75	+	17.37	1.75e-07
8	ENSDARG00000099129	phlda1	1	1	1.54782	0.81835		ATP biosynthetic process (GO:0006754)	26	14	0.93	+	15.11	1.26e-07
9	ENSDARG00000101813	nap1l1	1	1	2.29313	-1.23679		mitochondrial electron transport, NADH to ubiquinone (GO:0006120)	21	11	0.75	+	14.7	2.12e-05
10	ENSDARG00000107526	smkr1	1	1	3.31625	-1.1657		mitochondrial ATP synthesis coupled electron transport (GO:0042775)	48	24	1.71	+	14.03	3.97e-14
12	ENSDARG00000059043	ntf3	1	1	1.36907	1.10275		oxidative phosphorylation (GO:0006119)	63	31	2.25	+	13.8	9.49e-19
14	ENSDARG00000039346	ndufa5	1	1	3.55726	-1.24241		aerobic electron transport chain (GO:0019646)	47	23	1.68	+	13.73	2.76e-13
15	ENSDARG00000045858	tigarb	1	1	1.87892	-2.14123		ATP synthesis coupled electron transport (GO:0042773)	51	24	1.82	+	13.2	1.17e-13
20	ENSDARG00000009607	ccnc	1	1	3.86536	-0.670395		purine ribonucleoside triphosphate biosynthetic process (GO:0009206)	38	16	1.35	+	11.81	8.9e-08
21	ENSDARG00000068701	gpr85	1	1	0.911838	1.51771		purine nucleoside triphosphate biosynthetic process (GO:0009145)	38	16	1.35	+	11.81	8.9e-08
23	ENSDARG00000024874	dock4b	1	1	3.15901	0.508227		aerobic respiration (GO:0009060)	96	40	3.42	+	11.69	1.06e-22
25	ENSDARG00000002663	optn	1	1	1.56421	1.21245		electron transport chain (GO:0022900)	70	28	2.5	+	11.22	7.86e-15
33	ENSDARG00000045754	mettl25	1	1	2.65952	-1.3022		detection of mechanical stimulus involved in sensory perception (GO:0050974)	20	8	0.71	+	11.22	0.0136
42	ENSDARG00000045658	msrb3	1	1	2.08203	-0.886004		respiratory electron transport chain (GO:0022904)	66	26	2.35	+	11.05	1.76e-13
43	ENSDARG00000014361	tmbim4	1	1	2.14599	-0.869053		purine ribonucleoside triphosphate metabolic process (GO:0009205)	42	16	1.5	+	10.69	2.96e-07
44	ENSDARG00000017841	cand1	1	1	2.60966	-0.319		ATP metabolic process (GO:0046034)	133	50	4.74	+	10.55	2.76e-27
45	ENSDARG00000094646	dyrk2	1	1	0.867889	2.17439		cellular respiration (GO:0045333)	115	41	4.1	+	10	3.17e-21
46	ENSDARG00000045675	mdm1	1	1	3.60698	0.575329		purine nucleoside triphosphate metabolic process (GO:0009144)	46	16	1.64	+	9.76	8.91e-07
51	ENSDARG00000032919	chchd3a	1	1	2.6313	0.788486		ribonucleoside triphosphate biosynthetic process (GO:0009201)	47	16	1.68	+	9.55	1.16e-06
52	ENSDARG00000034823	copg2	1	1	2.55628	-3.26189		ribonucleoside triphosphate metabolic process (GO:0009199)	51	16	1.82	+	8.8	3.12e-06
58	ENSDARG00000019644	ldhba	1	1	3.23122	-1.69287		nucleoside triphosphate biosynthetic process (GO:0009142)	58	17	2.07	+	8.22	2.21e-06
59	ENSDARG00000045568	bcat1	1	1	1.39566	3.29502		proton transmembrane transport (GO:1902600)	72	21	2.57	+	8.18	2.23e-08
60	ENSDARG00000038386	ascl1a	1	1	1.39474	3.31065		energy derivation by oxidation of organic compounds (GO:0015980)	152	42	5.42	+	7.75	2.95e-18
62	ENSDARG00000004055	uhrf1bp1l	1	1	1.42207	3.20861		tricarboxylic acid cycle (GO:0006099)	33	9	1.18	+	7.65	0.0441
65	ENSDARG00000056152	fam3c	1	1	1.93924	0.0192778		nucleoside triphosphate metabolic process (GO:0009141)	69	17	2.46	+	6.91	2.08e-05
66	ENSDARG00000101236	cep83	1	1	3.02186	-1.04326		generation of precursor metabolites and energy (GO:0006091)	212	52	7.56	+	6.88	4e-21
68	ENSDARG00000061951	golgb1	1	1	2.9061	-0.199338		sensory perception of sound (GO:0007605)	56	13	2	+	6.51	0.00239
69	ENSDARG00000007523	kmt2e	1	1	0.955415	0.524487		sensory perception of mechanical stimulus (GO:0050954)	65	14	2.32	+	6.04	0.00194
70	ENSDARG00000045490	ndufb2	1	1	2.81514	0.832986		hair cell differentiation (GO:0035315)	59	12	2.1	+	5.71	0.0214
76	ENSDARG00000042469	ndufa12	1	1	3.21791	-1.54481		cytoskeleton-dependent intracellular transport (GO:0030705)	121	18	4.31	+	4.17	0.00608
77	ENSDARG00000032627	scyl2	1	1	1.63109	-2.36228		microtubule-based movement (GO:0007018)	231	28	8.23	+	3.4	0.000423
80	ENSDARG00000101908	rab3ip	1	1	1.67216	1.04008		mitochondrion organization (GO:0007005)	234	28	8.34	+	3.36	0.000539
82	ENSDARG00000105713	si:ch73-266f23.4	1	1	2.2252	-0.893399		purine ribonucleotide metabolic process (GO:0009150)	239	28	8.52	+	3.29	0.000801
84	ENSDARG00000100624	si:cabz01066312.1	1	1	2.60699	-0.0271442		purine nucleotide metabolic process (GO:0006163)	254	28	9.05	+	3.09	0.00246
86	ENSDARG00000043781	psmb10	1	1	3.23645	-0.618702		ribonucleotide metabolic process (GO:0009259)	258	28	9.2	+	3.04	0.00327
95	ENSDARG00000105355	LOC100331412; zgc:154164; LOC794549; LOC100150038; hist1h4l	1	1	1.55881	1.492		ribose phosphate metabolic process (GO:0019693)	265	28	9.45	+	2.96	0.00529
99	ENSDARG00000062752	mfap3l	1	1	2.49714	2.31549		purine-containing compound metabolic process (GO:0072521)	279	28	9.94	+	2.82	0.0132
101	ENSDARG00000079027	chsy1	1	1	2.62883	2.71498		nucleotide metabolic process (GO:0009117)	329	30	11.73	+	2.56	0.0479
116	ENSDARG00000007526	ndufs2	1	1	3.33983	-1.06559		carboxylic acid metabolic process (GO:0019752)	553	44	19.71	+	2.23	0.0144
124	ENSDARG00000036394	pop7	1	1	1.06038	-2.61565		oxoacid metabolic process (GO:0043436)	559	44	19.93	+	2.21	0.0161
129	ENSDARG00000069600	zgc:109889	1	1	1.39081	3.2721		protein-containing complex subunit organization (GO:0043933)	749	57	26.7	+	2.13	0.00144
130	ENSDARG00000074183	si:dkey-172j4.3	1	1	3.84351	0.938504		protein-containing complex assembly (GO:0065003)	653	48	23.28	+	2.06	0.0309
132	ENSDARG00000026842	acin1b	1	1	2.03707	0.325626		intracellular transport (GO:0046907)	928	66	33.08	+	2	0.00194
133	ENSDARG00000090568	mrpl52	1	1	3.35994	-1.24499		cellular localization (GO:0051641)	1494	99	53.25	+	1.86	4.37e-05
137	ENSDARG00000079281	tesk1b	1	1	1.76844	0.492008		establishment of localization in cell (GO:0051649)	1133	75	40.39	+	1.86	0.00398
142	ENSDARG00000056722	cd99l2	1	1	3.07141	0.979261		organonitrogen compound biosynthetic process (GO:1901566)	1083	71	38.6	+	1.84	0.0124
144	ENSDARG00000086222	nat16	1	1	1.7994	-0.211798		organic substance biosynthetic process (GO:1901576)	1803	108	64.27	+	1.68	0.00133
145	ENSDARG00000056803	ap1s1	1	1	2.09848	-0.942666		biosynthetic process (GO:0009058)	1848	110	65.87	+	1.67	0.00175
148	ENSDARG00000056741	senp3b	1	1	2.80267	-0.607748		cellular biosynthetic process (GO:0044249)	1740	100	62.02	+	1.61	0.0242
150	ENSDARG00000056648	ext2	1	1	2.29756	-0.566181		cellular metabolic process (GO:0044237)	6404	319	228.27	+	1.4	2.2e-07
152	ENSDARG00000034504	lmo1	1	1	3.31155	-0.519568		metabolic process (GO:0008152)	7184	339	256.07	+	1.32	2.68e-05
159	ENSDARG00000053499	isl2b	1	1	1.38515	1.10623		Unclassified (UNCLASSIFIED)	5973	166	212.91	-	0.78	0
163	ENSDARG00000018817	bdnf	1	1	1.19776	0.667426		biological regulation (GO:0065007)	10650	292	379.62	-	0.77	2.4e-05
166	ENSDARG00000069030	skor1a	1	1	1.56345	0.693828		regulation of biological process (GO:0050789)	9925	261	353.77	-	0.74	1.41e-06
170	ENSDARG00000003495	madd	1	1	3.55521	0.228867		regulation of cellular process (GO:0050794)	9515	243	339.16	-	0.72	1.55e-07
171	ENSDARG00000075800	calml4a	1	1	2.691	-0.326955		response to stimulus (GO:0050896)	5816	134	207.31	-	0.65	1.11e-05
174	ENSDARG00000076297	nfatc3a	1	1	2.37212	-2.08783		cellular response to stimulus (GO:0051716)	4762	95	169.74	-	0.56	1.2e-07
178	ENSDARG00000101076	irx3a	1	1	0.966318	0.890492		cell communication (GO:0007154)	4284	73	152.7	-	0.48	1.73e-10
179	ENSDARG00000026862	aktip	1	1	3.14686	0.730495		signaling (GO:0023052)	4240	71	151.13	-	0.47	9.22e-11
180	ENSDARG00000074319	sall1a	1	1	4.29567	0.302185		signal transduction (GO:0007165)	3957	61	141.05	-	0.43	1.01e-11
184	ENSDARG00000005315	celf1	1	1	2.0956	0.157191		immune response (GO:0006955)	653	4	23.28	-	0.17	0.00917
185	ENSDARG00000015385	ndufs3	1	1	4.00051	-0.164324		G protein-coupled receptor signaling pathway (GO:0007186)	1140	6	40.64	-	0.15	1.03e-07
186	ENSDARG00000019732	mtch2	1	1	1.04288	-2.59269
192	ENSDARG00000010021	grpel1	1	1	2.9788	-0.940751
193	ENSDARG00000036489	maf1b	1	1	2.67613	-0.437982
194	ENSDARG00000060027	nom1	1	1	4.63216	0.573413
196	ENSDARG00000098435	cdh8	1	1	1.63566	2.4929
197	ENSDARG00000101219	LOC103911411	1	1	3.01741	1.88103
201	ENSDARG00000007745	uqcrfs1	1	1	3.48811	-1.4909
202	ENSDARG00000103648	znf536	1	1	1.54506	1.70822
208	ENSDARG00000005840	got2b	1	1	3.17287	-1.30994
216	ENSDARG00000111785	trappc2l	1	1	2.93248	-1.70866
218	ENSDARG00000010250	nqo1	1	1	3.10546	0.576129
228	ENSDARG00000035544	etnppl	1	1	3.6571	-0.678226
237	ENSDARG00000102417	psmd7	1	1	1.64246	-1.98699
243	ENSDARG00000088100	kcnip4a	1	1	3.2783	-0.423822
245	ENSDARG00000006300	psmd9	1	1	3.12943	0.891303
246	ENSDARG00000098486	tollip	1	1	1.58817	0.857933
247	ENSDARG00000023495	ift74	1	1	4.50008	0.63774
251	ENSDARG00000112165	rabepk	1	1	2.03267	-0.0472026
259	ENSDARG00000041299	msi1a	1	1	3.09796	1.89886
260	ENSDARG00000104100	bmpr1ba	1	1	1.3944	3.32335
262	ENSDARG00000101104	fam111.1	1	1	2.49932	-0.564548
263	ENSDARG00000098330	spef2	1	1	1.20119	0.592184
265	ENSDARG00000068940	atp5meb	1	1	3.42479	-1.67545
270	ENSDARG00000027586	top3b	1	1	2.52382	-3.27727
276	ENSDARG00000016128	ap3m2	1	1	3.31217	0.457951
280	ENSDARG00000061968	myo1ha	1	1	3.46768	-0.318486
281	ENSDARG00000017115	kctd10	1	1	1.28458	1.46386
284	ENSDARG00000035596	si:ch211-191d15.2	1	1	2.33403	-1.21599
285	ENSDARG00000034138	shisa2a	1	1	1.54719	1.7496
289	ENSDARG00000058088	aifm1	1	1	3.34159	-1.54036
292	ENSDARG00000101039	zdhhc15a	1	1	3.45919	-0.370308
296	ENSDARG00000012387	pdha1a	1	1	4.04618	-2.70121
297	ENSDARG00000035560	capga	1	1	1.85354	1.46422
300	ENSDARG00000034534	atp6v1aa	1	1	3.26781	-1.47879
301	ENSDARG00000020621	ap1b1	1	1	1.9687	0.473996
304	ENSDARG00000056386	tmc1	1	1	1.47621	1.62344
307	ENSDARG00000020024	fam151b	1	1	2.11708	-1.12947
308	ENSDARG00000023958	rnf181	1	1	1.38624	0.16298
313	ENSDARG00000061486	dnah10	1	1	1.31139	0.572371
315	ENSDARG00000021948	tncb	1	1	1.92556	-0.0845299
320	ENSDARG00000035508	barhl1a	1	1	1.87188	-2.09621
321	ENSDARG00000068122	cfap77	1	1	3.20957	0.299799
323	ENSDARG00000011841	atp5l	1	1	3.36423	-1.57847
325	ENSDARG00000060978	atp2a3	1	1	1.42445	3.25724
326	ENSDARG00000035470	sh3glb2b	1	1	1.20757	-2.46509
327	ENSDARG00000078603	myo1hb	1	1	4.63226	0.579044
328	ENSDARG00000002949	ppp6c	1	1	0.897039	2.1642
329	ENSDARG00000030839	tescb	1	1	2.74024	0.0221774
331	ENSDARG00000103200	gpr107	1	1	3.34561	-1.01835
332	ENSDARG00000040248	crata	1	1	3.25887	-0.915279
337	ENSDARG00000060374	ttll11	1	1	1.82961	1.26378
343	ENSDARG00000035330	taf1	1	1	3.91801	1.17816
346	ENSDARG00000035324	hnrnpl	1	1	1.33109	0.744147
349	ENSDARG00000078911	zgc:163098	1	1	1.33356	0.913835
352	ENSDARG00000092354	si:ch211-284e13.6	1	1	2.91281	-0.368825
353	ENSDARG00000034307	chrne	1	1	1.42419	3.30175
354	ENSDARG00000034424	atp1b2b	1	1	2.96918	-0.504483
355	ENSDARG00000054574	znhit1	1	1	2.21025	-1.33564
358	ENSDARG00000052840	ndufs4	1	1	3.06974	-0.290257
359	ENSDARG00000059789	parp8	1	1	2.82478	0.105805
360	ENSDARG00000027109	zfr	1	1	2.41866	-0.489384
361	ENSDARG00000007720	sub1b	1	1	3.23569	-1.37496
362	ENSDARG00000035256	eef2l2	1	1	2.63621	0.461034
367	ENSDARG00000010248	wdr54	1	1	2.62921	0.780802
368	ENSDARG00000017571	mccc2	1	1	3.02034	-1.14803
371	ENSDARG00000104537	cox7c	1	1	3.49094	-1.38265
373	ENSDARG00000035198	gcnt4a	1	1	1.66582	-2.14301
374	ENSDARG00000095515	entr1	1	1	2.13078	-0.608501
379	ENSDARG00000033104	tmc2a	1	1	3.11538	-0.068291
381	ENSDARG00000035184	tmem150ab	1	1	3.39763	-0.285922
382	ENSDARG00000100296	pja2	1	1	2.52219	-3.24427
385	ENSDARG00000101743	gb:eh456644	1	1	3.37034	-0.191353
387	ENSDARG00000022340	ufc1	1	1	3.50187	-1.49761
388	ENSDARG00000075714	hoatz	1	1	3.24377	-0.928457
391	ENSDARG00000026454	mis12	1	1	1.41905	1.10207
392	ENSDARG00000032933	dtx2	1	1	1.899	0.870297
394	ENSDARG00000059583	rcc1l	1	1	2.02037	-0.174917
395	ENSDARG00000059553	sympk	1	1	1.15066	-1.87996
396	ENSDARG00000035133	pho	1	1	1.46199	-2.0119
406	ENSDARG00000059485	emb	1	1	3.08551	-0.275807
407	ENSDARG00000042534	rsrc2	1	1	1.0563	-2.63871
409	ENSDARG00000076888	ganaba	1	1	1.38818	3.31005
413	ENSDARG00000078348	tcf20	1	1	4.61094	0.571804
415	ENSDARG00000089602	si:dkey-217f16.1	1	1	1.43611	0.964729
419	ENSDARG00000113011	-	1	1	3.88191	1.1452
423	ENSDARG00000102822	pam16	1	1	3.10281	1.8251
424	ENSDARG00000104173	tufm	1	1	1.0565	-2.64112
427	ENSDARG00000098825	farsa	1	1	2.23937	-1.68173
429	ENSDARG00000098224	tlcd4b	1	1	0.605588	1.8321
433	ENSDARG00000028485	cabp5b	1	1	3.47627	-1.54764
435	ENSDARG00000057414	phb	1	1	2.21609	-1.09877
436	ENSDARG00000100990	nme3	1	1	1.68231	-1.97807
443	ENSDARG00000020847	atp6v0a1a	1	1	1.75482	-2.20729
448	ENSDARG00000028889	ndufb10	1	1	2.42778	-1.17651
450	ENSDARG00000074850	il12rb2l	1	1	1.81478	1.37921
455	ENSDARG00000099499	ndufa4a	1	1	3.04969	-1.04525
458	ENSDARG00000056008	atp5mc1	1	1	3.09087	-1.55299
460	ENSDARG00000006786	copz2	1	1	2.37089	-0.490197
461	ENSDARG00000025615	prr15la	1	1	1.55517	0.315266
464	ENSDARG00000031116	dnal4a	1	1	2.23571	1.82084
468	ENSDARG00000077361	bptf	1	1	2.62329	2.7131
475	ENSDARG00000013252	tmc5	1	1	2.47505	0.241048
479	ENSDARG00000018002	eci1	1	1	2.97026	-1.45228
488	ENSDARG00000054849	bcat2	1	1	2.15733	0.79045
495	ENSDARG00000077360	fthl30	1	1	3.1604	-1.01096
496	ENSDARG00000094210	fthl31	1	1	3.1665	-1.13225
497	ENSDARG00000073936	LOC100006428	1	1	3.55974	-0.973078
500	ENSDARG00000094836	si:ch211-195b15.8	1	1	1.44361	1.63533
502	ENSDARG00000027196	si:dkey-16l2.17	1	1	2.55377	1.39136
503	ENSDARG00000078604	tbc1d10b	1	1	2.60799	2.71313
509	ENSDARG00000037909	timm29	1	1	1.5588	1.9433
512	ENSDARG00000060150	psmd11a	1	1	3.87009	1.17667
514	ENSDARG00000014915	ndufab1b	1	1	3.18409	-1.69253
515	ENSDARG00000040657	wipi1	1	1	1.31975	0.472401
517	ENSDARG00000104413	rogdi	1	1	4.65752	0.580652
520	ENSDARG00000014763	arf2a	1	1	2.70889	-0.0851469
521	ENSDARG00000020623	baxa	1	1	2.28754	-0.803557
523	ENSDARG00000011665	aldoaa	1	1	3.40055	-1.70478
524	ENSDARG00000075292	myo15aa	1	1	2.62986	2.69042
527	ENSDARG00000037867	atp5mf	1	1	2.95832	-1.52022
533	ENSDARG00000052649	ube2ia	1	1	0.995035	2.19732
535	ENSDARG00000037835	polr3k	1	1	1.89577	0.932975
536	ENSDARG00000098355	atp5pd	1	1	3.11074	-1.50674
537	ENSDARG00000038768	mrpl12	1	1	3.08995	-1.55432
543	ENSDARG00000079802	aanat2	1	1	2.09146	-0.999713
544	ENSDARG00000103739	LOC797750	1	1	2.21529	1.94831
547	ENSDARG00000014794	uqcrc2a	1	1	2.94112	-1.4478
548	ENSDARG00000059914	sdr42e2	1	1	2.47042	-2.17833
549	ENSDARG00000014366	luc7l3	1	1	2.19508	1.90056
551	ENSDARG00000043795	arhgdia	1	1	2.96337	-1.31395
552	ENSDARG00000101919	foxj1a	1	1	1.94229	1.40339
553	ENSDARG00000037790	pvalb8	1	1	3.00953	-0.380853
554	ENSDARG00000074086	tecpr1b	1	1	3.64257	-1.12183
555	ENSDARG00000056394	tom1l2	1	1	2.48426	-3.27364
556	ENSDARG00000067593	sco1	1	1	2.48087	-1.43636
559	ENSDARG00000045978	chchd6b	1	1	2.94786	-0.36408
561	ENSDARG00000059128	uqcrh	1	1	3.0761	-1.25743
562	ENSDARG00000100715	tlk1b	1	1	2.2919	1.23442
563	ENSDARG00000040455	unc50	1	1	1.16642	1.18444
564	ENSDARG00000102471	trak2	1	1	0.88517	1.25909
565	ENSDARG00000005559	pou4f1	1	1	2.863	0.954585
575	ENSDARG00000096428	wiza	1	1	2.24086	-1.15034
577	ENSDARG00000058699	tmeff2b	1	1	2.01506	0.457102
581	ENSDARG00000104353	nop58	1	1	1.53412	-1.97569
586	ENSDARG00000009447	atp5mc3b	1	1	2.91203	-1.63164
587	ENSDARG00000029415	mtx2	1	1	3.43087	-1.30304
589	ENSDARG00000062594	coq7	1	1	3.12959	1.02553
590	ENSDARG00000028119	sumo3a	1	1	2.49073	-1.17662
591	ENSDARG00000079945	pjvk	1	1	2.41813	-2.17958
593	ENSDARG00000057772	marchf7	1	1	1.39509	1.22
597	ENSDARG00000104367	casp20	1	1	4.11584	-0.355809
598	ENSDARG00000071025	dytn	1	1	4.43189	0.547678
601	ENSDARG00000061505	mrps9	1	1	2.25344	-3.93581
604	ENSDARG00000102531	anapc11	1	1	2.43027	-1.50345
609	ENSDARG00000052304	uqcrc1	1	1	2.69957	-0.959949
614	ENSDARG00000102802	brdt	1	1	1.42593	1.41897
617	ENSDARG00000061817	kif1aa	1	1	2.70365	0.344703
618	ENSDARG00000076094	klhl30	1	1	1.89935	0.42398
625	ENSDARG00000070824	ndufb5	1	1	3.69022	-0.508177
626	ENSDARG00000022518	pex5la	1	1	3.10363	1.92272
628	ENSDARG00000009677	dlg1a	1	1	1.49441	1.32668
630	ENSDARG00000097897	sgip1a	1	1	2.30917	0.776655
635	ENSDARG00000052025	pomgnt1	1	1	3.31611	-0.596302
638	ENSDARG00000088140	hsd17b7	1	1	2.04843	0.436673
642	ENSDARG00000073841	herc2	1	1	1.56961	1.17923
644	ENSDARG00000010194	eif4bb	1	1	3.82371	1.14247
651	ENSDARG00000097797	tomm6	1	1	3.48171	-0.989328
657	ENSDARG00000006207	gpx1b	1	1	2.29272	0.254447
660	ENSDARG00000077060	LOC567058	1	1	4.58287	0.672757
667	ENSDARG00000015829	mov10a	1	1	1.7203	-2.26221
673	ENSDARG00000070435	vapb	1	1	3.2405	0.622351
675	ENSDARG00000095897	atp5f1e	1	1	3.26389	-1.54461
678	ENSDARG00000038075	cyc1	1	1	3.14062	-0.951491
682	ENSDARG00000097496	si:dkey-6e2.2	1	1	1.44165	1.95914
683	ENSDARG00000052073	blcap	1	1	1.04951	-2.37836
685	ENSDARG00000038577	cox6c	1	1	3.23585	-1.62408
689	ENSDARG00000091061	slc38a3b	1	1	3.1345	-0.903868
692	ENSDARG00000070951	hmga1b	1	1	2.22776	-1.87504
698	ENSDARG00000005774	ddx3xb	1	1	3.53913	1.5583
701	ENSDARG00000015482	zgc:113518	1	1	3.60886	-1.17856
702	ENSDARG00000099331	LOC100332787	1	1	2.34794	0.00551792
706	ENSDARG00000069423	tmie	1	1	1.63217	2.53204
708	ENSDARG00000098344	rab18b	1	1	2.58515	-3.04448
713	ENSDARG00000039830	gng5	1	1	1.53707	0.375903
714	ENSDARG00000008966	tbl1xr1b	1	1	1.63477	2.52907
715	ENSDARG00000076959	mfsd8l2	1	1	1.1499	1.9582
716	ENSDARG00000039272	pls1	1	1	2.5286	-0.208526
717	ENSDARG00000029248	fubp1	1	1	1.83548	1.32949
720	ENSDARG00000002790	ap2m1a	1	1	2.62809	2.59763
725	ENSDARG00000062955	dipk1aa	1	1	4.69028	0.640254
727	ENSDARG00000020746	gfi1aa	1	1	2.02627	1.55767
728	ENSDARG00000038397	rpap2	1	1	1.65399	1.46182
730	ENSDARG00000058218	fam151a	1	1	2.81014	-0.904817
733	ENSDARG00000058090	cfap57	1	1	3.81097	1.1301
734	ENSDARG00000103545	dynlt5	1	1	1.3527	1.75678
740	ENSDARG00000100494	pbx1a	1	1	3.11655	1.96994
752	ENSDARG00000032317	tox	1	1	2.93249	0.478373
754	ENSDARG00000039022	stk25b	1	1	3.48382	-0.995798
755	ENSDARG00000093112	espnlb	1	1	4.16516	0.231044
758	ENSDARG00000079352	sap130b	1	1	2.29194	1.20964
762	ENSDARG00000061797	zgc:154006	1	1	3.27916	0.0222489
766	ENSDARG00000013221	pde4ca	1	1	2.59416	0.87506
767	ENSDARG00000056347	rab3aa	1	1	2.91446	-0.70872
771	ENSDARG00000019362	ptbp1a	1	1	4.13513	-2.80722
772	ENSDARG00000038900	acadm	1	1	3.96861	-0.0657759
774	ENSDARG00000038898	zgc:113691	1	1	3.54015	-0.428143
775	ENSDARG00000038894	tmx3a	1	1	3.25417	-0.338081
781	ENSDARG00000015863	socs6b	1	1	0.523735	1.8344
784	ENSDARG00000025326	myl12.2	1	1	2.56644	0.408669
785	ENSDARG00000061214	lpin2	1	1	0.996713	1.54908
789	ENSDARG00000045420	epdr1	1	1	0.679063	1.92886
790	ENSDARG00000007663	amph	1	1	3.01536	1.39291
794	ENSDARG00000018534	slc6a9	1	1	1.09299	0.722537
795	ENSDARG00000068305	mrps14	1	1	4.09791	-2.75925
797	ENSDARG00000011326	ankrd45	1	1	2.64009	-0.34797
801	ENSDARG00000019596	nrd1a	1	1	4.02749	-2.68515
803	ENSDARG00000038695	elavl1a	1	1	1.05148	-2.31571
804	ENSDARG00000060395	si:dkey-127k13.1	1	1	3.75438	0.629718
808	ENSDARG00000074064	rem2	1	1	3.45937	-0.494649
812	ENSDARG00000014209	odf3l2a	1	1	3.60644	-0.584424
813	ENSDARG00000008191	tmeff1a	1	1	2.27396	-4.00755
818	ENSDARG00000038615	pip4p1a	1	1	1.03687	0.943286
819	ENSDARG00000025855	camk2n1a	1	1	1.513	0.757053
821	ENSDARG00000038574	scg2b	1	1	2.51372	-1.02475
823	ENSDARG00000039650	itm2cb	1	1	0.259942	1.4452
825	ENSDARG00000091433	abhd17aa	1	1	2.8396	-1.0359
827	ENSDARG00000067950	zcchc2	1	1	4.66725	0.623902
829	ENSDARG00000103914	si:ch73-52e5.2	1	1	2.28403	-0.246714
830	ENSDARG00000102105	dad1	1	1	2.15669	-1.56625
832	ENSDARG00000078644	theg	1	1	1.4275	3.2604
835	ENSDARG00000013044	ndufv2	1	1	2.91461	-1.33503
842	ENSDARG00000027547	tpgs1	1	1	1.35033	3.21464
845	ENSDARG00000029936	grtp1a	1	1	2.51005	0.214504
847	ENSDARG00000014313	atp5pf	1	1	3.29429	-1.54275
852	ENSDARG00000078308	spry2	1	1	1.34328	1.42289
856	ENSDARG00000017441	mylz3	1	1	1.53574	1.55664
860	ENSDARG00000012458	zgc:77849	1	1	3.90491	1.19386
861	ENSDARG00000058463	ndufab1a	1	1	2.55361	-1.69333
866	ENSDARG00000062606	si:dkey-26i13.8	1	1	1.04858	-2.65433
868	ENSDARG00000045618	clta	1	1	2.21283	0.293759
870	ENSDARG00000109597	si:dkey-194g4.1	1	1	1.70653	1.59816
872	ENSDARG00000078898	pcdh7a	1	1	3.93534	-0.0688999
874	ENSDARG00000017119	vps37a	1	1	0.716196	0.916519
876	ENSDARG00000093886	tmsb5	1	1	3.94762	-0.0679176
882	ENSDARG00000070266	spock3	1	1	0.998584	2.22755
884	ENSDARG00000055876	msmo1	1	1	1.82362	-2.22539
886	ENSDARG00000000606	dnah6	1	1	3.45569	-0.901514
890	ENSDARG00000054680	chrna9a	1	1	4.21213	-0.887251
891	ENSDARG00000055099	fam184b	1	1	3.81135	-0.755967
892	ENSDARG00000031108	im:7138144	1	1	2.10602	-0.201576
895	ENSDARG00000074812	fhdc1	1	1	3.41727	-0.840836
896	ENSDARG00000070055	arfip1	1	1	4.32051	0.532725
898	ENSDARG00000037259	ndufb6	1	1	3.00669	-1.46861
900	ENSDARG00000077817	cxxc4	1	1	2.21191	1.92855
902	ENSDARG00000037245	trmo	1	1	2.2555	-4.02767
903	ENSDARG00000023600	sh3gl2a	1	1	3.5028	-1.20558
906	ENSDARG00000003866	tm9sf2	1	1	4.44443	0.43273
907	ENSDARG00000003142	dachc	1	1	1.75548	0.338249
908	ENSDARG00000096668	mzt1	1	1	3.60701	1.65072
911	ENSDARG00000060716	prkx	1	1	2.90366	-0.402463
913	ENSDARG00000053535	lmo7b	1	1	2.30425	0.561475
915	ENSDARG00000060383	mmaa	1	1	0.531267	1.83563
916	ENSDARG00000036995	lsm6	1	1	1.9128	-0.982724
919	ENSDARG00000089976	spcs3	1	1	3.96279	-0.0783847
921	ENSDARG00000087333	scoca	1	1	3.59741	1.2593
922	ENSDARG00000009315	clgn	1	1	2.52534	0.267725
923	ENSDARG00000052712	suclg1	1	1	2.34102	-1.55102
926	ENSDARG00000016263	zdhhc5a	1	1	3.12238	1.877
931	ENSDARG00000087426	si:ch211-151p13.8	1	1	1.51882	0.819684
932	ENSDARG00000025518	f8a	1	1	1.21527	0.387054
933	ENSDARG00000026068	trappc5	1	1	2.53946	-0.205842
935	ENSDARG00000025233	lipt1	1	1	2.44041	-2.15174
938	ENSDARG00000036587	cbr1	1	1	2.25304	-4.02871
940	ENSDARG00000069435	cfap58	1	1	1.55487	1.98051
943	ENSDARG00000096003	atp5md	1	1	3.22862	-1.37848
945	ENSDARG00000017772	mdh1aa	1	1	3.33795	-1.62869
947	ENSDARG00000015540	psen2	1	1	1.54316	1.40857
948	ENSDARG00000043587	srd5a2a	1	1	1.54481	0.838274
949	ENSDARG00000052435	spred2a	1	1	0.023538	1.47091
951	ENSDARG00000091683	cnrip1a	1	1	2.07298	0.0799412
952	ENSDARG00000025350	prdx2	1	1	2.20329	-1.17071
959	ENSDARG00000075870	triobpa	1	1	2.88066	-0.566605
961	ENSDARG00000103125	tsc2	1	1	3.2419	-1.07983
963	ENSDARG00000014068	pgam1b	1	1	3.19164	-1.21599
967	ENSDARG00000033789	ndufb7	1	1	3.58604	-1.54883
973	ENSDARG00000099635	akap8l	1	1	1.23925	1.9289
974	ENSDARG00000103337	rrp1	1	1	2.32716	-2.08449
976	ENSDARG00000098883	stac3	1	1	0.113329	1.4838
978	ENSDARG00000075709	ndufb3	1	1	2.74561	-1.73358
982	ENSDARG00000017775	atp5mc3a	1	1	3.16811	-1.6155
986	ENSDARG00000006892	myo3b	1	1	2.99341	-0.8211
988	ENSDARG00000000666	creg2	1	1	1.66244	0.989995
992	ENSDARG00000006292	cfap91	1	1	3.01672	0.0423355
993	ENSDARG00000086215	gpr156	1	1	1.66512	0.0160706
994	ENSDARG00000109373	LOC566927	1	1	4.07939	0.275165
998	ENSDARG00000038446	nrp2b	1	1	0.5808	1.33822
1001	ENSDARG00000090389	ndufv3	1	1	3.55166	-1.27811
1002	ENSDARG00000069920	cox17	1	1	3.1616	-1.60936
1003	ENSDARG00000077382	hcn5	1	1	2.29776	0.620817
1007	ENSDARG00000006299	arhgef7a	1	1	2.17926	-0.217279
1008	ENSDARG00000069866	sox1a	1	1	1.8329	1.08958
1011	ENSDARG00000013333	ndufa10	1	1	3.33247	-0.815821
1013	ENSDARG00000062447	hecw2a	1	1	1.97768	0.734739
1015	ENSDARG00000025375	idh1	1	1	3.18986	-0.892828
1018	ENSDARG00000062089	uggt2	1	1	2.34648	-0.737252
1020	ENSDARG00000097108	-	1	1	4.59801	0.579134
1021	ENSDARG00000003641	tfg	1	1	3.26231	-0.86246
1024	ENSDARG00000056138	sf3b1	1	1	1.04334	2.29067
1027	ENSDARG00000056085	mob4	1	1	3.59397	0.116969
1029	ENSDARG00000001788	atp5po	1	1	3.14303	-1.28003
1033	ENSDARG00000078311	dcaf6	1	1	2.84489	-0.997882
1038	ENSDARG00000014806	hacd2	1	1	2.28263	1.2725
1039	ENSDARG00000061274	lss	1	1	1.28536	0.710393
1043	ENSDARG00000036558	col18a1a	1	1	2.61848	-0.21045
1044	ENSDARG00000012244	ube2e3	1	1	1.94803	0.773546
1045	ENSDARG00000040490	dusp19a	1	1	2.72781	-0.0276013
1046	ENSDARG00000030478	zgc:66484	1	1	3.04697	-1.46516
1048	ENSDARG00000117549	-	1	1	2.27384	1.1991
1052	ENSDARG00000012368	ttc21b	1	1	1.56211	1.50835
1053	ENSDARG00000089190	tanc1b	1	1	1.58523	1.58853
1057	ENSDARG00000006206	pou4f3	1	1	2.80937	-0.513359
1061	ENSDARG00000001785	irx2a	1	1	3.64386	0.991013
1063	ENSDARG00000004964	cyp4t8	1	1	1.85707	0.14086
1066	ENSDARG00000014676	bckdhb	1	1	3.31081	-0.688177
1069	ENSDARG00000041400	ndufa3	1	1	3.15441	-1.41387
1070	ENSDARG00000041314	ndufb9	1	1	2.30613	-1.53677
1071	ENSDARG00000079613	sall3a	1	1	3.60286	-0.713425
1075	ENSDARG00000058528	cnot10	1	1	3.04139	-0.188011
1078	ENSDARG00000091006	cobl	1	1	2.7705	-0.894165
1079	ENSDARG00000087373	dnah5	1	1	2.62384	2.70503
1087	ENSDARG00000104139	atp1a3b	1	1	3.10313	-0.502055
1090	ENSDARG00000040971	zgc:92606	1	1	3.78755	1.26246
1091	ENSDARG00000037860	cox6b2	1	1	2.33429	-1.50109
1092	ENSDARG00000012505	u2af2a	1	1	1.35231	0.346855
1093	ENSDARG00000057626	josd2	1	1	2.81167	-0.0874722
1096	ENSDARG00000040890	fdps	1	1	2.84569	-1.10318
1097	ENSDARG00000078500	dap3	1	1	0.0973872	1.62447
1098	ENSDARG00000056903	mrpl13	1	1	2.13955	-1.18407
1108	ENSDARG00000055589	s100t	1	1	2.43203	-0.242705
1121	ENSDARG00000070399	alg2	1	1	3.93252	0.112929
1123	ENSDARG00000040350	rpp38	1	1	0.532242	1.8388
1124	ENSDARG00000094730	acbd7	1	1	2.23431	-1.65079
1125	ENSDARG00000040237	mef2d	1	1	1.64569	1.61662
1126	ENSDARG00000015543	s100a1	1	1	2.22274	1.96209
1135	ENSDARG00000037633	leng1	1	1	0.756847	0.802624
1136	ENSDARG00000069855	pnisr	1	1	1.53427	0.287458
1142	ENSDARG00000109289	mrps15	1	1	3.47781	-0.384938
1147	ENSDARG00000040111	pi4kb	1	1	2.06029	1.75353
1149	ENSDARG00000003308	emc2	1	1	1.72907	-0.603414
1152	ENSDARG00000087388	si:dkey-29b11.3	1	1	0.857235	1.09542
1153	ENSDARG00000070085	mettl6	1	1	2.32356	-1.26314
1156	ENSDARG00000098529	ccne2	1	1	1.43097	1.46714
1158	ENSDARG00000027099	psmc4	1	1	4.14185	-2.8128
1165	ENSDARG00000039914	gapdhs	1	1	3.47406	-1.64567
1166	ENSDARG00000007727	rgl2	1	1	2.83697	-0.646202
1168	ENSDARG00000017220	otud7b	1	1	2.63145	2.6944
1171	ENSDARG00000052975	ubqln4	1	1	4.13451	-2.8019
1172	ENSDARG00000039872	lamtor2	1	1	1.6965	0.455247
1175	ENSDARG00000103312	LOC101883133	1	1	2.11062	0.786133
1178	ENSDARG00000059870	clk2b	1	1	1.24301	1.09142
1181	ENSDARG00000103670	cmc1	1	1	2.99334	-1.70654
1182	ENSDARG00000088929	ypel5	1	1	3.44602	-0.973248
1184	ENSDARG00000071042	gjb7	1	1	2.57491	-0.832552
1187	ENSDARG00000032277	rars2	1	1	2.728	-0.465761
1191	ENSDARG00000063211	exoc8	1	1	3.91009	1.11683
1193	ENSDARG00000019001	ak7a	1	1	2.79113	-0.327423
1197	ENSDARG00000090503	oma1	1	1	4.66666	0.62012
1200	ENSDARG00000037038	psmc6	1	1	2.10631	-1.36335
1202	ENSDARG00000030038	grcc10	1	1	0.512399	1.8255
1203	ENSDARG00000010905	mettl13	1	1	0.816009	1.07956
1207	ENSDARG00000019355	coa7	1	1	3.40046	-1.309
1208	ENSDARG00000016607	echdc2	1	1	2.90085	1.3359
1209	ENSDARG00000034187	calm1b	1	1	2.54422	0.0640122
1215	ENSDARG00000020284	si:ch211-278j3.3	1	1	1.09572	-2.59176
1216	ENSDARG00000034293	hif1ab	1	1	1.147	-2.23228
1219	ENSDARG00000092873	atp5mj	1	1	3.06626	-1.61741
1220	ENSDARG00000043257	ckbb	1	1	2.81997	0.207856
1221	ENSDARG00000043317	kita	1	1	2.64241	2.69281
1223	ENSDARG00000052334	ociad1	1	1	2.63713	2.67914
1226	ENSDARG00000090836	si:ch211-191d2.2	1	1	3.88787	1.18039
1230	ENSDARG00000042936	fam228a	1	1	1.40382	1.55327
1231	ENSDARG00000011885	mrpl19	1	1	2.21115	-0.597701
1234	ENSDARG00000095707	-	1	1	3.01699	-1.56867
1239	ENSDARG00000055610	exoc2	1	1	3.01985	-0.456319
1240	ENSDARG00000055395	foxq1b	1	1	1.30823	1.06266
1245	ENSDARG00000005536	ubr7	1	1	3.23884	-0.447705
1246	ENSDARG00000010407	ppp4r4	1	1	1.40045	0.555127
1247	ENSDARG00000070425	dll4	1	1	3.03732	1.90949
1252	ENSDARG00000012144	emc7b	1	1	2.18969	-0.0726073
1253	ENSDARG00000032126	LOC100330746	1	1	3.92389	-0.723511
1257	ENSDARG00000042644	sod2	1	1	3.00907	-1.60906
1258	ENSDARG00000030832	otofa	1	1	1.60403	1.64127
1260	ENSDARG00000017740	sec63	1	1	3.11014	1.9192
1264	ENSDARG00000042057	trmt1l	1	1	3.13594	0.954807
1269	ENSDARG00000019135	ankef1a	1	1	3.23385	-0.472249
1275	ENSDARG00000030905	cited2	1	1	3.56631	0.453839
1281	ENSDARG00000017982	cyp39a1	1	1	3.53735	-0.462038
1283	ENSDARG00000042548	tpd52l1	1	1	1.02639	2.10694
1286	ENSDARG00000052625	fkbp1b	1	1	3.16296	1.7351
1289	ENSDARG00000041402	zc3h14	1	1	1.28266	1.1127
1290	ENSDARG00000041391	tmed10	1	1	3.77802	1.12372
1294	ENSDARG00000041375	si:ch211-57i17.5	1	1	2.76164	-0.294733
1295	ENSDARG00000077694	dtnba	1	1	4.14487	-2.81408
1301	ENSDARG00000057352	slc25a29	1	1	2.7115	-1.29769
1305	ENSDARG00000008218	znf410	1	1	3.42408	0.234838
1306	ENSDARG00000027978	yy1b	1	1	3.52751	-0.429421
1308	ENSDARG00000046022	tmed7	1	1	2.71631	-1.6613
1310	ENSDARG00000074638	loxhd1b	1	1	3.66924	-0.634502
1313	ENSDARG00000058454	dynll1	1	1	2.31463	-0.799083
1315	ENSDARG00000043554	mrpl40	1	1	2.05958	-1.1332
1320	ENSDARG00000059212	ciao1	1	1	2.65933	-0.208475
1327	ENSDARG00000058940	si:ch211-248e11.2	1	1	1.99534	0.557243
1328	ENSDARG00000007444	ift81	1	1	0.914042	0.961498
1331	ENSDARG00000058000	cep350	1	1	4.13624	-2.80604
1337	ENSDARG00000005057	dimt1l	1	1	2.94451	0.918719
1338	ENSDARG00000042151	skia	1	1	2.65724	0.599921
1339	ENSDARG00000078502	si:ch211-150o23.3	1	1	4.13496	-0.424469
1340	ENSDARG00000069262	erich3	1	1	2.13669	0.877054
1343	ENSDARG00000062025	cpox	1	1	3.58128	-0.556822
1344	ENSDARG00000062021	ccdc181	1	1	4.28521	0.299638
1347	ENSDARG00000015356	fcho1	1	1	3.12731	0.502312
1348	ENSDARG00000013575	rfx2	1	1	2.95554	1.39283
1350	ENSDARG00000019113	mob3a	1	1	2.31912	0.0345733
1352	ENSDARG00000003564	dohh	1	1	1.61579	2.49733
1355	ENSDARG00000069696	lrif1	1	1	0.134772	1.49673
1359	ENSDARG00000090194	lamtor5	1	1	2.02171	-0.672494
1360	ENSDARG00000056252	sort1b	1	1	3.28012	0.133366
1363	ENSDARG00000011553	atp5pb	1	1	2.79029	-1.52804
1364	ENSDARG00000075793	prex1	1	1	3.75292	0.177009
1367	ENSDARG00000012848	arih2	1	1	1.08432	-2.62791
1369	ENSDARG00000036811	ifrd2	1	1	2.21091	-0.336116
1372	ENSDARG00000112728	LOC108178999	1	1	1.37211	1.90974
1378	ENSDARG00000110581	mapk4	1	1	0.531421	1.70773
1379	ENSDARG00000077536	snrnp200	1	1	4.51968	0.495612
1384	ENSDARG00000079869	si:ch211-218o21.4	1	1	3.45779	0.304014
1385	ENSDARG00000079934	zgc:162200	1	1	2.1569	1.85822
1386	ENSDARG00000041853	rbm39b	1	1	3.08005	0.377022
1388	ENSDARG00000022438	cox6a1	1	1	2.97365	-1.26332
1390	ENSDARG00000079687	rnf10	1	1	2.62706	2.64088
1392	ENSDARG00000008979	golga1	1	1	1.14395	2.12621
1403	ENSDARG00000041530	ppih	1	1	2.26572	1.93895
1404	ENSDARG00000053087	mthfr	1	1	3.11315	1.92135
1406	ENSDARG00000036684	ndufa7	1	1	0.983855	2.18631
1409	ENSDARG00000003303	stc1	1	1	1.52689	2.00406
1415	ENSDARG00000100823	selenok	1	1	1.26075	-2.44013
1418	ENSDARG00000110496	ppp1r14d	1	1	1.47011	3.17187
1420	ENSDARG00000075993	clic5a	1	1	1.60874	2.49589
1421	ENSDARG00000075206	si:dkey-100n19.2	1	1	1.1879	0.954985
1424	ENSDARG00000063068	syne1b	1	1	0.527465	1.81375
1426	ENSDARG00000044062	ctbp2a	1	1	0.951572	1.89933
1429	ENSDARG00000043865	timm9	1	1	1.07472	0.848266
1435	ENSDARG00000019398	psma6a	1	1	2.85735	1.30816
1436	ENSDARG00000015638	gemin2	1	1	1.39466	3.27701
1443	ENSDARG00000079731	kif13ba	1	1	1.02662	2.14477
1446	ENSDARG00000001129	dicer1	1	1	1.01703	-2.60697
1450	ENSDARG00000003998	phyhipla	1	1	0.940462	1.43901
1451	ENSDARG00000071004	abhd12	1	1	3.2405	0.037991
1453	ENSDARG00000056491	ikzf5	1	1	4.12928	-2.79637
1455	ENSDARG00000030094	malb	1	1	2.5516	0.925116
1459	ENSDARG00000043562	zgc:65997	1	1	1.66001	2.49157
1462	ENSDARG00000044092	atp5if1b	1	1	3.43803	-1.51236
1466	ENSDARG00000044153	ppp1cb	1	1	1.40771	1.69531
1467	ENSDARG00000061215	fam149b1	1	1	2.8545	-1.20728
1468	ENSDARG00000007285	mrpl57	1	1	2.48133	-0.905316
1469	ENSDARG00000021811	calm1a	1	1	2.03869	-0.0515929
1470	ENSDARG00000033707	jade1	1	1	2.96031	-0.175234
1476	ENSDARG00000087556	pacrg	1	1	3.20985	-0.830307
1486	ENSDARG00000015449	fut8a	1	1	2.57929	2.05311
1489	ENSDARG00000042141	myo6b	1	1	2.26623	-0.360391
1490	ENSDARG00000011141	dpysl5a	1	1	2.98442	1.41546
1492	ENSDARG00000053713	ccdc88c	1	1	2.2222	0.565837
1493	ENSDARG00000060494	eprs1	1	1	2.27319	-1.57799
1495	ENSDARG00000104031	mrpl33	1	1	2.8792	-1.47945
1499	ENSDARG00000053517	eml5	1	1	1.05959	-2.65273
1500	ENSDARG00000053544	hspa4l	1	1	1.65312	2.51131
1504	ENSDARG00000079686	naa30	1	1	2.66165	-0.537504
1505	ENSDARG00000053485	aldh6a1	1	1	3.18679	0.156427
1506	ENSDARG00000040192	nenf	1	1	1.23625	1.72525
1507	ENSDARG00000002353	tagapa	1	1	1.59365	1.50713
1508	ENSDARG00000052942	aspg	1	1	2.52427	-3.23764
1509	ENSDARG00000008805	orc3	1	1	3.61692	-0.53196
1510	ENSDARG00000089149	gpx2	1	1	2.8691	0.0912597
1511	ENSDARG00000053263	zgc:113372	1	1	3.9518	0.0351929
1512	ENSDARG00000053217	cox7a2a	1	1	3.27893	-0.862452
1513	ENSDARG00000026723	syncripl	1	1	4.62797	0.58657
1515	ENSDARG00000020581	otofb	1	1	2.41088	-0.121468
1518	ENSDARG00000060101	trappc12	1	1	1.18439	0.718486
1519	ENSDARG00000043417	eipr1	1	1	2.52309	-3.25125
1520	ENSDARG00000070440	atp6v1c2	1	1	3.4669	-0.433033
1522	ENSDARG00000014230	dlst	1	1	1.63126	0.16041
1523	ENSDARG00000098240	meis2a	1	1	1.84299	0.69969
1524	ENSDARG00000091001	mycbp	1	1	2.58288	-1.09138
1528	ENSDARG00000071881	arl9	1	1	1.00828	1.53327
1530	ENSDARG00000103572	si:dkey-201i24.3	1	1	3.46224	-0.428901
1531	ENSDARG00000062379	slc35a4	1	1	3.43732	-0.972749
1532	ENSDARG00000104068	gstp1	1	1	2.23591	-0.134211
1534	ENSDARG00000040469	enpp6	1	1	1.4315	1.36151
1535	ENSDARG00000029088	guf1	1	1	2.71737	-1.6713
1539	ENSDARG00000038360	thg1l	1	1	1.12735	0.637279
1541	ENSDARG00000041617	nme5	1	1	1.58845	1.99454
1545	ENSDARG00000003693	hars	1	1	1.14646	-2.26536
1546	ENSDARG00000043484	ube2d2	1	1	1.74262	1.07112
1549	ENSDARG00000078624	arhgef9b	1	1	2.6643	-0.115251
1553	ENSDARG00000071871	glod5	1	1	2.45111	-0.144659
1554	ENSDARG00000058206	si:ch211-153b23.5	1	1	2.23941	-0.097904
1558	ENSDARG00000104149	rraga	1	1	3.17898	0.418353
1560	ENSDARG00000098671	prelid1a	1	1	3.81748	1.10252
1561	ENSDARG00000100850	rnf103	1	1	3.92317	-0.0311926
1562	ENSDARG00000102874	immt	1	1	2.767	-1.44113
1563	ENSDARG00000103856	ptcd3	1	1	1.66189	1.46861
1566	ENSDARG00000041257	smtnl1	1	1	4.37145	0.589447
1567	ENSDARG00000037495	rtn4rl2b	1	1	1.82669	1.41415
1571	ENSDARG00000071697	zgc:66433	1	1	1.48603	0.294758
1576	ENSDARG00000018989	hspa4b	1	1	1.67155	-0.681789
1582	ENSDARG00000101569	ppargc1b	1	1	3.80209	1.09611
1583	ENSDARG00000056519	shtn3	1	1	1.34139	1.54916
1584	ENSDARG00000061918	cplx2	1	1	1.56009	1.98432
1588	ENSDARG00000061845	pld7	1	1	3.25972	-0.933709
1589	ENSDARG00000071585	stard15	1	1	2.51806	0.352556
1595	ENSDARG00000055852	mtnr1ab	1	1	3.81253	0.539849
1596	ENSDARG00000071562	mtus1a	1	1	2.64023	2.59249
1603	ENSDARG00000008884	hprt1	1	1	1.98249	-0.591251
1604	ENSDARG00000098466	ube2a	1	1	1.88958	0.0192973
1609	ENSDARG00000036329	ndufa1	1	1	2.06356	-1.84371
1619	ENSDARG00000006924	fbxo38	1	1	2.63488	0.00534626
1622	ENSDARG00000029064	uqcrq	1	1	3.2992	-1.51967
1623	ENSDARG00000023672	timm8a	1	1	2.62055	-1.46876
1626	ENSDARG00000052567	tmem35	1	1	2.137	0.772042
1628	ENSDARG00000090788	cstf2	1	1	1.98149	-0.527779
1631	ENSDARG00000052494	pcdh18b	1	1	1.6702	-2.26947
1633	ENSDARG00000074535	si:ch211-170a17.1	1	1	4.54159	0.564815
1634	ENSDARG00000068265	tomm5	1	1	2.16928	-1.62227
1635	ENSDARG00000105434	grxcr1a	1	1	2.41071	1.44542
1636	ENSDARG00000063001	atp8a1	1	1	2.26175	-4.0218
1639	ENSDARG00000076811	ganabb	1	1	1.54853	2.02624
1642	ENSDARG00000103101	ndufc1	1	1	3.72688	-0.834623
1645	ENSDARG00000052277	cabp2b	1	1	3.07877	-0.51962
1647	ENSDARG00000026406	anxa5a	1	1	3.42361	-0.622063
1648	ENSDARG00000039963	fgfbp1a	1	1	3.3523	-0.551581
1650	ENSDARG00000101072	cnot6b	1	1	3.29708	-1.13915
1652	ENSDARG00000013335	anxa6	1	1	1.30485	0.471433
1657	ENSDARG00000101794	atp6v0e1	1	1	3.04222	-1.867
1658	ENSDARG00000104596	ston1	1	1	3.13331	1.88484
1666	ENSDARG00000063411	lrrc73	1	1	3.18283	-0.626951
1667	ENSDARG00000010681	tjap1	1	1	2.64078	2.66963
1668	ENSDARG00000098941	-	1	1	2.7907	-0.733409
1671	ENSDARG00000020219	dld	1	1	1.28755	0.249634
1676	ENSDARG00000074760	ttc7a	1	1	3.49356	-0.730473
1677	ENSDARG00000089552	si:ch211-93n23.7	1	1	1.56275	2.00758
1680	ENSDARG00000069865	grxcr1b	1	1	1.63632	0.32856
1682	ENSDARG00000095224	si:ch73-54n14.2	1	1	3.12021	-0.625973
1684	ENSDARG00000028228	zbtb18	1	1	1.71015	2.38835
1685	ENSDARG00000056794	arl3a	1	1	2.25788	-4.02561
1687	ENSDARG00000074686	oga	1	1	2.91369	1.42012
1688	ENSDARG00000056978	letm1	1	1	2.61947	-0.47539
1689	ENSDARG00000079056	si:ch211-194c3.5	1	1	1.70421	-2.35796
1691	ENSDARG00000013623	vdac2	1	1	2.74889	-1.49986
1692	ENSDARG00000076703	zfand4	1	1	3.11922	0.963175
1694	ENSDARG00000012274	eif4e1c	1	1	1.79017	1.34584
1696	ENSDARG00000069374	sh2d4ba	1	1	4.15288	0.554913
1697	ENSDARG00000056004	sprn	1	1	2.31404	-0.608986
1702	ENSDARG00000038687	nfkb2	1	1	1.46603	1.04299
1703	ENSDARG00000026359	pbld2	1	1	3.5967	-0.622054
1704	ENSDARG00000039452	hk1	1	1	2.24115	-0.507423
1706	ENSDARG00000040085	ccsapb	1	1	1.99564	1.22117
1709	ENSDARG00000009525	tial1	1	1	0.856517	0.94325
1713	ENSDARG00000010137	ldb1a	1	1	2.23751	1.95254
1716	ENSDARG00000028148	pax2a	1	1	1.5464	0.77953
1723	ENSDARG00000039304	six1a	1	1	1.8303	0.52815
1725	ENSDARG00000039266	rbm25a	1	1	3.10204	-0.512471
1726	ENSDARG00000039269	arg2	1	1	1.98914	0.762284
1727	ENSDARG00000018069	rdh12	1	1	3.94399	-0.0149632
1729	ENSDARG00000060656	si:ch211-10a23.2	1	1	2.39299	-1.49987
1730	ENSDARG00000039279	golga5	1	1	2.43697	-2.12362
1731	ENSDARG00000078333	tmem234	1	1	1.22103	0.959143
1736	ENSDARG00000087911	psme4a	1	1	2.51588	-3.23389
1740	ENSDARG00000020311	cnih1	1	1	3.75593	0.0445308
1741	ENSDARG00000060500	l2hgdh	1	1	1.33962	1.12893
1742	ENSDARG00000060481	atl1	1	1	2.25112	-3.97552
1746	ENSDARG00000092895	ifi27.8	1	1	3.40605	-1.25024
1748	ENSDARG00000039093	got1	1	1	3.47661	-0.79337
1750	ENSDARG00000098257	pcdh15a	1	1	2.408	0.694137
1751	ENSDARG00000079516	cisd1	1	1	3.20571	-0.952952
1756	ENSDARG00000007561	cdh23	1	1	3.84105	1.1375
1760	ENSDARG00000015757	tmem50a	1	1	3.66022	0.263033
1766	ENSDARG00000062568	mrpl2	1	1	0.125115	1.52814
1767	ENSDARG00000103320	lclat1	1	1	1.99147	-0.740816
1770	ENSDARG00000092774	tars3	1	1	2.81711	0.31073
1772	ENSDARG00000099663	cox5ab	1	1	3.08726	-1.70691
1774	ENSDARG00000099730	pkma	1	1	3.46901	-1.67494
1779	ENSDARG00000099871	myo7aa	1	1	1.0146	0.850601
1782	ENSDARG00000111801	LOC101885127	1	1	2.23464	0.744935
1783	ENSDARG00000113393	golim4a	1	1	1.06006	-2.64753
1785	ENSDARG00000098315	cyp1a	1	1	2.13677	1.1547
1787	ENSDARG00000069654	ppp6r2b	1	1	3.06489	-1.04537
1788	ENSDARG00000093117	si:dkey-266m15.7	1	1	2.49676	0.219185
1792	ENSDARG00000098880	pclob	1	1	2.36273	0.689447
1795	ENSDARG00000042496	parp12a	1	1	0.882845	0.634314
1797	ENSDARG00000041921	hsbp1b	1	1	3.84426	1.15137
1803	ENSDARG00000041631	psme3ip1	1	1	3.9313	-0.0445505
1804	ENSDARG00000011498	si:ch211-212o1.2	1	1	3.50121	-1.02084
1806	ENSDARG00000062756	pllp	1	1	2.60978	-0.475094
1807	ENSDARG00000025383	arl2bp	1	1	3.16958	0.271432
1811	ENSDARG00000062381	dennd11	1	1	2.18416	1.86379
1813	ENSDARG00000041068	got2a	1	1	3.32288	-1.63372
1819	ENSDARG00000095451	si:ch211-196l7.4	1	1	1.4135	1.39519
1820	ENSDARG00000003795	idh2	1	1	2.93347	-1.59175
1822	ENSDARG00000060841	pik3c2a	1	1	3.27463	-0.565188
1824	ENSDARG00000068678	iqcg	1	1	2.57959	0.564113
1825	ENSDARG00000043635	cmc2	1	1	2.5055	-3.32759
1826	ENSDARG00000092489	si:ch73-103b9.2	1	1	1.51974	1.47126
1828	ENSDARG00000032970	cox4i1	1	1	3.38535	-1.72311
1832	ENSDARG00000040564	hnrnpul1	1	1	1.01213	-2.65606
1834	ENSDARG00000068404	tbcb	1	1	0.887663	1.00594
1843	ENSDARG00000055524	rnf7	1	1	1.9593	-0.735529
1844	ENSDARG00000117486	-	1	1	2.38314	0.157506
1848	ENSDARG00000054978	kifc3	1	1	3.80952	1.14227
1851	ENSDARG00000096829	blvrb	1	1	1.51063	0.185755
1859	ENSDARG00000076236	lrrc18b	1	1	3.57754	-0.568092
1860	ENSDARG00000076434	si:dkey-191m6.4	1	1	2.96742	-0.49686
1862	ENSDARG00000015989	zdhhc16b	1	1	2.24796	0.60161
1863	ENSDARG00000109510	lsm12b	1	1	1.64858	-2.12102
1867	ENSDARG00000096616	si:ch211-255p10.3	1	1	3.86638	0.979485
1869	ENSDARG00000014626	dlx3b	1	1	1.25608	1.06462
1877	ENSDARG00000020521	exoc6	1	1	1.09255	-2.63069
1880	ENSDARG00000071709	ppp1r9bb	1	1	1.0718	-2.62235
1885	ENSDARG00000071691	uqcrc2b	1	1	3.15603	-1.56391
1890	ENSDARG00000055538	avl9	1	1	2.21919	-0.291774
1891	ENSDARG00000055679	mto1	1	1	1.54271	2.03541
1894	ENSDARG00000018529	lipf	1	1	0.685957	1.87065
1895	ENSDARG00000077300	usp42	1	1	3.89529	1.1765
1896	ENSDARG00000051891	rsph10b	1	1	0.116034	1.53037
1897	ENSDARG00000071601	pvalb9	1	1	3.61627	-0.648114
1906	ENSDARG00000045150	csnk1e	1	1	1.41251	0.121341
1909	ENSDARG00000099672	capgb	1	1	2.55011	0.240639
1912	ENSDARG00000015050	calm2b	1	1	1.64783	0.646566
1913	ENSDARG00000054907	cox7a2l	1	1	2.51878	-1.7694
1917	ENSDARG00000054023	ttll6	1	1	4.65591	0.615994
1918	ENSDARG00000012234	psme3	1	1	0.71754	2.00474
1919	ENSDARG00000096637	si:dkey-11c5.11	1	1	1.07941	2.11608
1924	ENSDARG00000075515	cd37	1	1	3.31537	-0.636282
1925	ENSDARG00000015144	sh2d4bb	1	1	1.93038	0.465394
1928	ENSDARG00000005185	cpn1	1	1	1.98175	0.488217
1932	ENSDARG00000060941	ankfn1	1	1	0.967164	2.19239
1933	ENSDARG00000045051	slc16a3b	1	1	1.61205	2.59237
1936	ENSDARG00000074852	myo15b	1	1	1.33942	1.00575
1938	ENSDARG00000026611	socs3b	1	1	3.55971	1.6147
1940	ENSDARG00000074396	fscn2b	1	1	1.73148	2.39952
1941	ENSDARG00000096749	ndufaf8	1	1	1.97807	-0.899224
1947	ENSDARG00000045038	tekt3	1	1	2.95005	0.0985779
1950	ENSDARG00000098785	glrx3	1	1	3.07106	-1.22841
1953	ENSDARG00000067831	tbata	1	1	1.62081	0.543501
1954	ENSDARG00000077760	ascc1	1	1	3.1888	-1.21902
1955	ENSDARG00000010113	ndufb8	1	1	3.14688	-1.55198
1956	ENSDARG00000108372	-	1	1	1.07413	-2.62772
1957	ENSDARG00000059373	dnajc8	1	1	3.05621	-1.50553
1958	ENSDARG00000067975	atp5if1a	1	1	2.86356	-1.76855
1961	ENSDARG00000079610	akap9	1	1	2.63735	-0.254462
1962	ENSDARG00000042641	cyp51	1	1	1.92953	-0.871219
1970	ENSDARG00000067717	tomm7	1	1	3.01308	-1.0529
1977	ENSDARG00000098228	thrap3b	1	1	3.56379	0.0585339
1979	ENSDARG00000079310	st3gal1l	1	1	2.53444	-3.23346
1992	ENSDARG00000063252	prcc	1	1	1.81243	-0.187331
1993	ENSDARG00000036773	s100s	1	1	3.35516	-0.832875
1995	ENSDARG00000058690	cgnb	1	1	4.0651	0.519125
1998	ENSDARG00000007971	cks1b	1	1	0.823742	2.15529
2004	ENSDARG00000036438	ndufv1	1	1	2.21794	-1.35263
2010	ENSDARG00000063037	lipea	1	1	2.65774	0.757252
2011	ENSDARG00000036721	tomm40l	1	1	1.48654	3.14852
2014	ENSDARG00000056307	znf706	1	1	1.8406	-2.06179
2015	ENSDARG00000004280	seh1l	1	1	2.91574	-1.38955
2028	ENSDARG00000057586	sall3b	1	1	2.5934	-0.454798
2036	ENSDARG00000077776	csnk2b	1	1	2.80224	1.27342
2037	ENSDARG00000036063	ppp1r11	1	1	0.887857	0.539635
2038	ENSDARG00000115108	si:dkeyp-46h3.1	1	1	2.41984	0.0493247
2040	ENSDARG00000056583	ndufs6	1	1	3.39798	-1.13477
2041	ENSDARG00000070607	mrpl36	1	1	1.87328	-0.985645
2044	ENSDARG00000095192	-	1	1	1.3806	3.27963
2048	ENSDARG00000070479	tspan13b	1	1	2.46175	0.543403
2051	ENSDARG00000034956	myclb	1	1	1.3122	0.611577
2052	ENSDARG00000035913	yars1	1	1	0.796478	0.778545
2057	ENSDARG00000018397	hpca	1	1	2.57908	-1.88818
2059	ENSDARG00000035870	laptm4b	1	1	2.40038	0.505094
2062	ENSDARG00000076296	triqk	1	1	1.40119	3.23723
2063	ENSDARG00000017199	elp2	1	1	1.44196	1.10159
2067	ENSDARG00000028533	macf1a	1	1	2.23084	-1.04561
2068	ENSDARG00000006290	ndufs5	1	1	3.06243	-1.52361
2070	ENSDARG00000045364	trappc3	1	1	1.66543	2.50808
2072	ENSDARG00000061377	efcab1	1	1	0.159982	1.47391
2073	ENSDARG00000013863	fam133b	1	1	2.87775	1.35103
2076	ENSDARG00000054804	anp32e	1	1	2.23735	-0.283081
2078	ENSDARG00000054696	psmb4	1	1	2.4095	-1.50675
2080	ENSDARG00000061081	arpp21	1	1	2.6391	-0.0193809
2082	ENSDARG00000023160	snrnp40	1	1	2.76935	0.336501
2085	ENSDARG00000096327	cd164l2	1	1	3.23515	-0.346734
2087	ENSDARG00000011146	uqcrb	1	1	3.29415	-1.61291
2088	ENSDARG00000102995	rbm24a	1	1	2.05612	-0.248041
2091	ENSDARG00000077045	scg5	1	1	3.16549	0.958692
2095	ENSDARG00000018124	psmd3	1	1	1.11865	-2.53932
2099	ENSDARG00000063624	gfm1	1	1	3.47585	-1.38156
2101	ENSDARG00000097665	si:ch211-235m3.10	1	1	3.4213	-0.248723
2107	ENSDARG00000079914	stoml3a	1	1	3.1676	0.374601
2108	ENSDARG00000059304	chchd2	1	1	1.77553	0.745837
2114	ENSDARG00000062562	egln2	1	1	3.82714	1.15244
2115	ENSDARG00000012177	rab4b	1	1	1.50476	1.75593
2117	ENSDARG00000027418	trappc4	1	1	2.83904	0.51615
2118	ENSDARG00000102115	ndufc2	1	1	3.63941	-1.41739
2119	ENSDARG00000104676	prkd2	1	1	1.08487	-2.58111
2123	ENSDARG00000073926	synrg	1	1	1.95296	-0.389395
2125	ENSDARG00000062987	tyw1	1	1	2.87944	-0.975865
2128	ENSDARG00000079931	snx19b	1	1	1.74097	1.43508
2129	ENSDARG00000014849	pih1d2	1	1	2.66994	0.836425
2130	ENSDARG00000074526	zbtb16b	1	1	3.62568	1.65514
2132	ENSDARG00000020946	auts2b	1	1	2.02823	1.0817
2136	ENSDARG00000030139	sdhdb	1	1	3.32329	-1.33249
2137	ENSDARG00000032430	ppp2r1bb	1	1	1.17513	0.265532
2138	ENSDARG00000069361	spa17	1	1	3.12148	-0.787805
2139	ENSDARG00000078355	zc3h4	1	1	2.14689	1.86988
2144	ENSDARG00000014652	ankrd13b	1	1	4.69252	0.647288
2148	ENSDARG00000013804	capns1b	1	1	1.65171	0.44433
2149	ENSDARG00000040965	zgc:101731	1	1	4.6178	0.590073
2155	ENSDARG00000033973	mrps23	1	1	2.97433	-1.74447
2157	ENSDARG00000006062	akap1b	1	1	2.59707	-0.761979
2159	ENSDARG00000033056	zgc:171927	1	1	1.08339	0.938069
2160	ENSDARG00000054572	wdr95	1	1	0.116601	1.53672
2161	ENSDARG00000013921	frya	1	1	1.04067	0.589178
2162	ENSDARG00000099764	si:dkey-74i1.3	1	1	1.71275	-2.31932
2165	ENSDARG00000099918	arl4aa	1	1	1.80767	0.328215
2167	ENSDARG00000013150	dhx16	1	1	0.720446	2.05618
2172	ENSDARG00000098368	aplp1	1	1	2.98266	1.40384
2173	ENSDARG00000068698	psenen	1	1	2.78028	-0.418072
2180	ENSDARG00000113761	dync2h1	1	1	2.01301	1.13992
2181	ENSDARG00000117317	-	1	1	3.78535	-0.816613
2184	ENSDARG00000115463	tomt	1	1	2.25939	-4.02299
2186	ENSDARG00000068434	h3f3b.1	1	1	1.59678	0.36341
2192	ENSDARG00000074790	rab5if	1	1	0.219049	1.39745
2193	ENSDARG00000016256	nudt3a	1	1	2.01928	0.888096
2196	ENSDARG00000058873	ptpdc1b	1	1	1.36908	1.08551
2197	ENSDARG00000063333	nup210	1	1	1.11094	0.524205
2198	ENSDARG00000045776	cnbpa	1	1	2.27658	-0.660509
2200	ENSDARG00000089626	ptges3b	1	1	4.12838	-2.78015
2201	ENSDARG00000071235	si:ch211-117c9.5	1	1	1.68885	2.47425
2205	ENSDARG00000002659	mapre1b	1	1	1.61346	0.377168
2206	ENSDARG00000058371	krt5	1	1	2.37728	-0.247202
2215	ENSDARG00000010052	ndrg3b	1	1	1.21582	1.86962
2217	ENSDARG00000037589	gid8b	1	1	2.50293	-0.533502
2223	ENSDARG00000046098	ebp	1	1	0.113565	1.51672
2224	ENSDARG00000013346	tasorb	1	1	0.189792	1.73506
2227	ENSDARG00000037559	uba1	1	1	4.11387	-2.78428
2234	ENSDARG00000074331	eif4g3b	1	1	2.80017	-0.966078
2236	ENSDARG00000022456	eno1a	1	1	3.38531	-1.42175
2238	ENSDARG00000078850	plekhm2	1	1	1.77246	1.62857
2240	ENSDARG00000023648	idh3g	1	1	2.96499	-0.93693
2245	ENSDARG00000056122	gdi1	1	1	3.65201	-0.304664
2246	ENSDARG00000037267	zgc:158263	1	1	2.67612	-0.915062
2249	ENSDARG00000070539	arf3a	1	1	2.47591	0.295183
2252	ENSDARG00000033738	zgc:153867	1	1	2.40816	-1.25759
2255	ENSDARG00000015343	pgd	1	1	2.82292	-1.24649
2258	ENSDARG00000074030	myt1a	1	1	1.5446	0.492561
2266	ENSDARG00000036831	rnf41	1	1	4.13457	-2.80265
2267	ENSDARG00000060306	tfcp2	1	1	0.657216	1.02077
2271	ENSDARG00000076486	acp1	1	1	1.9375	-2.07005
2274	ENSDARG00000017844	copz1	1	1	2.62906	-0.491283
2277	ENSDARG00000074554	tspan31	1	1	1.87096	-0.659436
2278	ENSDARG00000061228	pfdn4	1	1	4.09589	-2.76745
2279	ENSDARG00000061147	zfp64	1	1	2.25564	-4.01955
2282	ENSDARG00000101619	micos10	1	1	2.95554	-0.634822
2283	ENSDARG00000089981	rnf146	1	1	1.68451	2.46072
2284	ENSDARG00000088040	mdp1	1	1	0.986077	1.44283
2287	ENSDARG00000074572	g3bp2b	1	1	1.87392	-0.102105
2289	ENSDARG00000099203	atp1b2a	1	1	1.66489	2.49769
2291	ENSDARG00000077405	psip1b; LOC402866	1	1	2.96993	1.41449
2294	ENSDARG00000077799	egr4	1	1	1.60265	1.44382
2297	ENSDARG00000103134	zgc:65873	1	1	2.58783	-0.110768
2302	ENSDARG00000100985	zbtb7c	1	1	2.27064	1.26966
2305	ENSDARG00000024219	cdk5rap2	1	1	2.27278	0.635766
2307	ENSDARG00000010149	atp5fa1	1	1	3.44474	-1.2796
2309	ENSDARG00000094738	loxhd1a	1	1	3.04504	0.763141
2314	ENSDARG00000104517	uqcr10	1	1	3.38062	-0.78252
2324	ENSDARG00000028900	odf2a	1	1	2.24834	0.759881
2325	ENSDARG00000019231	sptan1	1	1	2.15822	-1.94327
2328	ENSDARG00000052923	zgc:113162	1	1	1.14616	1.40307
2330	ENSDARG00000010717	chchd10	1	1	3.27739	-1.52933
2336	ENSDARG00000016048	gpat3	1	1	3.31536	-1.64814
2337	ENSDARG00000043339	abraxas1	1	1	1.04096	-2.66725
2338	ENSDARG00000069624	mrps18c	1	1	1.98822	-2.02015
2339	ENSDARG00000098112	btc	1	1	2.16547	1.70515
2340	ENSDARG00000028780	gzmk	1	1	1.50967	1.0239
2351	ENSDARG00000015918	dlat	1	1	4.0713	-0.527459
2353	ENSDARG00000014274	rfc2	1	1	2.40359	-2.17465
2354	ENSDARG00000009771	ppme1	1	1	3.8169	1.12666
2364	ENSDARG00000055064	prdx5	1	1	2.42608	-0.350851
2365	ENSDARG00000074057	calm3b	1	1	2.15947	-0.00549297
2367	ENSDARG00000044540	fkbp2	1	1	2.15567	-1.2707
2369	ENSDARG00000020676	dpp3	1	1	2.75881	0.0325629
2370	ENSDARG00000095273	cox8a	1	1	3.40415	-1.45419
2373	ENSDARG00000010238	rbm22	1	1	1.64702	0.400721
2376	ENSDARG00000006408	hmgb3b	1	1	1.48127	3.00767
2378	ENSDARG00000115557	cox7b	1	1	3.33215	-1.53611
2379	ENSDARG00000054191	pgk1	1	1	3.36621	-1.58734
2380	ENSDARG00000044375	pou4f4	1	1	1.79874	0.442875
2381	ENSDARG00000038964	traf4b	1	1	0.938884	2.19483
2382	ENSDARG00000005172	dynll2b	1	1	1.61427	0.700609
2385	ENSDARG00000015221	nsrp1	1	1	1.96782	-0.472058
2386	ENSDARG00000032296	pomp	1	1	2.22834	-1.42634
2387	ENSDARG00000019280	lars1b	1	1	1.34181	0.706129
2388	ENSDARG00000100499	cpeb4b	1	1	2.06057	0.590287
2390	ENSDARG00000030665	tcerg1b	1	1	4.64498	0.61748
2392	ENSDARG00000096879	stk32a	1	1	4.36035	0.531004
2396	ENSDARG00000021984	ndufa2	1	1	3.25217	-1.61197
2399	ENSDARG00000045132	vdac1	1	1	2.92205	-1.48125
2400	ENSDARG00000003151	skp1	1	1	2.54724	-0.0758934
2403	ENSDARG00000030213	sap30l	1	1	2.14571	-1.38682
2408	ENSDARG00000070922	cnbpb	1	1	1.4259	0.253384
2410	ENSDARG00000063433	atp2b2	1	1	3.6184	-0.532637
2413	ENSDARG00000016783	srsf6b	1	1	1.47457	1.26948
2415	ENSDARG00000028721	mapk14b	1	1	2.46572	-3.20504
2416	ENSDARG00000045023	lhfpl5a	1	1	2.04394	-0.102023
2417	ENSDARG00000059357	sarnp	1	1	2.47648	-1.21792
2421	ENSDARG00000074552	ndufs7	1	1	3.44454	-1.10973
2424	ENSDARG00000042777	ndufa11	1	1	3.89925	-0.0527976
2427	ENSDARG00000023852	lsm4	1	1	3.57529	-0.195687
2430	ENSDARG00000063133	slc4a10a	1	1	3.9845	-0.0122402
2432	ENSDARG00000006242	ptp4a1	1	1	1.56097	0.546534
2436	ENSDARG00000027403	zgpat	1	1	2.423	-2.13081
2437	ENSDARG00000089681	btf3l4	1	1	2.2858	-0.0762079
2439	ENSDARG00000070083	atp5f1b	1	1	3.24348	-1.46624
2444	ENSDARG00000031907	ptbp1b	1	1	1.91395	0.310826
2445	ENSDARG00000005738	rpf1	1	1	0.790077	2.08889
2446	ENSDARG00000016773	cishb	1	1	1.42261	3.24876
2447	ENSDARG00000009727	twf2b	1	1	2.65203	0.209121
2452	ENSDARG00000068192	taf4a	1	1	3.17564	0.252915
2460	ENSDARG00000018966	cyb5r1	1	1	3.48066	-0.945421
2461	ENSDARG00000002912	adipor1a	1	1	2.11785	0.000140148
2462	ENSDARG00000029510	timm17a	1	1	1.62322	2.51332
2469	ENSDARG00000016551	iqsec1b	1	1	1.75244	0.82887
2471	ENSDARG00000061656	ptpdc1a	1	1	3.50371	-0.80234
2472	ENSDARG00000105322	klhdc7a	1	1	0.879124	1.035
2476	ENSDARG00000043442	mala.2	1	1	2.63904	0.805287
2480	ENSDARG00000042004	nfya	1	1	2.5398	-0.630365
2482	ENSDARG00000055238	kif17	1	1	3.57586	-0.568382
2491	ENSDARG00000116835	park7	1	1	3.5339	-1.46777
2492	ENSDARG00000087247	kcnab2a	1	1	1.41908	0.72593
2497	ENSDARG00000030239	dennd6aa	1	1	3.14128	0.98144
2499	ENSDARG00000036424	pcdh20	1	1	2.1617	0.0870692
2500	ENSDARG00000102755	eml6	1	1	2.14831	0.548149
2501	ENSDARG00000102883	sptbn1	1	1	2.14599	-0.311522
2502	ENSDARG00000103915	ero1b	1	1	1.97843	1.2554
2503	ENSDARG00000103566	tomm20b	1	1	3.84038	-2.46809
2504	ENSDARG00000100011	strn	1	1	2.53235	0.0867862
2506	ENSDARG00000103831	ankrd13c	1	1	1.15355	0.920109
2507	ENSDARG00000032353	tiprl	1	1	3.04712	-0.889379
2508	ENSDARG00000075650	vps26c	1	1	3.59945	0.509852
2509	ENSDARG00000038805	pigp	1	1	2.25957	0.0884974
2512	ENSDARG00000014963	triap1	1	1	0.924764	2.21841
2518	ENSDARG00000003429	hnrnpdl	1	1	3.20644	0.204525
2519	ENSDARG00000042975	auh	1	1	3.65371	-0.929341
2520	ENSDARG00000103025	hmgcs1	1	1	2.87362	-0.940535
2521	ENSDARG00000100742	reep5	1	1	2.17984	-1.39254
2522	ENSDARG00000103787	chd1	1	1	3.80264	0.430169
2525	ENSDARG00000103824	hint1	1	1	2.31496	-1.27749
2526	ENSDARG00000053487	osbp2a	1	1	1.34608	1.84363
2527	ENSDARG00000020258	ewsr1a	1	1	2.64519	0.696342
2535	ENSDARG00000033610	morn5	1	1	2.43669	-1.0472
2536	ENSDARG00000058041	ndufa8	1	1	2.34322	-0.50014
2537	ENSDARG00000044261	si:ch211-243g18.2	1	1	2.03449	-0.0586732
2539	ENSDARG00000043757	ptbp3	1	1	2.33312	-0.166751
2543	ENSDARG00000018426	aldh7a1	1	1	2.97215	-0.443412
2546	ENSDARG00000034852	nt5c2l1	1	1	0.980776	2.16669
2551	ENSDARG00000075864	igsf9a	1	1	2.42065	0.734672
2553	ENSDARG00000043465	atp6v1b2	1	1	3.15259	0.98334
2554	ENSDARG00000005540	xpo7	1	1	3.02381	0.450734
2555	ENSDARG00000057676	golga7	1	1	3.86302	1.14503
2561	ENSDARG00000056929	kdm6bb	1	1	1.22081	-2.12772
2563	ENSDARG00000056877	vamp2	1	1	2.54142	1.92712
2565	ENSDARG00000104458	rnasekb	1	1	2.50252	-0.151983
2568	ENSDARG00000086302	proser1	1	1	3.39596	-1.28328
2569	ENSDARG00000043848	sod1	1	1	2.69938	-1.59981
2571	ENSDARG00000005397	trim3b	1	1	3.40058	-0.575982
2572	ENSDARG00000043663	faub	1	1	1.8409	0.755681
2573	ENSDARG00000056427	auts2a	1	1	2.49503	0.164031
2574	ENSDARG00000043493	cltca	1	1	2.05525	-0.522897
2575	ENSDARG00000014506	tmem126a	1	1	0.66084	1.05532
2576	ENSDARG00000011240	ift46	1	1	1.99993	0.491042
2577	ENSDARG00000036338	vps11	1	1	2.25773	-4.0462
2578	ENSDARG00000013670	hyou1	1	1	2.50429	-3.23838
2583	ENSDARG00000111877	bcl7ba	1	1	2.41623	-2.17347
2584	ENSDARG00000043371	mdh2	1	1	3.33842	-1.53032
2589	ENSDARG00000061378	smg8	1	1	1.83578	-0.851452
2593	ENSDARG00000026322	dhrs13a.1	1	1	3.65767	-1.38404
2594	ENSDARG00000068894	nrip1b	1	1	1.58178	1.92333
2597	ENSDARG00000053840	ei24	1	1	2.51551	-3.25294
2599	ENSDARG00000033411	cabp1b	1	1	1.75706	1.39251
2600	ENSDARG00000015978	cox5ba	1	1	3.36602	-1.31487
2603	ENSDARG00000035914	tmem167a	1	1	2.06458	0.0303084
2613	ENSDARG00000101110	LOC103909737	1	1	3.02144	-0.855086
2619	ENSDARG00000074611	wdr37	1	1	3.01249	-0.927762
2623	ENSDARG00000034883	acbd5a	1	1	1.6822	-2.30662
2625	ENSDARG00000096932	nell3	1	1	2.83839	0.187394
2626	ENSDARG00000031248	enkur	1	1	2.3881	0.453989
2627	ENSDARG00000063636	galnt11	1	1	3.25465	-0.778571
2629	ENSDARG00000079401	si:dkey-197c15.6	1	1	2.26573	-4.00517
2631	ENSDARG00000110836	tmem14ca	1	1	3.87052	-0.0678235
2636	ENSDARG00000039729	asap1b	1	1	1.87484	0.0511441
2641	ENSDARG00000045360	ube2wb	1	1	2.24099	-0.161387
2642	ENSDARG00000026801	stau2	1	1	2.64006	2.70852
2652	ENSDARG00000075825	dlec1	1	1	2.24837	-4.02263
2655	ENSDARG00000027851	ccdc191	1	1	1.41656	3.21004
2656	ENSDARG00000027825	naa50	1	1	2.44697	-3.16479
2658	ENSDARG00000077492	atp8a2	1	1	1.65352	2.50412
2660	ENSDARG00000116575	-	1	1	3.14004	-0.8583
2664	ENSDARG00000094602	si:dkey-7n6.2	1	1	0.382137	1.39371
2665	ENSDARG00000057632	ppp1r42	1	1	2.51767	-3.24681
2667	ENSDARG00000019332	ndufb4	1	1	3.4203	-1.19546
2670	ENSDARG00000058147	dnajc5b	1	1	2.30014	0.106039
2671	ENSDARG00000075222	amer2	1	1	4.64243	0.551964
2672	ENSDARG00000045302	smpx	1	1	2.23972	0.616305
2673	ENSDARG00000074696	zgc:194621	1	1	2.15124	0.76724
2677	ENSDARG00000099358	hccsb	1	1	4.53241	0.503992
2681	ENSDARG00000091489	cnbd1	1	1	1.37419	3.2926
2683	ENSDARG00000029445	eif1b	1	1	2.50628	2.59811
2688	ENSDARG00000079110	cluap1	1	1	0.990426	0.403378
2694	ENSDARG00000036577	atp6v0cb	1	1	2.70293	0.499744
2696	ENSDARG00000045230	cox6b1	1	1	3.30563	-1.37087
2697	ENSDARG00000062058	slc12a7b	1	1	3.51953	-0.401017
2699	ENSDARG00000075768	sdhb	1	1	2.88396	1.32426
2701	ENSDARG00000090145	tmem240b	1	1	3.81438	-0.785844
2702	ENSDARG00000031216	ssu72	1	1	2.68527	-1.10417
2712	ENSDARG00000053074	gipc3	1	1	2.0963	-0.396676
2715	ENSDARG00000021812	cherp	1	1	2.61404	0.722244
2716	ENSDARG00000063412	cers1	1	1	3.74788	-0.331809
2717	ENSDARG00000058861	ncln	1	1	1.59724	0.604932
2721	ENSDARG00000043242	si:dkey-222f2.1	1	1	2.16857	0.0543227
2722	ENSDARG00000092124	cox14	1	1	2.27449	-1.14318
2725	ENSDARG00000099511	-	1	1	2.98625	1.39733
2727	ENSDARG00000109202	LOC100151570; si:ch211-222k6.1	1	1	3.01942	0.00661703
2731	ENSDARG00000004840	rassf1	1	1	1.69337	1.4167
2732	ENSDARG00000058297	timm13	1	1	2.73874	-1.1652
2734	ENSDARG00000017798	bcor	1	1	2.63661	0.790267
2736	ENSDARG00000043003	pcyt2	1	1	2.41157	0.268668
2738	ENSDARG00000071506	mgat5	1	1	1.85905	0.429203
2743	ENSDARG00000057975	plcd4a	1	1	2.91143	1.37945
2748	ENSDARG00000010481	bzw1a	1	1	1.82983	-0.796873
2749	ENSDARG00000032516	rrp36	1	1	1.82553	-2.12194
2751	ENSDARG00000020467	safb	1	1	1.20794	0.109755
2752	ENSDARG00000042660	fam32a	1	1	1.19022	-2.22179
2756	ENSDARG00000101561	dbt	1	1	2.83961	-1.53768
2757	ENSDARG00000102846	trmt13	1	1	3.12793	0.137763
2758	ENSDARG00000105147	osbpl1a	1	1	2.4344	0.237528
2759	ENSDARG00000013928	plekhb2	1	1	3.74723	0.170095
2767	ENSDARG00000019404	atp5f1d	1	1	3.21073	-1.37817
2771	ENSDARG00000042045	hmg20b	1	1	1.97146	0.437937
2778	ENSDARG00000071424	ap3d1	1	1	2.46671	0.16937
2779	ENSDARG00000019530	hdgfl2	1	1	2.92986	1.37521
2781	ENSDARG00000061602	ssx2ipb	1	1	3.05344	-0.965174
2782	ENSDARG00000055787	dzank1	1	1	3.09872	0.466167
2783	ENSDARG00000061256	mcrip2	1	1	1.661	2.43828
2784	ENSDARG00000060921	pla2g6	1	1	1.64142	0.243079
2785	ENSDARG00000060933	baiap2l2b	1	1	1.48721	3.09283
2790	ENSDARG00000073789	samd9l	1	1	2.95757	-0.383552
2799	ENSDARG00000101455	si:ch211-284k5.2	1	1	2.66455	0.282048
2804	ENSDARG00000025566	slc25a3b	1	1	2.96799	-1.2599
2807	ENSDARG00000105296	ap3b2	1	1	1.0744	0.80766
2814	ENSDARG00000070986	sergef	1	1	0.849244	0.789773
2821	ENSDARG00000101577	si:ch211-172l8.4	1	1	1.2922	1.75129
2824	ENSDARG00000020395	mical2b	1	1	2.82827	2.12286
2828	ENSDARG00000018559	kdm7ab	1	1	1.77184	0.473723
2829	ENSDARG00000006791	arntl1a	1	1	0.653598	1.02563
2831	ENSDARG00000045797	si:ch211-68a17.7	1	1	3.82855	-0.66886
2832	ENSDARG00000086450	tdg.2	1	1	2.33753	-1.0829
2840	ENSDARG00000016598	ckmt1	1	1	3.50642	-1.23659
2841	ENSDARG00000062195	fbxo31	1	1	2.29654	1.97692
2842	ENSDARG00000089952	dynlrb2	1	1	3.13219	-0.769651
2843	ENSDARG00000051876	ush1c	1	1	1.8392	0.860814
2849	ENSDARG00000102820	cib2	1	1	2.67114	-0.0923992
2850	ENSDARG00000045641	usp3	1	1	1.96814	-0.256168
2853	ENSDARG00000088383	cox5aa	1	1	3.32396	-1.31804
2854	ENSDARG00000099860	pkmb	1	1	1.39703	1.40441
2855	ENSDARG00000103002	nptna	1	1	2.57317	-0.041543
2859	ENSDARG00000061416	c2cd4a	1	1	2.03529	1.20509
2862	ENSDARG00000051762	-	1	1	1.96567	1.26831
2863	ENSDARG00000061345	wwp2	1	1	2.71599	0.520142
2869	ENSDARG00000045636	rbl2	1	1	1.94332	0.163938
2870	ENSDARG00000079651	afg3l1	1	1	3.60269	-1.24337
2872	ENSDARG00000051756	pdhx	1	1	3.46277	-1.34892
2887	ENSDARG00000099245	LOC100330167	1	1	2.86422	-0.741779
2890	ENSDARG00000099279	ift27	1	1	1.14445	1.94644

## Sheet: 2
	id	Gene Symbol	module	supermodule	dim_1	dim_2		GO Term
7	ENSDARG00000018149	slc38a4	2	2	-5.03019	-0.203509		GO biological process complete	Danio rerio - REFLIST (25698)	upload_1 (600)	upload_1 (expected)	upload_1 (over/under)	upload_1 (fold Enrichment)	upload_1 (P-value)
13	ENSDARG00000020871	ptprz1b	2	2	-5.56862	-0.725559		establishment or maintenance of cell polarity (GO:0007163)	120	15	2.8	+	5.35	0.00207
16	ENSDARG00000030694	atp6v1e1b	2	2	-2.07443	-1.9815		cell-cell junction organization (GO:0045216)	121	14	2.83	+	4.96	0.0114
18	ENSDARG00000045843	apex1	2	2	-1.05534	0.164332		lateral line development (GO:0048882)	115	13	2.69	+	4.84	0.0324
24	ENSDARG00000027799	ucmaa	2	2	-4.53101	-0.525898		lateral line system development (GO:0048925)	130	14	3.04	+	4.61	0.0244
31	ENSDARG00000062983	fbxo18	2	2	-2.23273	-1.05939		regulation of nervous system development (GO:0051960)	194	19	4.53	+	4.19	0.00209
35	ENSDARG00000032765	net1	2	2	-1.67987	-0.360826		cell junction organization (GO:0034330)	258	22	6.02	+	3.65	0.0024
36	ENSDARG00000058366	si:dkey-222f8.3	2	2	-1.2886	0.354454		morphogenesis of an epithelium (GO:0002009)	470	35	10.97	+	3.19	3.01e-05
40	ENSDARG00000053131	irak3	2	2	-4.04857	0.775941		tissue morphogenesis (GO:0048729)	557	39	13	+	3	2.05e-05
41	ENSDARG00000053136	b2m	2	2	-2.56404	-1.36536		cell migration (GO:0016477)	652	45	15.22	+	2.96	1.99e-06
49	ENSDARG00000003811	plxnb2a.1	2	2	-4.05039	-0.801003		localization of cell (GO:0051674)	701	47	16.37	+	2.87	1.96e-06
55	ENSDARG00000032653	sinhcaf	2	2	-4.22462	0.554675		cell motility (GO:0048870)	701	47	16.37	+	2.87	1.96e-06
56	ENSDARG00000023026	pkp2	2	2	-4.33086	0.015819		epithelium development (GO:0060429)	883	55	20.62	+	2.67	8.02e-07
64	ENSDARG00000094428	si:dkey-31f5.8	2	2	-3.91232	-0.573108		actin cytoskeleton organization (GO:0030036)	546	33	12.75	+	2.59	0.00713
78	ENSDARG00000074009	znf1059	2	2	-2.05844	-0.408756		tube morphogenesis (GO:0035239)	580	35	13.54	+	2.58	0.00357
83	ENSDARG00000109502	phf21b	2	2	-4.59056	-2.10277		actin filament-based process (GO:0030029)	564	33	13.17	+	2.51	0.0175
85	ENSDARG00000059409	LOC100537809	2	2	-0.156298	2.33454		locomotion (GO:0040011)	941	54	21.97	+	2.46	2.54e-05
88	ENSDARG00000032405	ckap4	2	2	-4.52286	-0.0646327		embryonic organ development (GO:0048568)	605	34	14.13	+	2.41	0.0236
93	ENSDARG00000068030	si:cabz01007802.1	2	2	-4.30648	-0.126821		embryonic morphogenesis (GO:0048598)	712	40	16.62	+	2.41	0.00511
94	ENSDARG00000105350	histh1l2	2	2	-4.5847	-2.00771		tissue development (GO:0009888)	1445	79	33.74	+	2.34	3.93e-08
96	ENSDARG00000105409	hist1h4l; LOC794549; LOC100150038; LOC100331412	2	2	-3.41239	1.13997		movement of cell or subcellular component (GO:0006928)	1134	61	26.48	+	2.3	2.8e-05
97	ENSDARG00000058479	zgc:110425	2	2	-1.56026	-0.0852516		embryo development (GO:0009790)	1146	61	26.76	+	2.28	3.34e-05
100	ENSDARG00000039100	jac7	2	2	-1.59481	1.53808		regulation of developmental process (GO:0050793)	849	44	19.82	+	2.22	0.008
103	ENSDARG00000027903	adamtsl3	2	2	-4.33983	-0.659839		cytoskeleton organization (GO:0007010)	954	48	22.27	+	2.15	0.00592
104	ENSDARG00000015551	fth1a	2	2	-2.30712	-1.94285		anatomical structure morphogenesis (GO:0009653)	2095	104	48.91	+	2.13	3.48e-09
106	ENSDARG00000058336	slc25a22b	2	2	-5.55526	-0.732411		system development (GO:0048731)	3630	151	84.75	+	1.78	8.59e-09
111	ENSDARG00000073688	nav2a	2	2	-3.40652	-0.0670672		anatomical structure development (GO:0048856)	4473	183	104.44	+	1.75	4.69e-11
112	ENSDARG00000058038	eml3	2	2	-4.21624	-0.644606		cellular component organization (GO:0016043)	3914	159	91.38	+	1.74	1.18e-08
120	ENSDARG00000056233	tmem179ba	2	2	-4.36347	-0.0766602		negative regulation of cellular process (GO:0048523)	2077	84	48.49	+	1.73	0.00727
122	ENSDARG00000088087	kdm6ba	2	2	-3.71074	-0.112599		negative regulation of biological process (GO:0048519)	2254	91	52.63	+	1.73	0.00199
127	ENSDARG00000104636	si:dkey-112a7.4	2	2	-4.14204	-0.705645		multicellular organism development (GO:0007275)	4121	166	96.22	+	1.73	6.6e-09
134	ENSDARG00000002235	mmp14a	2	2	-4.349	-0.411593		cellular component organization or biogenesis (GO:0071840)	4093	164	95.56	+	1.72	1.31e-08
135	ENSDARG00000044125	txn	2	2	-1.31296	-0.527446		developmental process (GO:0032502)	4666	186	108.94	+	1.71	2.98e-10
136	ENSDARG00000024877	ptgr1.1	2	2	-3.04245	1.62221		organelle organization (GO:0006996)	2471	96	57.69	+	1.66	0.00549
139	ENSDARG00000099819	sb:cb1058	2	2	-4.11068	-0.719421		animal organ development (GO:0048513)	2624	101	61.27	+	1.65	0.0038
141	ENSDARG00000077121	cyp26b1	2	2	-5.8967	-0.633912		multicellular organismal process (GO:0032501)	4972	182	116.09	+	1.57	9.49e-07
153	ENSDARG00000037363	dennd2b	2	2	-4.18726	-0.39749		cellular process (GO:0009987)	15086	413	352.23	+	1.17	0.00186
155	ENSDARG00000027222	adgrg1	2	2	-2.60073	-0.33888		biological_process (GO:0008150)	19725	524	460.54	+	1.14	5.56e-07
157	ENSDARG00000061145	gfod2	2	2	-0.466751	2.07691		Unclassified (UNCLASSIFIED)	5973	76	139.46	-	0.54	0
161	ENSDARG00000077506	tjp1a	2	2	-3.73805	-0.768745
164	ENSDARG00000000767	spi1b	2	2	-2.46812	-1.77694
165	ENSDARG00000036080	cd81a	2	2	-3.16586	-1.44543
167	ENSDARG00000036096	smad3a	2	2	-3.49118	0.0242252
168	ENSDARG00000105641	si:ch211-98n17.5	2	2	-4.64673	0.245684
169	ENSDARG00000036135	bbox1	2	2	-4.33662	0.47576
173	ENSDARG00000018814	esrp2	2	2	-1.42539	1.4611
176	ENSDARG00000053010	lpcat2	2	2	-2.41811	-1.69955
181	ENSDARG00000060070	adcy7	2	2	-5.5786	-0.91688
182	ENSDARG00000036073	cebpg	2	2	-2.52526	0.074687
183	ENSDARG00000014577	rhpn2	2	2	-4.27039	-0.197867
188	ENSDARG00000006878	phf21aa	2	2	-1.4713	0.893501
203	ENSDARG00000018643	igf2a	2	2	-3.15348	0.00555654
204	ENSDARG00000003193	rassf7b	2	2	-4.19009	0.319285
209	ENSDARG00000015805	cgnl1	2	2	-4.51061	-0.303581
210	ENSDARG00000004714	tcf12	2	2	-3.01335	-0.200156
211	ENSDARG00000077013	znf280d	2	2	-0.388357	2.05993
213	ENSDARG00000102750	cdh1	2	2	-4.22965	-0.493505
219	ENSDARG00000076729	myo9aa	2	2	-2.21334	-0.826319
221	ENSDARG00000004713	mad2l1	2	2	-1.35096	0.650817
223	ENSDARG00000103718	chmp5b	2	2	-3.97266	-1.08611
224	ENSDARG00000104901	ostc	2	2	-4.5668	-2.09176
231	ENSDARG00000068246	plcb3	2	2	-4.17035	-0.811932
236	ENSDARG00000059438	galnt18b	2	2	-0.440664	2.05164
241	ENSDARG00000099654	marveld3	2	2	-3.87817	-0.073592
244	ENSDARG00000099766	myl12.1	2	2	-2.49066	-0.167167
249	ENSDARG00000075952	mbd2	2	2	-3.2568	-0.579539
258	ENSDARG00000045979	zgc:153704	2	2	-4.34073	-0.700629
261	ENSDARG00000104431	slc1a3a	2	2	-5.58142	-0.948073
267	ENSDARG00000117617	-	2	2	-3.24399	1.64732
268	ENSDARG00000078551	zgc:171242	2	2	-0.104621	3.33576
269	ENSDARG00000058533	pole	2	2	-1.77362	-0.738698
272	ENSDARG00000058389	ccl19a.1	2	2	-5.43779	-0.763989
278	ENSDARG00000058365	hspb8	2	2	-4.7659	0.504806
283	ENSDARG00000035598	coro1ca	2	2	-3.98912	0.20457
286	ENSDARG00000058128	msna	2	2	-3.36568	-1.02472
293	ENSDARG00000011783	stag2a	2	2	-3.8611	-0.110626
294	ENSDARG00000016867	rnf128a	2	2	-4.06611	-0.396289
305	ENSDARG00000018898	zfand5a	2	2	-3.3122	-0.539863
306	ENSDARG00000094488	-	2	2	-5.50866	-1.00818
309	ENSDARG00000061547	hist1h4l; LOC100150038; LOC794549; LOC100331412; zgc:153409	2	2	-1.62444	-0.0863431
310	ENSDARG00000035519	histh1l1	2	2	-1.35124	-0.273286
314	ENSDARG00000097795	b3galt8	2	2	-2.51687	-1.20196
317	ENSDARG00000068148	arrdc1a	2	2	-4.09442	-0.277589
322	ENSDARG00000017320	f11r.1	2	2	-4.17569	-0.601192
324	ENSDARG00000055647	ftr82	2	2	-4.51368	-0.0358677
338	ENSDARG00000009336	aif1l	2	2	-5.42877	-0.99002
345	ENSDARG00000035326	nccrp1	2	2	-2.95792	-1.47894
348	ENSDARG00000033466	tagln2	2	2	-4.13027	0.294111
350	ENSDARG00000053956	LOC558044	2	2	-4.19087	-0.354063
356	ENSDARG00000054619	fras1	2	2	-3.76072	-1.4612
369	ENSDARG00000077298	gas1a	2	2	-5.60008	-0.103166
372	ENSDARG00000052690	arrdc3a	2	2	-1.60856	-0.166987
375	ENSDARG00000103848	apba1a	2	2	-0.060737	3.28036
378	ENSDARG00000101102	tprn	2	2	-4.16159	0.629001
383	ENSDARG00000022315	atp6v1g1	2	2	-2.32812	-1.94
386	ENSDARG00000052427	bicdl2	2	2	-3.99752	0.081433
390	ENSDARG00000059606	cenatac	2	2	-0.0829171	2.37399
393	ENSDARG00000090830	tmem132e	2	2	-3.30587	-0.406778
398	ENSDARG00000088492	cntrl	2	2	-5.22914	-0.167739
399	ENSDARG00000092517	gpsm1a	2	2	-5.64875	-0.884467
401	ENSDARG00000052148	ptgs1	2	2	-5.68442	-0.27712
403	ENSDARG00000035122	camsap1b	2	2	-0.0886377	2.36855
404	ENSDARG00000052094	notch1b	2	2	-3.00893	0.103297
405	ENSDARG00000018958	nrarpb	2	2	-3.54497	1.09328
408	ENSDARG00000093957	si:dkey-251i10.2	2	2	-4.51747	-0.687651
410	ENSDARG00000016733	psat1	2	2	-3.03211	-0.100462
414	ENSDARG00000077467	sox10	2	2	-4.20026	0.377786
422	ENSDARG00000103923	tfap4	2	2	-1.44474	-0.0828608
430	ENSDARG00000061836	nfixb	2	2	-1.43634	2.41165
434	ENSDARG00000021242	mvp	2	2	-3.20789	-0.624654
438	ENSDARG00000057853	atp6v0ca	2	2	-2.11953	-1.96608
439	ENSDARG00000057867	lasp1	2	2	-3.6078	0.472737
442	ENSDARG00000057984	eps8l1a	2	2	-4.3052	-0.577995
444	ENSDARG00000022712	stat3	2	2	-3.00068	-0.0670994
445	ENSDARG00000026712	rab5c	2	2	-1.63044	1.5807
449	ENSDARG00000038242	zgc:113333	2	2	-4.4902	0.260815
453	ENSDARG00000040526	s1pr5a	2	2	-2.85599	0.641557
454	ENSDARG00000089936	selenow2b	2	2	-4.598	-0.810306
457	ENSDARG00000029911	casc3	2	2	-2.40695	-2.53815
462	ENSDARG00000038141	atf4b	2	2	-2.85737	-0.285773
469	ENSDARG00000019507	mcm5	2	2	-3.6712	1.12867
470	ENSDARG00000027529	hmox1a	2	2	-3.80977	-0.147094
478	ENSDARG00000004034	arhgdig	2	2	-2.38598	-1.85379
480	ENSDARG00000012539	dnase1	2	2	-5.60496	-0.872059
487	ENSDARG00000004954	grna	2	2	-1.66778	1.53256
489	ENSDARG00000054588	cox6a2	2	2	-3.17889	1.70553
490	ENSDARG00000096689	si:dkey-66i24.9	2	2	-4.39251	0.0928957
492	ENSDARG00000030881	baxb	2	2	-3.29992	-0.996677
493	ENSDARG00000031776	fthl27	2	2	-3.00322	-1.12849
494	ENSDARG00000076221	fthl28	2	2	-2.23745	-1.91047
501	ENSDARG00000090625	bcl2l12	2	2	-4.33928	-1.36405
510	ENSDARG00000020235	sept9a	2	2	-4.03857	0.853275
513	ENSDARG00000037919	rbbp6	2	2	-3.32142	-0.555905
519	ENSDARG00000100972	myh11b	2	2	-1.65445	1.61218
525	ENSDARG00000002967	pdap1b	2	2	-1.67198	-0.306606
528	ENSDARG00000037870	actb2	2	2	-3.84231	0.17256
530	ENSDARG00000102366	micall2a	2	2	-0.0897111	3.31471
531	ENSDARG00000102195	zc3h7a	2	2	-1.47697	-0.217378
532	ENSDARG00000015722	kctd5a	2	2	-2.67341	-1.46053
540	ENSDARG00000022232	ppan	2	2	-1.95723	-0.162707
546	ENSDARG00000075261	timp2b	2	2	-3.18942	-1.08398
550	ENSDARG00000074671	nptx1l	2	2	-4.78818	-0.290339
557	ENSDARG00000111939	atf4a	2	2	-1.96879	-0.364775
567	ENSDARG00000019360	sec23b	2	2	-4.44413	-1.63553
569	ENSDARG00000006260	tuba8l4	2	2	-2.82635	-0.216095
572	ENSDARG00000071215	palm3	2	2	-0.0347565	2.34109
573	ENSDARG00000094965	nfil3-5	2	2	-4.08964	0.292335
574	ENSDARG00000071213	rgl3a	2	2	-4.09011	0.496965
578	ENSDARG00000071139	LOC100151335	2	2	-4.00389	-0.441463
580	ENSDARG00000063538	kalrnb	2	2	-4.33369	-0.375439
583	ENSDARG00000007098	itm2ba	2	2	-5.80724	-0.211784
592	ENSDARG00000075700	zswim2	2	2	-0.485012	2.10568
600	ENSDARG00000020187	gca	2	2	-2.64656	-1.36421
602	ENSDARG00000058179	ackr3b	2	2	-5.15091	-0.0598519
605	ENSDARG00000104396	trim25	2	2	-4.57379	-0.440775
610	ENSDARG00000052288	zmp:0000000634	2	2	-5.58597	-0.930943
612	ENSDARG00000104571	gadd45ab	2	2	-3.79382	-0.269802
616	ENSDARG00000052104	atg4b	2	2	-3.80312	-1.43865
620	ENSDARG00000061923	amotl2a	2	2	-3.71175	-0.268342
624	ENSDARG00000013144	atp1b1a	2	2	-3.26703	1.66436
629	ENSDARG00000075159	meltf	2	2	-5.17874	-0.472117
631	ENSDARG00000032868	pde4ba	2	2	-4.08813	-0.102006
633	ENSDARG00000020625	jak1	2	2	-2.86722	-0.754233
641	ENSDARG00000015471	chd1l	2	2	-5.60416	-0.938226
646	ENSDARG00000017624	krt4	2	2	-4.24154	-0.68501
650	ENSDARG00000009208	prkcda	2	2	-1.71224	-0.248105
652	ENSDARG00000075670	rereb	2	2	-1.40731	2.39778
653	ENSDARG00000054058	h1-10	2	2	-1.57166	-0.238785
662	ENSDARG00000017354	epha2a	2	2	-3.60847	-0.392226
664	ENSDARG00000077038	pbrm1l	2	2	-0.0977699	3.3248
665	ENSDARG00000060094	ptgis	2	2	-4.11795	-0.883836
666	ENSDARG00000034240	capza1a	2	2	-2.35509	-1.85258
668	ENSDARG00000021309	rhoca	2	2	-3.419	-0.936071
669	ENSDARG00000016963	slc16a1a	2	2	-5.52659	-0.923366
670	ENSDARG00000033726	tshba	2	2	-0.092575	2.36756
681	ENSDARG00000097572	ptprt	2	2	-2.58645	0.177752
688	ENSDARG00000015947	matn4	2	2	-4.59557	-0.854668
694	ENSDARG00000114670	ube2c	2	2	-1.20515	0.502514
699	ENSDARG00000039328	ccndbp1	2	2	-0.0974556	3.32517
703	ENSDARG00000089705	abcf3	2	2	-1.74644	-0.751339
709	ENSDARG00000101766	ptmab	2	2	-2.09993	-0.638358
712	ENSDARG00000058734	prdx1	2	2	-1.9902	-1.96293
718	ENSDARG00000020596	miga1	2	2	-5.52165	-0.939622
719	ENSDARG00000038980	txndc12	2	2	-1.6996	-0.776476
737	ENSDARG00000012914	arhgef4	2	2	-4.1737	0.264488
739	ENSDARG00000100970	pimr197	2	2	-3.46372	0.0213971
741	ENSDARG00000099776	glula	2	2	-5.61357	-0.956884
743	ENSDARG00000099960	elovl1a	2	2	-4.29916	-0.371258
744	ENSDARG00000099445	cc2d1b	2	2	-2.21865	-1.90835
746	ENSDARG00000042652	rreb1b	2	2	-3.06049	0.860572
747	ENSDARG00000063544	pip4k2ab	2	2	-0.454961	2.10813
748	ENSDARG00000013076	bmi1b	2	2	-4.59126	-2.07871
757	ENSDARG00000061948	amotl2b	2	2	-3.84126	-0.385958
765	ENSDARG00000035858	cnn2	2	2	-4.01191	0.152404
768	ENSDARG00000026053	hltf	2	2	-1.43973	2.40981
769	ENSDARG00000056262	slc35g2a	2	2	-5.28458	-0.553037
777	ENSDARG00000093463	-	2	2	-3.6381	-1.48172
778	ENSDARG00000011166	cahz	2	2	-5.40533	-0.322253
792	ENSDARG00000091946	-	2	2	-1.67555	0.607088
798	ENSDARG00000068288	lamc2	2	2	-4.0071	-0.706837
802	ENSDARG00000013576	gadd45bb	2	2	-4.57737	0.540627
806	ENSDARG00000054290	acin1a	2	2	-2.71621	-0.245687
810	ENSDARG00000011600	epha4b	2	2	-3.48216	0.0716056
811	ENSDARG00000016132	keap1a	2	2	-2.23307	-0.364944
820	ENSDARG00000038585	eif4e2	2	2	-4.63184	-0.894205
824	ENSDARG00000019335	hes6	2	2	-1.20088	0.152502
831	ENSDARG00000101479	LOC103910140	2	2	-4.56543	-0.749974
836	ENSDARG00000102808	calr3b	2	2	-0.139041	3.11957
848	ENSDARG00000104279	appa	2	2	-1.67684	-0.411708
849	ENSDARG00000001870	atp1a1a.4	2	2	-3.20366	1.66621
850	ENSDARG00000038248	ggact.2	2	2	-2.36334	-0.80587
851	ENSDARG00000103156	gpc6a	2	2	-4.63162	-0.664988
855	ENSDARG00000043247	gtf3c3	2	2	-0.474336	2.1181
859	ENSDARG00000037746	actb1	2	2	-3.97725	0.21574
863	ENSDARG00000018263	pdia2	2	2	-1.65314	1.59206
869	ENSDARG00000104795	cxcl8a	2	2	-2.5664	-1.79027
871	ENSDARG00000110922	-	2	2	-1.24954	0.317651
878	ENSDARG00000070321	clrn2	2	2	-0.0799993	2.37157
879	ENSDARG00000017744	smc2	2	2	-4.59024	-2.04784
880	ENSDARG00000061952	ecpas	2	2	-0.0583006	3.26466
887	ENSDARG00000016470	anxa5b	2	2	-1.90949	0.0384547
888	ENSDARG00000034007	prom1b	2	2	-5.61868	-0.894911
897	ENSDARG00000021702	pdcd4a	2	2	-1.14648	0.309709
899	ENSDARG00000037261	mtap	2	2	-0.424846	2.09156
912	ENSDARG00000051975	cd99	2	2	-4.59356	-0.842727
917	ENSDARG00000029722	hmgb2a	2	2	-1.24441	0.35061
924	ENSDARG00000078233	ctnnd1	2	2	-3.687	-0.447358
929	ENSDARG00000030972	dnaja1	2	2	-1.72649	1.50481
934	ENSDARG00000060184	pkn1a	2	2	-2.8594	0.739266
937	ENSDARG00000036658	cab39l	2	2	-3.80372	-0.568644
942	ENSDARG00000008886	msx1b	2	2	-3.4325	1.10706
944	ENSDARG00000075564	fam13a	2	2	-3.43837	0.713783
950	ENSDARG00000069360	ppp3r1b	2	2	-0.101955	3.32693
956	ENSDARG00000074771	ifngr1	2	2	-2.9429	0.474624
957	ENSDARG00000036371	acta1a	2	2	-4.13005	0.408333
958	ENSDARG00000010791	dla	2	2	-1.18965	0.0380833
964	ENSDARG00000031952	mb	2	2	-5.54468	-0.861136
968	ENSDARG00000068182	crb3b	2	2	-4.12387	-0.786676
970	ENSDARG00000026383	si:dkey-27j5.5	2	2	-1.53637	-0.21242
971	ENSDARG00000112943	LOC100536657	2	2	-2.17306	-1.8527
972	ENSDARG00000101915	pin1	2	2	-1.12776	0.388684
980	ENSDARG00000042824	nfe2l2a	2	2	-2.9938	-0.436201
983	ENSDARG00000101735	chn1	2	2	-3.33271	-0.699017
985	ENSDARG00000034916	hat1	2	2	-1.69844	0.147497
989	ENSDARG00000058644	dnajb2	2	2	-4.42304	0.21443
991	ENSDARG00000010946	cbsb	2	2	-2.94286	0.479601
995	ENSDARG00000006314	itgav	2	2	-2.4033	0.399009
1005	ENSDARG00000042707	gjb8	2	2	-5.56535	-0.910028
1016	ENSDARG00000043821	klf7b	2	2	-3.6379	0.560632
1017	ENSDARG00000032324	epb41l5	2	2	-4.10863	-0.586486
1019	ENSDARG00000010010	trim13	2	2	-4.34248	0.231526
1022	ENSDARG00000041051	mid1ip1a	2	2	-3.36137	1.48593
1023	ENSDARG00000069453	zgc:113314	2	2	-3.55873	-0.230019
1026	ENSDARG00000056167	hspe1	2	2	-2.53202	-0.251378
1032	ENSDARG00000000002	ccdc80	2	2	-3.46578	-0.741778
1034	ENSDARG00000055470	cdc16	2	2	-0.492189	2.08533
1035	ENSDARG00000079071	jam2b	2	2	-5.45828	-0.983132
1037	ENSDARG00000040777	inhbb	2	2	-4.23113	-0.0506688
1040	ENSDARG00000000651	osgepl1	2	2	-3.56948	0.0425713
1042	ENSDARG00000040674	ctdsp1	2	2	-2.00122	0.504833
1051	ENSDARG00000102506	lrp2a	2	2	-3.84167	-1.37579
1054	ENSDARG00000086842	dap1b	2	2	-5.63072	-0.368222
1056	ENSDARG00000077777	tmsb4x	2	2	-3.35256	-1.13984
1065	ENSDARG00000037186	tpbgb	2	2	-1.93298	-0.219434
1067	ENSDARG00000107053	-	2	2	-5.90613	-0.667783
1073	ENSDARG00000041237	med18	2	2	-0.537672	2.08969
1074	ENSDARG00000002445	prdm1a	2	2	-1.43221	0.569702
1076	ENSDARG00000075593	trim71	2	2	-3.74697	-0.311383
1080	ENSDARG00000058461	ice1	2	2	-1.37261	1.42421
1083	ENSDARG00000045131	id4	2	2	-4.15763	0.96598
1086	ENSDARG00000062831	si:ch73-22o12.1	2	2	-3.9493	-0.219808
1088	ENSDARG00000055502	cicb	2	2	-4.31688	-1.10067
1094	ENSDARG00000077176	zgc:174888	2	2	-3.34741	-0.698449
1095	ENSDARG00000062390	cdc42ep5	2	2	-3.73318	-0.0758732
1104	ENSDARG00000018432	m6pr	2	2	-2.009	-1.96236
1105	ENSDARG00000040717	macc1	2	2	-3.95276	0.0894115
1106	ENSDARG00000095615	si:dkeyp-86h10.3	2	2	-5.71188	-0.40078
1107	ENSDARG00000061242	tuft1a	2	2	-4.1114	0.347662
1109	ENSDARG00000025254	s100a10b	2	2	-3.24561	-1.40927
1110	ENSDARG00000009978	icn	2	2	-3.6245	-1.03902
1114	ENSDARG00000040291	cadm4	2	2	-5.5353	-0.904392
1117	ENSDARG00000055162	zhx2a	2	2	-4.22959	-1.34885
1118	ENSDARG00000018425	ddx61	2	2	-1.50434	-0.584175
1119	ENSDARG00000070317	irge4	2	2	-2.02395	-0.217345
1122	ENSDARG00000055854	nr4a3	2	2	-4.29245	0.280429
1129	ENSDARG00000013415	lmna	2	2	-3.72234	-0.440559
1130	ENSDARG00000101481	rbp5	2	2	-5.18659	-0.0743218
1132	ENSDARG00000040158	cdc42l	2	2	-2.64839	-1.50053
1134	ENSDARG00000056510	gstk1	2	2	-3.43884	1.68127
1138	ENSDARG00000069815	dnali1	2	2	-0.0802759	2.35138
1140	ENSDARG00000101081	ptprub	2	2	-3.29259	1.20695
1144	ENSDARG00000088650	tsnare1	2	2	-3.47855	-0.388248
1145	ENSDARG00000095533	si:ch211-198c19.3	2	2	-3.1828	-1.37531
1150	ENSDARG00000070046	eny2	2	2	-0.915933	0.0948851
1151	ENSDARG00000040027	osbpl10b	2	2	-3.50339	-0.27474
1154	ENSDARG00000021141	plekhf2	2	2	-4.38097	-0.556126
1169	ENSDARG00000075718	rpz5	2	2	-4.2898	0.318798
1170	ENSDARG00000104134	LOC100331378	2	2	-1.62373	1.56775
1174	ENSDARG00000099572	hmgn2	2	2	-1.2578	0.21011
1177	ENSDARG00000069594	kif13a	2	2	-3.53433	1.12905
1183	ENSDARG00000043963	si:ch211-241j12.3	2	2	-3.41277	-0.356721
1186	ENSDARG00000093374	si:ch73-18b11.1	2	2	-1.1077	0.253656
1194	ENSDARG00000099144	igfbp3	2	2	-5.50688	-0.906298
1195	ENSDARG00000099351	igfbp1a	2	2	-3.93036	0.137952
1199	ENSDARG00000021443	zfp36l1b	2	2	-4.22982	0.286996
1201	ENSDARG00000025091	ezrb	2	2	-3.71946	-0.368258
1204	ENSDARG00000043511	prdx6	2	2	-3.28539	-1.38082
1206	ENSDARG00000043536	si:dkey-86e18.1	2	2	-4.58841	-2.06998
1210	ENSDARG00000005481	nfkbiaa	2	2	-4.37351	-0.28805
1218	ENSDARG00000043250	ppm1ab	2	2	-1.55958	1.49535
1224	ENSDARG00000032114	slain2	2	2	-4.13719	-0.59143
1225	ENSDARG00000040009	palld	2	2	-3.571	-0.232598
1229	ENSDARG00000042934	ccn2a	2	2	-4.20672	-0.191422
1233	ENSDARG00000042980	cyp2p7	2	2	-1.43891	2.40822
1235	ENSDARG00000004517	ppat	2	2	-3.68668	-1.50823
1236	ENSDARG00000016745	slc35f6	2	2	-2.36194	-1.90784
1237	ENSDARG00000055678	akap12b	2	2	-4.57618	-1.68139
1238	ENSDARG00000055365	si:dkey-25e12.3	2	2	-2.59276	-1.39765
1241	ENSDARG00000026629	gmds	2	2	-2.52593	-1.67515
1248	ENSDARG00000070426	chac1	2	2	-3.74351	-0.639693
1249	ENSDARG00000070434	rhov	2	2	-1.75798	-0.330272
1251	ENSDARG00000010785	thbs1b	2	2	-4.33677	-0.582889
1259	ENSDARG00000069808	ostm1	2	2	-2.1292	-1.9668
1261	ENSDARG00000018921	lratd1	2	2	-3.92033	0.275117
1265	ENSDARG00000008639	kifap3a	2	2	-0.132196	3.36582
1266	ENSDARG00000024189	pnocb	2	2	-2.68496	-2.54112
1267	ENSDARG00000024204	mcm3	2	2	-3.73482	0.415004
1271	ENSDARG00000006672	fam49a	2	2	-0.521226	2.07985
1272	ENSDARG00000001807	tnfrsf21	2	2	-4.23593	-0.59957
1273	ENSDARG00000042864	rpl7l1	2	2	-2.9418	-0.690697
1274	ENSDARG00000042876	abracl	2	2	-2.36438	-1.89967
1279	ENSDARG00000016743	angel2	2	2	-2.66607	-1.34245
1280	ENSDARG00000010059	itpkb	2	2	-3.20913	0.534748
1284	ENSDARG00000028475	lin9	2	2	-1.51042	0.343423
1291	ENSDARG00000068428	si:ch211-153j24.3	2	2	-3.85725	1.05423
1299	ENSDARG00000068367	nfkbie	2	2	-2.51469	-1.39583
1311	ENSDARG00000062707	plat	2	2	-3.59013	-0.369928
1316	ENSDARG00000031495	seta	2	2	-2.03916	-0.547812
1323	ENSDARG00000043666	abt1	2	2	-4.56212	-2.10196
1326	ENSDARG00000023443	LOC103911473; tjp2b	2	2	-4.01042	-0.364031
1330	ENSDARG00000005392	slc5a5	2	2	-4.24349	-1.39811
1341	ENSDARG00000077696	mindy4	2	2	-2.80732	0.978263
1342	ENSDARG00000057322	tmem47	2	2	-4.04332	-0.0147849
1345	ENSDARG00000043281	stap2b	2	2	-4.4288	-0.307653
1346	ENSDARG00000009390	npl	2	2	-3.43665	-1.09781
1354	ENSDARG00000056765	ela2l	2	2	-5.72218	-0.379865
1361	ENSDARG00000042533	gstm.1	2	2	-5.57256	-0.579668
1362	ENSDARG00000088116	gstm.3	2	2	-5.59484	-0.5159
1365	ENSDARG00000055759	efhd2	2	2	-4.25472	-0.349039
1371	ENSDARG00000018328	rhocb	2	2	-1.22307	0.327844
1373	ENSDARG00000007923	ptpn1	2	2	-3.26826	-0.532207
1377	ENSDARG00000024540	tspan36	2	2	-3.73298	-0.952954
1383	ENSDARG00000077709	iqsec2b	2	2	-2.46832	-1.84584
1401	ENSDARG00000068168	hes2.2	2	2	-1.39101	1.44212
1405	ENSDARG00000076566	kank3	2	2	-3.4092	-0.674699
1411	ENSDARG00000015887	b2ml	2	2	-3.61317	-1.03917
1413	ENSDARG00000015657	ppp1r3c2b	2	2	-3.8233	0.66429
1417	ENSDARG00000102332	spint1a	2	2	-4.21723	-1.04134
1419	ENSDARG00000097959	si:dkey-248g15.3	2	2	-4.46292	-0.7768
1423	ENSDARG00000023058	foxo3a	2	2	-5.48131	-0.873165
1425	ENSDARG00000103562	-	2	2	-1.61748	0.260515
1428	ENSDARG00000109820	npas3	2	2	-4.69624	-0.30035
1431	ENSDARG00000091585	kif28	2	2	-0.0764488	3.29456
1434	ENSDARG00000007693	nfkbiab	2	2	-4.21832	0.803311
1439	ENSDARG00000039892	gnpnat1	2	2	-3.93412	0.169407
1440	ENSDARG00000007697	fabp7a	2	2	-1.1742	0.00372787
1449	ENSDARG00000087554	cdk1	2	2	-1.30346	0.587886
1452	ENSDARG00000013443	atp6v1ba	2	2	-2.02897	-1.98522
1454	ENSDARG00000043395	crip3	2	2	-5.53304	-0.995355
1471	ENSDARG00000097934	si:dkey-221l4.10	2	2	-3.97574	0.633171
1473	ENSDARG00000021896	asap3	2	2	-1.46128	2.37594
1477	ENSDARG00000097478	qkia	2	2	-3.83593	-0.984209
1488	ENSDARG00000031240	kidins220a	2	2	-3.84028	-0.139375
1494	ENSDARG00000089862	si:dkey-16j16.4	2	2	-3.9532	-0.901751
1526	ENSDARG00000037640	aurkb	2	2	-1.41682	0.708234
1527	ENSDARG00000089368	hopx	2	2	-4.29579	0.353756
1529	ENSDARG00000009087	cd74a	2	2	-2.49859	-1.84666
1536	ENSDARG00000109337	nanos1	2	2	-4.38325	-0.42649
1538	ENSDARG00000002344	tubb4b	2	2	-3.90252	0.234544
1543	ENSDARG00000075121	hbegfa	2	2	-3.79703	-0.481979
1548	ENSDARG00000016336	tmco6	2	2	-0.0932537	3.32347
1555	ENSDARG00000037506	prps1b	2	2	-1.14786	0.517663
1565	ENSDARG00000075014	sqstm1	2	2	-3.36983	-0.648907
1568	ENSDARG00000002732	spon2b	2	2	-5.45044	-0.688343
1570	ENSDARG00000071699	ids	2	2	-5.50167	-0.808223
1575	ENSDARG00000076667	ccng1	2	2	-2.94579	-0.256395
1578	ENSDARG00000025032	nr3c1	2	2	-0.472899	2.07631
1586	ENSDARG00000019353	sparc	2	2	-5.65291	-0.29492
1591	ENSDARG00000061764	ahnak	2	2	-3.1028	-1.38492
1593	ENSDARG00000004078	acsl4a	2	2	-2.8544	-0.219148
1594	ENSDARG00000016143	xiap	2	2	-4.23622	-0.599348
1600	ENSDARG00000004270	atl3	2	2	-3.71246	-1.32312
1602	ENSDARG00000015472	gpc4	2	2	-4.40217	-0.177975
1606	ENSDARG00000031929	stard14	2	2	-4.32721	0.0962855
1611	ENSDARG00000060510	cul4b	2	2	-4.21244	0.14582
1613	ENSDARG00000053279	apln	2	2	-3.49031	0.353212
1625	ENSDARG00000020759	elf1	2	2	-2.94938	-1.22487
1630	ENSDARG00000071384	slc7a11	2	2	-2.32473	-1.90243
1644	ENSDARG00000038858	setd7	2	2	-1.7478	-0.756015
1649	ENSDARG00000038835	ppid	2	2	-0.0772656	3.27167
1654	ENSDARG00000099749	ube2d2l	2	2	-3.46165	-0.187664
1656	ENSDARG00000103854	pdlim7	2	2	-4.35216	-0.751583
1664	ENSDARG00000102684	lrrc1	2	2	-5.50878	-0.783417
1673	ENSDARG00000077549	aifm2	2	2	-4.62113	-0.834385
1679	ENSDARG00000040534	epcam	2	2	-4.17106	-0.225641
1683	ENSDARG00000017165	slc3a1	2	2	-4.49593	-0.27945
1701	ENSDARG00000056322	ldb3a	2	2	-3.94476	0.370901
1710	ENSDARG00000019845	pdlim1	2	2	-4.19222	0.330487
1712	ENSDARG00000021572	cgasa	2	2	-4.24704	-0.715134
1714	ENSDARG00000024311	nsmce4a	2	2	-1.94757	-1.49211
1720	ENSDARG00000114454	LOC101883994	2	2	-3.15577	-0.135989
1721	ENSDARG00000005423	pgam1a	2	2	-1.98344	-1.49555
1724	ENSDARG00000089795	sertad4	2	2	-4.89284	-0.738085
1728	ENSDARG00000040131	zfyve26	2	2	-2.55878	-1.69479
1732	ENSDARG00000012972	cfl1l	2	2	-3.91213	0.072288
1734	ENSDARG00000007795	cst3	2	2	-3.4482	-1.2532
1735	ENSDARG00000013168	jag1b	2	2	-3.84158	0.0523746
1737	ENSDARG00000006003	mycla	2	2	-4.17479	1.08471
1743	ENSDARG00000019487	tmx1	2	2	-1.89007	-1.49501
1744	ENSDARG00000017489	ifi27.1	2	2	-4.57357	-0.680725
1745	ENSDARG00000039243	ifi27.2	2	2	-5.48761	-0.518949
1747	ENSDARG00000039041	sfrp5	2	2	-5.8854	-0.637013
1749	ENSDARG00000101911	si:dkeyp-86d6.2	2	2	-0.426974	2.07755
1752	ENSDARG00000068934	cyp1b1	2	2	-4.15697	-0.618623
1758	ENSDARG00000052856	khdrbs1a	2	2	-2.14083	-0.630255
1761	ENSDARG00000058115	fgfr2	2	2	-4.65212	-0.380478
1762	ENSDARG00000074695	mertka	2	2	-4.0337	-0.343507
1763	ENSDARG00000089519	fbln7	2	2	-4.27068	-1.38753
1765	ENSDARG00000068738	cox5b2	2	2	-3.11106	1.71936
1768	ENSDARG00000067520	zgc:158482	2	2	-5.56684	-0.842216
1771	ENSDARG00000103607	wtip	2	2	-4.53797	-0.674717
1781	ENSDARG00000034168	serpini1	2	2	-5.27174	-0.625765
1786	ENSDARG00000088750	otogl	2	2	-5.52733	-0.950253
1789	ENSDARG00000002720	utp15	2	2	-2.68332	-0.746786
1794	ENSDARG00000042518	hipk2	2	2	-4.22586	-1.39889
1798	ENSDARG00000042021	mapk12a	2	2	-5.67526	-0.563277
1799	ENSDARG00000057698	ctsd	2	2	-2.39785	-1.88896
1802	ENSDARG00000041623	mt2	2	2	-3.91558	0.352528
1810	ENSDARG00000014943	kif23	2	2	-1.26579	0.550142
1815	ENSDARG00000056713	pskh1	2	2	-4.10429	-0.640459
1817	ENSDARG00000056525	bcar1	2	2	-3.82341	-0.305984
1830	ENSDARG00000061841	tiparp	2	2	-3.06202	-0.539941
1831	ENSDARG00000067741	itpkcb	2	2	-3.91043	-0.619277
1836	ENSDARG00000032103	mapk6	2	2	-2.90792	-0.712019
1845	ENSDARG00000061173	st14a	2	2	-2.68926	-2.55374
1852	ENSDARG00000021462	daw1	2	2	-0.392128	2.0418
1855	ENSDARG00000033170	sult2st1	2	2	-3.03307	-1.38735
1861	ENSDARG00000063612	antxr1c	2	2	-3.6841	-0.337984
1866	ENSDARG00000040513	zgc:92313	2	2	-4.41292	-0.345559
1871	ENSDARG00000029621	sgms1b	2	2	-5.90715	-0.627896
1873	ENSDARG00000038576	ube2d1b	2	2	-1.82072	-1.16045
1875	ENSDARG00000079939	jmjd1cb	2	2	-1.39214	-0.128954
1884	ENSDARG00000091150	mki67	2	2	-1.28163	0.375998
1887	ENSDARG00000091535	ccser2b	2	2	-3.60472	-0.0081108
1893	ENSDARG00000002298	ankrd22	2	2	-3.38974	0.0541851
1898	ENSDARG00000056374	noxo1b	2	2	-3.7508	-0.369616
1899	ENSDARG00000056247	bricd5	2	2	-5.57469	-0.485781
1900	ENSDARG00000045159	zdhhc4	2	2	-0.435111	2.08208
1905	ENSDARG00000077900	si:ch211-141o9.10	2	2	-1.96448	-0.906248
1911	ENSDARG00000055381	bambia	2	2	-4.0561	0.524167
1915	ENSDARG00000053979	chmp2a	2	2	-3.00038	-1.03425
1920	ENSDARG00000005134	psmd11b	2	2	-1.64172	1.60982
1922	ENSDARG00000045091	mrpl10	2	2	-0.0974175	3.30626
1926	ENSDARG00000099579	aldh18a1	2	2	-1.98928	-0.790995
1927	ENSDARG00000045268	tectb	2	2	-5.50191	-0.928167
1929	ENSDARG00000074121	dnmbp	2	2	-4.57147	0.363384
1937	ENSDARG00000060729	trim8b	2	2	-2.969	0.271945
1939	ENSDARG00000075621	birc5a	2	2	-1.31173	0.536797
1943	ENSDARG00000053323	zgc:112285	2	2	-5.43377	-0.803138
1945	ENSDARG00000103333	baiap2b	2	2	-2.6742	0.642041
1952	ENSDARG00000100244	ebf3a	2	2	-1.662	-0.131852
1959	ENSDARG00000098377	tnfrsf11b	2	2	-3.73304	-0.897694
1963	ENSDARG00000042620	gstr	2	2	-5.88399	-0.186808
1968	ENSDARG00000005186	sp4	2	2	-2.40868	-2.44483
1969	ENSDARG00000024416	polr1f	2	2	-2.23692	-0.559744
1972	ENSDARG00000078522	si:ch211-80h18.1	2	2	-5.66425	-0.558729
1973	ENSDARG00000035694	stm	2	2	-5.56178	-0.681503
1974	ENSDARG00000092099	si:ch211-133n4.6	2	2	-5.58375	-0.607742
1976	ENSDARG00000101034	zc3h12ab	2	2	-4.00401	0.755404
1980	ENSDARG00000076280	ppp1r1b; LOC100333163	2	2	-3.26184	1.59187
1987	ENSDARG00000001558	kifc1	2	2	-1.27611	0.539625
1988	ENSDARG00000000729	daxx	2	2	-2.36133	-1.85991
1990	ENSDARG00000012422	col11a2	2	2	-4.58286	-1.99181
1999	ENSDARG00000030326	efna1a	2	2	-4.45538	0.184873
2000	ENSDARG00000058650	dpm3	2	2	-1.65241	1.60006
2005	ENSDARG00000070959	si:ch211-288g17.3	2	2	-1.37724	0.110288
2012	ENSDARG00000005162	tpm3	2	2	-3.77964	-0.079011
2013	ENSDARG00000032575	ywhaz	2	2	-2.04064	-0.802614
2019	ENSDARG00000056509	pdik1l	2	2	-0.167564	2.3146
2025	ENSDARG00000098782	cratb	2	2	-2.93249	0.862307
2031	ENSDARG00000070705	zgc:64022	2	2	-2.68818	-2.54793
2042	ENSDARG00000096312	-	2	2	-2.27194	0.380549
2045	ENSDARG00000035715	marcksl1b	2	2	-2.88579	-1.47239
2049	ENSDARG00000070480	agr2	2	2	-5.33509	-0.533531
2055	ENSDARG00000070538	hey1	2	2	-4.23011	1.08679
2056	ENSDARG00000061718	znf704	2	2	-2.63564	-2.54844
2064	ENSDARG00000032849	ndrg1a	2	2	-2.88295	-1.57312
2069	ENSDARG00000035676	ptp4a2b	2	2	-3.04794	-0.302417
2079	ENSDARG00000018010	crtap	2	2	-5.55251	-0.139666
2089	ENSDARG00000002731	sdc2	2	2	-4.12737	0.513909
2090	ENSDARG00000031511	psmb2	2	2	-0.0470456	3.16114
2092	ENSDARG00000078069	rrm2	2	2	-1.20745	0.325907
2093	ENSDARG00000023472	ctnnb2	2	2	-3.65175	-0.582485
2102	ENSDARG00000043128	cldne	2	2	-4.22562	-1.35638
2103	ENSDARG00000069888	cldna	2	2	-4.24224	-0.36634
2104	ENSDARG00000041502	tgfb1a	2	2	-3.43136	-0.509069
2105	ENSDARG00000105503	fndc3a	2	2	-0.891663	2.20977
2109	ENSDARG00000097102	si:ch73-281n10.2	2	2	-1.25592	0.156616
2113	ENSDARG00000041869	tnfrsf19	2	2	-5.37246	-0.555994
2127	ENSDARG00000012450	vmp1	2	2	-2.38964	-0.165833
2133	ENSDARG00000069476	spint2	2	2	-4.35464	-0.968698
2140	ENSDARG00000069282	bbc3	2	2	-1.85276	-0.229622
2142	ENSDARG00000018110	pak4	2	2	-2.63313	-2.54673
2154	ENSDARG00000097247	-	2	2	-1.37658	2.38755
2156	ENSDARG00000032614	msi2b	2	2	-4.04484	0.250598
2163	ENSDARG00000098954	stard13b	2	2	-2.36197	0.404428
2170	ENSDARG00000021046	rhbdd1	2	2	-4.05111	0.272968
2171	ENSDARG00000098024	si:dkey-262k9.2	2	2	-2.3701	-1.42501
2176	ENSDARG00000043443	kcnj13	2	2	-5.60231	-0.60854
2183	ENSDARG00000098432	paf1	2	2	-2.69431	-2.53153
2187	ENSDARG00000027658	irf10	2	2	-3.90325	-0.140801
2189	ENSDARG00000100222	utrn	2	2	-4.07947	0.0835068
2199	ENSDARG00000006603	csrp1a	2	2	-3.87088	-0.683374
2207	ENSDARG00000058358	krt8	2	2	-4.24415	-0.678999
2208	ENSDARG00000018404	krt18a.1	2	2	-4.14185	-0.674349
2209	ENSDARG00000005078	eif4e3	2	2	-1.2162	0.273312
2210	ENSDARG00000058243	phactr3a	2	2	-0.0924844	3.29886
2211	ENSDARG00000089187	wfdc2	2	2	-4.56215	-0.440783
2212	ENSDARG00000058203	smc1al	2	2	-4.57736	-2.09386
2216	ENSDARG00000012513	sdcbp2	2	2	-2.80642	-1.55188
2228	ENSDARG00000056732	her4.1	2	2	-3.65975	1.13544
2229	ENSDARG00000094426	her4.2	2	2	-3.87356	1.07226
2230	ENSDARG00000070770	her4.3	2	2	-3.78103	1.12029
2231	ENSDARG00000009822	her4.4	2	2	-3.82541	1.12922
2232	ENSDARG00000056729	her4.5	2	2	-3.62628	1.13977
2235	ENSDARG00000056499	ca6	2	2	-5.56185	-0.750021
2241	ENSDARG00000070675	fam3a	2	2	-0.32099	2.00993
2243	ENSDARG00000004372	fmnl3	2	2	-3.07105	0.547905
2247	ENSDARG00000004218	rnd1b	2	2	-4.33786	0.1832
2251	ENSDARG00000093089	tac3a	2	2	-3.89527	-0.251738
2256	ENSDARG00000031720	clstn1	2	2	-5.52248	-0.9754
2257	ENSDARG00000060498	tnfrsf9a	2	2	-2.62934	-1.3615
2259	ENSDARG00000036754	hmgn3	2	2	-5.46443	-1.02971
2264	ENSDARG00000025147	cd63	2	2	-2.69803	-1.43095
2276	ENSDARG00000101441	lima1a	2	2	-3.6496	-0.540932
2280	ENSDARG00000008107	src	2	2	-3.43767	-0.0290699
2281	ENSDARG00000075468	vwa1	2	2	-4.2112	-1.39286
2285	ENSDARG00000038123	myl9a	2	2	-3.38635	1.48445
2286	ENSDARG00000007216	abce1	2	2	-1.47828	-0.648683
2290	ENSDARG00000053990	hmgb2b	2	2	-1.25152	0.214303
2292	ENSDARG00000036897	sgms2b	2	2	-4.05423	-0.772512
2300	ENSDARG00000105206	hmgcrb	2	2	-2.23631	-0.194471
2301	ENSDARG00000099865	hnrnpabb	2	2	-2.05885	-0.637464
2304	ENSDARG00000032188	lrrc8aa	2	2	-4.41946	-0.842488
2306	ENSDARG00000103554	notch1a	2	2	-1.25546	0.281524
2316	ENSDARG00000044809	fpgs	2	2	-3.03983	-0.135587
2320	ENSDARG00000077540	f2rl1.2	2	2	-4.60286	0.265339
2323	ENSDARG00000012820	nop56	2	2	-2.22249	-0.848242
2326	ENSDARG00000003920	setb	2	2	-2.13055	-0.661416
2331	ENSDARG00000057882	arpc3	2	2	-1.99347	-1.89683
2342	ENSDARG00000025174	zgc:103482	2	2	-1.2986	0.56273
2349	ENSDARG00000056619	arhgap42a	2	2	-4.13077	-1.20394
2350	ENSDARG00000044626	ccdc90b	2	2	-1.85627	-2.54538
2357	ENSDARG00000091669	bicdl2l	2	2	-3.5946	-0.256411
2358	ENSDARG00000069503	cldn3c	2	2	-3.29513	1.44872
2359	ENSDARG00000015955	cldn3d	2	2	-4.27887	-0.567477
2360	ENSDARG00000009544	cldnb	2	2	-4.26734	0.0856742
2361	ENSDARG00000009215	cldn29	2	2	-5.0051	-0.427916
2366	ENSDARG00000098766	pcxa	2	2	-5.5608	-0.81353
2375	ENSDARG00000036628	cd74b	2	2	-2.47333	-1.81499
2384	ENSDARG00000077691	slc13a5a	2	2	-2.68269	-2.54604
2389	ENSDARG00000069003	pcyox1l	2	2	-1.48749	-0.207976
2406	ENSDARG00000021059	alas1	2	2	-3.81083	-0.0110558
2409	ENSDARG00000102893	atg7	2	2	-0.12246	3.30342
2420	ENSDARG00000102650	-	2	2	-5.65646	-0.486656
2429	ENSDARG00000058696	tbl1xr1a	2	2	-3.17139	0.770148
2433	ENSDARG00000073699	col9a1a	2	2	-3.878	-1.36833
2434	ENSDARG00000070787	jupa	2	2	-3.58354	-0.464601
2438	ENSDARG00000103735	elovl1b	2	2	-3.06359	-0.570793
2441	ENSDARG00000020761	arrdc2	2	2	-3.1594	1.70804
2449	ENSDARG00000070651	prkcdb	2	2	-4.05871	-0.21918
2457	ENSDARG00000086927	pik3c2b	2	2	-2.00585	-0.00798826
2458	ENSDARG00000009612	chia.3	2	2	-4.15669	-0.738316
2465	ENSDARG00000077883	fam83d	2	2	-4.45433	0.441026
2470	ENSDARG00000015156	fbln2	2	2	-5.14145	-0.23597
2475	ENSDARG00000056638	pir	2	2	-2.70714	-1.36927
2479	ENSDARG00000041974	brk1	2	2	-1.56765	0.145602
2485	ENSDARG00000023768	mfsd4aa	2	2	-5.37571	-0.776548
2487	ENSDARG00000105389	mmel1	2	2	-3.1977	1.68233
2488	ENSDARG00000029795	prxl2b	2	2	-4.31618	0.685788
2490	ENSDARG00000076532	si:ch211-222l21.1	2	2	-2.30803	-0.508584
2493	ENSDARG00000016649	akr7a3	2	2	-0.082363	2.35046
2494	ENSDARG00000038205	her2	2	2	-1.14813	0.345393
2495	ENSDARG00000054562	her15.1	2	2	-3.58794	1.16172
2496	ENSDARG00000054560	her15.2	2	2	-3.63356	1.14369
2511	ENSDARG00000042872	zdhhc8a	2	2	-3.39681	-0.0755525
2517	ENSDARG00000086996	si:ch73-234b20.5	2	2	-2.33383	-1.37813
2532	ENSDARG00000040338	hvcn1	2	2	-5.71478	-0.337636
2534	ENSDARG00000044254	anxa3b	2	2	-3.39657	-1.29839
2538	ENSDARG00000091419	nrarpa	2	2	-3.65612	1.13217
2544	ENSDARG00000104573	slc12a2	2	2	-3.16297	1.68253
2556	ENSDARG00000073753	tacc1	2	2	-1.44129	2.40969
2557	ENSDARG00000043976	etf1b	2	2	-3.19452	-0.500437
2558	ENSDARG00000112454	parp14rs4	2	2	-4.23986	-1.38876
2559	ENSDARG00000014329	npm1a	2	2	-2.77005	-0.815906
2560	ENSDARG00000014047	cldn7b	2	2	-4.27727	-0.468762
2562	ENSDARG00000056915	si:ch211-237l4.6	2	2	-5.58092	-0.598664
2567	ENSDARG00000061120	slc43a2b	2	2	-5.47416	-0.880729
2587	ENSDARG00000043211	ripk4	2	2	-4.32688	-0.501796
2590	ENSDARG00000043182	hhla2a.1	2	2	-4.11486	0.166256
2595	ENSDARG00000103919	si:ch73-1a9.3	2	2	-1.20218	0.238231
2598	ENSDARG00000075806	kirrel3a	2	2	-2.35248	0.353199
2604	ENSDARG00000009401	vcanb	2	2	-2.53894	-1.81973
2605	ENSDARG00000036028	arrdc3b	2	2	-1.64203	-0.146814
2607	ENSDARG00000116491	h2az2b	2	2	-0.951295	-0.0692435
2608	ENSDARG00000100116	mrps24	2	2	-0.0643316	3.28393
2612	ENSDARG00000071863	itgb1a	2	2	-4.78746	0.0670766
2614	ENSDARG00000104801	tubb6	2	2	-3.741	-0.271862
2615	ENSDARG00000012671	inhbaa	2	2	-3.15703	-0.693053
2616	ENSDARG00000059391	gyg1b	2	2	-5.50798	-0.473121
2617	ENSDARG00000075369	nck1b	2	2	-3.3089	-1.38514
2628	ENSDARG00000059362	cavin1b	2	2	-4.33091	-0.594425
2630	ENSDARG00000059279	tfap2a	2	2	-4.04193	-0.688103
2633	ENSDARG00000059333	si:ch211-285f17.1	2	2	-1.41856	0.811775
2637	ENSDARG00000011404	fen1	2	2	-3.18956	1.2271
2638	ENSDARG00000005220	pdcd6	2	2	-2.85227	-1.15715
2640	ENSDARG00000009868	dcaf11	2	2	-1.43253	2.4103
2648	ENSDARG00000027088	ptgdsb.1	2	2	-4.80095	-0.544157
2649	ENSDARG00000018637	sec61g	2	2	-5.36218	-0.621459
2650	ENSDARG00000071692	prex2	2	2	-2.55931	0.448277
2654	ENSDARG00000032131	drd3	2	2	-2.2021	0.404447
2678	ENSDARG00000099510	cnn3a	2	2	-3.87027	-0.0772374
2679	ENSDARG00000099124	f3a	2	2	-4.15194	0.0521257
2680	ENSDARG00000104177	cpne3	2	2	-3.41634	-1.21254
2687	ENSDARG00000092499	si:ch211-183d21.1	2	2	-3.52351	0.0451078
2690	ENSDARG00000045248	h3f3d	2	2	-2.75496	-0.383947
2691	ENSDARG00000030367	metrn	2	2	-4.27774	0.713372
2693	ENSDARG00000015527	LOC101882206	2	2	-1.62463	1.56569
2703	ENSDARG00000063661	nuak2	2	2	-3.76378	-0.00101404
2706	ENSDARG00000044526	camk1ga	2	2	-4.22943	-1.39158
2707	ENSDARG00000101986	irf6	2	2	-3.97211	-0.242362
2708	ENSDARG00000098613	si:dkey-15h8.16	2	2	-3.09164	0.0299906
2718	ENSDARG00000102594	zgc:194627	2	2	-4.58505	-2.04512
2719	ENSDARG00000102798	mcm2	2	2	-3.79202	1.10304
2724	ENSDARG00000094821	si:ch73-44m9.2	2	2	-2.25891	0.399161
2729	ENSDARG00000014171	bloc1s1	2	2	-0.104881	3.319
2730	ENSDARG00000008049	si:dkey-42i9.4	2	2	-2.12098	-0.650931
2733	ENSDARG00000008735	atp6ap2	2	2	-2.14682	-1.88919
2740	ENSDARG00000076799	rnd3a	2	2	-4.12231	0.30501
2744	ENSDARG00000033855	cnot9	2	2	-0.101604	3.31402
2747	ENSDARG00000057606	arl4ca	2	2	-5.50048	-0.946441
2750	ENSDARG00000023963	tpm4a	2	2	-3.8302	-0.0221992
2754	ENSDARG00000042670	eps15l1a	2	2	-5.51989	-0.685802
2755	ENSDARG00000042690	s1pr1	2	2	-4.12588	0.127814
2763	ENSDARG00000002909	tjp3	2	2	-4.48045	0.149944
2765	ENSDARG00000013351	cirbpb	2	2	-2.5774	-0.412069
2770	ENSDARG00000071377	hsd11b1la; LOC100006793	2	2	-5.41153	-0.51232
2773	ENSDARG00000061992	dot1l	2	2	-3.01649	0.0473253
2774	ENSDARG00000056530	cpamd8	2	2	-5.72465	-0.320511
2775	ENSDARG00000071410	cks2	2	2	-1.32434	0.503674
2786	ENSDARG00000086778	si:ch211-79m20.1	2	2	-3.5128	-0.2778
2789	ENSDARG00000040874	add3a	2	2	-2.97635	0.19584
2792	ENSDARG00000016153	dag1	2	2	-3.98841	-0.508183
2793	ENSDARG00000003952	pfn2b	2	2	-3.82427	-0.347313
2794	ENSDARG00000002710	ncl	2	2	-2.36562	-0.877846
2800	ENSDARG00000104940	ciao2a	2	2	-2.22502	0.338448
2801	ENSDARG00000054271	cdkn1bb	2	2	-3.12995	-0.181537
2805	ENSDARG00000038288	cd151	2	2	-3.55679	-0.270926
2808	ENSDARG00000028676	nuak1b	2	2	-3.77349	0.404856
2811	ENSDARG00000100918	prc1a	2	2	-4.88457	0.0031807
2815	ENSDARG00000052124	accs	2	2	-1.92121	-1.96025
2817	ENSDARG00000097209	cox8b	2	2	-3.10179	1.70026
2819	ENSDARG00000103466	LOC100000034; ccl35.1	2	2	-2.51866	-1.80829
2822	ENSDARG00000088593	chst1	2	2	-5.26479	-0.514011
2823	ENSDARG00000023927	dnajc24	2	2	-5.37878	-0.238728
2825	ENSDARG00000086840	si:ch211-266k8.4	2	2	-1.8008	-0.730001
2826	ENSDARG00000078310	cecr2	2	2	-1.51962	-0.741319
2847	ENSDARG00000102727	si:ch73-182e20.4	2	2	-1.63621	1.58144
2848	ENSDARG00000075252	phrf1	2	2	-0.10401	3.32568
2860	ENSDARG00000003216	anxa2a	2	2	-2.96919	-1.55008
2865	ENSDARG00000115766	histh1l3	2	2	-1.67798	-0.753515
2866	ENSDARG00000076320	LOC562630	2	2	-4.28724	0.18948
2867	ENSDARG00000076899	slc2a13b	2	2	-5.43024	-0.798102
2871	ENSDARG00000102453	slc1a2b	2	2	-5.53139	-0.93799
2878	ENSDARG00000063910	ATP8	2	2	-2.6711	-2.554
2885	ENSDARG00000101693	stk19	2	2	-5.61726	-0.463925
2888	ENSDARG00000102877	bphl	2	2	-1.45684	0.846167
2891	ENSDARG00000112168	-	2	2	-4.28538	-0.0462108
2892	ENSDARG00000104505	rccd1	2	2	-4.18723	-0.646609

## Sheet: 3
	id	Gene Symbol	module	supermodule	dim_1	dim_2		GO
1	ENSDARG00000045913	mrps10	3	1	1.7004	-1.48598		GO biological process complete	Danio rerio - REFLIST (25698)	upload_1 (452)	upload_1 (expected)	upload_1 (over/under)	upload_1 (fold Enrichment)	upload_1 (P-value)
27	ENSDARG00000025859	lmf2b	3	1	0.534779	-1.05594		protein folding (GO:0006457)	130	16	2.29	+	7	2.29e-05
28	ENSDARG00000091656	lsm8	3	1	0.541624	-1.09529		proteasomal protein catabolic process (GO:0010498)	261	29	4.59	+	6.32	1.47e-10
30	ENSDARG00000004386	elapor2b	3	1	1.24614	-1.06814		mRNA splicing, via spliceosome (GO:0000398)	181	18	3.18	+	5.65	5.5e-05
32	ENSDARG00000032799	kcnd2	3	1	0.805049	-0.774076		RNA splicing, via transesterification reactions with bulged adenosine as nucleophile (GO:0000377)	181	18	3.18	+	5.65	5.5e-05
34	ENSDARG00000005451	gdi2	3	1	1.12838	-1.46002		RNA splicing, via transesterification reactions (GO:0000375)	181	18	3.18	+	5.65	5.5e-05
37	ENSDARG00000020015	mrps33	3	1	1.5729	-0.956077		RNA splicing (GO:0008380)	250	23	4.4	+	5.23	2.14e-06
38	ENSDARG00000006747	tmem178b	3	1	1.28036	-0.149227		rRNA processing (GO:0006364)	161	14	2.83	+	4.94	0.00994
47	ENSDARG00000045687	pdzrn4	3	1	0.0498716	0.146804		ribonucleoprotein complex biogenesis (GO:0022613)	336	28	5.91	+	4.74	2.33e-07
50	ENSDARG00000020101	psmc2	3	1	1.13649	-1.49754		rRNA metabolic process (GO:0016072)	169	14	2.97	+	4.71	0.0168
53	ENSDARG00000012684	atp2b1a	3	1	1.295	-0.565633		proteasome-mediated ubiquitin-dependent protein catabolic process (GO:0043161)	230	19	4.05	+	4.7	0.000339
57	ENSDARG00000093058	stmp1	3	1	1.88963	-1.57654		ribosome biogenesis (GO:0042254)	232	18	4.08	+	4.41	0.00176
61	ENSDARG00000007175	recql	3	1	0.43822	-0.60403		mRNA metabolic process (GO:0016071)	409	31	7.19	+	4.31	1.99e-07
71	ENSDARG00000021647	gnai1	3	1	0.193195	-1.21643		ubiquitin-dependent protein catabolic process (GO:0006511)	477	35	8.39	+	4.17	2.52e-08
72	ENSDARG00000016010	nup107	3	1	0.388915	-0.372648		mRNA processing (GO:0006397)	328	24	5.77	+	4.16	6.01e-05
73	ENSDARG00000033443	mdm2	3	1	-0.591892	0.8255		translation (GO:0006412)	318	23	5.59	+	4.11	0.000147
87	ENSDARG00000097583	arfgap3	3	1	1.09642	-0.407993		ncRNA metabolic process (GO:0034660)	361	26	6.35	+	4.09	2.03e-05
89	ENSDARG00000104674	cct2	3	1	1.17705	-1.59327		ncRNA processing (GO:0034470)	292	21	5.14	+	4.09	0.000635
90	ENSDARG00000041203	drap1	3	1	1.18725	-1.56046		cellular macromolecule catabolic process (GO:0044265)	673	48	11.84	+	4.05	6.44e-12
92	ENSDARG00000104227	nop10	3	1	-1.4426	-1.37508		modification-dependent protein catabolic process (GO:0019941)	491	35	8.64	+	4.05	5.36e-08
98	ENSDARG00000073728	gal3st3	3	1	-0.754168	-0.109044		peptide biosynthetic process (GO:0043043)	324	23	5.7	+	4.04	0.000202
102	ENSDARG00000058369	mex3b	3	1	0.125174	0.998759		proteolysis involved in cellular protein catabolic process (GO:0051603)	552	39	9.71	+	4.02	4.43e-09
108	ENSDARG00000098647	ankdd1a	3	1	-0.207372	0.810884		modification-dependent macromolecule catabolic process (GO:0043632)	498	35	8.76	+	4	7.74e-08
109	ENSDARG00000062909	furina	3	1	-1.26112	-2.19035		cellular protein catabolic process (GO:0044257)	555	39	9.76	+	4	5.18e-09
113	ENSDARG00000105532	znf16l	3	1	-1.304	-1.35102		protein catabolic process (GO:0030163)	579	40	10.18	+	3.93	4.34e-09
115	ENSDARG00000006754	mllt3	3	1	1.71024	-0.274926		macromolecule catabolic process (GO:0009057)	726	49	12.77	+	3.84	2.37e-11
118	ENSDARG00000105037	snrpf	3	1	0.385554	-0.796348		RNA processing (GO:0006396)	661	43	11.63	+	3.7	3.88e-09
119	ENSDARG00000013329	ttc5	3	1	-0.670096	1.38718		peptide metabolic process (GO:0006518)	425	27	7.48	+	3.61	0.000122
123	ENSDARG00000012827	mettl3	3	1	0.508137	0.546218		amide biosynthetic process (GO:0043604)	411	24	7.23	+	3.32	0.00303
125	ENSDARG00000061610	ufsp1	3	1	0.702557	-0.233096		gene expression (GO:0010467)	1386	80	24.38	+	3.28	1.52e-16
138	ENSDARG00000011462	otub1b	3	1	-0.392647	0.825202		RNA metabolic process (GO:0016070)	1006	56	17.69	+	3.16	5.18e-10
143	ENSDARG00000056725	hmgb3a	3	1	1.37477	-0.95683		nucleic acid metabolic process (GO:0090304)	1423	73	25.03	+	2.92	3.45e-12
149	ENSDARG00000069425	hsbp1a	3	1	1.34837	-1.00995		organonitrogen compound catabolic process (GO:1901565)	848	43	14.92	+	2.88	6.77e-06
154	ENSDARG00000010596	slc7a6os	3	1	-0.543064	0.758436		cellular amide metabolic process (GO:0043603)	607	29	10.68	+	2.72	0.0105
158	ENSDARG00000036060	exosc6	3	1	0.606226	-0.506474		cellular catabolic process (GO:0044248)	1265	57	22.25	+	2.56	1.14e-06
162	ENSDARG00000036164	cars1	3	1	0.131201	-1.07271		nucleobase-containing compound metabolic process (GO:0006139)	1828	78	32.15	+	2.43	3.68e-09
191	ENSDARG00000003769	tada2b	3	1	0.698767	0.110783		organic substance catabolic process (GO:1901575)	1230	52	21.63	+	2.4	5.93e-05
195	ENSDARG00000104066	dnaja2a	3	1	-0.298905	-1.27045		cellular nitrogen compound metabolic process (GO:0034641)	2396	100	42.14	+	2.37	4.62e-12
198	ENSDARG00000035924	dync1li2	3	1	-0.107962	-0.979768		proteolysis (GO:0006508)	1107	46	19.47	+	2.36	0.000688
199	ENSDARG00000068432	si:dkey-56m19.5	3	1	-0.751404	1.33706		heterocycle metabolic process (GO:0046483)	1928	80	33.91	+	2.36	7.21e-09
205	ENSDARG00000103184	pamr1a	3	1	0.990634	-1.17047		cellular aromatic compound metabolic process (GO:0006725)	1953	80	34.35	+	2.33	1.67e-08
206	ENSDARG00000059725	hypk	3	1	1.46076	-1.4019		cellular macromolecule biosynthetic process (GO:0034645)	1032	41	18.15	+	2.26	0.0131
217	ENSDARG00000051886	ankrd11	3	1	1.0944	-0.139904		macromolecule biosynthetic process (GO:0009059)	1034	41	18.19	+	2.25	0.0133
220	ENSDARG00000038359	enosf1	3	1	0.650108	0.557627		catabolic process (GO:0009056)	1460	57	25.68	+	2.22	0.000155
222	ENSDARG00000051926	plag1	3	1	-0.425153	0.842283		organic cyclic compound metabolic process (GO:1901360)	2070	80	36.41	+	2.2	2.5e-07
227	ENSDARG00000033957	trmt44	3	1	0.906412	-0.167747		cellular protein metabolic process (GO:0044267)	3154	110	55.48	+	1.98	1.56e-08
230	ENSDARG00000007385	cct7	3	1	0.25699	-0.950415		cellular component biogenesis (GO:0044085)	1694	59	29.8	+	1.98	0.00383
232	ENSDARG00000051955	brms1	3	1	1.78014	-1.29516		cellular macromolecule metabolic process (GO:0044260)	4016	138	70.64	+	1.95	1.59e-11
234	ENSDARG00000035751	ipo7	3	1	0.979298	-1.23077		macromolecule metabolic process (GO:0043170)	5142	176	90.44	+	1.95	2.34e-16
238	ENSDARG00000103799	kars1	3	1	1.03619	-1.25423		nitrogen compound metabolic process (GO:0006807)	5802	185	102.05	+	1.81	2.87e-14
240	ENSDARG00000103422	usp10	3	1	1.26028	-1.27513		cellular metabolic process (GO:0044237)	6404	201	112.64	+	1.78	1.59e-15
255	ENSDARG00000039887	c1qbp	3	1	-1.04768	-1.64787		protein metabolic process (GO:0019538)	3732	115	65.64	+	1.75	7.05e-06
256	ENSDARG00000055086	ggnbp2	3	1	0.211957	0.981904		primary metabolic process (GO:0044238)	6341	190	111.53	+	1.7	5.19e-12
271	ENSDARG00000035631	sdf2l1	3	1	1.8709	-1.28477		organic substance metabolic process (GO:0071704)	6771	194	119.09	+	1.63	2.71e-10
273	ENSDARG00000035633	tctn2	3	1	1.04374	-0.266511		metabolic process (GO:0008152)	7184	205	126.36	+	1.62	2.85e-11
277	ENSDARG00000086327	srrm4	3	1	0.485586	-0.270491		cellular component organization or biogenesis (GO:0071840)	4093	115	71.99	+	1.6	0.00117
282	ENSDARG00000004130	mvk	3	1	1.65571	-0.433179		organonitrogen compound metabolic process (GO:1901564)	4556	126	80.14	+	1.57	0.00068
287	ENSDARG00000068624	sptbn4a	3	1	-0.295884	-0.257938		cellular process (GO:0009987)	15086	334	265.35	+	1.26	1.17e-07
290	ENSDARG00000093945	vma21	3	1	1.37117	-0.608242		biological_process (GO:0008150)	19725	396	346.94	+	1.14	4.16e-05
291	ENSDARG00000062326	hmgn7	3	1	1.25731	-1.32847		Unclassified (UNCLASSIFIED)	5973	56	105.06	-	0.53	0
298	ENSDARG00000003032	eif4a1b	3	1	1.31908	-1.57999
312	ENSDARG00000035532	zgc:110329	3	1	0.124845	-1.89509
316	ENSDARG00000075123	trafd1	3	1	0.532184	0.970126
319	ENSDARG00000068130	spaca9	3	1	1.55175	-0.60183
334	ENSDARG00000041723	zgc:55461	3	1	1.08999	-0.729934
335	ENSDARG00000035427	surf6	3	1	-1.11642	-0.658866
339	ENSDARG00000035398	enc1	3	1	-0.134751	0.0110375
342	ENSDARG00000067981	steep1	3	1	0.55445	0.0399828
344	ENSDARG00000004232	dlb	3	1	-0.194068	0.382389
347	ENSDARG00000033009	h3f3c	3	1	0.788344	-1.15643
363	ENSDARG00000020008	vcp	3	1	0.921469	-0.863007
366	ENSDARG00000035282	emc6	3	1	0.67124	-1.0142
376	ENSDARG00000104733	coq4	3	1	-0.281425	1.14078
377	ENSDARG00000101036	traf2b	3	1	0.57225	-0.155657
380	ENSDARG00000035181	slc25a46	3	1	1.49488	-0.15725
384	ENSDARG00000067639	prpf4	3	1	0.0429381	-0.34701
402	ENSDARG00000103926	inpp5e	3	1	0.458838	-1.03929
412	ENSDARG00000098646	mthfd2	3	1	0.345906	-1.2553
416	ENSDARG00000015111	ddx39ab	3	1	1.38175	-0.642067
417	ENSDARG00000099312	jpt1b	3	1	1.22285	-1.11309
418	ENSDARG00000102741	sumo2b	3	1	1.47183	-0.862556
421	ENSDARG00000100508	ubn2b	3	1	0.177659	-0.486283
426	ENSDARG00000105177	ilf3b	3	1	0.752631	0.172767
431	ENSDARG00000041223	antkmt	3	1	0.864478	-1.04571
432	ENSDARG00000044769	kctd13	3	1	-0.515756	0.153657
437	ENSDARG00000057910	mrps34	3	1	0.125716	0.947167
451	ENSDARG00000077226	smarca4a	3	1	0.203078	-0.212816
456	ENSDARG00000087330	LOC100535691	3	1	-0.731326	1.40513
466	ENSDARG00000038030	rbx1	3	1	1.29014	-1.16991
476	ENSDARG00000089698	atf7ip2	3	1	0.269838	0.18991
477	ENSDARG00000073710	usp7	3	1	1.27911	-0.78574
481	ENSDARG00000061185	nat15	3	1	1.52199	-0.368151
491	ENSDARG00000077126	snrnp70	3	1	1.46827	-0.727542
499	ENSDARG00000010246	prmt1	3	1	-1.524	-1.07556
507	ENSDARG00000053467	gtpbp1	3	1	-0.462603	-1.44137
516	ENSDARG00000060246	slc16a6b	3	1	0.397183	-0.521484
518	ENSDARG00000101886	pdxdc1	3	1	-0.720991	0.810016
526	ENSDARG00000017084	bud31	3	1	0.708435	-1.09779
529	ENSDARG00000059654	eif3ba	3	1	0.400501	-1.72347
538	ENSDARG00000020960	hgs	3	1	-0.783118	1.42022
539	ENSDARG00000052150	pbx4	3	1	-0.946878	-0.631979
558	ENSDARG00000052182	rbfox2	3	1	0.546413	-0.132929
560	ENSDARG00000018623	rad54l	3	1	-0.396777	0.861767
570	ENSDARG00000036998	arf3b	3	1	0.121408	-1.89919
579	ENSDARG00000071159	sft2d2b	3	1	-0.357673	0.872891
582	ENSDARG00000044267	sumo1	3	1	0.770203	-1.13733
596	ENSDARG00000063009	catip	3	1	0.910138	-0.784901
603	ENSDARG00000013938	psmb3	3	1	1.72538	-1.30402
607	ENSDARG00000052377	psmd12	3	1	0.772104	-1.66546
608	ENSDARG00000039162	rhebl1	3	1	-0.00203574	-1.51037
613	ENSDARG00000103802	btbd8	3	1	-0.310935	-1.06393
615	ENSDARG00000002210	stk25a	3	1	0.438432	-1.27909
621	ENSDARG00000056924	sap130a	3	1	0.712801	-0.677726
622	ENSDARG00000044457	gfi1ab	3	1	0.128772	0.872827
634	ENSDARG00000075034	raver2	3	1	0.563107	-0.334191
636	ENSDARG00000034409	pik3r3b	3	1	1.48892	-0.161655
640	ENSDARG00000070801	opa1	3	1	-0.632707	0.853824
647	ENSDARG00000074979	larp4ab	3	1	-0.918373	-0.879728
658	ENSDARG00000014770	usp4	3	1	0.449894	0.63352
663	ENSDARG00000040031	tardbpb	3	1	1.29859	-0.588613
674	ENSDARG00000021097	nelfcd	3	1	1.61147	-1.14701
677	ENSDARG00000053047	eif2s2	3	1	0.574297	-0.425593
684	ENSDARG00000013078	ywhaba	3	1	0.57885	-1.15593
690	ENSDARG00000104372	gnb1b	3	1	0.963109	-0.816661
691	ENSDARG00000103390	cacna2d2a	3	1	0.965238	-0.206805
707	ENSDARG00000087421	serbp1b	3	1	0.226621	-1.8436
710	ENSDARG00000070284	sft2d3	3	1	0.615166	-1.38836
722	ENSDARG00000069280	tsen15	3	1	0.346007	-1.69062
723	ENSDARG00000115266	imp3	3	1	-0.703165	1.40053
724	ENSDARG00000012682	pfn2a	3	1	0.43237	-0.793623
729	ENSDARG00000062916	mrpl37	3	1	1.54055	-0.398028
731	ENSDARG00000097415	lrrc53	3	1	0.210553	-0.329209
738	ENSDARG00000006200	eif4g1a	3	1	-0.923095	-0.661538
750	ENSDARG00000075211	chd7	3	1	-0.884282	-0.533541
751	ENSDARG00000020261	rab2a	3	1	0.962218	-0.593839
753	ENSDARG00000099664	selenof	3	1	1.39016	-1.74179
759	ENSDARG00000034189	oxsr1a	3	1	1.25797	-1.25321
761	ENSDARG00000076265	ano8a	3	1	0.923628	-0.635264
770	ENSDARG00000056186	eif5a2	3	1	0.274231	-0.853838
776	ENSDARG00000061450	tesk2	3	1	0.555517	0.166143
780	ENSDARG00000045359	elocb	3	1	-0.511701	-1.43276
787	ENSDARG00000038812	e2f5	3	1	0.450908	-0.586147
788	ENSDARG00000061048	ranbp9	3	1	1.11543	-0.266386
800	ENSDARG00000060767	smg7	3	1	0.382136	0.588018
805	ENSDARG00000053810	hnrnpc	3	1	1.59923	-1.42038
807	ENSDARG00000054292	si:ch211-14a17.11	3	1	0.928546	-0.993566
809	ENSDARG00000016084	spsb4a	3	1	1.64595	-0.37477
815	ENSDARG00000017004	myo10	3	1	0.641924	-0.340637
817	ENSDARG00000017038	zgc:152670	3	1	1.51893	-0.402583
833	ENSDARG00000078653	ralbp1	3	1	0.367968	0.651852
834	ENSDARG00000103521	capsla	3	1	1.74452	-0.555266
839	ENSDARG00000076836	gpx4b	3	1	-1.1309	-1.13868
841	ENSDARG00000021107	sf3a2	3	1	0.437583	-1.1925
843	ENSDARG00000103672	cirbpa	3	1	0.493856	-1.36892
862	ENSDARG00000037654	pmm2	3	1	-0.698554	1.41768
877	ENSDARG00000056133	kitb	3	1	1.49602	-0.801442
881	ENSDARG00000037455	ugt8	3	1	1.61567	-0.800193
894	ENSDARG00000037309	gatb	3	1	0.727746	0.085416
901	ENSDARG00000091678	ints12	3	1	-0.119027	-0.636573
904	ENSDARG00000037100	ankrd10a	3	1	0.119977	-1.9021
905	ENSDARG00000037177	zc3h13	3	1	0.0633312	0.0662245
927	ENSDARG00000079632	pold4	3	1	0.662716	-1.56268
936	ENSDARG00000016548	eif5b	3	1	1.05569	-0.783649
939	ENSDARG00000069438	neurl1aa	3	1	0.71444	0.0200002
946	ENSDARG00000004427	dpy30	3	1	1.03	-0.805715
962	ENSDARG00000077721	knop1	3	1	-0.703364	1.39291
975	ENSDARG00000100407	si:ch211-166e11.5	3	1	0.0338978	0.427225
979	ENSDARG00000026369	dbi	3	1	1.32553	-0.568723
981	ENSDARG00000063646	lnpa	3	1	1.62188	-0.444709
984	ENSDARG00000099733	cir1	3	1	0.270161	-0.384289
997	ENSDARG00000006301	raph1a	3	1	0.119727	0.882018
1000	ENSDARG00000092033	si:dkey-239h2.3	3	1	0.102974	0.928519
1004	ENSDARG00000057854	sap18	3	1	1.00976	-1.06285
1006	ENSDARG00000005576	mphosph8	3	1	1.54712	-0.334592
1012	ENSDARG00000069671	maip1	3	1	1.14764	-1.0852
1025	ENSDARG00000056160	hspd1	3	1	0.54366	-1.75045
1028	ENSDARG00000015088	dnajb11	3	1	0.00718939	0.242763
1030	ENSDARG00000013708	usp9	3	1	0.520198	0.196366
1041	ENSDARG00000000241	slc40a1	3	1	1.78885	-1.65992
1059	ENSDARG00000098834	sox4b	3	1	-1.06382	-0.404854
1068	ENSDARG00000028800	cyth2	3	1	0.115985	0.457663
1077	ENSDARG00000070832	snrka	3	1	-0.26852	-1.05386
1081	ENSDARG00000086425	prpf3	3	1	1.89257	-1.32217
1084	ENSDARG00000037997	tubb5	3	1	0.110623	-0.761523
1085	ENSDARG00000078929	abhd16a	3	1	0.170174	0.116825
1115	ENSDARG00000040287	ywhabl	3	1	1.30455	-0.96219
1116	ENSDARG00000055115	dtnbp1a	3	1	0.365123	0.481838
1120	ENSDARG00000055837	arhgef1b	3	1	1.44338	-0.605633
1128	ENSDARG00000016173	cct3	3	1	0.969103	-1.74901
1131	ENSDARG00000025789	chd4b	3	1	0.812196	-0.396994
1146	ENSDARG00000076542	pogzb	3	1	1.36893	-0.19582
1155	ENSDARG00000028017	tp53inp1	3	1	0.236228	-0.127159
1157	ENSDARG00000004939	mtdhb	3	1	1.64673	-1.07149
1159	ENSDARG00000025500	mtx1a	3	1	0.894398	-0.519946
1161	ENSDARG00000003927	cldn12	3	1	1.28001	-0.749418
1162	ENSDARG00000040121	psma2a	3	1	0.730972	-1.24574
1163	ENSDARG00000101606	rims2a	3	1	1.72148	-0.38712
1167	ENSDARG00000016516	rbm8a	3	1	0.374722	-1.10552
1180	ENSDARG00000044685	nr0b2a	3	1	0.126803	-1.8887
1188	ENSDARG00000040184	syncrip	3	1	-0.0309466	-0.782441
1189	ENSDARG00000045857	cebpz	3	1	-1.10296	-1.62445
1190	ENSDARG00000004049	marcksa	3	1	-0.310958	-1.06365
1192	ENSDARG00000078606	zgc:194224	3	1	0.71268	-0.548156
1211	ENSDARG00000013966	psma6b	3	1	1.24227	-0.582486
1212	ENSDARG00000018693	cdh2	3	1	-0.119287	-0.501432
1213	ENSDARG00000010965	psma8	3	1	1.44609	-1.17834
1217	ENSDARG00000026473	six1b	3	1	1.22825	-0.290191
1227	ENSDARG00000008976	mdn1	3	1	0.0938917	0.920717
1228	ENSDARG00000020469	map3k7	3	1	1.70239	-0.3354
1244	ENSDARG00000042341	tmem251	3	1	0.863799	-0.395976
1262	ENSDARG00000032866	erh	3	1	0.250185	-1.29386
1263	ENSDARG00000042157	ppil6	3	1	0.2664	-1.80349
1276	ENSDARG00000013973	pex3	3	1	1.32768	-1.42072
1278	ENSDARG00000031587	flvcr1	3	1	1.87989	-0.421047
1287	ENSDARG00000060537	atad2b	3	1	-0.723862	1.37957
1288	ENSDARG00000087688	klhl29	3	1	-0.83155	1.1187
1297	ENSDARG00000039493	naa20	3	1	1.86009	-1.43093
1309	ENSDARG00000062794	trim36	3	1	0.116213	1.04048
1319	ENSDARG00000013843	sept5a	3	1	0.631993	-0.612349
1329	ENSDARG00000058280	spag17	3	1	1.5313	-0.096915
1333	ENSDARG00000076290	calr	3	1	1.36605	-1.21196
1334	ENSDARG00000069283	ercc8	3	1	0.29563	-0.491751
1356	ENSDARG00000074758	csde1	3	1	0.38351	-0.598716
1358	ENSDARG00000078155	inavaa	3	1	-0.729092	1.39516
1368	ENSDARG00000033184	prkar2aa	3	1	0.457228	0.10694
1376	ENSDARG00000055294	atoh1a	3	1	1.16539	-0.057628
1393	ENSDARG00000029865	rassf2a	3	1	-0.465574	0.408601
1395	ENSDARG00000060065	ubap2b	3	1	0.396196	-0.384338
1399	ENSDARG00000060029	fhip2b	3	1	0.915582	-0.690861
1407	ENSDARG00000009557	wrap73	3	1	0.164761	-1.86439
1414	ENSDARG00000090454	gnb1a	3	1	0.225831	-0.422374
1422	ENSDARG00000011466	afg1la	3	1	0.896331	-0.217049
1427	ENSDARG00000030537	psmc1a	3	1	1.71215	-1.28344
1430	ENSDARG00000086618	psma3	3	1	1.15771	-1.21192
1437	ENSDARG00000015851	pnn	3	1	-1.10245	-1.6072
1438	ENSDARG00000078509	socs4	3	1	0.119443	-1.89479
1441	ENSDARG00000008803	marcksb	3	1	-0.392178	-0.414256
1442	ENSDARG00000001898	manea	3	1	-1.04108	-1.64692
1456	ENSDARG00000074166	birc6	3	1	-0.52198	0.141683
1461	ENSDARG00000063229	xpo1b	3	1	0.179817	0.613718
1475	ENSDARG00000014498	ythdf2	3	1	-0.355358	-1.03953
1481	ENSDARG00000060992	rpusd2	3	1	0.739736	-0.62059
1483	ENSDARG00000055027	pomt2	3	1	-0.212007	-0.207381
1484	ENSDARG00000097372	si:ch211-139d20.3	3	1	1.15392	0.01058
1497	ENSDARG00000053301	insm1b	3	1	-0.00459754	-0.448962
1498	ENSDARG00000038099	gskip	3	1	-1.02128	-1.6347
1501	ENSDARG00000097485	cfap99	3	1	0.953681	-0.266723
1503	ENSDARG00000032802	ktn1	3	1	0.255972	0.910701
1514	ENSDARG00000087251	si:ch73-50f9.4	3	1	0.143346	-1.88191
1516	ENSDARG00000088862	stxbp6	3	1	-0.315176	-1.05592
1517	ENSDARG00000004870	psen1	3	1	1.32614	-0.599654
1521	ENSDARG00000007377	odc1	3	1	-1.09023	-0.499454
1525	ENSDARG00000098507	lyar	3	1	0.082368	0.939125
1544	ENSDARG00000100596	si:ch73-43g23.1	3	1	-0.108401	-0.264815
1550	ENSDARG00000087636	hmgn6	3	1	0.891297	-1.4497
1551	ENSDARG00000020527	nup62l	3	1	-0.461759	1.16557
1552	ENSDARG00000042236	atrx	3	1	1.35422	-0.344651
1556	ENSDARG00000003035	hspa9	3	1	1.05913	-0.995619
1557	ENSDARG00000037503	thoc2	3	1	0.535287	0.281795
1564	ENSDARG00000037488	canx	3	1	1.10647	-1.05351
1574	ENSDARG00000057007	ctbp1	3	1	0.805254	-1.30104
1580	ENSDARG00000056647	klhl3	3	1	0.140856	-1.90251
1587	ENSDARG00000087693	atox1	3	1	1.36416	-1.36186
1592	ENSDARG00000037174	nek12	3	1	0.123283	0.95811
1597	ENSDARG00000037108	pfdn6	3	1	1.89802	-1.44603
1598	ENSDARG00000061543	ccdc85b	3	1	1.34163	-0.602275
1601	ENSDARG00000021124	cfl1	3	1	-1.00681	-0.64722
1607	ENSDARG00000029885	rab41	3	1	-0.539157	1.52806
1610	ENSDARG00000014914	lamp2	3	1	-0.0269233	0.62943
1612	ENSDARG00000025972	mcts1	3	1	0.386287	0.359085
1616	ENSDARG00000002609	rnf145a	3	1	1.36793	-0.528484
1617	ENSDARG00000004402	elovl6	3	1	-0.496993	-0.694521
1618	ENSDARG00000097938	asb5a	3	1	0.4292	0.546547
1627	ENSDARG00000087574	nox1	3	1	-0.676661	0.81666
1643	ENSDARG00000052290	rab33ba	3	1	1.80711	-0.488399
1646	ENSDARG00000032929	cryba1l1	3	1	0.242452	0.0192179
1653	ENSDARG00000015653	tnip1	3	1	-0.811829	-0.850742
1663	ENSDARG00000009640	psmb1	3	1	1.2328	-0.905944
1665	ENSDARG00000070164	ubr2	3	1	0.655322	-0.631987
1669	ENSDARG00000063358	micu1	3	1	0.964941	-0.401015
1670	ENSDARG00000039543	mrps6	3	1	1.29285	-0.525565
1672	ENSDARG00000007624	gins1	3	1	-0.327008	-1.05373
1675	ENSDARG00000087897	macroh2a2	3	1	1.70475	-1.23154
1678	ENSDARG00000031427	calm2a	3	1	1.29187	-0.524934
1686	ENSDARG00000103594	npm3	3	1	-1.17874	-1.55098
1693	ENSDARG00000062532	washc2c	3	1	-1.59471	-1.94237
1695	ENSDARG00000076815	eif3s10	3	1	1.33859	-1.21134
1698	ENSDARG00000029100	chchd1	3	1	0.775705	-1.29634
1699	ENSDARG00000069397	zswim8	3	1	-1.00348	-0.511004
1705	ENSDARG00000016855	sf3b5	3	1	0.527167	-0.784768
1707	ENSDARG00000014994	tbp	3	1	1.1777	-1.33288
1708	ENSDARG00000029663	rab1ab	3	1	0.124009	-1.68022
1711	ENSDARG00000091897	-	3	1	-0.323538	-1.03791
1717	ENSDARG00000030441	ppa1b	3	1	-0.187349	-1.05559
1733	ENSDARG00000016656	mgme1	3	1	-0.25272	-0.198295
1739	ENSDARG00000007219	actn1	3	1	0.35552	-1.01515
1754	ENSDARG00000075570	ide	3	1	0.378503	-0.00885372
1764	ENSDARG00000103163	tomm20a	3	1	1.36509	-1.58066
1769	ENSDARG00000076618	tm2d3	3	1	1.39687	-0.817917
1773	ENSDARG00000104637	fam219b	3	1	1.53255	-1.1741
1777	ENSDARG00000103959	pak1	3	1	1.10325	-0.519856
1778	ENSDARG00000102447	gdpd4a	3	1	0.579194	-0.876345
1791	ENSDARG00000070472	arf5	3	1	0.901106	-1.27788
1793	ENSDARG00000091085	lepa	3	1	0.148688	0.944221
1796	ENSDARG00000026829	cotl1	3	1	0.692801	-1.03808
1808	ENSDARG00000016038	hacd3	3	1	1.5674	-0.677423
1812	ENSDARG00000041081	kmt5b	3	1	0.197881	-0.297968
1816	ENSDARG00000056531	nutf2	3	1	-0.536468	0.147738
1821	ENSDARG00000008936	sec11a	3	1	1.27016	-1.2357
1823	ENSDARG00000022564	zgc:56106	3	1	1.11483	-0.833638
1827	ENSDARG00000062020	gse1b	3	1	0.406564	-0.595412
1837	ENSDARG00000091771	lysmd2	3	1	0.179933	-1.75154
1838	ENSDARG00000086288	scg3	3	1	1.25301	-1.16441
1840	ENSDARG00000040440	snrpd2	3	1	-0.0840951	-1.10406
1841	ENSDARG00000040443	polr2i	3	1	1.33851	-0.608372
1846	ENSDARG00000020454	psmd8	3	1	0.964929	-0.804096
1847	ENSDARG00000061159	bicra	3	1	-0.712834	0.913103
1857	ENSDARG00000037361	kdelr2b	3	1	1.42745	-1.34964
1864	ENSDARG00000100585	coa3a	3	1	1.30364	-1.49176
1865	ENSDARG00000016443	eif3c	3	1	1.72597	-1.02265
1868	ENSDARG00000090895	kansl1a	3	1	-0.727713	1.44279
1870	ENSDARG00000015747	aarsd1	3	1	0.553103	-1.38618
1872	ENSDARG00000071772	si:ch211-253p2.2	3	1	0.730818	0.0557785
1876	ENSDARG00000004160	reep3b	3	1	-0.925613	-0.600658
1883	ENSDARG00000015315	psmc5	3	1	0.704694	-1.02036
1888	ENSDARG00000071573	lsm5	3	1	0.686431	0.39674
1901	ENSDARG00000056059	rangap1b	3	1	1.18157	-1.46157
1903	ENSDARG00000045155	phf5a	3	1	0.511686	-1.41681
1904	ENSDARG00000045153	slc16a8	3	1	-0.529772	-1.43541
1908	ENSDARG00000045146	tomm22	3	1	1.65597	-1.15569
1916	ENSDARG00000074688	fbrs	3	1	0.131535	0.35521
1923	ENSDARG00000054201	rnf40	3	1	1.36502	-0.336274
1930	ENSDARG00000057481	rnf157	3	1	0.307512	-0.456906
1935	ENSDARG00000060868	mbtd1	3	1	-0.465685	0.432265
1942	ENSDARG00000071396	timm23a	3	1	1.48768	-0.9696
1944	ENSDARG00000102024	chmp6b	3	1	1.46176	-0.548869
1949	ENSDARG00000053026	kif19	3	1	1.13381	-0.787335
1967	ENSDARG00000011648	snrpd1	3	1	0.831825	-0.886991
1971	ENSDARG00000035695	scxa	3	1	0.438973	0.756051
1978	ENSDARG00000101216	meaf6	3	1	-0.46562	-0.761812
1994	ENSDARG00000036772	pygo2	3	1	0.410267	-1.0531
1996	ENSDARG00000063219	ubap2l	3	1	-0.15798	-0.747281
2008	ENSDARG00000011740	u2af2b	3	1	1.15436	-0.448492
2009	ENSDARG00000079847	epn1b	3	1	0.765436	0.0414793
2016	ENSDARG00000035985	fam210aa	3	1	-0.624555	-0.0779221
2017	ENSDARG00000104837	nudc	3	1	-0.991951	-1.60141
2018	ENSDARG00000016999	lin28ab	3	1	1.06507	-0.598321
2023	ENSDARG00000034195	top2b	3	1	0.874234	-1.52595
2026	ENSDARG00000003205	ngly1	3	1	1.60122	-0.606921
2029	ENSDARG00000062590	pleca	3	1	-0.490117	-0.457719
2032	ENSDARG00000036107	txnipa	3	1	0.651219	0.813757
2039	ENSDARG00000070623	med10	3	1	0.0826858	0.676177
2043	ENSDARG00000004588	sox4a	3	1	-0.421549	-0.464053
2047	ENSDARG00000017445	eif3i	3	1	1.18809	-1.52253
2050	ENSDARG00000031795	abcf1	3	1	0.867694	-0.511707
2053	ENSDARG00000061728	acot13	3	1	0.743021	-0.23037
2061	ENSDARG00000035868	spire1a	3	1	0.340145	-0.873976
2065	ENSDARG00000035679	psma2b	3	1	1.2109	-1.39897
2066	ENSDARG00000035678	zgc:91910	3	1	-0.561578	-0.873412
2071	ENSDARG00000014591	ilf2	3	1	1.1546	-1.44715
2074	ENSDARG00000027899	sem1	3	1	0.574233	-0.946535
2075	ENSDARG00000042337	chrac1	3	1	1.26475	-0.918495
2081	ENSDARG00000023290	fabp3	3	1	0.998367	-1.24243
2084	ENSDARG00000070012	sesn2	3	1	0.841797	-0.826389
2094	ENSDARG00000101521	si:ch1073-205c8.3	3	1	1.52673	-0.467668
2098	ENSDARG00000040314	psph	3	1	-1.02172	-0.626169
2106	ENSDARG00000090687	rcbtb2	3	1	1.01769	0.0234742
2110	ENSDARG00000028118	dscamb	3	1	1.42752	-0.439014
2112	ENSDARG00000100227	slc7a1b	3	1	-0.772378	1.38013
2124	ENSDARG00000030945	si:ch211-259g3.4	3	1	-0.545861	1.16169
2131	ENSDARG00000042646	zgc:77784	3	1	0.483224	-0.618132
2135	ENSDARG00000097205	ulk2	3	1	-0.524124	0.175367
2141	ENSDARG00000006399	ywhae1	3	1	0.486177	-0.390338
2143	ENSDARG00000007744	tsr1	3	1	-0.653125	1.3576
2145	ENSDARG00000025977	blmh	3	1	-0.480551	0.121553
2146	ENSDARG00000017673	nova2	3	1	0.672185	0.0591838
2147	ENSDARG00000008808	eml2	3	1	1.43541	-0.298106
2150	ENSDARG00000061551	rap1gap2a	3	1	0.376983	-0.362224
2164	ENSDARG00000101331	tekt1	3	1	0.231435	-1.80682
2169	ENSDARG00000094277	mrpl44	3	1	-0.629042	1.46906
2177	ENSDARG00000040538	spsb4b	3	1	-0.703367	0.830906
2179	ENSDARG00000091760	cwf19l2	3	1	1.76247	-0.814562
2182	ENSDARG00000117652	-	3	1	-0.624953	0.832649
2185	ENSDARG00000068436	si:ch1073-429i10.3	3	1	0.818923	-1.37521
2188	ENSDARG00000116058	rhoac	3	1	0.643638	-0.0772751
2191	ENSDARG00000017891	tcp1	3	1	1.15082	-1.38774
2194	ENSDARG00000028335	hmga1a	3	1	-0.932604	-0.628407
2195	ENSDARG00000020699	slc9a8	3	1	0.471705	-1.19825
2202	ENSDARG00000102879	myt1b	3	1	-0.516765	0.159688
2204	ENSDARG00000058560	adrm1	3	1	-0.434722	0.179556
2213	ENSDARG00000071060	naa10	3	1	-0.903545	-1.66644
2214	ENSDARG00000021945	ddx23	3	1	-0.499787	0.142817
2219	ENSDARG00000019205	fam120c	3	1	1.44446	-0.333158
2220	ENSDARG00000019444	ssr4	3	1	1.12182	-1.40614
2233	ENSDARG00000011510	rcc2	3	1	-0.952347	-2.37948
2239	ENSDARG00000037318	ddost	3	1	0.933367	-1.29299
2244	ENSDARG00000086471	pkig	3	1	1.35783	-0.266089
2253	ENSDARG00000004452	tardbpa	3	1	1.21365	-0.276154
2261	ENSDARG00000012397	eya4	3	1	0.365702	-1.73958
2263	ENSDARG00000078654	tpx2	3	1	-1.12603	-1.61176
2269	ENSDARG00000099667	snrpg	3	1	0.676348	-1.1343
2273	ENSDARG00000001889	tuba1a	3	1	1.36595	-0.834557
2275	ENSDARG00000075314	zgc:174906	3	1	1.35104	-0.137201
2288	ENSDARG00000002240	psmb6	3	1	1.60194	-1.53622
2296	ENSDARG00000012946	syap1	3	1	1.28971	-1.78253
2298	ENSDARG00000104782	oaz1b	3	1	-0.389511	-1.51869
2299	ENSDARG00000061100	nars1	3	1	1.06785	-1.07644
2310	ENSDARG00000059046	psmd5	3	1	0.507506	-1.19011
2315	ENSDARG00000088619	rexo4	3	1	0.30258	-0.506723
2318	ENSDARG00000103198	mrps2	3	1	1.75876	-1.36586
2321	ENSDARG00000037962	psmb7	3	1	1.416	-1.05502
2322	ENSDARG00000105195	dnajc21	3	1	0.588368	-0.765402
2327	ENSDARG00000076283	snrpd3l	3	1	-0.576928	-0.230292
2332	ENSDARG00000005122	atp2a2b	3	1	1.55207	-0.926351
2343	ENSDARG00000016725	gadd45gb.1	3	1	0.189452	-0.166119
2347	ENSDARG00000089578	xrra1	3	1	0.358885	-0.317616
2352	ENSDARG00000078435	anapc13	3	1	-0.618395	1.03019
2363	ENSDARG00000054911	tmsb	3	1	-0.28558	-0.528527
2368	ENSDARG00000005945	sart1	3	1	0.315219	-0.767389
2371	ENSDARG00000014536	pfdn1	3	1	1.65663	-0.320602
2372	ENSDARG00000020645	slc7a3a	3	1	-0.687212	1.36128
2377	ENSDARG00000044402	nop16	3	1	0.671965	-0.842845
2395	ENSDARG00000016484	dkc1	3	1	-1.44785	-1.26983
2398	ENSDARG00000060282	rnf121	3	1	1.43475	-1.33293
2401	ENSDARG00000053395	cdkn2aipnl	3	1	1.30651	-0.605046
2402	ENSDARG00000103403	sar1b	3	1	-0.746884	1.45007
2407	ENSDARG00000076518	mettl1	3	1	0.882617	-1.00571
2414	ENSDARG00000077095	hipk1b	3	1	-0.430314	0.1048
2418	ENSDARG00000060725	dnajc16l	3	1	0.143153	0.971335
2419	ENSDARG00000059298	spcs1	3	1	1.55951	-1.77781
2431	ENSDARG00000063100	psmd14	3	1	0.839031	-0.991038
2440	ENSDARG00000086505	mast3b	3	1	0.429577	-0.615958
2442	ENSDARG00000095540	sid1	3	1	0.210849	-0.411917
2450	ENSDARG00000007601	zmynd8	3	1	0.33878	0.461032
2454	ENSDARG00000076120	foxp4	3	1	1.64292	-0.125206
2455	ENSDARG00000044899	tmem183a	3	1	0.480503	0.618298
2456	ENSDARG00000020328	plekha6	3	1	0.048653	0.922526
2464	ENSDARG00000088178	tp53inp2	3	1	1.19289	0.0745222
2467	ENSDARG00000061889	ppcs	3	1	1.52574	-0.412676
2468	ENSDARG00000021582	dynlrb1	3	1	-0.468798	0.7089
2474	ENSDARG00000046132	dynlt3	3	1	-0.874589	-0.724803
2481	ENSDARG00000003526	psma5	3	1	1.05412	-0.981032
2483	ENSDARG00000033175	snrpe	3	1	0.702244	-0.980078
2484	ENSDARG00000105454	-	3	1	-0.48712	0.143733
2486	ENSDARG00000078473	nucks1a	3	1	1.26153	-1.16811
2513	ENSDARG00000092467	linc-epb41l4a	3	1	1.24921	-0.806052
2514	ENSDARG00000006253	mier3a	3	1	0.192999	-1.8266
2524	ENSDARG00000099241	ppp2cb	3	1	-0.670457	-0.425853
2528	ENSDARG00000053446	sub1a	3	1	1.42876	-0.774444
2530	ENSDARG00000013457	mtrex	3	1	0.489526	-0.647313
2540	ENSDARG00000043732	cops4	3	1	0.680423	0.136516
2545	ENSDARG00000005560	ywhah	3	1	0.650345	-0.952208
2547	ENSDARG00000014939	kcnn2	3	1	0.796529	0.0551512
2548	ENSDARG00000039345	drg1	3	1	0.43342	-1.12705
2549	ENSDARG00000074858	stard7	3	1	1.66761	-0.723223
2550	ENSDARG00000077596	phf24	3	1	0.364721	0.469361
2552	ENSDARG00000054050	vsig8a	3	1	1.14018	-0.558719
2564	ENSDARG00000086416	med11	3	1	0.21385	-1.8175
2570	ENSDARG00000043857	ufm1	3	1	1.51508	-1.11752
2581	ENSDARG00000068992	hspa8	3	1	0.252122	-1.45351
2588	ENSDARG00000043209	nsun5	3	1	-0.843816	-0.604704
2591	ENSDARG00000099175	hmgb1a	3	1	0.841297	-1.50692
2610	ENSDARG00000103994	ppiab	3	1	1.60905	-1.59969
2611	ENSDARG00000076791	cdk13	3	1	0.723251	-0.204132
2618	ENSDARG00000019976	idi1	3	1	-0.0185593	-1.06254
2624	ENSDARG00000017910	pdss1	3	1	-0.690289	1.39562
2634	ENSDARG00000023028	cdv3	3	1	0.828444	0.0763738
2639	ENSDARG00000002165	psme1	3	1	-1.00182	-1.67498
2643	ENSDARG00000014259	eya1	3	1	1.28486	-0.546279
2644	ENSDARG00000045373	pabpn1	3	1	0.915014	-1.31277
2645	ENSDARG00000045399	cct5	3	1	0.897871	-1.13438
2653	ENSDARG00000059070	gars1	3	1	-0.979255	-1.64291
2661	ENSDARG00000000069	dap	3	1	-0.483213	0.136307
2662	ENSDARG00000092045	si:dkey-225k4.1	3	1	0.363979	-0.203713
2663	ENSDARG00000027915	zc2hc1a	3	1	0.371559	0.0200376
2666	ENSDARG00000030999	mybl1	3	1	0.650427	-0.755096
2668	ENSDARG00000057912	eif1axb	3	1	1.48677	-1.48273
2674	ENSDARG00000010244	rpl22l1	3	1	1.27116	-1.54499
2684	ENSDARG00000028198	ube2v2	3	1	0.719246	-1.16789
2686	ENSDARG00000028976	pus3	3	1	0.550675	0.28387
2689	ENSDARG00000038559	h1-0	3	1	1.5405	-0.166782
2698	ENSDARG00000097537	LOC103909792	3	1	-0.256307	-0.100817
2704	ENSDARG00000001057	bysl	3	1	-1.19055	-1.59614
2705	ENSDARG00000059360	srsf3b	3	1	0.550478	-0.924665
2709	ENSDARG00000018476	pak2b	3	1	-0.51909	0.102893
2711	ENSDARG00000103522	si:zfos-943e10.1	3	1	-0.33148	-1.03701
2713	ENSDARG00000104771	timm44	3	1	-0.490193	0.153896
2714	ENSDARG00000076264	zgc:195170	3	1	1.45273	-1.33162
2720	ENSDARG00000071670	tma7	3	1	1.13281	-1.40647
2726	ENSDARG00000074084	strip1	3	1	0.96426	-0.334519
2728	ENSDARG00000071578	si:ch211-222k6.3	3	1	0.129225	0.116264
2735	ENSDARG00000019302	mid1ip1b	3	1	0.996652	-0.72546
2739	ENSDARG00000101458	r3hdm1	3	1	0.687736	-0.594727
2742	ENSDARG00000071500	slx9	3	1	1.71285	-0.285453
2746	ENSDARG00000021833	ahr2	3	1	-0.760336	0.190116
2761	ENSDARG00000062420	nfia	3	1	0.985256	-1.18528
2764	ENSDARG00000006192	gatad2ab	3	1	0.00177324	-1.26317
2776	ENSDARG00000062103	ankrd24	3	1	1.08896	-0.259747
2777	ENSDARG00000042484	tle2a	3	1	0.800181	0.0121116
2787	ENSDARG00000019000	smc3	3	1	-0.0221499	0.0683302
2795	ENSDARG00000003189	psmd1	3	1	-0.758584	1.27684
2796	ENSDARG00000060645	sirt7	3	1	-0.495586	0.173768
2803	ENSDARG00000102571	metap2b	3	1	-0.528526	0.759849
2806	ENSDARG00000078785	tmem258	3	1	1.76673	-1.564
2810	ENSDARG00000045928	psma4	3	1	1.16681	-1.3547
2816	ENSDARG00000016239	psmd13	3	1	0.345765	-0.932149
2827	ENSDARG00000051746	ada2a	3	1	-0.50342	0.151441
2830	ENSDARG00000070917	kitlga	3	1	-0.857677	-0.610679
2833	ENSDARG00000013004	tdg.1	3	1	0.472974	-0.83704
2837	ENSDARG00000045824	zgc:101783; LOC100002706	3	1	-0.702019	1.4104
2851	ENSDARG00000078707	sema7a	3	1	0.459036	0.977275
2852	ENSDARG00000008785	dldh	3	1	-0.953738	-1.67012
2861	ENSDARG00000100513	rps27l	3	1	0.558861	0.726191
2868	ENSDARG00000075891	sall1b	3	1	0.986393	-0.244509
2873	ENSDARG00000101560	psma1	3	1	1.20865	-1.23015
2889	ENSDARG00000099653	-	3	1	0.498778	-0.928403

## Sheet: 4
	id	Gene Symbol	module	supermodule	dim_1	dim_2		GO
11	ENSDARG00000016691	cd9b	4	2	-4.3539	1.46292		GO biological process complete	Danio rerio - REFLIST (25698)	upload_1 (250)	upload_1 (expected)	upload_1 (over/under)	upload_1 (fold Enrichment)	upload_1 (P-value)
17	ENSDARG00000045847	si:ch211-214j24.10	4	2	-5.36941	0.656285		mitochondrial electron transport, NADH to ubiquinone (GO:0006120)	21	5	0.2	+	24.47	0.0188
22	ENSDARG00000068708	ifrd1	4	2	-5.75607	1.18258		ATP synthesis coupled electron transport (GO:0042773)	51	11	0.5	+	22.17	7.41e-08
26	ENSDARG00000103537	ttll12	4	2	-4.09895	2.44312		aerobic electron transport chain (GO:0019646)	47	10	0.46	+	21.87	7.05e-07
39	ENSDARG00000019396	rergla	4	2	-6.37929	0.346482		mitochondrial ATP synthesis coupled electron transport (GO:0042775)	48	10	0.47	+	21.41	8.44e-07
54	ENSDARG00000027249	btg1	4	2	-5.2365	0.986839		circadian regulation of gene expression (GO:0032922)	45	8	0.44	+	18.27	0.000171
75	ENSDARG00000001953	pfkfb3	4	2	-5.44929	1.10729		oxidative phosphorylation (GO:0006119)	63	11	0.61	+	17.95	5.5e-07
79	ENSDARG00000111460	BX548011.2	4	2	-3.01836	3.2158		respiratory electron transport chain (GO:0022904)	66	11	0.64	+	17.13	8.57e-07
81	ENSDARG00000091869	zgc:162958	4	2	-4.05631	2.42082		electron transport chain (GO:0022900)	70	11	0.68	+	16.15	1.5e-06
110	ENSDARG00000057323	e2f8	4	2	-5.32589	1.03331		cellular response to unfolded protein (GO:0034620)	41	6	0.4	+	15.04	0.0245
117	ENSDARG00000080020	il13ra1	4	2	-5.77084	1.14735		response to unfolded protein (GO:0006986)	46	6	0.45	+	13.41	0.0446
121	ENSDARG00000091234	si:ch73-335l21.4	4	2	-5.16907	1.42837		aerobic respiration (GO:0009060)	96	11	0.93	+	11.78	3.08e-05
140	ENSDARG00000105562	si:dkey-23i12.7	4	2	-5.36921	1.16503		circadian rhythm (GO:0007623)	75	8	0.73	+	10.96	0.00592
146	ENSDARG00000056795	serpine1	4	2	-6.13966	0.591622		cellular respiration (GO:0045333)	115	11	1.12	+	9.83	0.000172
147	ENSDARG00000092115	eif4a1a	4	2	-5.28804	0.559386		ATP metabolic process (GO:0046034)	133	12	1.29	+	9.27	7.55e-05
175	ENSDARG00000001975	hsd11b2	4	2	-5.91229	1.1185		energy derivation by oxidation of organic compounds (GO:0015980)	152	12	1.48	+	8.12	0.000298
177	ENSDARG00000017676	mmp2	4	2	-6.3788	0.401514		generation of precursor metabolites and energy (GO:0006091)	212	12	2.06	+	5.82	0.00844
187	ENSDARG00000090615	cd59	4	2	-4.14971	2.40824		regulation of cell population proliferation (GO:0042127)	333	17	3.24	+	5.25	0.000253
189	ENSDARG00000036036	mdka	4	2	-6.0734	0.81515		negative regulation of transcription, DNA-templated (GO:0045892)	382	15	3.72	+	4.04	0.0341
200	ENSDARG00000052011	rrad	4	2	-5.32494	0.584148		negative regulation of RNA biosynthetic process (GO:1902679)	383	15	3.73	+	4.03	0.0351
212	ENSDARG00000035852	cart3	4	2	-5.26122	0.471946		negative regulation of nucleic acid-templated transcription (GO:1903507)	383	15	3.73	+	4.03	0.0351
229	ENSDARG00000030307	hspa12b	4	2	-5.97409	1.33369		regulation of cell cycle (GO:0051726)	639	20	6.22	+	3.22	0.0293
233	ENSDARG00000110709	zdhhc21	4	2	-4.42358	1.04085		negative regulation of cellular metabolic process (GO:0031324)	810	25	7.88	+	3.17	0.00255
248	ENSDARG00000089382	zgc:158463	4	2	-3.0575	3.16694		negative regulation of nitrogen compound metabolic process (GO:0051172)	761	23	7.4	+	3.11	0.0103
252	ENSDARG00000103846	hspa5	4	2	-5.72918	0.995996		negative regulation of macromolecule metabolic process (GO:0010605)	883	25	8.59	+	2.91	0.0114
254	ENSDARG00000041065	hspb1	4	2	-5.81987	1.18974		negative regulation of metabolic process (GO:0009892)	927	26	9.02	+	2.88	0.00844
257	ENSDARG00000095908	sat1a.2	4	2	-5.50513	0.750546		response to organic substance (GO:0010033)	908	25	8.83	+	2.83	0.0184
266	ENSDARG00000099411	zgc:158343	4	2	-5.45286	0.792952		response to stress (GO:0006950)	1450	39	14.11	+	2.76	5.32e-05
279	ENSDARG00000035622	xbp1	4	2	-4.95305	0.708364		cellular response to chemical stimulus (GO:0070887)	959	25	9.33	+	2.68	0.0458
299	ENSDARG00000030887	phf23a	4	2	-4.12474	2.40719		negative regulation of cellular process (GO:0048523)	2077	49	20.21	+	2.43	3.72e-05
302	ENSDARG00000026726	anxa1a	4	2	-6.44611	0.444355		regulation of transcription by RNA polymerase II (GO:0006357)	2168	51	21.09	+	2.42	1.86e-05
311	ENSDARG00000079497	tcima	4	2	-4.55528	1.29601		response to chemical (GO:0042221)	1625	38	15.81	+	2.4	0.00295
330	ENSDARG00000067984	gas1b	4	2	-4.31569	1.04684		negative regulation of biological process (GO:0048519)	2254	51	21.93	+	2.33	7.05e-05
357	ENSDARG00000033614	rasgef1ba	4	2	-5.88648	1.45804		regulation of transcription, DNA-templated (GO:0006355)	2875	57	27.97	+	2.04	0.00079
364	ENSDARG00000002369	UBB	4	2	-5.62547	1.49651		regulation of nucleic acid-templated transcription (GO:1903506)	2876	57	27.98	+	2.04	0.000796
365	ENSDARG00000093313	ubb	4	2	-5.521	1.53659		regulation of RNA biosynthetic process (GO:2001141)	2878	57	28	+	2.04	0.00081
370	ENSDARG00000007836	ctsla	4	2	-5.61883	0.996764		regulation of macromolecule metabolic process (GO:0060255)	4116	81	40.04	+	2.02	8.61e-07
389	ENSDARG00000039626	nrgna	4	2	-4.20844	2.36783		regulation of gene expression (GO:0010468)	3455	67	33.61	+	1.99	0.000105
420	ENSDARG00000104773	junbb	4	2	-5.07157	1.60505		regulation of primary metabolic process (GO:0080090)	3927	76	38.2	+	1.99	8.03e-06
425	ENSDARG00000102937	hspbp1	4	2	-5.21544	1.47263		regulation of cellular biosynthetic process (GO:0031326)	3138	60	30.53	+	1.97	0.0013
428	ENSDARG00000087188	nfil3-6	4	2	-5.78619	1.29777		regulation of cellular macromolecule biosynthetic process (GO:2000112)	3098	59	30.14	+	1.96	0.00191
440	ENSDARG00000035719	arl5c	4	2	-5.43088	1.29812		regulation of macromolecule biosynthetic process (GO:0010556)	3105	59	30.21	+	1.95	0.002
446	ENSDARG00000032619	tob1a	4	2	-5.70393	1.54323		regulation of biosynthetic process (GO:0009889)	3158	60	30.72	+	1.95	0.00149
452	ENSDARG00000029476	ldlra	4	2	-5.99152	1.07781		regulation of nitrogen compound metabolic process (GO:0051171)	3854	73	37.49	+	1.95	5.33e-05
459	ENSDARG00000030616	nfe2l1a	4	2	-4.41702	1.10366		regulation of metabolic process (GO:0019222)	4391	83	42.72	+	1.94	2.98e-06
465	ENSDARG00000038025	cbx7a	4	2	-5.17469	1.37097		regulation of cellular metabolic process (GO:0031323)	4078	77	39.67	+	1.94	2.28e-05
467	ENSDARG00000038068	ddx5	4	2	-5.13193	0.86929		regulation of RNA metabolic process (GO:0051252)	3081	58	29.97	+	1.94	0.00331
471	ENSDARG00000029688	hsp70.1	4	2	-4.95395	1.57772		regulation of nucleobase-containing compound metabolic process (GO:0019219)	3158	58	30.72	+	1.89	0.00733
472	ENSDARG00000092362	hsp70.2	4	2	-5.13162	1.57094		multicellular organism development (GO:0007275)	4121	74	40.09	+	1.85	0.000382
473	ENSDARG00000021924	hsp70.3	4	2	-5.37901	1.63002		anatomical structure development (GO:0048856)	4473	78	43.52	+	1.79	0.00061
482	ENSDARG00000014746	rbfox1	4	2	-6.40154	0.486637		developmental process (GO:0032502)	4666	80	45.39	+	1.76	0.000655
484	ENSDARG00000073718	si:ch73-233k15.2	4	2	-4.4974	1.60334		system development (GO:0048731)	3630	62	35.31	+	1.76	0.0412
504	ENSDARG00000098191	si:dkey-16l2.20	4	2	-5.38947	0.630481		multicellular organismal process (GO:0032501)	4972	81	48.37	+	1.67	0.00478
508	ENSDARG00000099195	ier2a	4	2	-5.35671	1.50304		regulation of biological process (GO:0050789)	9925	144	96.55	+	1.49	8.11e-06
534	ENSDARG00000020504	h3f3b.1	4	2	-5.57061	1.66649		regulation of cellular process (GO:0050794)	9515	137	92.57	+	1.48	6.87e-05
545	ENSDARG00000025428	socs3a	4	2	-5.26592	1.76044		biological regulation (GO:0065007)	10650	147	103.61	+	1.42	0.000195
568	ENSDARG00000077040	RIN2	4	2	-5.57464	1.4595		biological_process (GO:0008150)	19725	222	191.89	+	1.16	0.00714
576	ENSDARG00000071196	cavin2b	4	2	-4.49314	1.74714		Unclassified (UNCLASSIFIED)	5973	28	58.11	-	0.48	0
588	ENSDARG00000044562	cycsb	4	2	-5.23113	0.566034
594	ENSDARG00000044532	nr4a2b	4	2	-4.51628	1.19687
606	ENSDARG00000052470	igfbp2a	4	2	-6.07701	1.19698
611	ENSDARG00000100003	glulb	4	2	-6.31595	0.515913
619	ENSDARG00000097082	im:7152348	4	2	-5.77318	1.31608
627	ENSDARG00000021113	ptmaa	4	2	-4.3223	2.11088
639	ENSDARG00000006514	her6	4	2	-4.99766	1.56871
643	ENSDARG00000070721	vdrb	4	2	-4.65133	0.957884
645	ENSDARG00000055561	c1galt1b	4	2	-5.1508	1.16281
649	ENSDARG00000019613	ip6k2b	4	2	-5.54911	1.02486
656	ENSDARG00000060316	cish	4	2	-5.00499	0.973358
659	ENSDARG00000008310	ip6k2a	4	2	-4.14068	2.40999
661	ENSDARG00000073869	pdzrn3b	4	2	-4.21999	2.26426
676	ENSDARG00000016255	chmp4ba	4	2	-5.28465	0.509911
680	ENSDARG00000077473	mych	4	2	-5.55632	0.808228
686	ENSDARG00000059906	sdc4	4	2	-5.11055	0.668267
687	ENSDARG00000024669	oser1	4	2	-5.81129	1.31107
695	ENSDARG00000100280	znfx1	4	2	-5.10308	0.939477
697	ENSDARG00000059836	ddit3	4	2	-5.65309	1.51474
700	ENSDARG00000009505	prelid3b	4	2	-5.72708	1.08504
705	ENSDARG00000022303	higd1a	4	2	-5.36028	0.614103
721	ENSDARG00000013613	anxa13l	4	2	-4.17719	2.33171
732	ENSDARG00000011683	prtfdc1	4	2	-5.79595	0.973275
736	ENSDARG00000005673	f3b	4	2	-5.66294	1.11473
745	ENSDARG00000004539	ptgs2a	4	2	-5.94602	1.14047
764	ENSDARG00000035859	angptl4	4	2	-4.87519	1.52048
791	ENSDARG00000007241	mycb	4	2	-5.86696	1.42711
793	ENSDARG00000038785	abcf2a	4	2	-5.47575	0.870725
796	ENSDARG00000038754	plk3	4	2	-5.81299	1.4005
816	ENSDARG00000038609	mpz	4	2	-4.20047	2.32803
837	ENSDARG00000067850	jund	4	2	-4.97592	1.56955
853	ENSDARG00000031164	tuba8l2	4	2	-5.91079	1.23796
854	ENSDARG00000096546	nrp2a	4	2	-6.35927	0.35623
875	ENSDARG00000015495	klf3	4	2	-6.42796	0.528934
918	ENSDARG00000004621	gpm6ab	4	2	-4.14795	2.36958
941	ENSDARG00000075045	cxcl18b	4	2	-5.78445	1.17871
953	ENSDARG00000074378	junba	4	2	-4.88559	1.42859
954	ENSDARG00000074635	abca1a	4	2	-5.18233	0.760911
960	ENSDARG00000077790	dcaf15	4	2	-5.71829	1.24055
966	ENSDARG00000041394	dnajb1b	4	2	-5.7217	1.47932
977	ENSDARG00000099148	bzw1b	4	2	-5.52929	0.748606
987	ENSDARG00000104119	kalrna	4	2	-4.16841	2.28954
990	ENSDARG00000058606	sik1	4	2	-4.77888	1.41777
996	ENSDARG00000060004	fzd7a	4	2	-5.56633	1.36694
999	ENSDARG00000038306	tsc22d1	4	2	-5.69948	1.04013
1036	ENSDARG00000003109	rcan1a	4	2	-4.49569	0.953266
1047	ENSDARG00000007099	cx43.4	4	2	-5.32893	0.599676
1049	ENSDARG00000025348	igfbp5b	4	2	-6.18698	0.345452
1050	ENSDARG00000020845	tns1b	4	2	-4.32376	2.14344
1055	ENSDARG00000100133	cnmd	4	2	-6.38346	0.489499
1072	ENSDARG00000089413	mbpb	4	2	-4.13955	2.37166
1082	ENSDARG00000077637	mal2	4	2	-4.32697	1.53841
1112	ENSDARG00000040295	apoeb	4	2	-4.19065	2.35864
1127	ENSDARG00000008363	mcl1b	4	2	-4.89942	1.08696
1137	ENSDARG00000053291	pnrc2	4	2	-4.89088	0.909404
1139	ENSDARG00000033655	stmn1b	4	2	-4.19801	2.33075
1141	ENSDARG00000101009	cited4b	4	2	-4.7752	1.08622
1160	ENSDARG00000090552	si:dkey-7j14.6	4	2	-6.39316	0.491765
1164	ENSDARG00000028367	sult2st3	4	2	-5.39438	0.197808
1196	ENSDARG00000059933	plpp3	4	2	-6.44602	0.518513
1198	ENSDARG00000034693	mysm1	4	2	-6.15166	0.166341
1205	ENSDARG00000043531	jun	4	2	-5.43376	1.62096
1232	ENSDARG00000022650	cyp2ad3	4	2	-6.0316	1.30167
1242	ENSDARG00000042322	si:dkey-177p2.6	4	2	-5.04342	0.703923
1254	ENSDARG00000029544	id2b	4	2	-5.085	1.6114
1277	ENSDARG00000007823	atf3	4	2	-4.78463	1.40942
1282	ENSDARG00000010434	clu	4	2	-5.86747	0.903517
1292	ENSDARG00000031683	fosab	4	2	-4.99772	1.59124
1293	ENSDARG00000020133	jdp2b	4	2	-4.96296	1.58722
1296	ENSDARG00000046106	rab10	4	2	-6.11502	0.123257
1302	ENSDARG00000024746	hsp90aa1.2	4	2	-5.42267	1.52314
1307	ENSDARG00000096403	CT027638.1	4	2	-3.05505	3.1822
1317	ENSDARG00000010572	slc25a25a	4	2	-5.63331	1.50874
1318	ENSDARG00000011122	pptc7a	4	2	-5.64972	1.38355
1321	ENSDARG00000055723	hsp70l	4	2	-4.92496	1.50187
1324	ENSDARG00000059001	pim2	4	2	-5.02218	1.54359
1325	ENSDARG00000100020	pim1	4	2	-5.47424	1.3386
1335	ENSDARG00000019130	plk2b	4	2	-4.79797	1.78288
1351	ENSDARG00000015164	mknk2b	4	2	-5.55586	1.46043
1353	ENSDARG00000069093	col2a1a	4	2	-6.41875	0.443111
1366	ENSDARG00000094673	rhoab	4	2	-5.24202	0.614926
1370	ENSDARG00000007560	sema3bl	4	2	-4.18487	2.27791
1374	ENSDARG00000042725	cebpb	4	2	-4.70207	0.902694
1380	ENSDARG00000019417	gadd45ga	4	2	-4.15617	2.36449
1381	ENSDARG00000093549	selenop	4	2	-6.14213	0.258382
1382	ENSDARG00000054771	ghra	4	2	-6.38586	0.476001
1389	ENSDARG00000098108	dusp2	4	2	-5.49724	1.58673
1394	ENSDARG00000006901	si:ch1073-459j12.1	4	2	-6.42813	0.45681
1410	ENSDARG00000089156	egr3	4	2	-4.64212	1.33019
1444	ENSDARG00000094857	dio2	4	2	-5.35924	1.4711
1457	ENSDARG00000040162	fgfbp3	4	2	-4.2145	2.30117
1458	ENSDARG00000071005	ppp1r3ca	4	2	-5.6828	1.13286
1464	ENSDARG00000104958	kbtbd11	4	2	-6.41801	0.435152
1474	ENSDARG00000054823	id3	4	2	-5.87068	1.41383
1478	ENSDARG00000024032	coch	4	2	-6.35597	0.456186
1479	ENSDARG00000060854	kctd3	4	2	-5.65825	1.5122
1482	ENSDARG00000042848	pcmtl	4	2	-6.10446	0.0889666
1485	ENSDARG00000013794	klf11b	4	2	-4.74896	1.29424
1487	ENSDARG00000055283	id2a	4	2	-5.69115	1.43401
1491	ENSDARG00000053864	elmsan1b	4	2	-4.90902	1.14497
1496	ENSDARG00000040623	fosl2	4	2	-5.28627	0.966878
1502	ENSDARG00000044098	egr2a	4	2	-4.81996	1.4524
1547	ENSDARG00000029443	zgc:92242	4	2	-5.53708	1.10258
1559	ENSDARG00000100515	dusp1	4	2	-5.09812	1.59861
1572	ENSDARG00000037421	egr1	4	2	-5.48368	1.54667
1581	ENSDARG00000056627	cxcl14	4	2	-4.51335	1.04498
1599	ENSDARG00000015355	fosl1a	4	2	-4.80231	1.04993
1620	ENSDARG00000036162	hnrnpa0b	4	2	-5.3165	1.37647
1621	ENSDARG00000036161	hnrnpa0l	4	2	-5.36885	0.580893
1629	ENSDARG00000018145	mid1ip1l	4	2	-5.05003	1.49664
1637	ENSDARG00000060977	zgc:153018	4	2	-4.99483	1.59149
1640	ENSDARG00000099970	CR383676.2	4	2	-5.34607	1.08997
1641	ENSDARG00000077726	nocta	4	2	-5.14724	1.42368
1715	ENSDARG00000054890	rgra	4	2	-4.15372	2.21635
1738	ENSDARG00000002509	zgc:153911	4	2	-5.69897	1.24112
1753	ENSDARG00000052783	cdc42ep3	4	2	-5.39524	0.305943
1759	ENSDARG00000030440	rsrp1	4	2	-5.76131	1.4713
1780	ENSDARG00000099439	serp1	4	2	-5.62755	0.920393
1805	ENSDARG00000057491	n4bp1	4	2	-4.92072	1.32495
1833	ENSDARG00000055751	fosb	4	2	-5.68075	1.44112
1842	ENSDARG00000027595	selenot1b	4	2	-4.22187	2.1912
1853	ENSDARG00000054451	loxl1	4	2	-5.92048	0.724775
1854	ENSDARG00000096602	si:ch1073-357b18.4	4	2	-6.04115	0.886677
1856	ENSDARG00000021372	tob1b	4	2	-5.6463	1.62628
1858	ENSDARG00000019274	rasd1	4	2	-5.62381	1.56306
1878	ENSDARG00000057644	adam8b	4	2	-5.82618	0.988231
1889	ENSDARG00000045129	fkbp10b	4	2	-6.38669	0.442603
1892	ENSDARG00000045190	ch25h	4	2	-4.69872	1.2724
1907	ENSDARG00000028957	maff	4	2	-5.24244	0.810216
1914	ENSDARG00000021806	zfp36l2	4	2	-5.01535	1.47621
1921	ENSDARG00000036863	MYO1D	4	2	-6.40029	0.490506
1946	ENSDARG00000060457	pmp22b	4	2	-4.30191	2.1639
1960	ENSDARG00000009779	mcl1a	4	2	-5.69136	1.36941
1964	ENSDARG00000024381	msto1	4	2	-4.84087	1.48709
1975	ENSDARG00000089878	nedd9	4	2	-4.59022	0.649284
1984	ENSDARG00000012688	eif1	4	2	-5.11701	0.721765
1985	ENSDARG00000059054	pdk2b	4	2	-5.34206	1.75141
2002	ENSDARG00000030449	crabp2b	4	2	-6.12606	0.134151
2020	ENSDARG00000035990	cited4a	4	2	-5.28813	1.39884
2027	ENSDARG00000036186	mbpa	4	2	-4.17958	2.34629
2030	ENSDARG00000036158	nudcd1	4	2	-2.9464	3.20482
2033	ENSDARG00000012044	polr3gla	4	2	-4.1359	2.38496
2034	ENSDARG00000016623	si:ch211-195b13.1	4	2	-4.62099	0.856205
2100	ENSDARG00000043102	lxn	4	2	-5.95197	1.29902
2120	ENSDARG00000103720	zgc:162730	4	2	-5.55145	0.830672
2122	ENSDARG00000069823	proca1	4	2	-4.58009	1.22727
2134	ENSDARG00000058459	plekhg2	4	2	-5.14786	0.414349
2151	ENSDARG00000019949	serpinh1b	4	2	-5.64972	1.56224
2152	ENSDARG00000068965	nrip1a	4	2	-6.29972	0.297712
2153	ENSDARG00000096951	CR848812.1	4	2	-5.39003	0.238259
2166	ENSDARG00000019160	sh3bp5la	4	2	-5.45175	0.930762
2168	ENSDARG00000015822	sesn3	4	2	-6.18024	0.292167
2175	ENSDARG00000043446	efhd1	4	2	-4.3025	1.61934
2178	ENSDARG00000029353	serpine2	4	2	-6.21964	0.204499
2222	ENSDARG00000022509	cox4i2	4	2	-4.26936	2.15077
2237	ENSDARG00000056438	her9	4	2	-4.72582	1.46615
2262	ENSDARG00000025522	sgk1	4	2	-4.89708	1.11173
2265	ENSDARG00000000796	nr4a1	4	2	-4.33344	1.11979
2270	ENSDARG00000091127	klf15	4	2	-5.44393	0.922036
2293	ENSDARG00000023062	ccn1	4	2	-5.13396	0.849589
2312	ENSDARG00000017602	ccng2	4	2	-5.30561	1.74854
2345	ENSDARG00000057121	c7b	4	2	-4.17997	2.25257
2394	ENSDARG00000004754	hspa4a	4	2	-5.52772	0.764411
2397	ENSDARG00000068732	spry4	4	2	-5.01382	1.53183
2405	ENSDARG00000011407	col2a1b	4	2	-6.36222	0.359226
2412	ENSDARG00000019304	phactr3b	4	2	-5.85127	1.09137
2423	ENSDARG00000074772	ccl44	4	2	-6.28222	0.31335
2425	ENSDARG00000027744	gadd45ba	4	2	-4.79748	1.40432
2443	ENSDARG00000100968	si:ch211-1a19.3	4	2	-5.87275	0.754175
2451	ENSDARG00000040764	id1	4	2	-4.92258	1.59607
2459	ENSDARG00000016200	trib3	4	2	-5.61681	0.905675
2477	ENSDARG00000086881	ier2b	4	2	-5.23052	1.56801
2478	ENSDARG00000004060	bhlhe40	4	2	-5.09691	1.72155
2510	ENSDARG00000103980	ets2	4	2	-5.01924	1.34078
2531	ENSDARG00000053381	plpp1a	4	2	-5.93829	1.08627
2533	ENSDARG00000089307	pmaip1	4	2	-5.82357	1.42114
2541	ENSDARG00000069543	galt	4	2	-5.64564	1.1502
2542	ENSDARG00000002271	zfand5b	4	2	-5.59829	1.23915
2579	ENSDARG00000068996	hist2h2l	4	2	-5.89055	1.21182
2580	ENSDARG00000068995	h2ax1	4	2	-5.53735	1.45706
2582	ENSDARG00000004363	lhfpl6	4	2	-5.34625	0.485001
2592	ENSDARG00000043154	ucp2	4	2	-5.54326	1.43005
2606	ENSDARG00000102632	ubc	4	2	-5.21219	0.652904
2609	ENSDARG00000098683	zmiz2	4	2	-5.79146	0.565047
2621	ENSDARG00000029072	klf6a	4	2	-4.66403	1.19163
2632	ENSDARG00000059337	tgif1	4	2	-5.32258	0.598616
2647	ENSDARG00000071626	ptgdsb.2	4	2	-5.88785	0.421422
2651	ENSDARG00000038429	csrnp1b	4	2	-5.6663	1.39202
2657	ENSDARG00000074335	boc	4	2	-6.07284	0.186543
2676	ENSDARG00000026165	col11a1a	4	2	-6.31216	0.358441
2682	ENSDARG00000010008	vim	4	2	-4.47319	1.14422
2685	ENSDARG00000087303	cebpd	4	2	-4.88914	1.5602
2692	ENSDARG00000071460	si:ch211-234p6.5	4	2	-4.16328	2.33591
2700	ENSDARG00000020298	btg2	4	2	-4.93829	1.4689
2723	ENSDARG00000043180	gpd1b	4	2	-6.14487	0.177869
2745	ENSDARG00000006266	stat1a	4	2	-4.59736	0.826796
2753	ENSDARG00000042667	klf2a	4	2	-5.98708	1.28612
2760	ENSDARG00000009881	ier5	4	2	-5.72402	1.40089
2766	ENSDARG00000018524	midn	4	2	-5.47513	1.48996
2768	ENSDARG00000025670	fstl3	4	2	-4.1582	2.35856
2772	ENSDARG00000071403	oaz1a	4	2	-5.57296	0.821709
2788	ENSDARG00000019307	dusp5	4	2	-5.53991	0.858943
2812	ENSDARG00000020708	mdkb	4	2	-6.33935	0.586011
2813	ENSDARG00000005485	ucmab	4	2	-6.37723	0.466184
2836	ENSDARG00000007302	sh3gl3b	4	2	-6.21857	0.572301
2844	ENSDARG00000076002	osbpl5	4	2	-5.11703	1.47616
2845	ENSDARG00000042874	phlda2	4	2	-4.74595	1.59992
2846	ENSDARG00000033307	igf2b	4	2	-5.64453	1.23203
2856	ENSDARG00000055129	pim3	4	2	-5.04888	1.5047
2864	ENSDARG00000114405	zgc:194989	4	2	-5.98176	1.25474
2874	ENSDARG00000063895	mt-nd1	4	2	-2.95632	3.27737
2875	ENSDARG00000063899	mt-nd2	4	2	-2.99392	3.24102
2876	ENSDARG00000063905	mt-co1	4	2	-3.00599	3.22673
2877	ENSDARG00000063908	mt-co2	4	2	-3.01053	3.25118
2879	ENSDARG00000063911	mt-atp6	4	2	-2.98523	3.22786
2880	ENSDARG00000063912	mt-co3	4	2	-3.00105	3.2417
2881	ENSDARG00000063914	mt-nd3	4	2	-2.9884	3.23365
2882	ENSDARG00000063917	mt-nd4	4	2	-2.99079	3.23616
2883	ENSDARG00000063921	mt-nd5	4	2	-3.00675	3.23226
2884	ENSDARG00000063924	mt-cyb	4	2	-2.99668	3.23812

## Sheet: 5
	id	Gene Symbol	module	supermodule	dim_1	dim_2		GO
2	ENSDARG00000025073	rpl18a	5	1	-0.639845	-4.14607		GO biological process complete	Danio rerio - REFLIST (25698)	upload_1 (136)	upload_1 (expected)	upload_1 (over/under)	upload_1 (fold Enrichment)	upload_1 (P-value)
67	ENSDARG00000045487	rps16	5	1	-0.757158	-3.52477		ribosomal small subunit assembly (GO:0000028)	15	8	0.08	+	> 100	9.27e-10
105	ENSDARG00000011201	rplp2l	5	1	-0.677578	-3.24429		ribosomal large subunit assembly (GO:0000027)	16	8	0.08	+	94.48	1.38e-09
114	ENSDARG00000078801	msantd1	5	1	-0.135724	-3.28606		ribosome assembly (GO:0042255)	39	16	0.21	+	77.52	1.48e-20
151	ENSDARG00000036298	rps13	5	1	-0.955746	-3.55039		cytoplasmic translation (GO:0002181)	59	22	0.31	+	70.46	1.52e-28
160	ENSDARG00000012495	mphosph10	5	1	-0.539197	-2.61694		formation of cytoplasmic translation initiation complex (GO:0001732)	18	6	0.1	+	62.99	1e-05
207	ENSDARG00000014690	rps4x	5	1	-0.617999	-3.5181		ribosomal large subunit biogenesis (GO:0042273)	61	17	0.32	+	52.66	1.32e-19
215	ENSDARG00000104011	rps17	5	1	-0.972876	-3.29094		translation (GO:0006412)	318	86	1.68	+	51.1	3.77e-119
226	ENSDARG00000029500	rpl34	5	1	-0.785119	-3.84617		peptide biosynthetic process (GO:0043043)	324	86	1.71	+	50.15	1.54e-118
239	ENSDARG00000099380	rpl13	5	1	-0.676781	-3.55799		translational elongation (GO:0006414)	40	10	0.21	+	47.24	4.23e-10
242	ENSDARG00000052082	gabarapb	5	1	-0.516515	-3.19125		cytoplasmic translational initiation (GO:0002183)	29	7	0.15	+	45.61	2.97e-06
250	ENSDARG00000051783	rplp0	5	1	-0.904196	-3.41727		ribosomal small subunit biogenesis (GO:0042274)	62	13	0.33	+	39.62	5.37e-13
288	ENSDARG00000058105	rpl36a	5	1	-0.855251	-3.72013		amide biosynthetic process (GO:0043604)	411	86	2.18	+	39.54	1.2e-110
333	ENSDARG00000006691	rpl12	5	1	-0.635777	-3.49348		maturation of LSU-rRNA (GO:0000470)	29	6	0.15	+	39.09	0.000115
336	ENSDARG00000019230	rpl7a	5	1	-0.690451	-3.65741		peptide metabolic process (GO:0006518)	425	87	2.25	+	38.68	1.86e-111
340	ENSDARG00000035400	btf3	5	1	-1.12595	-3.62967		ribonucleoprotein complex assembly (GO:0022618)	142	24	0.75	+	31.94	3.01e-24
400	ENSDARG00000009950	edf1	5	1	-0.448622	-3.56686		ribonucleoprotein complex subunit organization (GO:0071826)	147	24	0.78	+	30.85	6.33e-24
411	ENSDARG00000102320	mob1a	5	1	-1.21428	-3.12329		cellular amide metabolic process (GO:0043603)	607	87	3.21	+	27.08	3.42e-99
441	ENSDARG00000013307	rpl19	5	1	-1.07139	-3.57015		ribosome biogenesis (GO:0042254)	232	33	1.23	+	26.88	2.15e-32
447	ENSDARG00000077291	rps2	5	1	-0.972158	-3.45436		translational initiation (GO:0006413)	66	9	0.35	+	25.77	9.38e-07
474	ENSDARG00000010160	rps15a	5	1	-0.606253	-3.56044		maturation of SSU-rRNA (GO:0030490)	47	6	0.25	+	24.12	0.00151
483	ENSDARG00000021257	eif3d	5	1	-0.359738	-3.06375		ribonucleoprotein complex biogenesis (GO:0022613)	336	41	1.78	+	23.06	7.67e-39
485	ENSDARG00000003599	rpl3	5	1	-0.622584	-4.16409		erythrocyte development (GO:0048821)	44	5	0.23	+	21.47	0.0251
486	ENSDARG00000015128	rpl27	5	1	-0.920968	-3.75823		erythrocyte differentiation (GO:0030218)	110	12	0.58	+	20.61	9.25e-09
506	ENSDARG00000053457	rpl23	5	1	-0.813527	-3.41172		erythrocyte homeostasis (GO:0034101)	111	12	0.59	+	20.43	1.02e-08
522	ENSDARG00000053058	rps11	5	1	-0.645395	-3.49443		myeloid cell homeostasis (GO:0002262)	122	12	0.65	+	18.59	2.85e-08
541	ENSDARG00000016889	eif3g	5	1	-0.584122	-3.58483		cellular nitrogen compound biosynthetic process (GO:0044271)	922	87	4.88	+	17.83	1.57e-84
566	ENSDARG00000032725	rps27a	5	1	-0.669013	-4.11234		rRNA processing (GO:0006364)	161	15	0.85	+	17.6	1.23e-10
571	ENSDARG00000019181	rpsa	5	1	-0.741761	-3.65052		rRNA metabolic process (GO:0016072)	169	15	0.89	+	16.77	2.38e-10
585	ENSDARG00000044565	ola1	5	1	-0.759422	-3.47922		homeostasis of number of cells (GO:0048872)	140	12	0.74	+	16.2	1.27e-07
599	ENSDARG00000044521	eef1b2; zdbf2	5	1	-0.633265	-3.39596		cellular macromolecule biosynthetic process (GO:0034645)	1032	87	5.46	+	15.93	1.51e-80
623	ENSDARG00000015862	rpl5b	5	1	-0.844346	-3.60746		macromolecule biosynthetic process (GO:0009059)	1034	87	5.47	+	15.9	1.77e-80
637	ENSDARG00000074242	serbp1a	5	1	-0.710139	-3.0538		organonitrogen compound biosynthetic process (GO:1901566)	1083	87	5.73	+	15.18	7.69e-79
648	ENSDARG00000021669	sec61a1	5	1	-0.889903	-3.17016		non-membrane-bounded organelle assembly (GO:0140694)	236	18	1.25	+	14.41	7.37e-12
671	ENSDARG00000101406	rplp2	5	1	-1.10103	-3.64281		gene expression (GO:0010467)	1386	94	7.34	+	12.82	1.06e-80
672	ENSDARG00000030408	rps26l	5	1	-0.995512	-3.50447		myeloid cell differentiation (GO:0030099)	192	12	1.02	+	11.81	3.86e-06
679	ENSDARG00000038076	romo1	5	1	-1.14298	-3.57353		regulation of translation (GO:0006417)	168	10	0.89	+	11.25	0.000159
693	ENSDARG00000034897	rps10	5	1	-0.846159	-3.49096		regulation of cellular amide metabolic process (GO:0034248)	175	10	0.93	+	10.8	0.000228
726	ENSDARG00000020197	rpl5a	5	1	-0.474897	-3.42632		ncRNA processing (GO:0034470)	292	15	1.55	+	9.71	3.79e-07
763	ENSDARG00000035860	rps28	5	1	-0.892884	-3.53325		cellular biosynthetic process (GO:0044249)	1740	89	9.21	+	9.66	8.27e-65
773	ENSDARG00000055996	rps8a	5	1	-0.439769	-3.15937		organic substance biosynthetic process (GO:1901576)	1803	89	9.54	+	9.33	1.61e-63
779	ENSDARG00000007320	rpl7	5	1	-0.590588	-3.46311		cellular protein-containing complex assembly (GO:0034622)	515	25	2.73	+	9.17	3.82e-13
814	ENSDARG00000018961	gtpbp4	5	1	-1.11639	-3.38483		biosynthetic process (GO:0009058)	1848	89	9.78	+	9.1	1.25e-62
828	ENSDARG00000102291	eef1da	5	1	-1.11589	-3.69397		posttranscriptional regulation of gene expression (GO:0010608)	227	10	1.2	+	8.32	0.00228
838	ENSDARG00000041435	uba52	5	1	-0.625957	-4.14774		ncRNA metabolic process (GO:0034660)	361	15	1.91	+	7.85	6.24e-06
840	ENSDARG00000100371	eef2b	5	1	-0.878681	-3.12518		cellular nitrogen compound metabolic process (GO:0034641)	2396	98	12.68	+	7.73	4.38e-65
844	ENSDARG00000099104	rpl24	5	1	-0.958122	-3.58973		chordate embryonic development (GO:0043009)	517	21	2.74	+	7.68	3.74e-09
864	ENSDARG00000077533	eif3f	5	1	-0.819449	-3.5371		embryo development ending in birth or egg hatching (GO:0009792)	519	21	2.75	+	7.65	4.01e-09
885	ENSDARG00000094202	LOC100535931	5	1	-0.624785	-3.38307		protein-containing complex assembly (GO:0065003)	653	25	3.46	+	7.23	7.09e-11
889	ENSDARG00000037350	rpl9	5	1	-0.889923	-3.56126		hemopoiesis (GO:0030097)	453	17	2.4	+	7.09	2.1e-06
893	ENSDARG00000035692	rps3a	5	1	-0.697142	-4.0877		hematopoietic or lymphoid organ development (GO:0048534)	469	17	2.48	+	6.85	3.49e-06
910	ENSDARG00000039616	cenpk	5	1	-0.326186	-3.21756		immune system development (GO:0002520)	478	17	2.53	+	6.72	4.61e-06
914	ENSDARG00000092693	tpt1	5	1	-1.04464	-3.43925		protein-containing complex subunit organization (GO:0043933)	749	25	3.96	+	6.31	1.37e-09
920	ENSDARG00000031435	zgc:56493	5	1	-0.977006	-3.41782		organelle assembly (GO:0070925)	592	19	3.13	+	6.06	2.34e-06
930	ENSDARG00000019778	rps6	5	1	-0.567437	-3.38868		cellular protein metabolic process (GO:0044267)	3154	89	16.69	+	5.33	1.76e-43
955	ENSDARG00000013475	cct4	5	1	-0.79387	-3.06472		cellular component biogenesis (GO:0044085)	1694	45	8.97	+	5.02	2.44e-16
1009	ENSDARG00000069846	zgc:162944	5	1	-0.783466	-3.28297		RNA processing (GO:0006396)	661	17	3.5	+	4.86	0.000465
1031	ENSDARG00000014867	rpl8	5	1	-0.625117	-3.52021		protein metabolic process (GO:0019538)	3732	89	19.75	+	4.51	1.39e-37
1058	ENSDARG00000053365	rpl31	5	1	-0.822739	-3.62818		embryo development (GO:0009790)	1146	26	6.06	+	4.29	1.81e-06
1064	ENSDARG00000037188	rpa2	5	1	-0.894427	-3.2865		cellular macromolecule metabolic process (GO:0044260)	4016	90	21.25	+	4.23	4.77e-36
1101	ENSDARG00000029533	rpl18	5	1	-0.586327	-3.53484		organonitrogen compound metabolic process (GO:1901564)	4556	92	24.11	+	3.82	1.36e-33
1111	ENSDARG00000055475	rps27.2	5	1	-0.682495	-3.51862		macromolecule metabolic process (GO:0043170)	5142	98	27.21	+	3.6	4.38e-35
1113	ENSDARG00000030602	rps19	5	1	-0.607113	-3.29374		cellular component assembly (GO:0022607)	1504	28	7.96	+	3.52	2.61e-05
1133	ENSDARG00000011405	rps9	5	1	-0.808732	-3.61598		nitrogen compound metabolic process (GO:0006807)	5802	101	30.71	+	3.29	2.08e-33
1148	ENSDARG00000090697	eif3ea	5	1	-0.656604	-3.43729		cellular metabolic process (GO:0044237)	6404	104	33.89	+	3.07	1.92e-32
1173	ENSDARG00000102452	eif3ha	5	1	-0.683327	-3.35841		primary metabolic process (GO:0044238)	6341	101	33.56	+	3.01	5.89e-30
1176	ENSDARG00000005791	rpl28	5	1	-0.588038	-3.40399		organic substance metabolic process (GO:0071704)	6771	104	35.83	+	2.9	3.29e-30
1179	ENSDARG00000017219	pabpc1a	5	1	-0.643174	-3.11202		metabolic process (GO:0008152)	7184	105	38.02	+	2.76	8.82e-29
1255	ENSDARG00000042566	rps7	5	1	-0.659744	-3.34087		animal organ development (GO:0048513)	2624	32	13.89	+	2.3	0.0268
1298	ENSDARG00000029150	hsp90ab1	5	1	-0.772939	-3.12061		cellular component organization or biogenesis (GO:0071840)	4093	48	21.66	+	2.22	0.000201
1300	ENSDARG00000030053	eef1db	5	1	-0.642684	-4.1119		multicellular organism development (GO:0007275)	4121	46	21.81	+	2.11	0.00183
1303	ENSDARG00000041232	rps29	5	1	-0.927826	-3.26555		anatomical structure development (GO:0048856)	4473	48	23.67	+	2.03	0.0026
1304	ENSDARG00000099022	faua	5	1	-0.830116	-3.52154		developmental process (GO:0032502)	4666	49	24.69	+	1.98	0.00398
1314	ENSDARG00000058451	rpl6	5	1	-0.487246	-3.76096		cellular process (GO:0009987)	15086	123	79.84	+	1.54	1.88e-12
1357	ENSDARG00000042905	rpl10a	5	1	-1.03745	-3.41988		biological_process (GO:0008150)	19725	128	104.39	+	1.23	0.000439
1391	ENSDARG00000053452	pop5	5	1	-0.433942	-3.27037		Unclassified (UNCLASSIFIED)	5973	8	31.61	-	0.25	0
1396	ENSDARG00000075758	ywhabb	5	1	-0.177924	-2.94144		cell communication (GO:0007154)	4284	5	22.67	-	0.22	0.0183
1397	ENSDARG00000009212	ppiaa	5	1	-0.800555	-3.49706		signal transduction (GO:0007165)	3957	4	20.94	-	0.19	0.0164
1402	ENSDARG00000004757	ybx1	5	1	-0.620221	-3.43391		signaling (GO:0023052)	4240	4	22.44	-	0.18	0.00462
1416	ENSDARG00000013009	ubiad1	5	1	-0.192153	-3.42112
1463	ENSDARG00000044093	rpl13a	5	1	-0.864569	-3.5821
1533	ENSDARG00000099143	fnta	5	1	-0.59379	-3.42776
1540	ENSDARG00000041619	rack1	5	1	-0.595028	-4.11496
1542	ENSDARG00000007960	hnrnpaba	5	1	-0.434325	-2.23866
1573	ENSDARG00000057026	ran	5	1	-0.831592	-3.05225
1590	ENSDARG00000056119	eef1g	5	1	-0.331832	-3.12041
1605	ENSDARG00000092553	slc25a5	5	1	-1.00193	-3.643
1608	ENSDARG00000036316	rpl39	5	1	-0.674044	-3.16165
1632	ENSDARG00000080010	adh5	5	1	-0.416413	-3.59495
1660	ENSDARG00000063626	ddx21	5	1	-0.815618	-2.79133
1719	ENSDARG00000039347	rps24	5	1	-0.70792	-3.88077
1757	ENSDARG00000101082	eif3s6ip	5	1	-0.560444	-3.46356
1776	ENSDARG00000103007	rps3	5	1	-0.733059	-3.29279
1784	ENSDARG00000101844	mibp2	5	1	-0.455131	-3.24914
1809	ENSDARG00000041182	rpl4	5	1	-0.559708	-3.41392
1829	ENSDARG00000014165	ssr3	5	1	-0.734204	-2.64786
1849	ENSDARG00000013931	eif3m	5	1	-1.03718	-3.49872
1850	ENSDARG00000088030	rpl35a	5	1	-0.856445	-3.48789
1886	ENSDARG00000023299	snu13b	5	1	-0.791141	-2.46138
1948	ENSDARG00000006413	rpl38	5	1	-0.780889	-3.79764
1951	ENSDARG00000103294	si:ch211-221j21.3	5	1	-0.634626	-3.59609
1966	ENSDARG00000021864	rplp1	5	1	-0.950993	-3.28303
1989	ENSDARG00000036787	tap2a	5	1	-1.20696	-2.96017
1997	ENSDARG00000036764	hax1	5	1	-0.73267	-3.10981
2001	ENSDARG00000023298	rps27.1	5	1	-1.04122	-3.52723
2021	ENSDARG00000009285	rpl15	5	1	-0.375951	-3.28214
2024	ENSDARG00000100392	rps18	5	1	-0.642865	-4.13278
2058	ENSDARG00000035871	rpl30	5	1	-1.09308	-3.44828
2077	ENSDARG00000054778	pogza	5	1	-0.74508	-3.40725
2083	ENSDARG00000020850	eef1a1l1	5	1	-0.967337	-3.03476
2086	ENSDARG00000043509	rpl11	5	1	-0.708695	-3.64079
2096	ENSDARG00000103791	nme2b.1	5	1	-1.00722	-3.43418
2097	ENSDARG00000103433	rpl14	5	1	-0.763902	-3.53195
2111	ENSDARG00000100452	nop53	5	1	-1.06255	-3.12192
2174	ENSDARG00000043453	rps5	5	1	-0.723832	-4.01347
2203	ENSDARG00000025850	rps21	5	1	-1.00388	-3.34226
2218	ENSDARG00000005513	naca	5	1	-1.01713	-3.61427
2225	ENSDARG00000025581	rpl10	5	1	-1.10037	-3.53522
2242	ENSDARG00000092807	si:dkey-151g10.6	5	1	-0.822132	-3.28541
2250	ENSDARG00000037071	rps26	5	1	-1.05604	-3.59354
2260	ENSDARG00000036875	rps12	5	1	-0.752235	-3.43748
2303	ENSDARG00000007708	nsa2	5	1	-1.18511	-3.23487
2308	ENSDARG00000034291	rpl37	5	1	-0.965802	-3.63295
2311	ENSDARG00000068214	ccni	5	1	-1.18575	-3.581
2313	ENSDARG00000018334	rpl35	5	1	-0.900234	-3.61345
2329	ENSDARG00000062986	pnpla7a	5	1	-0.745669	-2.54534
2333	ENSDARG00000057556	rpl17	5	1	-0.595539	-3.52268
2362	ENSDARG00000006316	rpl23a	5	1	-0.648223	-3.61263
2374	ENSDARG00000036629	rps14	5	1	-0.752228	-3.92438
2391	ENSDARG00000021252	cct6a	5	1	-0.264357	-2.80158
2411	ENSDARG00000077717	rpl29	5	1	-0.626683	-3.5398
2422	ENSDARG00000070849	rps15	5	1	-0.656476	-4.13111
2473	ENSDARG00000070437	rpl22	5	1	-1.06093	-3.62297
2498	ENSDARG00000021838	rps23	5	1	-0.689601	-3.38172
2505	ENSDARG00000115271	zgc:171772	5	1	-0.934778	-3.56646
2516	ENSDARG00000026908	tmed2	5	1	-0.316683	-2.91017
2566	ENSDARG00000057105	nle1	5	1	-0.827269	-3.27824
2596	ENSDARG00000041811	rps25	5	1	-0.750044	-3.46012
2646	ENSDARG00000008292	eif2s3	5	1	-0.341673	-3.21408
2659	ENSDARG00000010516	rpl21	5	1	-0.672542	-3.7984
2675	ENSDARG00000017235	eif5a	5	1	-0.552571	-3.49408
2710	ENSDARG00000100588	rpl36	5	1	-0.926038	-3.28189
2791	ENSDARG00000054818	rpl32	5	1	-0.682751	-3.41355
2797	ENSDARG00000046157	zgc:114188	5	1	-0.493882	-3.79317
2798	ENSDARG00000040439	rsl24d1	5	1	-1.17172	-3.32552
2809	ENSDARG00000092798	ppib	5	1	-0.335575	-3.35122
2857	ENSDARG00000102640	pdia3	5	1	-0.482125	-3.44222

## Sheet: 6
	id	Gene Symbol	module	supermodule	dim_1	dim_2		GO
48	ENSDARG00000062797	nell2b	6	1	3.88408	3.28353		GO biological process complete	Danio rerio - REFLIST (25698)	upload_1 (122)	upload_1 (expected)	upload_1 (over/under)	upload_1 (fold Enrichment)	upload_1 (P-value)
74	ENSDARG00000045514	atp5f1c	6	1	3.71575	2.42651		clustering of voltage-gated sodium channels (GO:0045162)	6	3	0.03	+	> 100	0.0357
91	ENSDARG00000019406	zgc:63470	6	1	4.89515	2.75762		regulation of microtubule polymerization or depolymerization (GO:0031110)	45	5	0.21	+	23.4	0.0163
107	ENSDARG00000099257	si:ch73-119p20.1	6	1	5.02102	2.98194		pyruvate metabolic process (GO:0006090)	54	5	0.26	+	19.5	0.0373
128	ENSDARG00000013317	pygmb	6	1	3.66362	2.47711		export from cell (GO:0140352)	224	9	1.06	+	8.46	0.00722
131	ENSDARG00000076443	si:dkey-183c6.8	6	1	4.29969	2.77973		microtubule cytoskeleton organization (GO:0000226)	363	11	1.72	+	6.38	0.00717
172	ENSDARG00000078560	slc9a5	6	1	3.62041	2.51954		neuron projection development (GO:0031175)	557	13	2.64	+	4.92	0.0133
214	ENSDARG00000103736	gramd2aa	6	1	3.86579	3.73624		neuron development (GO:0048666)	724	16	3.44	+	4.66	0.00182
225	ENSDARG00000111714	zgc:112271	6	1	4.27665	2.68453		neuron differentiation (GO:0030182)	901	17	4.28	+	3.97	0.00653
235	ENSDARG00000103591	dkk3a	6	1	4.3794	2.91343		generation of neurons (GO:0048699)	989	17	4.7	+	3.62	0.0222
253	ENSDARG00000067626	ywhag1	6	1	4.83408	2.38669		neurogenesis (GO:0022008)	1108	19	5.26	+	3.61	0.00602
264	ENSDARG00000062897	tnksb	6	1	4.96586	2.01749		cell development (GO:0048468)	1371	21	6.51	+	3.23	0.00927
274	ENSDARG00000012281	zgc:65851	6	1	4.00512	3.38351		nervous system development (GO:0007399)	1738	26	8.25	+	3.15	0.000715
275	ENSDARG00000074581	add2	6	1	3.84825	3.64868		regulation of biological quality (GO:0065008)	1979	26	9.4	+	2.77	0.00815
295	ENSDARG00000068480	map7d2a	6	1	5.01874	2.99881		cellular component organization (GO:0016043)	3914	38	18.58	+	2.05	0.0467
318	ENSDARG00000026048	tsc1a	6	1	5.03258	2.28856		Unclassified (UNCLASSIFIED)	5973	10	28.36	-	0.35	0
341	ENSDARG00000060434	map1b	6	1	4.08133	3.2227
351	ENSDARG00000060319	scn4bb	6	1	4.56198	3.47163
397	ENSDARG00000074246	rab14	6	1	3.72296	3.74423
463	ENSDARG00000009311	pvalb6	6	1	4.76644	2.81356
505	ENSDARG00000078772	nbr1b	6	1	3.57426	2.45754
511	ENSDARG00000007654	nsfa	6	1	3.61793	2.42993
584	ENSDARG00000079700	b3galt1a	6	1	4.93609	2.75482
595	ENSDARG00000016311	dock9b	6	1	3.76404	3.65197
654	ENSDARG00000070567	cadpsb	6	1	4.9409	2.50283
696	ENSDARG00000038465	stmn3	6	1	4.305	2.79597
704	ENSDARG00000039522	tubb2	6	1	3.69848	2.55317
711	ENSDARG00000027957	fgf12a	6	1	4.91074	3.03135
735	ENSDARG00000057743	si:dkey-10f21.4	6	1	5.04826	2.95337
749	ENSDARG00000057184	zgc:55781	6	1	5.05509	2.20858
756	ENSDARG00000031343	rab6bb	6	1	3.82774	3.24021
760	ENSDARG00000068745	map4l	6	1	4.38224	2.63021
782	ENSDARG00000006370	atp6v1h	6	1	4.54513	3.46373
786	ENSDARG00000027740	adcyap1b	6	1	3.9773	2.75213
799	ENSDARG00000004580	nmnat2	6	1	5.03024	2.12462
857	ENSDARG00000025034	syngr3b	6	1	3.88226	3.31858
865	ENSDARG00000076833	atp1b1b	6	1	4.3878	3.05379
873	ENSDARG00000078854	tusc3	6	1	4.98899	2.16347
883	ENSDARG00000055874	cpe	6	1	4.05929	3.32589
928	ENSDARG00000051986	ndufs8a	6	1	4.28442	2.69703
969	ENSDARG00000016301	zgc:65894	6	1	4.69659	2.82611
1014	ENSDARG00000019223	arglu1a	6	1	4.58545	3.5278
1060	ENSDARG00000111235	nrsn1	6	1	4.32778	3.03099
1062	ENSDARG00000113771	grik2	6	1	5.0009	2.23484
1089	ENSDARG00000014517	usp5	6	1	4.60304	3.54778
1102	ENSDARG00000062108	iffo1b	6	1	3.8415	3.68414
1143	ENSDARG00000031598	calb1	6	1	4.98226	2.26965
1185	ENSDARG00000015201	pcmt	6	1	5.01537	2.183
1214	ENSDARG00000043416	tnfaip2a	6	1	4.95404	2.30544
1243	ENSDARG00000008829	chga	6	1	4.42762	2.96055
1250	ENSDARG00000027734	srsf5b	6	1	4.94723	2.28472
1256	ENSDARG00000008209	myt1la	6	1	4.59223	3.51127
1268	ENSDARG00000030106	stmn4	6	1	4.53412	2.68927
1270	ENSDARG00000020609	snap25a	6	1	4.00656	3.15034
1322	ENSDARG00000076170	pcsk1nl	6	1	4.30952	2.98389
1332	ENSDARG00000045639	elavl4	6	1	3.92652	2.76377
1336	ENSDARG00000079823	mrps36	6	1	4.9848	2.08887
1349	ENSDARG00000004094	acsbg2	6	1	3.5625	2.41231
1375	ENSDARG00000056175	scrt2	6	1	4.32102	2.80524
1387	ENSDARG00000075565	lzts1	6	1	4.91423	3.04377
1398	ENSDARG00000034270	ogdha	6	1	3.71146	3.6814
1408	ENSDARG00000002230	sypb	6	1	4.93395	2.59333
1412	ENSDARG00000041362	chmp7	6	1	4.29484	2.72652
1432	ENSDARG00000058117	snap25b	6	1	4.86224	2.81146
1433	ENSDARG00000043932	stmn4l	6	1	4.86524	3.01616
1445	ENSDARG00000097753	slirp	6	1	4.23082	2.47311
1448	ENSDARG00000061736	ank3a	6	1	3.76574	3.71207
1460	ENSDARG00000088699	pdzd8	6	1	4.58963	3.54339
1465	ENSDARG00000001463	tdh2	6	1	4.99256	2.25184
1472	ENSDARG00000100722	si:ch211-160f23.7	6	1	4.91716	3.03357
1480	ENSDARG00000004861	esrrga	6	1	4.99928	3.04107
1537	ENSDARG00000011273	tlx2	6	1	3.86101	2.83903
1569	ENSDARG00000037433	fmr1	6	1	4.22531	2.60019
1577	ENSDARG00000017542	fgf1a	6	1	3.8783	3.30661
1614	ENSDARG00000036375	cyfip2	6	1	4.97856	1.95409
1615	ENSDARG00000092970	tmsb2	6	1	4.99951	2.99947
1624	ENSDARG00000006865	glra4a	6	1	3.88006	2.84412
1651	ENSDARG00000100233	-	6	1	4.59715	3.53937
1655	ENSDARG00000104945	sncb	6	1	4.39406	3.41372
1659	ENSDARG00000093448	mpc1	6	1	3.71638	2.36159
1661	ENSDARG00000020493	lgi1a	6	1	4.90917	2.67705
1662	ENSDARG00000092659	ppp3r1a	6	1	4.60016	3.52235
1681	ENSDARG00000032102	prdx3	6	1	3.64646	3.47691
1718	ENSDARG00000031819	eif4ebp2	6	1	3.82729	3.68556
1722	ENSDARG00000006497	rtn1a	6	1	3.61822	2.57967
1755	ENSDARG00000052702	capn1a	6	1	3.85659	3.32214
1790	ENSDARG00000042350	syt1b	6	1	4.92943	3.04633
1800	ENSDARG00000041599	zgc:91860	6	1	4.90152	2.85921
1814	ENSDARG00000041062	calb2a	6	1	4.36378	3.14743
1818	ENSDARG00000040917	cbfb	6	1	3.86018	3.59588
1835	ENSDARG00000068247	luzp2	6	1	4.58383	2.53886
1839	ENSDARG00000091293	dmxl2	6	1	3.82922	3.28147
1874	ENSDARG00000070498	phyhiplb	6	1	4.66252	2.51918
1879	ENSDARG00000071733	si:ch211-207i20.3	6	1	5.00716	2.92522
1881	ENSDARG00000002546	rundc3ab	6	1	5.02498	2.83648
1882	ENSDARG00000056108	ndufa4b	6	1	3.86358	2.64744
1902	ENSDARG00000007294	aco2	6	1	3.59954	2.37497
1931	ENSDARG00000071425	nat9	6	1	4.58612	3.51116
1981	ENSDARG00000014287	eno2	6	1	3.92481	3.5728
1982	ENSDARG00000025012	tpi1a	6	1	4.60962	3.40337
1983	ENSDARG00000000503	stx1b	6	1	4.99489	2.8924
1986	ENSDARG00000018259	atp1a3a	6	1	5.00689	2.76234
1991	ENSDARG00000071026	mllt11	6	1	4.61533	2.60544
2007	ENSDARG00000013295	slc2a3a	6	1	4.26534	2.70171
2116	ENSDARG00000100825	calm3a	6	1	3.50868	2.42606
2121	ENSDARG00000071658	ywhag2	6	1	4.49418	3.30321
2158	ENSDARG00000012982	nf1a	6	1	4.85883	3.02395
2221	ENSDARG00000087640	nsfl1c	6	1	3.49648	2.35908
2226	ENSDARG00000023445	atp2b3b	6	1	3.93964	3.52968
2248	ENSDARG00000037284	ptges3a	6	1	3.58151	2.52905
2272	ENSDARG00000055216	tuba1c	6	1	4.64198	2.59832
2295	ENSDARG00000007751	lmnl3	6	1	4.91471	3.03102
2317	ENSDARG00000044811	cdk9	6	1	3.85335	3.29346
2334	ENSDARG00000057568	nefla	6	1	3.85711	3.65529
2344	ENSDARG00000093052	LOC798694	6	1	4.59834	3.50503
2348	ENSDARG00000087165	si:dkeyp-69c1.7	6	1	4.96188	2.65239
2355	ENSDARG00000008155	sms	6	1	3.57105	2.43406
2383	ENSDARG00000019702	aldocb	6	1	3.84766	2.69016
2404	ENSDARG00000069977	myg1	6	1	5.01659	2.16964
2426	ENSDARG00000043835	rab3ab	6	1	4.98778	2.35992
2435	ENSDARG00000058504	ap1s2	6	1	4.20786	2.62626
2463	ENSDARG00000013087	ndrg3a	6	1	4.76197	2.72963
2466	ENSDARG00000008034	skib	6	1	3.71623	2.83471
2489	ENSDARG00000004302	slc45a1	6	1	4.92602	2.76373
2515	ENSDARG00000009864	ddx55	6	1	4.60332	3.52495
2523	ENSDARG00000104314	nrg1	6	1	4.29519	2.83218
2529	ENSDARG00000040326	dhx29	6	1	3.85252	3.28888
2585	ENSDARG00000056001	fryb	6	1	3.87238	3.26656
2586	ENSDARG00000018856	dclk1a	6	1	3.89049	3.05238
2602	ENSDARG00000089340	rhobtb2b	6	1	5.01259	2.99931
2620	ENSDARG00000028000	pfkpa	6	1	3.43174	2.35006
2669	ENSDARG00000057927	rps6ka3b	6	1	4.98418	2.28794
2695	ENSDARG00000105209	si:ch73-103b11.2	6	1	3.84442	3.65949
2737	ENSDARG00000000183	ptpn4b	6	1	3.8425	2.71658
2741	ENSDARG00000041609	adarb1a	6	1	4.98634	3.01919
2762	ENSDARG00000041878	rab11ba	6	1	3.77133	3.72356
2769	ENSDARG00000061665	hcn2b	6	1	4.9367	2.76993
2780	ENSDARG00000103404	uchl5	6	1	4.99383	2.23542
2802	ENSDARG00000007975	fth1b	6	1	4.80472	2.95569
2820	ENSDARG00000103937	ndrg4	6	1	3.87836	2.78634
2834	ENSDARG00000045814	samm50	6	1	5.02406	2.12593
2835	ENSDARG00000022045	map1ab	6	1	4.2836	3.05377
2839	ENSDARG00000062942	kcna1a	6	1	4.40289	2.95608
2886	ENSDARG00000099464	-	6	1	4.54164	3.39366

## Sheet: 7
	id	Gene Symbol	module	supermodule	dim_1	dim_2		GO
19	ENSDARG00000024465	mrps18a	7	3	5.23929	-1.1231		Unclassified
126	ENSDARG00000038901	tmem256	7	3	5.20837	-1.14981
156	ENSDARG00000036055	thap11	7	3	5.29161	-1.09364
190	ENSDARG00000003520	tbc1d14	7	3	5.18856	-1.12067
542	ENSDARG00000004796	mgrn1b	7	3	5.24336	-1.09802
742	ENSDARG00000101899	kncn	7	3	5.03387	-1.04956
826	ENSDARG00000038543	wdr48b	7	3	5.27096	-1.13654
846	ENSDARG00000007804	gas6	7	3	5.20171	-1.13751
858	ENSDARG00000078474	myo15ab	7	3	5.27793	-1.10426
965	ENSDARG00000096661	si:ch211-286b5.5	7	3	4.78144	-1.2693
1010	ENSDARG00000018627	arl5a	7	3	5.04235	-1.00217
1400	ENSDARG00000077087	LOC103908668	7	3	5.26222	-1.09726
1447	ENSDARG00000056235	smndc1	7	3	4.81547	-0.820592
1638	ENSDARG00000090309	ubxn1	7	3	5.17683	-1.1207
1910	ENSDARG00000096739	si:dkey-219e21.2	7	3	5.2446	-1.10376
1965	ENSDARG00000100514	cfap20	7	3	4.94857	-0.981962
2006	ENSDARG00000031283	vamp1a	7	3	5.07953	-1.08216
2022	ENSDARG00000021163	thrb	7	3	5.25713	-1.13552
2046	ENSDARG00000015427	hdac1	7	3	5.1324	-1.08168
2060	ENSDARG00000035880	atp6v1c1b	7	3	5.21064	-1.1353
2341	ENSDARG00000030932	fgf10a	7	3	5.22775	-1.12587
2356	ENSDARG00000089836	mrps12	7	3	5.23553	-1.11977
2622	ENSDARG00000055629	dipk2ab	7	3	5.2359	-1.11532

## Sheet: 8
	id	Gene Symbol	module	supermodule	dim_1	dim_2		GO
29	ENSDARG00000045705	meig1	8	4	6.40953	1.03799		Unclassified
63	ENSDARG00000008867	rap1b	8	4	6.37951	0.990341
303	ENSDARG00000030311	tmc2b	8	4	6.45173	0.996945
498	ENSDARG00000096849	si:dkey-16p21.8	8	4	6.48825	1.06991
632	ENSDARG00000079891	dnajc6	8	4	6.47384	1.05688
655	ENSDARG00000094792	twf2	8	4	6.48639	1.07249
909	ENSDARG00000069951	eef1a1b	8	4	6.47349	1.06196
925	ENSDARG00000069116	timm10	8	4	6.49173	1.01656
1100	ENSDARG00000073732	myh14	8	4	6.44887	1.03886
1222	ENSDARG00000052343	spata18	8	4	6.45613	1.03649
1285	ENSDARG00000070584	clic5b	8	4	6.4378	1.02465
1585	ENSDARG00000017741	g3bp1	8	4	6.38436	1.02473
1690	ENSDARG00000062164	atrn	8	4	6.43026	1.05257
1700	ENSDARG00000056206	camk2g2	8	4	6.42232	1.03255
1775	ENSDARG00000099724	relt	8	4	6.44367	1.05828
2003	ENSDARG00000070981	ash1l	8	4	6.33804	1.05521
2035	ENSDARG00000008859	mylipa	8	4	6.46902	0.98928
2126	ENSDARG00000090716	cltcb	8	4	6.39507	1.00079
2346	ENSDARG00000002020	rictorb	8	4	6.44732	1.03459
2453	ENSDARG00000070601	rassf5	8	4	6.46461	1.02225
2601	ENSDARG00000011611	actr1b	8	4	6.42916	1.0387
2838	ENSDARG00000045506	gramd4b	8	4	6.43748	1.03755

## Sheet: 9
	id	Gene Symbol	module	supermodule	dim_1	dim_2		GO
783	ENSDARG00000020895	bag1	9	5	3.57794	5.33764		Unclassified
822	ENSDARG00000012801	pfkpb	9	5	3.59327	5.3237
867	ENSDARG00000018997	cplx2l	9	5	3.67569	5.22688
1099	ENSDARG00000033234	stmn2a	9	5	3.64647	5.2429
1103	ENSDARG00000043301	gtf3c6	9	5	3.5967	5.32253
1312	ENSDARG00000003695	vdac3	9	5	3.57268	5.34534
1579	ENSDARG00000089302	hnrnpa0a	9	5	3.57619	5.32966
1674	ENSDARG00000108535	LOC795051	9	5	3.60861	5.29625
1801	ENSDARG00000041621	bbs2	9	5	3.57099	5.33711
1934	ENSDARG00000087657	ccdc57; fasn	9	5	3.55271	5.37071
2054	ENSDARG00000093406	zgc:111986	9	5	3.54037	5.33348
2190	ENSDARG00000062936	ndnf	9	5	3.60248	5.30966
2254	ENSDARG00000093804	sst6	9	5	3.61942	5.29561
2268	ENSDARG00000103364	cs	9	5	3.55059	5.3788
2319	ENSDARG00000016754	tbca	9	5	3.55166	5.36937
2335	ENSDARG00000021351	nefma	9	5	3.61993	5.25693
2393	ENSDARG00000002587	dpysl3	9	5	3.56534	5.35191
2428	ENSDARG00000053876	klhl26	9	5	3.57771	5.27241
2448	ENSDARG00000109830	sfmbt1	9	5	3.57088	5.3144
2635	ENSDARG00000063573	vps41	9	5	3.60175	5.30504
2818	ENSDARG00000101127	map1lc3b	9	5	3.59369	5.32129
2858	ENSDARG00000101631	etfa	9	5	3.53407	5.32747
