# Supplementary material for: A regulatory network of Sox and Six transcription factors initiate a cell fate transformation during hearing regeneration in adult zebrafish
Source: Cell Genom. 2022 Aug 22;2(9):100170. doi: 10.1016/j.xgen.2022.100170 (PMC9540346; doi:10.1016/j.xgen.2022.100170)
Supplement: Table S11. RREs identified in support cells, progenitor cells, and hair cells used for downstream analysis, related to Figure 5 [file mmc12.xlsx]

## Sheet: README
Table S11 (related to Figure 5). RREs identified in support cells, progenitor cells, and hair cells used for downstream analysis. Included is a summary of overlapping RREs. The HOMER mergePeaks function was used to identify overlapping RREs.

## Sheet: hc_RRE
chr	start	end
chr9	1407034	1407184
chr12	25462018	25462144
chr18	34142973	34143086
chr12	25615428	25615534
chr9	37657343	37657467
chr8	11435906	11436076
chr24	25854359	25854458
chr14	47929172	47929271
chr13	25877607	25877706
chr9	28453881	28453980
chr17	7292991	7293090
chr14	44288444	44288575
chr23	3966375	3966506
chr1	13077534	13077716
chr19	34632131	34632287
chr9	9073507	9073627
chr7	37465117	37465234
chr2	16378300	16378399
chr11	43090497	43090596
chr8	26776719	26776818
chr7	37324164	37324263
chr11	31417832	31417931
chr4	25172894	25172993
chr18	3307899	3307998
chr11	23445652	23445751
chr3	53149003	53149134
chr7	32188372	32188541
chr6	33529271	33529380
chr19	33207948	33208097
chr10	19056035	19056135
chr8	29594354	29594503
chr4	28300549	28300656
chr13	36910751	36910940
chr12	20032750	20032849
chr10	11226838	11226937
chr15	5923923	5924022
chr11	12004398	12004497
chr8	43158291	43158390
chr8	31349058	31349157
chr22	23163392	23163491
chr14	37944874	37944983
chr7	23549650	23549793
chr20	20495082	20495186
chr4	15068723	15068841
chr15	12209897	12210064
chr13	32905807	32905906
chr15	21356032	21356131
chr13	35357764	35357863
chr3	18250060	18250159
chr7	27406550	27406649
chr6	32462151	32462250
chr24	13098272	13098371
chr15	30415474	30415573
chr7	7169873	7169972
chr13	35405295	35405394
chr3	36940465	36940564
chr17	33498264	33498363
chr7	7139817	7139916
chr13	25669243	25669342
chr12	26830589	26830695
chr5	17662710	17662809
chr11	2833319	2833418
chr2	28485145	28485244
chr9	21919540	21919639
chr4	24763271	24763370
chr13	32262395	32262494
chr17	23050706	23050805
chr22	18049212	18049311
chr24	21384854	21384953
chr14	8022421	8022520
chr14	17507773	17507872
chr14	4689544	4689643
chr1	50085399	50085498
chr17	37961480	37961579
chr16	5336422	5336521
chr17	16663812	16663911
chr5	71966187	71966286
chr7	66452659	66452758
chr13	38395716	38395815
chr17	33102589	33102688
chr14	30291650	30291749
chr1	23398679	23398778
chr9	38776901	38777000
chr25	16895260	16895359
chr7	53507066	53507165
chr5	13893782	13893881
chr8	2826639	2826738
chr4	6547567	6547666
chr15	6058379	6058478
chr18	63297	63396
chr4	24001792	24001891
chr7	44516463	44516562
chr23	28056371	28056470
chr17	50384145	50384244
chr17	26573133	26573232
chr7	62533860	62533959
chr2	46194723	46194822
chr8	28071097	28071235
chr10	2128403	2128502
chr14	29476555	29476654
chr2	9560660	9560759
chr7	42522992	42523091
chr16	13224457	13224556
chr23	22421202	22421301
chr2	33222951	33223050
chr6	42843912	42844011
chr19	15603321	15603420
chr5	62416668	62416767
chr1	53985237	53985336
chr1	330105	330204
chr17	23462735	23462834
chr11	28423852	28423951
chr13	27314754	27314853
chr2	4834697	4834796
chr18	11185165	11185264
chr20	32756872	32756971
chr8	29946643	29946742
chr15	132835	132934
chr6	14590357	14590456
chr11	41560546	41560645
chr23	26733413	26733512
chr12	38715829	38715928
chr11	30000212	30000311
chr16	23533238	23533337
chr10	27210208	27210307
chr3	22879000	22879099
chr14	17355923	17356022
chr1	44512132	44512231
chr22	5198544	5198643
chr1	35518508	35518607
chr7	70285454	70285553
chr21	28486857	28486956
chr20	20516718	20516856
chr15	23776835	23776939
chr25	10110819	10110940
chr19	34537937	34538043
chr4	22504235	22504340
chr19	24872314	24872436
chr17	37047383	37047482
chr2	43562206	43562305
chr1	24936156	24936255
chr9	3067310	3067409
chr24	26467110	26467209
chr7	31888456	31888608
chr16	95012	95151
chr3	25009786	25009895
chr9	13023384	13023488
chr16	7395929	7396049
chr25	28409413	28409576
chr13	21009642	21009741
chr7	25329931	25330030
chr16	39050638	39050737
chr6	4625583	4625682
chr13	26815637	26815736
chr9	21117143	21117242
chr6	46960091	46960190
chr6	13746462	13746561
chr18	20753009	20753108
chr18	34909512	34909650
chr3	5892550	5892666
chr6	27293148	27293269
chr16	5836421	5836577
chr18	43926576	43926703
chr8	12209280	12209411
chr2	31957531	31957696
chr20	41040722	41040848
chr16	10792962	10793107
chr11	209292	209432
chr9	18781561	18781663
chr15	18312476	18312614
chr1	25438528	25438653
chr24	13882974	13883080
chr17	38640026	38640147
chr16	40041181	40041364
chr22	37301040	37301167
chr17	37190817	37190938
chr10	282485	282584
chr15	31781068	31781189
chr20	20493364	20493477
chr13	4860070	4860227
chr17	35311647	35311780
chr17	20764025	20764195
chr8	17495046	17495180
chr3	47148836	47148949
chr5	50170696	50170817
chr9	1517413	1517514
chr11	44770820	44770955
chr12	27559986	27560144
chr6	8096984	8097109
chr1	40460246	40460348
chr8	15566026	15566138
chr7	449892	450057
chr19	11987676	11987790
chr14	17305502	17305636
chr4	5065689	5065803
chr5	32141392	32141527
chr2	21746890	21747011
chr16	40563147	40563287
chr7	32160843	32160982
chr25	15945874	15946000
chr8	29607261	29607414
chr10	9550189	9550333
chr13	29538683	29538820
chr18	23021963	23022065
chr14	34966816	34966936
chr5	27876073	27876186
chr5	24711523	24711640
chr14	8274768	8274893
chr18	14372772	14372874
chr7	32000476	32000648
chr4	28116365	28116533
chr17	20767916	20768057
chr7	31868017	31868135
chr19	22541115	22541226
chr20	42196977	42197094
chr14	7060668	7060778
chr20	43297492	43297606
chr20	37590404	37590559
chr10	17670538	17670662
chr22	13083057	13083173
chr12	5857435	5857568
chr24	7459213	7459315
chr14	38511	38677
chr4	16271283	16271402
chr23	25910057	25910239
chr4	15065643	15065834
chr12	44405429	44405539
chr5	16099114	16099213
chr19	32243780	32243879
chr16	91168	91267
chr23	37750511	37750610
chr10	7564388	7564528
chr20	37844035	37844145
chr5	38506791	38506894
chr1	17527649	17527775
chr18	34664692	34664833
chr4	22511462	22511568
chr17	28090688	28090803
chr13	33488382	33488506
chr17	2063899	2063998
chr1	51250493	51250592
chr24	41773255	41773354
chr5	28308606	28308705
chr2	31356281	31356380
chr6	19621224	19621323
chr19	48254908	48255007
chr7	22824356	22824459
chr12	33391933	33392041
chr19	31851956	31852059
chr11	21304305	21304427
chr24	6501780	6501960
chr6	31575265	31575404
chr5	51227066	51227207
chr23	35708963	35709075
chr7	52417313	52417422
chr24	28178188	28178287
chr8	25002435	25002534
chr11	2951295	2951394
chr22	20182500	20182599
chr10	29697874	29697973
chr6	15740559	15740658
chr2	41774064	41774163
chr3	1195670	1195769
chr23	31957284	31957383
chr24	13169339	13169438
chr2	33990867	33990966
chr9	26134468	26134567
chr1	41502493	41502592
chr20	30850968	30851067
chr5	58520017	58520116
chr25	179393	179493
chr22	412968	413194
chr25	142528	142627
chr1	8032887	8032986
chr14	48041074	48041173
chr9	36669695	36669794
chr19	29062372	29062471
chr20	20487577	20487676
chr17	36952527	36952626
chr20	15526940	15527039
chr13	31663818	31663959
chr12	40302215	40302314
chr10	27906600	27906699
chr13	37535432	37535531
chr6	54057360	54057459
chr8	49267563	49267662
chr17	51199248	51199347
chr12	9947240	9947339
chr19	27873188	27873287
chr16	38317123	38317222
chr6	10194576	10194675
chr23	36469710	36469809
chr10	27293290	27293389
chr11	22147355	22147454
chr14	52321373	52321472
chr11	23731059	23731158
chr3	1299277	1299378
chr22	38327638	38327737
chr11	37692705	37692804
chr7	34922301	34922400
chr5	44846393	44846492
chr3	12474598	12474697
chr15	21507384	21507483
chr21	20698781	20698880
chr20	38942739	38942838
chr7	54882306	54882405
chr9	13413176	13413275
chr16	29272726	29272825
chr18	35253836	35253935
chr13	23756488	23756587
chr23	44354557	44354656
chr10	27177518	27177617
chr24	13769265	13769373
chr25	5362357	5362456
chr22	37403295	37403394
chr20	41113251	41113350
chr21	15184697	15184796
chr9	20405317	20405416
chr23	29288384	29288486
chr10	2531786	2531885
chr13	5357164	5357303
chr10	16812155	16812254
chr19	42169873	42169972
chr24	2952243	2952342
chr5	25364090	25364189
chr20	6813867	6813966
chr3	38352927	38353026
chr6	3015746	3015845
chr2	25230772	25230871
chr5	18146957	18147056
chr7	31662429	31662528
chr11	28227899	28227998
chr11	5991237	5991336
chr5	31495541	31495640
chr20	33322604	33322703
chr10	1370286	1370385
chr22	37142345	37142444
chr2	5878853	5878954
chr8	52767379	52767478
chr11	6903060	6903159
chr2	32027468	32027567
chr18	5608321	5608420
chr19	33199527	33199626
chr13	18769025	18769124
chr5	13092444	13092543
chr5	48584142	48584241
chr18	13233773	13233872
chr16	29161893	29161992
chr7	48805307	48805406
chr25	16194767	16194866
chr22	11374472	11374571
chr4	15079754	15079853
chr4	15074402	15074501
chr23	5364757	5364856
chr14	16770965	16771064
chr7	52762202	52762301
chr9	17285706	17285805
chr6	50552714	50552813
chr17	36842152	36842251
chr22	17031823	17031922
chr1	51974173	51974272
chr17	22066928	22067027
chr10	2557352	2557451
chr23	9431031	9431130
chr2	41487770	41487869
chr24	21720570	21720669
chr13	29770623	29770722
chr9	41996032	41996131
chr1	12765201	12765300
chr12	35997580	35997679
chr20	28407398	28407497
chr11	29936255	29936354
chr23	25904291	25904390
chr25	18330272	18330371
chr6	4540318	4540417
chr8	23214302	23214401
chr13	10620657	10620756
chr8	26329986	26330085
chr3	32425148	32425247
chr18	37067830	37067929
chr24	37727151	37727250
chr1	7893857	7893956
chr3	33090119	33090218
chr19	46113092	46113191
chr16	46402299	46402398
chr7	37425663	37425762
chr4	10017165	10017264
chr2	37245533	37245632
chr8	7316348	7316447
chr7	22809919	22810018
chr1	46493766	46493865
chr8	20713289	20713404
chr22	10061557	10061656
chr1	19764574	19764673
chr17	50383672	50383771
chr3	38783286	38783385
chr14	44279843	44279942
chr12	34710705	34710804
chr13	31622713	31622812
chr20	20499657	20499756
chr20	20487092	20487191
chr8	17513434	17513533
chr23	19486289	19486399
chr21	11885037	11885178
chr5	36865425	36865576
chr1	25915983	25916082
chr23	25904423	25904522
chr1	40562680	40562779
chr13	34815728	34815827
chr9	4609805	4609904
chr16	41790284	41790383
chr22	17414583	17414682
chr7	65866984	65867124
chr7	27768738	27768907
chr5	55086652	55086776
chr23	45611871	45612050
chr1	22861425	22861536
chr1	3245294	3245393
chr5	37775844	37775943
chr6	39205252	39205351
chr5	7510418	7510517
chr10	15544262	15544361
chr15	42962431	42962530
chr18	30389573	30389672
chr9	25947408	25947507
chr17	38623879	38623983
chr19	43648228	43648333
chr13	46337417	46337532
chr22	5217245	5217412
chr4	22770661	22770828
chr1	24292641	24292795
chr21	22535255	22535390
chr9	26477228	26477347
chr17	23012654	23012789
chr14	47891104	47891203
chr21	20118777	20118876
chr15	28515436	28515535
chr3	59559174	59559273
chr6	41466879	41466978
chr16	6681680	6681779
chr18	29284186	29284285
chr3	61355940	61356039
chr23	27964332	27964434
chr7	7259420	7259562
chr14	23925019	23925129
chr20	39087968	39088072
chr1	46957945	46958064
chr25	3258184	3258290
chr18	16940518	16940617
chr8	22837458	22837557
chr7	51540819	51540918
chr11	18967875	18967974
chr15	18503450	18503549
chr1	46352173	46352272
chr18	37009040	37009139
chr20	40118036	40118231
chr9	52786763	52786898
chr24	26725381	26725498
chr12	18764342	18764473
chr24	16693420	16693524
chr4	21040723	21040850
chr7	41453033	41453136
chr19	2722322	2722492
chr8	43770219	43770318
chr18	15807529	15807628
chr23	26026304	26026403
chr4	5764096	5764195
chr19	22448536	22448635
chr22	11017004	11017103
chr9	29884383	29884482
chr24	30149234	30149333
chr6	44024792	44024891
chr1	42224981	42225098
chr8	15812168	15812299
chr22	38381297	38381401
chr5	43965650	43965793
chr18	20100918	20101071
chr19	1798771	1798877
chr25	3994472	3994571
chr13	46324643	46324742
chr2	41930122	41930221
chr25	24583326	24583425
chr16	33629762	33629861
chr5	39119400	39119499
chr2	42586670	42586842
chr9	50811139	50811256
chr25	25731164	25731333
chr19	7595835	7595937
chr18	6154927	6155086
chr9	26076	26175
chr19	13024768	13024867
chr25	19432710	19432809
chr8	6854584	6854683
chr20	41271692	41271791
chr25	16818497	16818596
chr18	13001247	13001365
chr10	11076987	11077110
chr17	52676434	52676547
chr13	49990833	49990940
chr5	17876723	17876864
chr8	11379639	11379803
chr8	37055847	37055957
chr8	17030322	17030456
chr4	14366853	14366952
chr20	24074979	24075078
chr6	14361235	14361334
chr17	24427295	24427394
chr5	19742968	19743067
chr6	34942820	34942919
chr20	45599046	45599145
chr18	37407761	37407874
chr17	38206972	38207104
chr10	37402748	37402910
chr9	46555230	46555390
chr14	31698955	31699087
chr12	33897730	33897829
chr15	17299920	17300019
chr23	14898081	14898180
chr8	33618987	33619086
chr12	48932729	48932828
chr16	10002183	10002282
chr3	56896553	56896734
chr9	28367210	28367399
chr11	488256	488364
chr11	10594668	10594812
chr15	129354	129453
chr19	15549772	15549871
chr5	32316716	32316815
chr8	13343172	13343271
chr5	33470110	33470209
chr10	19079714	19079813
chr19	12580922	12581021
chr21	28249637	28249736
chr9	53117827	53117926
chr9	26611073	26611172
chr17	32265926	32266025
chr1	5556545	5556644
chr13	18701407	18701506
chr5	2218666	2218765
chr23	20465565	20465664
chr7	16247006	16247105
chr7	61642871	61642970
chr22	16858166	16858265
chr13	15109463	15109562
chr17	34080844	34080943
chr20	21212285	21212384
chr5	40646735	40646834
chr1	45880306	45880405
chr15	6134683	6134782
chr23	12260738	12260837
chr6	36528928	36529027
chr1	27484291	27484390
chr2	38336757	38336856
chr12	35463588	35463687
chr6	6213051	6213150
chr3	43317385	43317484
chr23	40452324	40452484
chr1	47225610	47225709
chr17	23246076	23246175
chr24	25079526	25079625
chr10	13178799	13178898
chr2	39713584	39713701
chr9	15610089	15610188
chr25	2355441	2355540
chr17	50603411	50603510
chr24	16262784	16262883
chr21	40058931	40059030
chr10	29563600	29563699
chr25	4080696	4080795
chr7	56855281	56855380
chr18	46816485	46816584
chr2	58102370	58102469
chr7	50614982	50615081
chr5	24186064	24186163
chr1	36173486	36173585
chr9	26820055	26820154
chr24	20640700	20640799
chr13	30365684	30365783
chr23	13746472	13746571
chr7	46340022	46340121
chr9	9144283	9144382
chr3	35422121	35422220
chr3	58592380	58592479
chr8	18141955	18142054
chr16	31843949	31844048
chr20	45815921	45816020
chr14	7582276	7582375
chr25	28382465	28382564
chr15	43824612	43824711
chr3	45401807	45401906
chr15	30743334	30743433
chr24	2673237	2673435
chr15	33511122	33511221
chr17	33740653	33740796
chr17	9049493	9049617
chr13	10173370	10173496
chr8	13335681	13335780
chr16	83107	83306
chr25	8201925	8202024
chr4	884822	884921
chr3	28674115	28674233
chr20	42363761	42363860
chr7	21870266	21870365
chr11	6470408	6470507
chr5	62052600	62052699
chr14	35121525	35121679
chr1	46906315	46906437
chr7	57089147	57089246
chr10	4626727	4626826
chr18	27018982	27019101
chr24	27880758	27880857
chr5	52115691	52115790
chr6	12698325	12698424
chr8	10949751	10949850
chr13	24826009	24826108
chr3	40743766	40743865
chr3	1496581	1496680
chr16	69285	69384
chr1	5278520	5278619
chr17	38602931	38603030
chr21	42926946	42927045
chr24	744804	744903
chr3	18458132	18458231
chr18	34601089	34601188
chr4	12110889	12110988
chr12	19281711	19281810
chr21	621365	621464
chr15	8329813	8329912
chr14	49382357	49382456
chr22	28806053	28806152
chr20	39736016	39736115
chr9	12594826	12594925
chr8	412775	412874
chr8	409277	409376
chr19	30730583	30730682
chr19	1508322	1508421
chr18	37005049	37005148
chr18	37007903	37008002
chr21	35216066	35216165
chr1	20593712	20593811
chr8	43775117	43775216
chr14	38878399	38878498
chr5	28272054	28272153
chr24	42073781	42073880
chr22	27134820	27134919
chr20	54454808	54454907
chr5	41142554	41142653
chr6	27146861	27146960
chr6	29711	29810
chr7	39690868	39690967
chr21	40783495	40783594
chr8	13185056	13185155
chr13	21986503	21986602
chr5	62374769	62374868
chr1	8651437	8651536
chr7	28694522	28694621
chr7	28682210	28682309
chr21	26522829	26522928
chr7	36533719	36533818
chr23	31712535	31712634
chr21	24588205	24588304
chr9	8938978	8939077
chr15	28520347	28520446
chr24	37681161	37681260
chr19	35455973	35456072
chr14	33732704	33732803
chr5	4435566	4435665
chr15	18065030	18065129
chr21	22757239	22757338
chr12	45748358	45748515
chr18	1169033	1169157
chr6	27051554	27051676
chr11	32586083	32586226
chr16	84959	85117
chr1	59185858	59186032
chr20	36526883	36526986
chr19	16484618	16484717
chr10	634749	634848
chr1	18811895	18811994
chr7	28401255	28401392
chr10	22475541	22475731
chr14	18280070	18280220
chr18	40392540	40392648
chr7	7166558	7166669
chr12	9999645	9999758
chr24	41811407	41811506
chr18	6299661	6299760
chr11	36970762	36970861
chr12	17946784	17946883
chr4	13826360	13826459
chr15	28836646	28836745
chr8	11498455	11498570
chr10	23034394	23034496
chr7	28371851	28371986
chr2	26767322	26767439
chr21	24828742	24828867
chr17	34564987	34565142
chr1	45324237	45324336
chr16	12286072	12286171
chr2	40389841	40389940
chr5	23523356	23523455
chr19	31740816	31740915
chr18	2462763	2462862
chr3	20334252	20334351
chr2	8106892	8106991
chr24	23823258	23823409
chr9	33372669	33372795
chr11	5902288	5902399
chr16	44349915	44350056
chr19	29114262	29114361
chr17	505550	505717
chr1	30507054	30507153
chr14	32573445	32573544
chr3	33084949	33085048
chr7	26482333	26482432
chr16	11053374	11053473
chr6	9165198	9165297
chr12	47772189	47772378
chr3	22702847	22702980
chr16	26074043	26074240
chr3	61154342	61154458
chr22	16481158	16481269
chr19	15442979	15443139
chr8	43115756	43115880
chr23	26448737	26448839
chr6	49455954	49456108
chr16	26379240	26379339
chr2	23327676	23327775
chr12	31089689	31089788
chr14	2234158	2234257
chr12	31729110	31729209
chr12	48679789	48679888
chr2	30970546	30970645
chr4	15906390	15906548
chr2	30324042	30324224
chr12	9968095	9968223
chr9	41821528	41821643
chr7	40005097	40005249
chr25	14036262	14036391
chr25	16825805	16825904
chr25	22017284	22017383
chr2	17607818	17607917
chr23	13676972	13677071
chr10	31419287	31419386
chr17	10810144	10810243
chr10	29892683	29892782
chr3	39626914	39627013
chr21	20189196	20189299
chr8	52339726	52339852
chr9	39550162	39550271
chr22	22809993	22810098
chr14	34209079	34209212
chr14	44925935	44926087
chr14	48023029	48023128
chr5	66429019	66429118
chr23	35718024	35718123
chr21	39438651	39438750
chr2	3374057	3374156
chr25	3503155	3503254
chr7	22515385	22515484
chr20	30146717	30146844
chr4	14399585	14399706
chr2	14272196	14272353
chr23	45538943	45539059
chr1	16358973	16359101
chr25	13847464	13847578
chr6	13967408	13967508
chr7	63383368	63383467
chr13	38711318	38711417
chr7	62417606	62417712
chr19	26318047	26318185
chr20	30797543	30797674
chr17	43705837	43705954
chr13	8844099	8844200
chr15	36962868	36963019
chr1	20635251	20635360
chr2	42177003	42177129
chr24	39164362	39164461
chr18	44110898	44110997
chr14	28099507	28099606
chr3	39137975	39138074
chr20	5638626	5638725
chr14	17197986	17198085
chr25	29362385	29362484
chr7	51643545	51643682
chr2	42830738	42830898
chr12	35622239	35622345
chr13	36466290	36466415
chr2	52065861	52066054
chr6	33735763	33735870
chr23	2108557	2108656
chr1	40066421	40066520
chr24	36863592	36863691
chr2	32806075	32806174
chr16	21909801	21909900
chr9	11386247	11386346
chr6	31535566	31535665
chr12	38754839	38754938
chr5	11223518	11223617
chr11	17984419	17984518
chr5	20879449	20879548
chr18	37415755	37415854
chr23	34439841	34439940
chr2	37370877	37370976
chr12	35376216	35376315
chr12	36263516	36263615
chr12	38750456	38750555
chr2	50646156	50646255
chr6	49428792	49428891
chr8	34781738	34781837
chr7	18965349	18965448
chr17	33772387	33772511
chr6	29964678	29964777
chr6	59744291	59744390
chr16	1589219	1589318
chr3	12903541	12903640
chr17	51869810	51869909
chr19	47260831	47260930
chr20	37621119	37621218
chr2	43389377	43389476
chr10	21872254	21872353
chr20	2876034	2876133
chr4	5056570	5056669
chr23	10087822	10087924
chr18	20234697	20234850
chr15	856647	856746
chr20	29720750	29720849
chr3	19886725	19886850
chr16	43203853	43203952
chr3	56889140	56889239
chr16	44762540	44762639
chr10	23862532	23862631
chr22	20655784	20655883
chr7	32085861	32085960
chr16	42933046	42933145
chr12	35198217	35198316
chr15	3424221	3424320
chr10	37137394	37137493
chr6	41265135	41265234
chr5	40733042	40733141
chr16	49311429	49311528
chr17	4109653	4109752
chr6	49230002	49230101
chr24	39157781	39157880
chr7	30015075	30015174
chr10	37182625	37182775
chr4	20885598	20885697
chr20	52928294	52928393
chr23	166224	166323
chr21	12323341	12323440
chr16	21603277	21603376
chr7	20997078	20997177
chr22	37048524	37048623
chr17	50493408	50493507
chr8	48423153	48423252
chr10	21484322	21484421
chr19	29854517	29854616
chr6	50766773	50766872
chr7	65751390	65751489
chr24	25673687	25673786
chr17	24740829	24740928
chr14	22118100	22118199
chr23	22572401	22572500
chr9	9089547	9089646
chr22	38441027	38441126
chr1	1544994	1545093
chr18	151266	151365
chr15	14764056	14764155
chr10	26689358	26689457
chr3	37008372	37008471
chr7	52519004	52519103
chr20	18915284	18915383
chr18	49404430	49404529
chr23	18929738	18929837
chr9	3609298	3609397
chr14	41328821	41328923
chr2	30594855	30594954
chr13	34735459	34735558
chr20	37863905	37864004
chr20	44674664	44674763
chr18	29949760	29949859
chr8	29612467	29612566
chr4	16205535	16205634
chr19	32343704	32343803
chr19	32450957	32451056
chr4	12803221	12803320
chr15	65743	65842
chr18	22608420	22608519
chr19	35104419	35104518
chr1	46598709	46598808
chr3	16206787	16206886
chr16	38330549	38330648
chr18	44115297	44115396
chr19	15806475	15806574
chr7	24748449	24748548
chr16	9000818	9000917
chr22	5730210	5730309
chr18	50920966	50921065
chr3	22834361	22834460
chr7	25323855	25323954
chr25	22987510	22987609
chr19	29061929	29062028
chr3	29641261	29641360
chr23	5081547	5081646
chr24	13932312	13932411
chr6	59353573	59353672
chr19	30633357	30633456
chr14	17560536	17560635
chr15	3334776	3334875
chr16	10577276	10577375
chr1	35521093	35521192
chr11	6490735	6490834
chr1	8140913	8141012
chr24	37580169	37580268
chr6	36582228	36582327
chr23	23322039	23322138
chr13	31787080	31787179
chr25	15313442	15313541
chr25	35112335	35112434
chr20	189954	190053
chr15	6319700	6319799
chr3	58367215	58367314
chr15	18306759	18306858
chr8	9749969	9750068
chr22	7101796	7101895
chr6	32791016	32791115
chr6	48682830	48682929
chr7	70225688	70225787
chr3	46667966	46668065
chr14	46441989	46442088
chr21	42817920	42818019
chr9	21751944	21752043
chr3	29368427	29368526
chr2	7847241	7847340
chr23	23575199	23575298
chr10	1162592	1162691
chr20	3237886	3237985
chr3	16869370	16869469
chr7	62011175	62011274
chr1	45772307	45772406
chr6	39408266	39408365
chr12	36730168	36730267
chr17	23937734	23937833
chr2	54747180	54747279
chr11	24080452	24080551
chr17	32865823	32865922
chr19	3426852	3426951
chr5	48625503	48625602
chr10	21046470	21046569
chr12	35418701	35418800
chr22	35168033	35168132
chr9	1847457	1847556
chr8	48092221	48092320
chr16	33185003	33185102
chr10	22960389	22960488
chr1	36093291	36093390
chr2	24834256	24834355
chr2	35740356	35740455
chr7	53541216	53541315
chr18	14473106	14473205
chr21	40045015	40045114
chr2	54723384	54723483
chr8	52908888	52908987
chr10	1167075	1167174
chr14	9354219	9354318
chr16	51579176	51579275
chr13	10672233	10672332
chr1	47356881	47356980
chr6	30112799	30112898
chr1	14063981	14064080
chr3	57058371	57058470
chr21	44705475	44705574
chr15	2711169	2711268
chr17	5154215	5154314
chr5	35667253	35667352
chr1	30039077	30039176
chr9	38536917	38537016
chr18	19163102	19163201
chr12	22580494	22580593
chr7	33965419	33965518
chr2	48310422	48310521
chr19	40060708	40060807
chr20	44049679	44049778
chr9	34573592	34573691
chr6	16120336	16120435
chr1	1585536	1585635
chr6	40352187	40352286
chr24	26457095	26457194
chr6	29990552	29990651
chr12	7858128	7858227
chr20	37537223	37537322
chr24	23315269	23315368
chr25	25452922	25453021
chr11	2329569	2329668
chr12	7234861	7234960
chr19	25905654	25905753
chr2	41856218	41856317
chr15	36942506	36942605
chr6	8083166	8083265
chr23	35059898	35059997
chr9	28385885	28385984
chr3	30890319	30890418
chr2	14798163	14798262
chr3	41919433	41919532
chr12	5210048	5210147
chr16	30557348	30557447
chr5	32924451	32924550
chr9	21919201	21919300
chr3	62424824	62424923
chr15	33964675	33964774
chr16	19637434	19637533
chr20	24092395	24092494
chr20	28838319	28838418
chr1	55137526	55137625
chr25	18583433	18583532
chr12	20129054	20129153
chr11	38186279	38186378
chr1	46743085	46743184
chr9	33885704	33885803
chr3	13360752	13360851
chr8	30201760	30201859
chr3	13417044	13417143
chr23	24147187	24147286
chr17	34213647	34213746
chr22	30289230	30289329
chr23	31814837	31814936
chr6	50495846	50495945
chr4	20460466	20460565
chr15	9593040	9593139
chr24	26845077	26845176
chr8	43616315	43616414
chr23	14902219	14902318
chr3	53554440	53554539
chr2	3831283	3831382
chr8	48419070	48419169
chr14	23801031	23801130
chr10	10903743	10903842
chr16	42993878	42993977
chr3	16196862	16196961
chr9	28349459	28349558
chr9	28657705	28657804
chr24	32472115	32472214
chr21	30826689	30826788
chr22	20576743	20576842
chr5	63551915	63552014
chr9	20174711	20174810
chr20	47310990	47311089
chr2	44911776	44911875
chr5	5186064	5186163
chr7	69338764	69338863
chr12	27241551	27241650
chr10	32524011	32524110
chr10	15572075	15572174
chr8	29598795	29598894
chr3	47376534	47376633
chr24	8633346	8633445
chr7	12781107	12781206
chr22	21380603	21380702
chr6	8804349	8804448
chr21	43027294	43027393
chr9	7915794	7915893
chr10	34697881	34697980
chr21	45387984	45388083
chr20	12400546	12400645
chr7	28313296	28313395
chr1	46083259	46083358
chr11	1276546	1276645
chr11	30245444	30245543
chr16	54703035	54703134
chr20	20845333	20845432
chr17	26624688	26624787
chr21	37909637	37909736
chr7	32507937	32508036
chr24	22893497	22893596
chr7	37778317	37778416
chr12	2568271	2568370
chr2	24196822	24196921
chr15	32803705	32803804
chr14	30642993	30643092
chr20	23260177	23260276
chr25	34999331	34999430
chr3	53883346	53883445
chr4	10487868	10487967
chr13	21059815	21059914
chr21	17482893	17482992
chr19	4263421	4263520
chr14	40427223	40427322
chr20	16142270	16142369
chr6	51306005	51306104
chr1	9182282	9182381
chr18	50606246	50606345
chr19	24769602	24769701
chr20	54458782	54458881
chr1	2239438	2239537
chr9	24156857	24156956
chr11	24964159	24964258
chr21	19675335	19675434
chr2	49286420	49286519
chr21	707658	707757
chr8	31016214	31016313
chr12	26235975	26236074
chr7	55726419	55726518
chr19	25751110	25751209
chr19	25766779	25766878
chr1	46931708	46931807
chr14	33208597	33208696
chr23	7608516	7608615
chr19	22498650	22498749
chr2	26179245	26179344
chr23	17429086	17429185
chr7	74158355	74158454
chr2	37371438	37371537
chr5	39721761	39721860
chr5	39724884	39724983
chr3	32432669	32432768
chr19	35473401	35473500
chr4	217244	217343
chr15	15469425	15469524
chr3	33098235	33098334
chr3	33094057	33094156
chr11	19060351	19060450
chr7	38349744	38349843
chr10	38773	38872
chr22	12445398	12445497
chr2	31800795	31800894
chr15	39556807	39556906
chr8	18935028	18935127
chr5	22502186	22502285
chr24	23835493	23835592
chr7	17734290	17734389
chr22	5332270	5332369
chr7	37396790	37396889
chr6	52669965	52670064
chr4	11348242	11348341
chr18	9382986	9383085
chr3	15358766	15358865
chr19	30902826	30902925
chr13	25081898	25081997
chr15	30856503	30856602
chr21	39639463	39639562
chr24	6368676	6368775
chr24	6548835	6548934
chr18	15610188	15610287
chr18	8179591	8179690
chr1	38815493	38815592
chr20	37799916	37800015
chr16	10782456	10782555
chr21	17110659	17110758
chr4	16124232	16124331
chr5	61509001	61509100
chr22	11159609	11159708
chr15	27505845	27505944
chr21	26726460	26726559
chr19	30763692	30763791
chr22	33123134	33123233
chr11	28638498	28638597
chr8	42872436	42872535
chr1	33254749	33254848
chr9	5396487	5396586
chr14	25469889	25469988
chr6	15842996	15843095
chr22	27055429	27055528
chr10	19050051	19050150
chr5	49767753	49767861
chr6	7438216	7438315
chr22	16040472	16040571
chr7	34620893	34620992
chr13	3850440	3850539
chr10	637102	637201
chr8	15601553	15601652
chr12	20152158	20152257
chr6	6992500	6992599
chr10	17851104	17851203
chr16	34277753	34277852
chr17	52053772	52053952
chr11	25383639	25383738
chr6	14605004	14605103
chr14	44891425	44891524
chr14	14571098	14571197
chr24	25558586	25558685
chr9	33815778	33815877
chr13	22614585	22614684
chr15	3252404	3252503
chr1	20555347	20555446
chr22	38449623	38449722
chr3	56889304	56889403
chr11	44108307	44108406
chr8	50651625	50651724
chr18	36983330	36983429
chr23	22074471	22074570
chr1	24475760	24475859
chr7	34259502	34259601
chr6	4347576	4347675
chr2	42433754	42433853
chr19	3593801	3593900
chr7	61648111	61648210
chr5	37619318	37619417
chr8	23765613	23765712
chr5	64907103	64907202
chr19	27261067	27261166
chr22	18292610	18292709
chr18	46577710	46577809
chr23	26784664	26784763
chr16	48563973	48564072
chr15	23774785	23774884
chr1	19788136	19788235
chr5	40685976	40686075
chr15	25780986	25781085
chr19	19785227	19785326
chr14	39605038	39605137
chr24	25728513	25728612
chr4	75280587	75280686
chr8	26116527	26116626
chr24	6568083	6568182
chr21	13398064	13398163
chr17	10252711	10252810
chr5	20464189	20464288
chr4	9426968	9427067
chr18	38433273	38433372
chr6	25948125	25948224
chr16	21052146	21052245
chr14	31142646	31142745
chr11	209895	209994
chr21	25861584	25861683
chr2	54463668	54463767
chr13	49261209	49261308
chr24	5669954	5670053
chr2	39668660	39668759
chr21	13891639	13891738
chr12	103762	103861
chr11	19325022	19325121
chr15	31784132	31784231
chr7	50138951	50139050
chr1	12936313	12936483
chr15	21432201	21432300
chr17	26911596	26911695
chr3	51133959	51134058
chr16	10561742	10561841
chr9	46490135	46490234
chr3	42080149	42080248
chr12	6503021	6503120
chr10	40214484	40214583
chr23	45627435	45627534
chr21	16034184	16034283
chr1	9282812	9282911
chr1	35515903	35516002
chr5	29702404	29702503
chr15	40271434	40271533
chr15	35473674	35473773
chr25	32525090	32525189
chr5	8161409	8161518
chr9	41669065	41669164
chr15	45273562	45273661
chr19	42912506	42912605
chr10	12639853	12639952
chr19	46142545	46142644
chr20	44747117	44747216
chr3	39099641	39099740
chr21	20646814	20646913
chr7	33612048	33612147
chr9	45990783	45990882
chr16	14770127	14770226
chr22	16232536	16232635
chr15	23765248	23765347
chr17	36739504	36739603
chr1	18336804	18336903
chr17	17999925	18000024
chr18	3275781	3275880
chr10	18039188	18039287
chr9	26451572	26451671
chr5	43608098	43608197
chr10	35799581	35799680
chr12	36135353	36135452
chr12	49072061	49072160
chr20	26337673	26337772
chr21	43271501	43271600
chr14	44915036	44915135
chr20	88553	88652
chr19	32907452	32907551
chr1	26133804	26133903
chr22	37756974	37757073
chr5	64658861	64658960
chr13	4739808	4739907
chr21	2814738	2814837
chr8	23825280	23825379
chr6	3598119	3598218
chr1	35757024	35757123
chr5	5555421	5555520
chr2	17875739	17875838
chr20	46773025	46773124
chr5	22492390	22492489
chr17	29773915	29774014
chr21	15230440	15230539
chr9	21365162	21365261
chr7	31862676	31862775
chr3	36935761	36935860
chr7	59814674	59814773
chr12	28856129	28856228
chr13	29673270	29673369
chr23	10852123	10852222
chr5	47976568	47976667
chr7	38570568	38570667
chr18	8320325	8320424
chr25	37435168	37435267
chr4	9128402	9128501
chr10	28345713	28345812
chr18	15101679	15101778
chr14	41410057	41410156
chr1	45761655	45761754
chr18	8629968	8630067
chr18	8584131	8584230
chr9	491513	491612
chr12	34658066	34658165
chr4	16220563	16220662
chr6	39588762	39588861
chr7	65019745	65019844
chr25	37375471	37375570
chr1	44174132	44174231
chr2	32451282	32451381
chr7	34163709	34163808
chr18	19576612	19576711
chr21	3557795	3557894
chr14	21345071	21345170
chr3	1486560	1486659
chr6	7387316	7387415
chr9	53277225	53277324
chr19	28788510	28788609
chr6	3385668	3385767
chr3	21285782	21285881
chr2	57359854	57359953
chr23	2386654	2386753
chr15	4481915	4482014
chr18	20225129	20225228
chr22	21121169	21121268
chr21	17301788	17301887
chr14	27939647	27939746
chr8	29742663	29742762
chr6	1167714	1167813
chr2	30192079	30192178
chr13	22297101	22297200
chr19	14430374	14430473
chr7	68453237	68453336
chr7	38156304	38156403
chr5	9818541	9818640
chr11	472017	472116
chr13	30487671	30487770
chr25	941843	941942
chr19	45554561	45554660
chr20	25830516	25830615
chr13	965793	965892
chr12	2296402	2296501
chr10	16100474	16100573
chr8	46994072	46994171
chr23	26992396	26992495
chr15	42962131	42962230
chr14	37208212	37208311
chr8	34159199	34159298
chr21	17075051	17075150
chr18	21270289	21270388
chr8	25058825	25058924
chr7	66755486	66755585
chr13	22515824	22515923
chr13	21595956	21596055
chr1	27021921	27022020
chr21	865689	865788
chr7	22460365	22460464
chr1	4102282	4102381
chr25	4163237	4163336
chr10	10029261	10029360
chr2	55241128	55241227
chr8	10129640	10129739
chr2	47581967	47582066
chr3	51966856	51966955
chr8	51404873	51404972
chr10	11229772	11229871
chr24	11905713	11905812
chr8	50656629	50656728
chr7	15231365	15231464
chr1	23135945	23136044
chr9	34773626	34773725
chr8	4023112	4023211
chr7	52537685	52537784
chr21	34658059	34658158
chr14	8402307	8402406
chr20	37780600	37780699
chr7	15517805	15517904
chr3	60700886	60700985
chr15	20702782	20702881
chr9	41669367	41669466
chr3	22987768	22987867
chr21	19045980	19046079
chr7	23659773	23659872
chr20	34872506	34872605
chr5	40745172	40745271
chr17	46489674	46489773
chr19	46197447	46197546
chr1	47382983	47383082
chr4	10564236	10564390
chr24	14324289	14324388
chr16	28855909	28856008
chr17	948704	948803
chr19	26044799	26044898
chr9	12567038	12567137
chr15	7125956	7126055
chr7	38728479	38728578
chr24	18787247	18787346
chr18	5606201	5606300
chr21	19812000	19812099
chr5	40318725	40318824
chr7	18658899	18658998
chr16	24376109	24376208
chr11	42681321	42681420
chr9	43506626	43506725
chr23	21750463	21750562
chr22	23237855	23237954
chr22	14128010	14128109
chr8	9508125	9508224
chr7	33557139	33557238
chr4	12111006	12111105
chr9	7548496	7548595
chr14	16666108	16666207
chr17	29109247	29109346
chr16	22712510	22712609
chr5	64258305	64258404
chr18	12354272	12354371
chr6	9791953	9792052
chr17	33207189	33207288
chr12	45876324	45876423
chr12	7684450	7684549
chr23	27045097	27045196
chr2	24461811	24461910
chr16	26370946	26371045
chr13	30709747	30709846
chr24	9482828	9482927
chr23	39481599	39481698
chr19	28131812	28131911
chr11	22497796	22497895
chr6	54335384	54335483
chr5	21881612	21881711
chr13	51972984	51973083
chr9	14420453	14420552
chr17	7290624	7290723
chr4	24028541	24028640
chr10	27412335	27412434
chr18	17866977	17867076
chr17	869623	869722
chr16	2870357	2870456
chr12	22680205	22680304
chr4	15076132	15076231
chr24	13142502	13142601
chr6	11974342	11974441
chr9	53281174	53281273
chr7	52616764	52616863
chr10	28793925	28794024
chr8	12930255	12930354
chr14	24952638	24952737
chr6	6254229	6254328
chr3	58757565	58757664
chr21	20332593	20332692
chr6	9191980	9192079
chr5	15214745	15214844
chr16	22860679	22860778
chr1	51140821	51140920
chr7	28156740	28156839
chr16	32505752	32505851
chr20	20920631	20920730
chr17	35606356	35606455
chr15	28989653	28989752
chr23	25501206	25501305
chr20	33310106	33310205
chr11	13329990	13330089
chr20	43277489	43277588
chr12	13886567	13886666
chr19	27167562	27167661
chr14	5869869	5869968
chr10	38465703	38465802
chr22	30185828	30185927
chr14	46430050	46430165
chr17	33394318	33394417
chr8	46875504	46875603
chr11	22121129	22121228
chr21	30086003	30086102
chr15	21368851	21368950
chr4	77250401	77250500
chr12	27269209	27269308
chr22	12738328	12738427
chr17	36190007	36190106
chr21	5654403	5654502
chr6	11760716	11760815
chr13	13059974	13060073
chr11	11625127	11625226
chr21	9501930	9502029
chr8	19997467	19997573
chr12	26840737	26840836
chr18	17834695	17834794
chr7	32599611	32599710
chr13	11119936	11120035
chr7	13348331	13348430
chr22	10771494	10771593
chr15	24946595	24946694
chr23	6517480	6517579
chr16	554767	554897
chr1	46211743	46211842
chr20	19443316	19443415
chr11	38386778	38386877
chr8	51569029	51569128
chr13	5268529	5268628
chr4	16148536	16148635
chr8	49215894	49215993
chr3	27819172	27819271
chr16	852874	852973
chr12	47462802	47462901
chr20	40340919	40341018
chr25	34830333	34830432
chr9	11487078	11487177
chr17	8318515	8318614
chr22	15505689	15505788
chr23	21440127	21440226
chr7	14192907	14193006
chr15	42368987	42369113
chr20	37155896	37155995
chr7	41607283	41607382
chr21	22625350	22625449
chr11	28273902	28274001
chr9	45174930	45175029
chr19	22232387	22232486
chr17	29037041	29037140
chr18	37004902	37005001
chr2	15146929	15147028
chr25	944247	944346
chr7	39535046	39535145
chr6	7370262	7370361
chr17	34959558	34959657
chr16	75029	75167
chr10	9558712	9558811
chr25	4158379	4158479
chr7	33984057	33984156
chr12	17306998	17307097
chr19	27176559	27176658
chr19	23172845	23172944
chr9	20700335	20700434
chr9	48370542	48370641
chr16	6121723	6121822
chr21	19370309	19370408
chr19	28913743	28913842
chr2	10373600	10373699
chr2	35555952	35556051
chr21	4800083	4800182
chr22	10757393	10757492
chr18	48146995	48147094
chr12	26926843	26926942
chr21	21435345	21435444
chr10	27231568	27231667
chr8	52509649	52509748
chr23	4414321	4414420
chr18	22810326	22810425
chr23	31549461	31549560
chr5	46324694	46324793
chr7	25722058	25722157
chr9	3440669	3440768
chr5	34817585	34817701
chr8	25913075	25913174
chr12	48961292	48961391
chr12	2568400	2568499
chr7	52793274	52793373
chr25	9264357	9264456
chr2	3696118	3696217
chr7	30516056	30516155
chr14	31119775	31119874
chr15	19097707	19097806
chr15	47342006	47342105
chr16	16842025	16842124
chr19	22471183	22471282
chr24	11021321	11021420
chr16	26065852	26065951
chr9	53102738	53102837
chr20	36533008	36533107
chr1	30183768	30183867
chr23	28331339	28331438
chr10	9945372	9945471
chr12	29305403	29305502
chr2	40096924	40097023
chr5	33432203	33432302
chr8	53284581	53284680
chr6	30805684	30805783
chr16	46740864	46740963
chr14	41600004	41600103
chr16	7899298	7899397
chr16	53839562	53839661
chr25	13356093	13356192
chr10	1150092	1150191
chr22	32185235	32185334
chr18	25961689	25961788
chr15	2723132	2723231
chr17	8988307	8988406
chr5	37380611	37380710
chr6	31707678	31707777
chr10	29798861	29798960
chr19	15397694	15397793
chr5	6304985	6305084
chr14	49696504	49696603
chr25	35127591	35127690
chr13	6083937	6084036
chr23	19589959	19590058
chr19	2304045	2304144
chr14	20491042	20491141
chr3	52673994	52674093
chr23	12284321	12284420
chr11	31564601	31564700
chr9	20573020	20573119
chr12	38693743	38693842
chr16	30653402	30653501
chr23	31810052	31810151
chr16	4316488	4316587
chr18	3194074	3194173
chr7	31935877	31935976
chr2	27534677	27534776
chr4	25092112	25092211
chr9	20373454	20373588
chr24	33383202	33383301
chr23	21544551	21544650
chr16	38951938	38952037
chr2	4103809	4103908
chr14	20490735	20490834
chr18	36979770	36979869
chr20	45983314	45983413
chr3	55020160	55020259
chr7	24528646	24528745
chr15	47219062	47219161
chr10	26429968	26430067
chr12	8736832	8736931
chr22	11021903	11022002
chr6	48961356	48961455
chr8	29572417	29572516
chr19	30715475	30715574
chr1	42492476	42492575
chr16	12357616	12357715
chr9	20306762	20306861
chr9	28128928	28129027
chr16	30907674	30907773
chr14	34044168	34044267
chr23	2391857	2391956
chr16	26814605	26814704
chr25	13895022	13895121
chr2	31686092	31686191
chr18	6476491	6476590
chr20	47409574	47409673
chr9	17750071	17750170
chr1	5804476	5804575
chr22	24560215	24560314
chr20	1283803	1283902
chr3	22873497	22873596
chr3	24705080	24705179
chr20	8319755	8319854
chr13	30412634	30412733
chr7	71491352	71491451
chr6	34141910	34142009
chr13	25659554	25659653
chr18	25691244	25691343
chr8	21184677	21184776
chr21	5169011	5169110
chr20	7569642	7569741
chr20	22751582	22751681
chr21	2870120	2870219
chr18	35292144	35292243
chr8	18620751	18620850
chr3	1195927	1196026
chr19	41466425	41466524
chr11	36916290	36916389
chr13	44531691	44531790
chr8	20950263	20950362
chr21	27010776	27010875
chr13	31440889	31440988
chr20	13564162	13564261
chr20	35824706	35824805
chr3	52684533	52684632
chr8	25062514	25062613
chr6	29064790	29064889
chr7	35566762	35566861
chr1	6607728	6607827
chr8	10110921	10111020
chr12	23850498	23850597
chr14	5683940	5684039
chr1	40506554	40506662
chr5	44855119	44855218
chr23	3702968	3703067
chr9	33547007	33547106
chr4	25285613	25285712
chr23	13692029	13692128
chr11	21978051	21978150
chr17	44066433	44066532
chr5	21881346	21881445
chr13	46924828	46924927
chr25	37480304	37480403
chr20	9355591	9355690
chr24	19092892	19092991
chr7	55082738	55082837
chr18	6573607	6573706
chr5	37881001	37881100
chr18	38087899	38087998
chr7	49779464	49779563
chr1	29668251	29668350
chr13	30749828	30749927
chr9	204120	204292
chr19	32329598	32329697
chr20	6809671	6809770
chr9	46841912	46842011
chr16	38161907	38162006
chr21	2812179	2812278
chr14	33936660	33936759
chr17	29907185	29907284
chr17	33375458	33375557
chr16	14158798	14158897
chr9	48509307	48509406
chr13	28239565	28239664
chr10	6400112	6400211
chr5	441032	441131
chr8	19213296	19213395
chr16	19099841	19099940
chr19	27831007	27831106
chr16	12586313	12586412
chr15	30756476	30756575
chr13	38708177	38708276
chr2	59473564	59473663
chr20	22826598	22826697
chr13	307022	307121
chr8	51286644	51286743
chr6	13677037	13677136
chr4	8413264	8413363
chr17	37566365	37566464
chr24	25823001	25823100
chr12	26624647	26624746
chr6	11237564	11237663
chr3	10574212	10574311
chr17	47054164	47054263
chr4	8619107	8619206
chr21	28837529	28837628
chr7	52634953	52635052
chr15	18261643	18261742
chr7	63471794	63471893
chr7	40578214	40578313
chr17	25272668	25272767
chr2	42759696	42759795
chr23	10177703	10177802
chr1	49749167	49749266
chr13	22686768	22686867
chr22	20619581	20619680
chr22	11460835	11460934
chr6	318867	318966
chr11	33751519	33751618
chr5	70178191	70178290
chr1	46317512	46317611
chr10	37754802	37754901
chr24	513658	513757
chr9	28379865	28379964
chr11	31368610	31368709
chr25	33638708	33638807
chr21	26946679	26946778
chr17	20092628	20092727
chr15	35589382	35589481
chr18	46596832	46596931
chr3	26069905	26070004
chr19	30968981	30969080
chr18	23948753	23948852
chr3	44126440	44126539
chr5	56453255	56453354
chr6	13862639	13862738
chr25	27739867	27739966
chr3	9785391	9785490
chr16	22931020	22931119
chr10	38034673	38034772
chr12	33733417	33733516
chr20	5364720	5364819
chr6	4935756	4935855
chr10	34770425	34770524
chr7	13027700	13027799
chr19	33738740	33738839
chr21	40483932	40484031
chr4	17022775	17022874
chr19	35586062	35586161
chr23	8679235	8679334
chr7	28728844	28728943
chr16	40867307	40867406
chr7	35851426	35851525
chr19	30670297	30670396
chr22	10804110	10804209
chr21	15046369	15046468
chr13	24905961	24906060
chr6	59627639	59627738
chr1	17094961	17095060
chr19	15180921	15181020
chr7	52464921	52465020
chr21	43379251	43379350
chr4	12113198	12113297
chr20	6140833	6140932
chr1	10432557	10432656
chr13	31163933	31164032
chr24	23268520	23268619
chr7	70312802	70312901
chr5	70433012	70433111
chr24	21837916	21838015
chr3	16106067	16106166
chr4	14631612	14631711
chr5	19006175	19006274
chr9	52500592	52500691
chr14	6394985	6395084
chr3	20156803	20156902
chr6	55256555	55256654
chr22	422615	422714
chr6	34553826	34553925
chr25	15302765	15302864
chr22	17273686	17273785
chr23	30138590	30138689
chr7	48915852	48915951
chr7	68404613	68404712
chr4	27141126	27141225
chr14	31645221	31645320
chr9	21535873	21535972
chr1	23793566	23793665
chr22	17552409	17552508
chr16	13595358	13595457
chr13	37166105	37166204
chr1	50971733	50971833
chr23	34457988	34458087
chr1	22691220	22691319
chr12	37642510	37642609
chr19	9538742	9538841
chr19	40211944	40212043
chr23	35759815	35759914
chr18	14922832	14922931
chr3	46723617	46723716
chr11	6985256	6985355
chr1	51606409	51606508
chr13	30523403	30523502
chr2	5002275	5002374
chr10	13720233	13720332
chr15	5970743	5970842
chr22	32588001	32588100
chr19	48101685	48101784
chr12	42514476	42514575
chr7	35488098	35488197
chr6	44096805	44096904
chr7	59388247	59388346
chr12	3756414	3756513
chr10	28645483	28645582
chr1	36816298	36816397
chr21	19945430	19945529
chr14	4623778	4623877
chr20	29556402	29556501
chr14	36521577	36521676
chr17	26759021	26759120
chr22	36350608	36350707
chr23	1773834	1773933
chr4	11318528	11318627
chr10	33182789	33182888
chr15	35422993	35423092
chr16	8102507	8102606
chr5	51848603	51848702
chr7	21263026	21263125
chr7	16408569	16408668
chr24	6545878	6545977
chr8	25247019	25247118
chr11	2222399	2222498
chr9	1505167	1505266
chr19	15606363	15606462
chr21	43350913	43351012
chr14	30452142	30452241
chr3	51705985	51706084
chr14	4219201	4219300
chr10	28213308	28213407
chr12	22006966	22007065
chr13	50454523	50454622
chr2	40910684	40910783
chr19	3693624	3693723
chr7	21033971	21034070
chr3	41482514	41482613
chr20	21994678	21994777
chr20	17791176	17791275
chr25	29134673	29134772
chr12	13316528	13316627
chr23	30787713	30787812
chr13	28872225	28872324
chr6	48163930	48164029
chr4	74603136	74603235
chr11	6581689	6581788
chr22	5796440	5796539
chr4	9678637	9678736
chr18	12666509	12666608
chr9	12032376	12032475
chr7	57619195	57619294
chr13	29455369	29455468
chr1	3214188	3214287
chr10	38747577	38747676
chr19	87064	87163
chr1	39465986	39466085
chr10	631010	631109
chr11	8126318	8126417
chr23	18625261	18625360
chr13	20519224	20519323
chr7	74160305	74160404
chr20	37779563	37779662
chr25	20225794	20225893
chr24	6383272	6383371
chr11	37906261	37906360
chr14	30398552	30398651
chr18	35352448	35352547
chr9	41839913	41840012
chr23	15474824	15474923
chr18	37609484	37609583
chr4	28595594	28595693
chr22	12903268	12903367
chr3	21059788	21059887
chr23	22828496	22828595
chr21	38707419	38707518
chr18	40901192	40901291
chr5	50744806	50744905
chr19	47338264	47338363
chr25	1126577	1126676
chr14	36223340	36223439
chr12	36891556	36891655
chr13	5300534	5300633
chr6	31574504	31574603
chr14	16661212	16661311
chr12	46582556	46582655
chr18	37167865	37167964
chr3	61175568	61175667
chr23	48432	48531
chr6	11779799	11779898
chr6	14981035	14981134
chr20	48027583	48027682
chr7	23965006	23965105
chr11	44110665	44110764
chr6	1375007	1375106
chr18	15608280	15608379
chr21	20179563	20179662
chr20	20000532	20000631
chr18	12126063	12126162
chr25	28458958	28459057
chr24	21065617	21065716
chr20	41549493	41549612
chr15	5116037	5116136
chr2	3709235	3709334
chr16	24618288	24618387
chr8	44442197	44442296
chr3	60983425	60983524
chr20	26256867	26256966
chr16	14163199	14163298
chr21	24676964	24677063
chr6	18400039	18400138
chr15	3827982	3828081
chr20	26444735	26444834
chr7	9767531	9767630
chr19	43017996	43018095
chr11	25335578	25335677
chr2	4366975	4367074
chr5	69878875	69878974
chr12	1452306	1452405
chr10	15879408	15879507
chr16	9000934	9001033
chr6	8082732	8082831
chr11	23921900	23921999
chr20	2315869	2315968
chr5	50531038	50531137
chr18	25938057	25938156
chr9	17847544	17847643
chr7	49654407	49654506
chr1	13887249	13887348
chr16	4316274	4316373
chr19	43560815	43560916
chr14	52552683	52552782
chr5	65761186	65761285
chr10	17977244	17977343
chr5	54400977	54401076
chr20	22570818	22570917
chr3	40553905	40554004
chr12	8335403	8335502
chr2	16358757	16358856
chr19	1547295	1547394
chr20	38257410	38257509
chr4	28335350	28335449
chr5	63237069	63237168
chr23	24081384	24081483
chr11	24092013	24092112
chr7	19552145	19552244
chr25	10439241	10439340
chr1	7649943	7650042
chr24	14041062	14041161
chr2	7711349	7711448
chr2	56077573	56077672
chr17	30581571	30581670
chr15	33691397	33691496
chr12	8668627	8668726
chr23	19564233	19564332
chr5	22633053	22633152
chr22	10553688	10553787
chr16	22571178	22571277
chr2	56521786	56521885
chr2	41028337	41028436
chr4	17631270	17631369
[truncated: 10,598 more rows]

## Sheet: pc_RRE
chr	start	end
chr7	53026633	53026733
chr17	21235976	21236076
chr23	678885	678985
chr8	25036373	25036473
chr7	39535031	39535146
chr13	44874681	44874781
chr15	27642443	27642543
chr19	28922666	28922766
chr5	35709049	35709149
chr18	34053583	34053683
chr1	46926678	46926778
chr15	22220306	22220406
chr20	47980516	47980616
chr4	10138646	10138746
chr24	27060611	27060711
chr11	13585675	13585775
chr16	26071780	26071880
chr11	42793455	42793555
chr8	16587916	16588016
chr12	13467960	13468060
chr15	11180164	11180264
chr16	47625686	47625786
chr8	25254400	25254500
chr8	48079988	48080117
chr18	17433431	17433531
chr17	38472883	38472983
chr13	24270847	24270947
chr23	45960403	45960503
chr22	18248023	18248128
chr18	43067243	43067343
chr25	15325056	15325156
chr9	20277111	20277211
chr14	33732651	33732751
chr23	36455467	36455567
chr20	32760936	32761036
chr20	1675788	1675888
chr12	25617766	25617866
chr9	8925773	8925873
chr23	2884579	2884679
chr5	17322534	17322634
chr4	11479775	11479875
chr7	56877768	56877868
chr18	34362757	34362857
chr7	6367809	6367909
chr16	28534737	28534837
chr10	32979790	32979890
chr16	868498	868598
chr19	34877198	34877383
chr8	23502295	23502395
chr13	35377562	35377662
chr13	29553879	29553979
chr10	24576017	24576117
chr16	25638601	25638701
chr24	35797597	35797697
chr10	25651218	25651318
chr8	50727208	50727308
chr10	25152666	25152766
chr1	38944607	38944707
chr17	52872855	52872955
chr7	53001636	53001736
chr9	34425998	34426098
chr10	1862401	1862501
chr3	746142	746242
chr3	24361289	24361389
chr5	40742896	40742996
chr11	36360674	36360774
chr1	16452493	16452593
chr6	44305415	44305515
chr22	16847055	16847155
chr3	25628369	25628469
chr13	30459221	30459321
chr8	33949769	33949869
chr15	29693813	29693913
chr24	9048278	9048378
chr14	23306263	23306363
chr24	3261222	3261322
chr4	28602727	28602827
chr13	3868477	3868577
chr14	11862887	11862987
chr16	7782956	7783056
chr5	62723443	62723543
chr5	24837476	24837576
chr11	18388126	18388226
chr8	20565220	20565320
chr23	25049089	25049189
chr17	26803634	26803734
chr6	52504558	52504658
chr19	25766786	25766886
chr13	31641690	31641790
chr16	27365381	27365481
chr22	13618118	13618218
chr1	5807887	5807987
chr4	10597651	10597751
chr7	72605670	72605770
chr13	8758785	8758885
chr8	412768	412868
chr7	56338662	56338762
chr14	160384	160484
chr5	66545212	66545312
chr8	20786652	20786752
chr18	9805101	9805201
chr20	54553782	54553882
chr9	13927895	13927995
chr22	18731781	18731881
chr5	53933736	53933836
chr16	33340189	33340289
chr15	31965468	31965568
chr19	27479914	27480014
chr16	39682672	39682772
chr7	65387194	65387294
chr14	7744278	7744378
chr13	21912006	21912106
chr7	42021369	42021469
chr16	6634615	6634715
chr23	27397688	27397788
chr21	30086299	30086474
chr14	5722400	5722500
chr7	32463008	32463108
chr17	37172241	37172341
chr21	41697619	41697719
chr4	25159423	25159523
chr13	22357959	22358059
chr14	14656055	14656155
chr17	18021701	18021801
chr6	53282453	53282553
chr1	55234070	55234170
chr22	36521381	36521481
chr6	8007143	8007243
chr23	36713903	36714003
chr16	38330536	38330636
chr1	28565975	28566075
chr19	15806479	15806579
chr14	48019121	48019221
chr15	15446989	15447089
chr24	13259037	13259137
chr1	52573036	52573136
chr9	54178987	54179087
chr19	47340035	47340135
chr1	53495778	53495878
chr20	33973	34073
chr22	10823468	10823568
chr15	18645992	18646092
chr12	18357634	18357734
chr10	10332274	10332374
chr17	50813453	50813553
chr2	28008386	28008486
chr16	36155632	36155732
chr19	32228448	32228548
chr3	44545591	44545691
chr25	24534525	24534625
chr19	931449	931549
chr7	52801561	52801661
chr13	33165125	33165225
chr5	2380935	2381035
chr19	19025569	19025669
chr7	73823473	73823573
chr9	25943157	25943257
chr1	8950399	8950499
chr4	44521634	44521734
chr9	52526047	52526147
chr21	30714711	30714811
chr8	48415453	48415553
chr2	20906066	20906166
chr17	16873520	16873620
chr14	42223261	42223361
chr5	56432317	56432417
chr7	38611325	38611464
chr13	25053978	25054078
chr19	15381274	15381374
chr13	1384246	1384346
chr6	8813831	8813931
chr24	40905112	40905212
chr6	52493738	52493838
chr11	86277	86377
chr6	33601269	33601369
chr9	3355581	3355681
chr24	24835302	24835402
chr17	12635316	12635416
chr18	20240876	20240976
chr24	28120894	28120994
chr17	32474721	32474821
chr11	28829129	28829229
chr12	20641337	20641437
chr5	72336656	72336756
chr9	35557238	35557338
chr23	11075011	11075111
chr5	66725703	66725803
chr14	36374387	36374534
chr16	15655655	15655755
chr13	30287202	30287302
chr20	33327658	33327758
chr19	26091640	26091740
chr9	34269017	34269124
chr19	29675287	29675404
chr19	27951296	27951396
chr5	34474436	34474536
chr19	312226	312326
chr4	60950650	60950750
chr6	15746322	15746422
chr18	25364239	25364339
chr23	11128375	11128475
chr22	20882093	20882193
chr15	2799884	2799984
chr13	30981690	30981790
chr1	713798	713898
chr5	56746748	56746853
chr16	20707551	20707651
chr6	37598906	37599006
chr19	7741341	7741554
chr20	26462645	26462745
chr25	34497927	34498027
chr11	29328525	29328625
chr8	21142808	21142908
chr7	2066484	2066584
chr14	7932973	7933073
chr23	21063685	21063785
chr11	5413422	5413533
chr1	47751813	47751913
chr13	24230975	24231075
chr2	2900705	2900805
chr13	31126587	31126687
chr25	14053774	14053874
chr19	29340633	29340733
chr7	12174434	12174534
chr6	31630162	31630262
chr10	38822895	38822995
chr15	11373516	11373616
chr17	34631388	34631488
chr4	20832372	20832472
chr22	38885520	38885620
chr5	22085188	22085288
chr17	53342065	53342165
chr6	40775924	40776024
chr16	41990347	41990447
chr19	9004416	9004516
chr19	14435074	14435174
chr4	6833533	6833633
chr3	10463121	10463221
chr9	26889960	26890127
chr22	3588279	3588379
chr13	29760156	29760256
chr18	28500629	28500729
chr20	37993779	37993879
chr11	22125002	22125102
chr9	17196171	17196271
chr12	27152239	27152339
chr21	23683867	23683967
chr2	3105895	3105995
chr1	191106	191206
chr7	9781739	9781887
chr16	32289639	32289739
chr5	48231217	48231317
chr4	62945369	62945469
chr8	26690677	26690777
chr13	36438688	36438788
chr20	3633230	3633330
chr18	43946666	43946766
chr3	24714339	24714439
chr4	28586809	28586909
chr9	20313136	20313236
chr25	20511293	20511393
chr24	8728332	8728432
chr14	24961226	24961326
chr2	21984077	21984177
chr17	8340785	8340885
chr8	53995124	53995224
chr21	22582499	22582599
chr7	29328260	29328360
chr17	25361594	25361694
chr23	22832410	22832510
chr15	33671077	33671177
chr2	41512197	41512297
chr23	5530902	5531002
chr8	963430	963530
chr17	25979585	25979685
chr12	44337878	44337978
chr15	40708734	40708834
chr12	6905262	6905362
chr21	38049898	38049998
chr2	19064136	19064269
chr7	33646139	33646239
chr5	25628142	25628242
chr7	48925789	48925892
chr7	29992787	29992913
chr6	51496577	51496677
chr13	3222525	3222625
chr8	16325254	16325354
chr8	12587773	12587873
chr14	31345526	31345626
chr12	35061591	35061691
chr1	41913492	41913592
chr7	44391272	44391372
chr1	40410628	40410728
chr17	41233028	41233128
chr13	33025818	33025918
chr3	14818294	14818394
chr7	34795263	34795363
chr16	18847749	18847849
chr2	25430066	25430187
chr24	6619450	6619550
chr1	39154655	39154755
chr2	21438117	21438217
chr7	41496594	41496694
chr8	33169599	33169699
chr9	33283927	33284027
chr2	37769781	37769881
chr11	38319359	38319459
chr15	39192224	39192324
chr2	41856206	41856306
chr22	33159341	33159441
chr10	42280502	42280602
chr5	44855052	44855152
chr13	49860005	49860105
chr20	37339677	37339798
chr3	36259845	36259945
chr7	535364	535464
chr16	49827585	49827685
chr23	29457836	29457936
chr10	17461238	17461338
chr16	41136885	41136985
chr9	28879220	28879320
chr9	8054583	8054683
chr21	19648495	19648595
chr11	21970060	21970160
chr7	7242678	7242778
chr2	25658116	25658216
chr25	5139933	5140033
chr15	40810008	40810108
chr12	39349076	39349176
chr5	72332480	72332580
chr21	3311925	3312025
chr23	73814	73914
chr7	70428754	70428854
chr12	6065648	6065748
chr6	47769880	47769980
chr11	34617639	34617739
chr21	5704298	5704398
chr2	43553547	43553647
chr5	34851869	34851969
chr20	10166398	10166498
chr6	29494570	29494678
chr7	66335581	66335681
chr9	49182387	49182487
chr8	26124579	26124679
chr17	32976080	32976180
chr25	31863187	31863287
chr9	22139218	22139318
chr25	35212863	35212963
chr14	33723266	33723366
chr12	4909320	4909420
chr18	19986137	19986237
chr12	20730433	20730533
chr13	25901558	25901658
chr12	20766381	20766481
chr17	18850551	18850651
chr3	20124840	20124940
chr2	30730658	30730758
chr4	15076263	15076363
chr23	14938194	14938294
chr17	41992277	41992377
chr15	38251696	38251796
chr20	34366556	34366656
chr13	46761971	46762071
chr23	10682396	10682571
chr20	21548616	21548716
chr5	22952682	22952782
chr23	18264808	18264908
chr3	61415940	61416040
chr5	19314686	19314786
chr10	27156413	27156513
chr13	25892095	25892195
chr16	3502231	3502331
chr23	32989031	32989131
chr19	42113031	42113131
chr25	12879981	12880081
chr5	40726831	40726967
chr11	18789611	18789711
chr3	46016019	46016119
chr5	30434768	30434868
chr5	38404530	38404630
chr22	37342421	37342521
chr13	17393067	17393167
chr25	35589358	35589458
chr12	33275036	33275136
chr17	44153223	44153323
chr15	26697041	26697141
chr5	23744884	23744984
chr9	44483426	44483526
chr5	56409183	56409283
chr2	17757275	17757375
chr24	27564774	27564874
chr12	12906256	12906356
chr3	20198316	20198416
chr25	16829785	16829954
chr14	21333840	21333940
chr2	177890	177990
chr18	16909608	16909708
chr6	43480706	43480806
chr5	337347	337447
chr12	26590792	26590892
chr23	8685801	8685901
chr15	45312770	45312870
chr9	5072277	5072377
chr1	10527634	10527734
chr4	76118369	76118469
chr24	13316737	13316837
chr4	15321591	15321691
chr17	43796625	43796725
chr23	42342479	42342579
chr15	21669382	21669482
chr3	47689956	47690056
chr3	5889945	5890045
chr23	24632053	24632153
chr7	12979882	12979982
chr16	13860320	13860420
chr5	55395619	55395719
chr15	28881443	28881543
chr8	41512686	41512786
chr16	6147898	6147998
chr10	31768220	31768320
chr10	4137360	4137460
chr15	40778870	40778974
chr5	44492814	44492914
chr10	31652618	31652718
chr2	45401120	45401220
chr19	7044851	7044951
chr5	5211956	5212056
chr10	892496	892596
chr25	4996929	4997029
chr3	25353538	25353638
chr6	14026626	14026726
chr3	47823318	47823418
chr9	18247875	18247975
chr9	56423377	56423477
chr4	895056	895156
chr21	33344372	33344472
chr24	16291985	16292085
chr6	41255274	41255374
chr18	27188061	27188161
chr16	30557249	30557349
chr4	10988381	10988481
chr7	64609981	64610081
chr19	27616205	27616305
chr24	29922369	29922469
chr5	66833986	66834086
chr6	7817114	7817214
chr24	13775048	13775148
chr7	58041089	58041189
chr1	7689463	7689563
chr4	21276314	21276414
chr3	593786	593886
chr20	8125140	8125243
chr2	5257396	5257496
chr4	5969201	5969301
chr7	494713	494813
chr10	20975386	20975486
chr7	21909102	21909202
chr6	14271924	14272024
chr4	1516870	1516970
chr10	35560555	35560655
chr20	12463332	12463432
chr17	30652600	30652703
chr3	43200357	43200457
chr23	33271337	33271437
chr19	37662185	37662285
chr1	11428422	11428522
chr21	43959617	43959717
chr6	45333498	45333598
chr22	19668639	19668739
chr17	23933664	23933764
chr20	23359354	23359454
chr7	18667477	18667577
chr19	30803707	30803807
chr20	47952931	47953031
chr18	20220268	20220368
chr7	68720648	68720748
chr2	33097857	33097957
chr15	28520399	28520499
chr24	15539831	15539931
chr14	38763757	38763857
chr7	49825912	49826012
chr7	22460621	22460721
chr2	50730908	50731008
chr18	34666908	34667008
chr9	16385642	16385742
chr8	19756139	19756239
chr14	17748231	17748331
chr16	7544087	7544187
chr8	17290862	17290963
chr15	3459710	3459810
chr7	54919105	54919221
chr24	33366236	33366336
chr16	7140403	7140503
chr15	42034086	42034186
chr1	9385450	9385550
chr10	5155453	5155553
chr12	18031761	18031889
chr11	38196371	38196471
chr15	7285366	7285466
chr4	18522743	18522843
chr5	52865710	52865810
chr21	38148280	38148380
chr24	29053191	29053291
chr9	27054809	27054909
chr19	230745	230845
chr21	43576314	43576414
chr11	2881388	2881488
chr17	39941310	39941410
chr19	34039443	34039543
chr8	9412279	9412397
chr19	46556475	46556575
chr23	36284364	36284464
chr1	24914094	24914194
chr10	32561582	32561682
chr3	5869397	5869535
chr1	39516447	39516638
chr13	3516526	3516626
chr5	5125377	5125477
chr7	63462213	63462313
chr20	20519828	20519928
chr11	25823636	25823736
chr9	34573591	34573691
chr11	9128272	9128372
chr12	17863584	17863684
chr7	28153403	28153503
chr24	9537569	9537669
chr4	72604142	72604242
chr21	620691	620791
chr2	30412690	30412790
chr2	38150030	38150130
chr15	20412552	20412652
chr21	20716944	20717044
chr2	30621989	30622089
chr9	23235663	23235763
chr4	25484962	25485062
chr18	16589829	16589929
chr23	10050993	10051093
chr9	21762417	21762517
chr18	23038606	23038706
chr2	19196033	19196174
chr19	32979602	32979702
chr2	25472291	25472391
chr17	21894498	21894598
chr16	29091597	29091736
chr18	19560415	19560515
chr19	27749122	27749222
chr3	60419039	60419139
chr6	12463050	12463150
chr23	2572408	2572508
chr5	36384507	36384607
chr3	26123231	26123331
chr20	29901935	29902035
chr18	22209136	22209236
chr10	22134703	22134803
chr20	53340839	53340939
chr12	37277855	37277955
chr17	33934624	33934724
chr24	6628390	6628490
chr24	7412526	7412626
chr11	32058031	32058131
chr21	36482250	36482350
chr1	52238105	52238205
chr18	2893031	2893131
chr19	9545759	9545859
chr13	10697042	10697142
chr20	5883396	5883496
chr8	46834721	46834821
chr12	1060469	1060569
chr5	43584717	43584817
chr17	25522375	25522475
chr24	30544906	30545006
chr9	133359	133459
chr22	36547846	36547946
chr21	9793828	9793928
chr6	38214312	38214412
chr20	36526862	36526962
chr22	17696322	17696422
chr15	21796261	21796361
chr3	28420340	28420440
chr13	27851609	27851709
chr1	40171752	40171852
chr19	37180365	37180465
chr15	27368384	27368484
chr3	36023460	36023560
chr21	44319039	44319139
chr3	189338	189438
chr15	30627357	30627513
chr9	14603091	14603191
chr13	49089295	49089428
chr24	12117079	12117179
chr14	21829067	21829167
chr19	17397262	17397362
chr20	34597899	34597999
chr5	17111847	17111969
chr24	25428215	25428315
chr2	12214009	12214109
chr7	13925642	13925742
chr18	35389761	35389861
chr15	31840714	31840814
chr18	24857140	24857240
chr1	47618572	47618672
chr5	52257127	52257227
chr10	10957641	10957741
chr1	22668180	22668280
chr17	18858044	18858144
chr9	23029862	23029962
chr24	27048070	27048170
chr6	48775701	48775801
chr12	9817522	9817622
chr7	69368419	69368521
chr23	17554224	17554326
chr19	29761758	29761873
chr21	30510930	30511030
chr19	14345257	14345357
chr9	28394338	28394438
chr17	45258964	45259064
chr25	794904	795004
chr20	13604993	13605093
chr5	48849872	48849972
chr19	11067667	11067767
chr20	20412270	20412370
chr5	52287976	52288109
chr9	19984304	19984404
chr1	56059367	56059467
chr13	41403301	41403401
chr1	21634620	21634720
chr16	39886417	39886517
chr14	20096825	20096925
chr7	35163261	35163361
chr15	38897794	38897894
chr23	27038947	27039047
chr16	7756047	7756147
chr1	40531168	40531268
chr24	39819036	39819136
chr7	48711967	48712067
chr13	43305211	43305311
chr5	25696508	25696608
chr5	4934817	4934917
chr24	9064313	9064413
chr8	16682769	16682869
chr6	18696908	18697008
chr19	6020058	6020158
chr5	28021231	28021331
chr14	35042156	35042256
chr19	35271577	35271677
chr18	50596511	50596611
chr16	44649284	44649384
chr16	15705096	15705196
chr22	26748018	26748118
chr24	38733688	38733788
chr22	28858429	28858529
chr2	3056845	3056945
chr24	21362734	21362834
chr13	40777820	40777920
chr1	31644302	31644402
chr18	24996507	24996607
chr11	30128366	30128466
chr23	4975553	4975653
chr19	627943	628043
chr4	19534505	19534605
chr18	37348516	37348616
chr23	21011066	21011166
chr5	19068134	19068234
chr18	32532870	32532970
chr1	3770446	3770546
chr24	39186496	39186596
chr2	10878144	10878244
chr10	37668949	37669049
chr19	16993261	16993361
chr16	29465430	29465531
chr3	35577312	35577412
chr13	16898201	16898301
chr23	578465	578565
chr17	41545050	41545150
chr20	40154	40254
chr17	864160	864260
chr8	34757766	34757866
chr17	17073580	17073680
chr14	24867282	24867382
chr9	21765360	21765460
chr9	11386397	11386497
chr18	22642182	22642282
chr4	4549030	4549130
chr21	38313436	38313536
chr1	52276041	52276141
chr7	24640617	24640717
chr1	18616	18752
chr11	39523022	39523122
chr17	42029041	42029141
chr17	16445293	16445393
chr15	7024394	7024494
chr7	63426554	63426654
chr16	27794734	27794834
chr13	22232458	22232558
chr24	15602520	15602620
chr10	37616712	37616812
chr4	14364650	14364750
chr13	46571273	46571373
chr12	20176723	20176823
chr25	12465468	12465568
chr3	32294654	32294754
chr16	273638	273738
chr11	33595226	33595343
chr8	32403338	32403438
chr11	17501968	17502068
chr19	9494744	9494844
chr1	12338652	12338752
chr19	12595479	12595579
chr20	4608923	4609023
chr10	37673766	37673866
chr20	12382868	12382968
chr20	38077177	38077277
chr9	40706558	40706658
chr21	21328304	21328404
chr25	11350542	11350642
chr6	2965381	2965481
chr8	38317808	38317908
chr12	41510748	41510848
chr6	46388503	46388603
chr5	40748329	40748429
chr15	19724956	19725056
chr13	28541874	28541995
chr11	25853116	25853216
chr1	174496	174596
chr14	41694231	41694331
chr7	28371502	28371602
chr1	37083399	37083499
chr6	12884385	12884485
chr20	28877465	28877565
chr8	19185551	19185651
chr25	34813332	34813432
chr15	3170113	3170213
chr13	29798199	29798299
chr13	11650630	11650730
chr23	35059916	35060016
chr19	9014718	9014818
chr6	11760807	11760907
chr5	29778677	29778777
chr22	37447033	37447133
chr19	43552507	43552607
chr8	8152928	8153028
chr21	28878988	28879088
chr5	58646873	58646973
chr15	15819048	15819148
chr20	44674647	44674747
chr3	17044911	17045011
chr17	28628516	28628616
chr25	14040061	14040161
chr13	4904895	4904995
chr6	49379125	49379225
chr5	52277456	52277556
chr20	13632552	13632652
chr8	50879534	50879634
chr12	5295110	5295210
chr15	9065744	9065844
chr20	34325279	34325397
chr15	18306753	18306853
chr21	30397533	30397633
chr19	1020227	1020327
chr25	17259956	17260056
chr19	16810217	16810317
chr2	8496116	8496216
chr14	32587405	32587505
chr4	28433134	28433234
chr5	6670600	6670700
chr22	413334	413434
chr18	39957798	39957898
chr19	3573843	3573943
chr11	28341337	28341437
chr11	44341602	44341702
chr10	36057095	36057195
chr13	19179674	19179774
chr24	5073883	5073983
chr20	14172155	14172255
chr18	32316377	32316477
chr16	51934421	51934521
chr15	9001953	9002060
chr14	26638696	26638796
chr4	15291268	15291368
chr8	18986136	18986236
chr8	20713281	20713391
chr18	21037181	21037281
chr13	45591739	45591839
chr24	2674710	2674810
chr1	19671992	19672123
chr9	13178208	13178308
chr7	33130504	33130604
chr8	7499592	7499692
chr13	9356077	9356177
chr16	33207189	33207289
chr23	34373903	34374013
chr19	38267435	38267535
chr3	58167314	58167414
chr1	46228935	46229035
chr2	40262267	40262367
chr8	40632256	40632356
chr5	16444222	16444322
chr5	19721576	19721676
chr8	34787166	34787266
chr16	34056773	34056873
chr23	39347271	39347371
chr18	475438	475576
chr16	28234424	28234524
chr9	52757231	52757331
chr21	10936444	10936544
chr25	29571324	29571424
chr5	62943141	62943241
chr17	11146188	11146288
chr10	21603345	21603445
chr12	34501405	34501505
chr21	24141580	24141712
chr6	735574	735674
chr4	9453190	9453290
chr8	16657144	16657244
chr14	38524464	38524564
chr11	25453273	25453373
chr25	24303633	24303733
chr18	17985911	17986011
chr13	11257699	11257799
chr20	39178147	39178247
chr6	34220245	34220345
chr14	47883245	47883345
chr7	45869959	45870059
chr7	37237447	37237547
chr15	27754952	27755052
chr2	46897046	46897146
chr3	22873486	22873586
chr13	30959145	30959245
chr11	31233886	31233986
chr1	47241010	47241110
chr4	10294100	10294200
chr13	35939502	35939602
chr7	35702765	35702865
chr23	4775293	4775393
chr21	14760240	14760340
chr15	33907861	33907961
chr4	889813	889913
chr6	5861238	5861338
chr23	34321520	34321620
chr15	29758953	29759053
chr21	43446238	43446338
chr14	1794018	1794118
chr1	2119118	2119218
chr12	27560004	27560104
chr13	31253052	31253152
chr14	5288859	5288959
chr18	45200556	45200656
chr5	11050709	11050872
chr15	36969751	36969851
chr3	55154486	55154586
chr6	30818402	30818502
chr22	30053522	30053622
chr2	25441666	25441766
chr9	11692365	11692465
chr24	40499917	40500017
chr7	30492718	30492818
chr21	27073273	27073373
chr8	18995602	18995702
chr9	43719547	43719647
chr25	36015843	36015943
chr22	29424874	29424974
chr20	4731377	4731477
chr4	20264098	20264198
chr2	14063634	14063734
chr1	7066360	7066460
chr11	31539784	31539884
chr4	15340121	15340221
chr1	36032772	36032872
chr1	21730139	21730239
chr6	24997568	24997668
chr5	36599218	36599318
chr13	15862309	15862409
chr9	20773980	20774080
chr19	27081038	27081138
chr1	1402452	1402552
chr21	44013485	44013585
chr7	34706263	34706363
chr22	29692877	29692977
chr21	21178451	21178551
chr3	36313580	36313680
chr3	51912540	51912640
chr1	29682368	29682468
chr23	36320214	36320314
chr7	27394607	27394707
chr21	15870898	15870998
chr15	8723523	8723648
chr21	16239039	16239166
chr25	179244	179344
chr17	33524338	33524438
chr4	62727042	62727142
chr4	47446882	47446982
chr25	16475186	16475286
chr25	36675201	36675301
chr5	16733690	16733790
chr7	53413778	53413878
chr10	35619184	35619284
chr14	46520117	46520217
chr17	2366324	2366424
chr18	4776597	4776697
chr18	8721980	8722080
chr13	41416257	41416357
chr9	5396453	5396553
chr4	7467851	7467951
chr22	35971786	35971886
chr10	26161049	26161149
chr15	14509678	14509778
chr22	26877493	26877593
chr5	2810305	2810405
chr18	25311138	25311238
chr18	18020627	18020727
chr13	29137544	29137644
chr12	4394482	4394582
chr8	24867119	24867220
chr16	22930893	22930993
chr12	7590158	7590258
chr13	26070077	26070177
chr6	40587898	40587998
chr21	36774654	36774754
chr6	44206365	44206465
chr10	24994419	24994519
chr13	49887825	49887963
chr4	47437824	47437924
chr5	7985860	7985960
chr4	18595322	18595422
chr15	22890407	22890507
chr18	44496021	44496121
chr13	35335597	35335697
chr11	20979946	20980046
chr23	19914608	19914708
chr6	53244625	53244725
chr10	9428067	9428167
chr24	8854290	8854390
chr1	20626085	20626185
chr1	42685010	42685110
chr5	42238998	42239098
chr19	15168940	15169104
chr18	23068398	23068498
chr25	15404952	15405052
chr12	585018	585118
chr20	21660832	21660932
chr19	26096200	26096312
chr6	13187147	13187247
chr2	54884934	54885034
chr21	22479298	22479398
chr3	57107525	57107625
chr7	32213932	32214032
chr19	35405431	35405531
chr18	19157313	19157413
chr11	39664227	39664327
chr5	41962195	41962295
chr15	31504756	31504856
chr4	8630898	8630998
chr8	49044050	49044150
chr13	3660278	3660432
chr13	5574392	5574492
chr5	44582665	44582765
chr7	53823107	53823207
chr11	41508556	41508656
chr9	19587517	19587617
chr4	75261139	75261239
chr9	3529432	3529532
chr4	16571183	16571283
chr7	9150258	9150358
chr11	1400697	1400797
chr16	11063747	11063847
chr2	16378335	16378435
chr4	8353432	8353532
chr25	23525842	23525957
chr6	39488956	39489056
chr11	8392012	8392112
chr18	49399484	49399584
chr3	46268087	46268187
chr23	29639462	29639562
chr2	30055204	30055304
chr15	13166754	13166854
chr8	26046230	26046330
chr8	39767924	39768024
chr24	23823287	23823387
chr15	1445522	1445622
chr11	18384743	18384843
chr1	8539282	8539382
chr12	34936266	34936366
chr3	22162601	22162701
chr8	41110257	41110357
chr9	35344743	35344843
chr14	35500830	35500930
chr22	33142913	33143013
chr1	13724370	13724470
chr4	33134856	33134956
chr9	13471029	13471129
chr6	40479133	40479233
chr25	34421506	34421606
chr20	34135979	34136079
chr14	196695	196795
chr15	23394240	23394340
chr1	7523224	7523324
chr1	56458545	56458645
chr6	15901235	15901335
chr1	6701223	6701323
chr2	13902918	13903018
chr13	30523434	30523534
chr4	11015186	11015286
chr25	18585302	18585402
chr12	44330945	44331045
chr24	13987551	13987651
chr6	136457	136557
chr10	602568	602668
chr21	20704126	20704233
chr6	51306034	51306134
chr5	61414711	61414811
chr14	8890511	8890611
chr15	3956834	3956934
chr16	7443340	7443449
chr14	35673278	35673378
chr16	24261526	24261695
chr12	42419419	42419519
chr1	44532363	44532463
chr1	19502135	19502235
chr25	7053621	7053721
chr7	42132147	42132247
chr6	8806284	8806384
chr6	23396519	23396619
chr7	28157070	28157170
chr3	59051583	59051751
chr4	62220855	62220955
chr8	42624209	42624309
chr21	20447048	20447148
chr3	45223176	45223276
chr4	55380016	55380116
chr8	45381491	45381591
chr3	17883527	17883627
chr8	11311658	11311758
chr14	31138637	31138737
chr1	26795332	26795432
chr3	28616882	28616982
chr10	11197576	11197676
chr21	21490815	21490915
chr24	21853622	21853722
chr8	52152366	52152466
chr17	45828883	45828983
chr19	32967973	32968073
chr15	45265661	45265761
chr15	20925344	20925444
chr21	17319920	17320071
chr3	51962796	51962896
chr12	42443045	42443145
chr23	12284309	12284409
chr4	10812233	10812333
chr25	17874906	17875006
chr23	18031536	18031636
chr6	29688802	29688902
chr6	48768329	48768429
chr1	33233613	33233713
chr12	8640301	8640401
chr23	39467376	39467476
chr6	51050759	51050859
chr14	27176994	27177094
chr2	10771785	10771885
chr2	42128703	42128803
chr5	70215146	70215246
chr21	37626900	37627000
chr14	14795634	14795734
chr5	15061327	15061427
chr11	26261069	26261169
chr4	226490	226590
chr7	68327727	68327827
chr20	34625277	34625377
chr13	10195533	10195633
chr18	28800316	28800416
chr16	15666634	15666734
chr17	5382556	5382656
chr3	20533903	20534003
chr13	5962218	5962318
chr3	61693335	61693435
chr13	42710049	42710149
chr5	64612744	64612844
chr11	21737477	21737577
chr2	43250235	43250335
chr23	39018575	39018675
chr20	24957791	24957891
chr17	12493498	12493598
chr25	27165598	27165698
chr12	22230793	22230893
chr24	7419446	7419551
chr13	1130018	1130118
chr8	50330581	50330681
chr25	22017276	22017376
chr14	52095969	52096069
chr1	21698021	21698121
chr5	10795968	10796068
chr17	16511741	16511841
chr5	1196280	1196380
chr19	21622898	21622998
chr3	7689494	7689594
chr1	46194187	46194287
chr8	43606212	43606312
chr9	13095030	13095130
chr24	4273722	4273822
chr3	12969418	12969518
chr16	49199460	49199560
chr21	27122901	27123001
chr22	12938095	12938195
chr8	43169662	43169762
chr12	48764602	48764770
chr6	52682595	52682695
chr14	36345001	36345101
chr4	8728479	8728579
chr17	50702051	50702151
chr13	9719540	9719640
chr17	50642663	50642763
chr23	25947974	25948074
chr7	68548502	68548696
chr12	21298809	21298909
chr13	26844030	26844130
chr11	11625073	11625173
chr3	23486129	23486229
chr21	19825961	19826061
chr11	14810222	14810322
chr19	42984003	42984103
chr21	36883641	36883741
chr17	44698617	44698717
chr12	13025111	13025211
chr3	26981853	26981953
chr24	22433665	22433765
chr1	50969066	50969166
chr14	7084119	7084219
chr19	39697142	39697242
chr3	31822593	31822693
chr14	36954403	36954503
chr12	26632521	26632621
chr1	35555771	35555895
chr22	31891055	31891155
chr24	2427963	2428063
chr4	1403550	1403650
chr15	19818653	19818753
chr16	50371778	50371878
chr12	17946869	17946969
chr6	27472995	27473149
chr9	16529277	16529377
chr9	28389306	28389406
chr25	15326762	15326867
chr4	15044358	15044458
chr9	3754887	3755005
chr18	37015164	37015264
chr6	4590391	4590491
chr11	44690310	44690410
chr3	1505216	1505316
chr22	37374347	37374447
chr7	67054092	67054192
chr1	31880399	31880499
chr13	38807621	38807721
chr19	33199521	33199621
chr23	23234138	23234238
chr20	7128581	7128681
chr24	23166699	23166799
chr5	32531832	32531954
chr21	31143862	31143962
chr8	23827899	23827999
chr6	25299919	25300019
chr20	54573576	54573742
chr5	20665860	20665960
chr5	36055777	36055883
chr15	24753948	24754048
chr8	22638086	22638186
chr24	21414938	21415038
chr25	18605318	18605418
chr20	46348439	46348539
chr12	29233225	29233325
chr6	28999406	28999506
chr3	62465365	62465470
chr13	30357429	30357529
chr6	36154670	36154770
chr15	25362948	25363048
chr9	53266633	53266733
chr7	30237736	30237836
chr18	3511600	3511700
chr9	2133756	2133856
chr17	34507791	34507891
chr6	52779829	52779929
chr19	39433018	39433118
chr8	31325418	31325521
chr9	5504395	5504495
chr17	24161751	24161851
chr3	45824818	45824918
chr15	40220823	40220923
chr5	31113220	31113320
chr5	57521455	57521555
chr5	40773805	40773905
chr2	1677044	1677144
chr23	9768536	9768636
chr17	34197242	34197342
chr5	62025596	62025696
chr15	40518081	40518181
chr25	33616327	33616427
chr10	1370180	1370280
chr1	30166780	30166880
chr24	40312656	40312756
chr7	55069479	55069579
chr17	28846056	28846156
chr23	19890433	19890533
chr7	32722169	32722269
chr6	14370379	14370479
chr24	8854531	8854631
chr20	33195686	33195786
chr3	34493236	34493336
chr14	34044107	34044207
chr3	62513721	62513821
chr20	20342149	20342287
chr18	11182725	11182825
chr1	46935365	46935465
chr3	1038013	1038113
chr22	11190860	11190960
chr21	20646906	20647006
chr17	37690826	37690926
chr3	5667368	5667468
chr21	17476055	17476155
chr1	32018997	32019097
chr9	20326278	20326378
chr13	13555156	13555256
chr3	36115284	36115435
chr6	39521204	39521304
chr13	773882	773982
chr22	21626814	21626914
chr9	14455245	14455345
chr24	38292580	38292680
chr23	5514721	5514821
chr6	3385672	3385772
chr15	19207399	19207499
chr9	14602989	14603089
chr8	54235219	54235319
chr5	19575122	19575233
chr23	441294	441394
chr24	16262932	16263032
chr22	20842460	20842560
chr8	49041156	49041256
chr7	37415870	37415970
chr4	12810364	12810464
chr9	38936120	38936220
chr14	47604348	47604448
chr1	51945120	51945220
chr3	24722039	24722139
chr9	43290222	43290322
chr12	35454271	35454371
chr15	17220034	17220134
chr15	11793076	11793176
chr21	22158775	22158881
chr23	26449024	26449124
chr1	23398456	23398556
chr5	48150668	48150768
chr17	17888316	17888416
chr13	30382017	30382117
chr14	45904687	45904787
chr8	39520951	39521051
chr7	29024362	29024462
chr5	27554263	27554363
chr2	10563888	10563996
chr19	25391839	25391939
chr6	52484267	52484367
chr11	35509275	35509375
chr4	4860272	4860372
chr10	9922815	9922915
chr2	17607774	17607874
chr19	42018302	42018402
chr21	9808780	9808880
chr6	1865362	1865490
chr23	22697433	22697533
chr7	11605231	11605331
chr2	52475989	52476089
chr11	27056894	27056994
chr11	4266592	4266692
chr2	6315461	6315626
chr19	34127027	34127127
chr12	42444735	42444835
chr17	25460769	25460869
chr24	19958667	19958767
chr21	39272865	39272965
chr22	546587	546687
chr19	26134108	26134208
chr6	40573143	40573243
chr14	31129483	31129583
chr13	42417189	42417289
chr19	25379160	25379260
chr20	24952884	24952984
chr16	54570518	54570618
chr19	46737555	46737655
chr5	48932772	48932872
chr9	42273219	42273319
chr20	31870728	31870828
chr16	30006399	30006499
chr6	30538821	30538978
chr6	37127032	37127132
chr11	45219177	45219277
chr12	45745725	45745825
chr14	36785159	36785259
chr20	5556203	5556303
chr23	44361434	44361534
chr8	13185066	13185166
chr7	16875893	16875993
chr21	29149840	29149940
chr24	13819859	13819959
chr17	29037816	29037916
chr24	4745058	4745158
chr7	39363948	39364048
chr15	24697635	24697735
chr11	23404093	23404193
chr17	8037125	8037225
chr6	16248441	16248541
chr23	21458981	21459081
chr1	17624237	17624337
chr2	20669638	20669738
chr3	40151229	40151329
chr8	10138009	10138109
chr19	38299919	38300019
chr8	16004681	16004781
chr1	42778515	42778615
chr20	35803421	35803521
chr23	45579983	45580083
chr20	18329681	18329781
chr15	3941866	3941966
chr20	33675462	33675562
chr21	31307570	31307670
chr13	17524603	17524703
chr15	4494980	4495080
chr6	44032535	44032635
chr22	20393710	20393810
chr22	1614390	1614490
chr21	42110191	42110291
chr17	50728982	50729082
chr19	33925990	33926090
chr2	9087145	9087245
chr14	16920834	16920934
chr17	29099458	29099558
chr25	19966538	19966638
chr20	29831873	29831973
chr25	37479062	37479162
chr2	10195302	10195402
chr22	21380570	21380670
chr20	48476751	48476851
chr22	20515042	20515142
chr4	18686743	18686843
chr11	10878374	10878474
chr22	12057858	12057958
chr21	16222928	16223028
chr15	11810900	11811000
chr7	73818436	73818536
chr25	14880224	14880324
chr19	3581581	3581681
chr7	26846734	26846834
chr8	18949117	18949217
chr3	45401536	45401636
chr18	30246595	30246695
chr21	2825720	2825820
chr5	30044239	30044339
chr3	30369229	30369329
chr2	3485223	3485323
chr6	5374530	5374630
chr13	10166825	10166925
chr19	11987651	11987751
chr9	53142655	53142755
chr4	15574279	15574379
chr6	48129680	48129780
chr7	26711933	26712033
chr16	45311026	45311126
chr14	132266	132366
chr13	24618950	24619146
chr15	4520816	4520941
chr2	16376566	16376738
chr23	10714668	10714768
chr21	43747365	43747465
chr16	12848998	12849098
chr8	26063801	26063933
chr8	39998612	39998712
chr5	40642953	40643053
chr1	41493557	41493657
chr5	72306614	72306714
chr13	35206771	35206871
chr6	4236999	4237099
chr20	36671485	36671585
chr10	27415494	27415594
chr13	13963455	13963555
chr24	23923886	23923986
chr5	68557721	68557821
chr3	35460366	35460466
chr1	26133786	26133886
chr4	15272431	15272531
chr3	26721021	26721121
chr9	13918138	13918238
chr17	15433422	15433522
chr5	42221192	42221292
chr12	29756140	29756240
chr7	33828526	33828626
chr16	53109494	53109594
chr24	2553813	2553913
chr8	9038775	9038875
chr16	19265622	19265722
chr14	37737587	37737687
chr6	40703569	40703699
chr13	29797574	29797674
chr5	16309672	16309772
chr10	42631510	42631610
chr4	9079452	9079552
chr2	33686909	33687009
chr9	29882907	29883007
chr3	41824203	41824338
chr23	17676408	17676508
chr5	12871753	12871853
chr7	11459036	11459136
chr16	3425915	3426015
chr4	4741989	4742089
chr20	18740801	18740901
chr9	2609737	2609847
chr1	3245340	3245440
chr18	16030194	16030294
chr11	29916970	29917070
chr24	10883988	10884088
chr19	24872316	24872428
chr11	10456365	10456465
chr15	32821597	32821697
chr2	45382605	45382705
chr24	38883857	38883957
chr24	5677870	5677970
chr19	13076774	13076879
chr6	13096208	13096308
chr9	47321476	47321577
chr18	36979773	36979973
chr8	19077419	19077519
chr1	46901031	46901131
chr11	10110168	10110268
chr12	4990544	4990680
chr15	3562317	3562417
chr4	27707557	27707657
chr16	1535599	1535699
chr14	5916917	5917017
chr2	5793882	5793982
chr5	42170128	42170228
chr19	22067155	22067255
chr23	3240467	3240567
chr17	48562774	48562874
chr8	31336770	31336870
chr9	37236473	37236573
chr5	43404738	43404838
chr8	28065942	28066042
chr11	42197461	42197561
chr19	22252504	22252604
chr9	12709098	12709198
chr7	18824858	18824958
chr20	24262444	24262544
chr18	32138924	32139024
chr9	23175671	23175771
chr19	3389203	3389303
chr9	18793783	18793883
chr21	11415728	11415828
chr14	46616326	46616426
chr21	25107441	25107541
chr20	32127761	32127910
chr13	29793573	29793673
chr13	4664587	4664687
chr1	1943685	1943785
chr5	7102475	7102575
chr2	52241773	52241873
chr3	30279395	30279495
chr17	51235971	51236071
chr20	23783347	23783523
chr16	38586896	38587011
chr9	45793993	45794093
chr15	29653598	29653698
chr12	48204953	48205053
chr19	9529482	9529582
chr1	46105370	46105470
chr3	5957879	5957979
chr19	7353502	7353602
chr21	17526294	17526394
chr9	25796221	25796336
chr22	16586297	16586397
chr20	17456816	17456916
chr24	5433046	5433146
chr24	9253703	9253807
chr3	5657991	5658091
chr12	41446245	41446345
chr6	50537042	50537142
chr11	5806827	5806927
chr23	24777047	24777147
chr9	40874094	40874194
chr12	463861	463961
chr10	12691949	12692049
chr4	3050902	3051002
chr2	3670753	3670890
chr15	37133944	37134044
chr22	5106900	5107000
chr7	21648148	21648268
chr1	7645031	7645131
chr4	74929234	74929334
chr24	37776653	37776753
chr4	28305207	28305307
chr14	16082057	16082157
chr12	48271522	48271622
chr18	16188108	16188208
chr20	52415557	52415657
chr23	39102197	39102297
chr12	34810430	34810530
chr5	42234907	42235007
chr5	60527148	60527248
chr13	10173208	10173308
chr23	21468200	21468300
chr18	460690	460794
chr15	19045673	19045773
chr13	11679327	11679427
chr25	28495378	28495478
chr9	16355344	16355456
chr24	5467046	5467146
chr7	34725329	34725429
chr25	12419775	12419875
chr8	17620957	17621057
chr15	16618546	16618646
chr5	6666947	6667047
chr20	15015242	15015387
chr18	21004585	21004685
chr14	40319169	40319269
chr6	9381624	9381724
chr14	46021463	46021563
chr5	36486825	36486925
chr19	26369420	26369520
chr6	20740517	20740617
chr20	47476955	47477055
chr16	36418467	36418567
chr3	30565745	30565845
chr8	11777997	11778097
chr5	56187856	56187956
chr3	48329438	48329538
chr18	37026460	37026560
chr12	24981716	24981816
chr5	56801083	56801183
chr25	1031808	1031908
chr14	25545989	25546089
chr16	5184387	5184487
chr6	58128467	58128567
chr24	2861610	2861710
chr12	11114495	11114595
chr2	3364724	3364824
chr23	23389022	23389122
chr18	19901234	19901334
chr7	65758333	65758433
chr9	37657352	37657452
chr9	26508390	26508526
chr21	35247655	35247755
chr13	47414239	47414339
chr5	52219930	52220030
chr17	41143102	41143202
chr1	40036381	40036481
chr12	38636775	38636875
chr1	13637289	13637389
chr22	17720998	17721098
chr6	42667098	42667198
chr4	4556062	4556162
chr5	60886235	60886335
chr11	43056374	43056481
chr15	16226679	16226779
chr22	11422999	11423099
chr10	38315908	38316008
chr24	41690456	41690556
chr24	11365843	11365943
chr7	9853681	9853781
chr19	28349066	28349166
chr19	21377716	21377816
chr24	35833474	35833574
chr1	17670460	17670560
chr8	52225207	52225307
chr17	10005306	10005406
chr25	14903223	14903323
chr3	42770564	42770664
chr25	12319986	12320086
chr16	31513735	31513835
chr7	29133580	29133680
chr2	4822581	4822681
chr2	18289878	18289998
chr22	18838625	18838725
chr7	29994122	29994222
chr2	1338886	1338986
chr12	4217581	4217681
chr10	24504343	24504443
chr23	17601666	17601766
chr17	10521316	10521416
chr5	12701322	12701422
chr17	30464401	30464501
chr8	7699720	7699820
chr22	17688828	17688928
chr7	39149891	39149991
chr10	34843113	34843213
chr10	28200265	28200365
chr15	16257185	16257285
chr17	23878660	23878760
chr11	42255928	42256122
chr17	24874459	24874559
chr2	23078330	23078430
chr21	18576543	18576643
chr5	6430402	6430502
chr8	17859939	17860039
chr22	4707591	4707691
chr10	22149145	22149285
chr14	41502314	41502414
chr12	28716152	28716252
chr12	31025729	31025829
chr4	11511667	11511767
chr8	35064481	35064581
chr11	1968562	1968666
chr12	7684499	7684599
chr19	34212681	34212781
chr9	6425569	6425669
chr5	35087972	35088072
chr2	23268761	23268861
chr5	64683710	64683810
chr15	28858432	28858532
chr12	37413610	37413710
chr7	49554445	49554545
chr9	4609790	4609890
chr9	12559006	12559106
chr13	26020694	26020794
chr17	8651026	8651126
chr11	4259827	4259927
chr3	14301292	14301392
chr19	30317404	30317504
chr7	29863897	29863997
chr16	43788743	43788843
chr1	54371638	54371738
chr25	24989985	24990085
chr19	33689215	33689315
chr1	2422089	2422189
chr12	46375602	46375702
chr25	24264229	24264329
chr5	62433097	62433197
chr3	16470227	16470327
chr7	68719259	68719359
chr2	43562202	43562302
chr5	16182731	16182831
chr22	17678072	17678172
chr19	15814684	15814784
chr15	40714143	40714243
chr11	35891402	35891502
chr11	3151802	3151902
chr5	63121739	63121839
chr14	28104746	28104846
chr14	45758157	45758257
chr10	29549238	29549338
chr4	50641380	50641480
chr21	38668439	38668539
chr24	4659706	4659806
chr15	37110705	37110833
chr5	32778565	32778665
chr3	51979108	51979208
chr4	9780982	9781085
chr15	27505804	27505904
chr18	3334046	3334146
chr17	39951869	39951969
chr24	19346467	19346567
chr17	5731977	5732077
chr4	21402591	21402707
chr1	46162825	46162925
chr5	6567575	6567675
chr19	104560	104660
chr7	12012797	12012897
chr10	5867257	5867357
chr2	43393342	43393470
chr4	1440277	1440377
chr17	27327209	27327309
chr5	9749224	9749324
chr24	1058441	1058541
chr13	6083496	6083685
chr5	36865488	36865588
chr7	23964982	23965082
chr4	15347523	15347623
chr14	5590605	5590705
chr16	439696	439796
chr4	2469819	2469919
chr8	43772014	43772114
chr19	38419750	38419850
chr22	27770417	27770517
chr7	26237421	26237521
chr9	37887293	37887393
chr12	6190757	6190857
chr3	52558280	52558406
chr8	48480369	48480469
chr22	10844781	10844881
chr15	27044556	27044656
chr14	37605227	37605327
chr23	25417496	25417622
chr3	56896567	56896667
chr24	32166043	32166143
chr9	23033561	23033661
chr7	73761431	73761531
chr12	23432949	23433049
chr6	21973816	21973916
chr9	9119243	9119343
chr16	45456280	45456380
chr1	35403206	35403306
chr7	51738678	51738778
chr4	16361862	16361962
chr8	48116142	48116307
chr17	35155450	35155550
chr5	9383307	9383407
chr8	19031706	19031806
chr8	24895627	24895727
chr2	5015211	5015311
chr3	57990321	57990421
chr7	46764232	46764332
chr6	59590431	59590531
chr8	8031641	8031741
chr20	28125649	28125749
chr18	47067440	47067540
chr5	34955362	34955462
chr12	35628971	35629071
chr18	15987399	15987499
chr8	7320310	7320410
chr15	21501308	21501408
chr24	28483052	28483152
chr13	31812193	31812293
chr19	5147054	5147154
chr17	49113743	49113843
chr5	39942470	39942570
chr21	17171980	17172080
chr18	83539	83639
chr13	25908012	25908112
chr5	20281189	20281289
chr22	37981973	37982073
chr1	58986598	58986698
chr25	12389492	12389592
chr9	30663998	30664119
chr17	16391760	16391860
chr22	18274859	18274959
chr6	25026067	25026167
chr2	16325916	16326043
chr22	32774607	32774707
chr3	32092488	32092588
chr22	38244758	38244858
chr1	19798080	19798180
chr6	33647540	33647640
chr5	49510493	49510593
chr7	24087496	24087596
chr8	38365280	38365380
chr5	13935	14035
chr12	43455088	43455188
chr18	14735405	14735505
chr10	5316805	5316905
chr18	34888237	34888337
chr7	50917145	50917245
chr7	73294244	73294344
chr5	27404573	27404682
chr21	23343964	23344064
chr14	12443998	12444098
chr1	13365280	13365380
chr25	11361241	11361341
chr12	31856056	31856156
chr5	5246536	5246636
chr17	29276560	29276660
chr25	27684146	27684246
chr15	15508263	15508363
chr19	3385818	3385918
chr25	26214708	26214808
chr3	12977951	12978051
chr19	24774688	24774788
chr23	37255763	37255863
chr24	6726644	6726744
chr20	33933467	33933567
chr18	25897810	25897910
chr2	8121605	8121737
chr2	32803614	32803714
chr16	14106086	14106186
chr21	34632898	34632998
chr6	52404968	52405068
chr15	14985131	14985231
chr23	36616845	36616945
chr23	9689970	9690114
chr10	19310456	19310556
chr25	16535072	16535172
chr17	47734982	47735082
chr16	34111928	34112028
chr3	44374548	44374648
chr1	54718667	54718767
chr22	13200497	13200597
chr20	54077031	54077131
chr21	17484601	17484701
chr10	9089650	9089750
chr7	64601726	64601826
chr9	23136962	23137062
chr15	25620131	25620231
chr12	33541548	33541648
chr22	12125160	12125260
chr14	9421199	9421299
chr14	32660756	32660856
chr3	61873975	61874075
chr4	16998861	16998961
chr6	28932698	28932798
chr20	54662469	54662569
chr13	31164359	31164459
chr15	18569870	18569970
chr23	29462791	29462914
chr11	19358021	19358121
chr16	41912645	41912745
chr20	37590440	37590540
chr2	46271081	46271181
chr6	27735999	27736099
chr10	24850211	24850311
chr10	16517494	16517594
chr22	32411240	32411340
chr4	12837041	12837141
chr2	17368013	17368113
chr22	29855577	29855677
chr7	4306184	4306284
chr11	18977324	18977424
chr24	19736785	19736885
chr19	2453734	2453834
chr3	1478580	1478680
chr7	18896220	18896320
chr14	40322743	40322843
chr11	14685832	14685932
chr15	17991294	17991394
chr1	36148377	36148477
chr14	46278710	46278810
chr3	25009785	25009898
chr2	35488606	35488706
chr10	19446172	19446272
chr7	55790394	55790494
chr16	24081671	24081771
chr5	16395429	16395529
chr13	23165397	23165497
chr14	30643139	30643239
chr7	46143771	46143871
chr14	193363	193463
chr23	34440010	34440110
chr5	29972209	29972309
chr16	23531584	23531684
chr17	35883795	35883895
chr15	19498427	19498547
chr9	18759603	18759703
chr13	46155585	46155685
chr5	35451360	35451460
chr11	20031444	20031544
chr14	24337534	24337634
chr7	42340586	42340686
chr18	17787027	17787127
chr12	31910310	31910410
chr22	19455123	19455223
chr10	20945848	20946010
chr10	28255724	28255862
chr15	31505250	31505350
chr23	982032	982132
chr15	20016699	20016799
chr21	10326722	10326822
chr11	31771107	31771207
chr11	14295435	14295535
chr2	21808725	21808825
chr25	16123494	16123606
chr25	34488019	34488119
chr8	22725547	22725647
chr14	1894737	1894841
chr9	28885133	28885233
chr7	65320066	65320166
chr13	5623870	5623970
chr15	20875292	20875392
chr22	21335735	21335835
chr20	20509548	20509648
chr12	45876431	45876531
chr23	6225977	6226077
chr3	35450419	35450519
chr23	13701443	13701543
chr23	6495646	6495746
chr22	27630255	27630355
chr9	49662927	49663027
chr23	5458945	5459045
chr19	7601590	7601690
chr15	40688899	40688999
chr18	5130727	5130827
chr6	36671394	36671516
chr7	7218547	7218647
chr20	25436181	25436281
chr25	31500432	31500532
chr1	41197445	41197545
chr12	28023565	28023687
chr16	2618333	2618433
chr8	43744188	43744288
chr8	31230536	31230636
chr24	25076380	25076480
chr15	41590663	41590763
chr6	35459017	35459117
chr6	28122089	28122189
chr1	24965421	24965537
chr3	8348175	8348275
chr11	2234623	2234723
chr5	63402920	63403020
chr8	25115406	25115506
chr21	11739089	11739189
chr9	29489890	29489990
chr19	33532488	33532588
chr8	15230135	15230235
chr14	23784491	23784606
chr25	28308448	28308548
chr16	9033666	9033766
chr18	7855051	7855151
chr4	15069830	15069930
chr21	24570295	24570395
chr10	9001321	9001456
chr2	24013090	24013190
chr18	40286949	40287049
chr4	11678776	11678876
chr14	16745037	16745137
chr13	44939702	44939802
chr17	14638824	14638940
chr5	52078353	52078453
chr9	27699852	27699952
chr2	25165960	25166060
chr25	22926501	22926601
chr9	37303164	37303264
chr19	29092336	29092436
chr3	58712369	58712469
chr24	10626048	10626148
chr3	16833972	16834072
chr7	4863536	4863636
chr4	16208891	16208991
chr4	73169265	73169365
chr2	14484276	14484376
chr20	15431061	15431161
chr6	36407483	36407583
chr10	40214490	40214590
chr6	32902609	32902709
chr12	35841632	35841732
chr15	9255989	9256093
chr6	26972678	26972778
chr21	17258439	17258539
chr11	25313594	25313694
chr8	48155283	48155383
chr6	29570487	29570587
chr21	3321903	3322003
chr11	2478369	2478469
chr2	51045835	51045935
chr19	41857358	41857458
chr19	29663731	29663831
chr23	28996516	28996616
chr5	15064249	15064349
chr8	19022449	19022549
chr19	12322429	12322529
chr20	44059229	44059329
chr23	20800284	20800384
chr7	32479176	32479276
chr3	31874768	31874868
chr20	44201743	44201843
chr8	35763798	35763898
chr14	8066292	8066392
chr12	7936812	7936912
chr20	29051105	29051205
chr18	3789684	3789784
chr22	21845357	21845457
chr23	29025794	29025896
chr9	6476565	6476665
chr6	22988793	22988893
chr11	32815261	32815361
chr23	24209696	24209796
chr19	34831746	34831846
chr12	35839469	35839569
chr7	53572392	53572492
chr15	21339101	21339226
chr13	35049531	35049631
chr18	31919644	31919744
chr19	22276556	22276656
chr16	7538432	7538532
chr2	30379661	30379761
chr13	5346308	5346408
chr6	50660536	50660636
chr10	20817455	20817555
chr1	58922105	58922205
chr24	20976368	20976468
chr9	10527595	10527695
chr8	15568444	15568544
chr14	8074484	8074584
chr7	32333504	32333604
chr8	18461085	18461185
chr19	14574000	14574100
chr13	33148712	33148835
chr18	50583351	50583451
chr5	25406391	25406491
chr10	35118064	35118164
chr5	71460350	71460450
chr5	7983532	7983632
chr19	30783776	30783876
chr14	47378960	47379060
chr14	3435182	3435282
chr1	25171436	25171536
chr13	22189792	22189892
chr24	35628621	35628721
chr16	45996661	45996761
chr22	30881533	30881633
chr11	1078391	1078491
chr18	33047147	33047247
chr2	23248234	23248334
chr6	4540609	4540709
chr23	31517050	31517150
chr2	46288606	46288706
chr5	68284399	68284499
chr5	40299350	40299450
chr16	38803471	38803571
chr10	10877816	10877916
[truncated: 11,529 more rows]

## Sheet: sc_RRE
chr	start	end
chr7	49664403	49664528
chr5	26204550	26204663
chr14	40778611	40778734
chr16	34540943	34541121
chr8	25006439	25006563
chr11	6465248	6465379
chr2	32451282	32451398
chr5	44422863	44422974
chr22	10823463	10823568
chr18	9332817	9332935
chr15	20467467	20467573
chr6	9703683	9703829
chr18	20812388	20812535
chr5	32372668	32372780
chr24	24251071	24251267
chr19	29340633	29340740
chr21	11778419	11778537
chr2	41856206	41856317
chr18	11800973	11801116
chr22	37074659	37074781
chr19	22568178	22568375
chr7	22879359	22879543
chr17	26537603	26537759
chr24	31665764	31665865
chr1	33233586	33233711
chr2	48369360	48369534
chr12	25615428	25615536
chr22	21897638	21897753
chr19	31897207	31897317
chr7	19146023	19146164
chr7	30492692	30492801
chr23	29462814	29462918
chr13	32673838	32673939
chr3	61859125	61859280
chr25	752129	752293
chr18	19719783	19719916
chr14	954467	954611
chr9	33885704	33885825
chr20	20451479	20451638
chr16	11030349	11030475
chr8	31312936	31313076
chr10	9570461	9570611
chr19	19989054	19989174
chr22	23985375	23985536
chr10	33879813	33879934
chr22	37349485	37349623
chr10	1756401	1756510
chr20	20834192	20834300
chr6	29222203	29222408
chr10	33068638	33068753
chr6	49143075	49143210
chr21	37733424	37733533
chr19	47340101	47340214
chr12	25991382	25991499
chr8	19576716	19576836
chr24	18876265	18876421
chr8	38368628	38368735
chr6	12798601	12798740
chr5	54773385	54773528
chr3	36057638	36057817
chr23	35708996	35709112
chr8	19578959	19579108
chr1	40455206	40455313
chr14	24427030	24427183
chr3	12585648	12585800
chr17	31745196	31745382
chr2	55538348	55538461
chr9	23330676	23330818
chr20	30725693	30725945
chr11	37747647	37747755
chr10	42645028	42645156
chr16	48457304	48457445
chr3	37025635	37025777
chr18	14740262	14740417
chr7	68453164	68453336
chr22	33180212	33180326
chr10	20643685	20643798
chr12	48330394	48330536
chr7	34127161	34127297
chr23	5081547	5081655
chr4	18686730	18686843
chr15	32477417	32477558
chr18	5383027	5383170
chr23	27816777	27816912
chr9	47719810	47719944
chr22	336785	336937
chr16	49415529	49415643
chr7	30217008	30217121
chr12	37298447	37298595
chr3	48329438	48329546
chr9	48219355	48219493
chr16	10777540	10777661
chr13	18932423	18932595
chr14	16938131	16938265
chr23	45820789	45820894
chr6	37607701	37607819
chr13	30487671	30487791
chr9	14556926	14557034
chr25	11223490	11223657
chr16	53278515	53278665
chr11	9284358	9284465
chr11	27537569	27537692
chr18	22599531	22599647
chr1	46598696	46598808
chr22	24035474	24035598
chr11	40639303	40639461
chr15	40088832	40088958
chr22	31520360	31520497
chr9	18955890	18955994
chr12	20129054	20129161
chr22	32774575	32774707
chr10	33094902	33095018
chr10	19056035	19056154
chr4	11348242	11348402
chr17	28751900	28752000
chr22	5274865	5275002
chr1	40369322	40369451
chr3	1478580	1478684
chr16	53920298	53920402
chr23	32461581	32461689
chr1	12765190	12765301
chr10	24361560	24361689
chr18	45526931	45527043
chr21	16241929	16242048
chr19	42850382	42850486
chr2	22430241	22430379
chr15	31176973	31177075
chr18	5111286	5111404
chr12	7936772	7936912
chr4	178467	178594
chr23	45461935	45462094
chr12	27535749	27535895
chr2	2833157	2833266
chr7	39679758	39679952
chr21	42867416	42867545
chr13	30617160	30617292
chr9	46732832	46732935
chr2	32038237	32038376
chr20	25730939	25731073
chr20	15405679	15405874
chr10	282485	282621
chr22	696923	697084
chr22	16675957	16676074
chr19	41313841	41313960
chr6	54602583	54602733
chr19	32136948	32137135
chr2	37331544	37331708
chr15	14590092	14590207
chr11	6522921	6523022
chr4	16271287	16271402
chr17	24182320	24182434
chr15	8373010	8373133
chr15	65695	65842
chr2	41828844	41828973
chr7	32160883	32160983
chr24	21293087	21293266
chr13	49533374	49533475
chr12	48582400	48582509
chr16	38285596	38285715
chr2	4320370	4320545
chr18	6803314	6803436
chr6	27293170	27293282
chr10	43064258	43064419
chr1	36179612	36179736
chr23	10487589	10487714
chr5	8171574	8171699
chr3	40841569	40841675
chr19	24832687	24832850
chr17	15060828	15060938
chr10	9550170	9550287
chr20	46586657	46586850
chr17	21964955	21965071
chr24	37955482	37955720
chr9	23320881	23321024
chr3	26111721	26111839
chr3	41656424	41656609
chr16	10409020	10409153
chr18	47039121	47039273
chr12	33323514	33323632
chr5	12893235	12893356
chr24	17199959	17200059
chr5	57726293	57726417
chr19	22498650	22498798
chr8	38022445	38022556
chr23	1207628	1207762
chr22	38068655	38068792
chr1	52573073	52573192
chr6	7387298	7387415
chr21	25766402	25766516
chr24	3964174	3964312
chr24	24256706	24256828
chr5	57659344	57659464
chr24	21498720	21498841
chr8	28420448	28420577
chr22	11147897	11147997
chr17	37706624	37706772
chr1	44582043	44582150
chr22	38833779	38833895
chr7	39360539	39360702
chr2	33447179	33447345
chr14	32566971	32567089
chr12	2869344	2869517
chr25	23543480	23543597
chr19	11987676	11987781
chr13	30690244	30690423
chr18	27001048	27001172
chr23	20838164	20838269
chr8	52272565	52272669
chr13	24908844	24908955
chr8	8463654	8463775
chr2	60150	60277
chr6	52669965	52670069
chr5	37087911	37088026
chr18	40753000	40753106
chr6	8732963	8733104
chr19	48251998	48252166
chr15	21447532	21447655
chr24	2231178	2231342
chr12	46543351	46543526
chr12	3778271	3778384
chr8	51492976	51493084
chr3	53042803	53042938
chr16	7395946	7396049
chr1	40075364	40075492
chr5	18009179	18009299
chr17	26763726	26763903
chr17	37392250	37392444
chr5	61509001	61509105
chr3	62493529	62493678
chr13	31470888	31471016
chr16	43544387	43544516
chr5	50282238	50282351
chr22	38408072	38408252
chr18	19751028	19751174
chr7	60354192	60354311
chr13	35765334	35765467
chr13	46429313	46429426
chr4	9739207	9739327
chr15	20281458	20281565
chr6	18365346	18365457
chr2	48170888	48171025
chr15	29333304	29333408
chr18	41093667	41093833
chr5	65772422	65772552
chr20	43370805	43370919
chr12	33433175	33433284
chr7	6599023	6599161
chr19	41075604	41075708
chr7	31888456	31888607
chr4	8270752	8270856
chr21	10968737	10968920
chr20	2312772	2312884
chr14	30775203	30775375
chr9	44459985	44460121
chr17	21639390	21639569
chr16	22371094	22371234
chr25	12808882	12808992
chr11	11518786	11518933
chr20	33791481	33791610
chr8	32491028	32491134
chr18	45799543	45799660
chr13	42407121	42407259
chr19	11014394	11014507
chr19	3653859	3653965
chr11	34437606	34437715
chr17	23556514	23556614
chr21	6268372	6268495
chr12	8648816	8648997
chr7	4035981	4036092
chr11	21981791	21981986
chr16	25380793	25380924
chr19	2046349	2046489
chr20	46552911	46553053
chr2	23790796	23790939
chr15	7068790	7068909
chr5	33865361	33865476
chr22	16924394	16924518
chr25	7388736	7388841
chr11	41974072	41974207
chr3	54625078	54625225
chr7	19107227	19107335
chr3	37687254	37687374
chr9	42501881	42501988
chr2	44790601	44790717
chr20	54536289	54536397
chr25	22187151	22187280
chr2	35797414	35797545
chr1	18883351	18883482
chr15	3382678	3382790
chr12	25301765	25301885
chr13	28705015	28705132
chr13	638422	638538
chr4	16071001	16071180
chr14	5117633	5117736
chr9	32333906	32334016
chr7	65892035	65892184
chr19	6904393	6904494
chr13	36509501	36509604
chr23	21978612	21978739
chr5	71770527	71770639
chr22	12930766	12930890
chr9	46834073	46834240
chr19	19512533	19512635
chr10	28291089	28291197
chr6	24413596	24413782
chr19	34672650	34672753
chr3	34143781	34143977
chr10	33588309	33588460
chr9	48415247	48415389
chr20	26880586	26880712
chr3	59959321	59959449
chr3	35429729	35429829
chr15	23703773	23703898
chr5	24462587	24462704
chr19	3655321	3655437
chr13	35206765	35206865
chr22	5730210	5730324
chr20	35285866	35285995
chr5	43458031	43458136
chr15	36942498	36942605
chr13	27802717	27802836
chr9	7884841	7884963
chr12	44405429	44405541
chr19	15980077	15980235
chr4	16697715	16697845
chr12	31062844	31062989
chr16	14710227	14710354
chr18	36777624	36777774
chr18	10749384	10749505
chr8	17078457	17078604
chr6	32314867	32314975
chr21	42863807	42863977
chr17	52822639	52822744
chr7	34163698	34163808
chr18	45114514	45114629
chr10	31171550	31171650
chr5	13692411	13692512
chr19	22519686	22519815
chr17	12341547	12341707
chr9	4378610	4378729
chr9	8938978	8939088
chr9	24232358	24232515
chr15	24659446	24659644
chr22	11374469	11374573
chr20	7314433	7314558
chr20	44079280	44079384
chr14	26760409	26760521
chr7	21664466	21664590
chr7	54475119	54475247
chr3	32675018	32675156
chr20	26849941	26850107
chr14	25495941	25496054
chr7	9838918	9839026
chr21	25482037	25482152
chr11	18384566	18384704
chr23	9444342	9444490
chr1	44490890	44490992
chr22	12019728	12019836
chr6	24161514	24161641
chr25	13123191	13123321
chr14	26247622	26247794
chr6	36552937	36553109
chr15	47650719	47650833
chr24	4273719	4273827
chr4	4024749	4024856
chr19	33139697	33139804
chr11	13160084	13160185
chr2	25185553	25185684
chr12	27262970	27263081
chr7	27084031	27084185
chr17	27272051	27272179
chr3	46287133	46287236
chr21	37530627	37530735
chr24	6501764	6501960
chr20	30075707	30075895
chr6	8097010	8097120
chr15	41835754	41835861
chr6	6924827	6924946
chr17	27048291	27048473
chr19	47974163	47974281
chr19	5388026	5388138
chr19	20245271	20245387
chr23	10177223	10177330
chr3	7689341	7689533
chr24	27212093	27212211
chr6	30440097	30440295
chr19	35596331	35596445
chr13	3788218	3788358
chr11	37961335	37961475
chr19	45891536	45891641
chr20	16876606	16876712
chr7	30624006	30624138
chr25	815233	815335
chr24	28514109	28514259
chr14	8062910	8063057
chr2	14272429	14272597
chr1	2141671	2141781
chr22	3638861	3638970
chr19	46113596	46113739
chr9	9228756	9228916
chr2	57359849	57359953
chr15	40271521	40271689
chr4	16537964	16538151
chr11	22318813	22318918
chr12	178936	179067
chr3	14103545	14103667
chr18	21735055	21735183
chr17	43465925	43466030
chr8	9119477	9119596
chr6	34854957	34855075
chr15	43451065	43451193
chr23	8732906	8733006
chr25	28409438	28409576
chr13	32747392	32747530
chr7	52901611	52901724
chr21	33372901	33373044
chr22	13043119	13043267
chr16	51271612	51271771
chr3	21033855	21034010
chr3	23490349	23490532
chr20	37527612	37527719
chr9	12811730	12811846
chr12	21862014	21862126
chr15	28304791	28304903
chr20	18694172	18694336
chr23	73825	73943
chr17	23673984	23674122
chr19	42018279	42018410
chr18	22093681	22093782
chr11	35471952	35472059
chr8	18211769	18211880
chr25	34451665	34451765
chr22	35160251	35160404
chr20	28448967	28449067
chr23	6749513	6749616
chr4	20261780	20261928
chr11	6490735	6490850
chr9	8451504	8451643
chr16	34425330	34425451
chr14	32503311	32503445
chr16	25760408	25760525
chr8	16697860	16697963
chr23	10583678	10583867
chr5	18870963	18871135
chr15	31781068	31781193
chr12	23567011	23567162
chr4	18690825	18690978
chr13	17756317	17756426
chr15	31507975	31508093
chr22	37450887	37451000
chr9	53438061	53438162
chr20	328649	328749
chr22	5682533	5682634
chr18	22624081	22624272
chr6	34980132	34980236
chr16	11074053	11074178
chr5	26853091	26853255
chr5	14695884	14695996
chr24	31265183	31265314
chr20	17675111	17675221
chr11	44778391	44778521
chr6	27939067	27939193
chr11	43025825	43025987
chr3	60552437	60552554
chr21	22477936	22478077
chr18	36769439	36769576
chr19	22044021	22044165
chr24	2209345	2209470
chr16	11121426	11121529
chr22	17357537	17357682
chr3	25306485	25306634
chr20	32173074	32173175
chr15	29122685	29122865
chr7	53309456	53309627
chr15	24930196	24930328
chr7	51702707	51702815
chr2	37584237	37584347
chr22	15498557	15498668
chr17	25356295	25356427
chr24	39049581	39049685
chr11	3817865	3817984
chr5	23683742	23683921
chr8	42999166	42999291
chr3	18023272	18023394
chr1	5236835	5236947
chr10	28242931	28243057
chr11	44932260	44932362
chr13	22476558	22476674
chr24	1325852	1325980
chr7	13383168	13383279
chr18	2237567	2237691
chr13	23656134	23656278
chr16	21620817	21621003
chr17	27648419	27648541
chr15	9001953	9002092
chr11	6506829	6506942
chr23	18958968	18959152
chr9	56431082	56431188
chr5	71903989	71904128
chr22	10061542	10061656
chr11	6456837	6456944
chr17	10530864	10531025
chr15	39556806	39556906
chr10	15491747	15491917
chr14	49918002	49918102
chr9	9138612	9138712
chr13	1105347	1105447
chr3	40035281	40035381
chr22	15809783	15809883
chr23	36568534	36568634
chr21	2784600	2784700
chr7	31932607	31932707
chr4	1582103	1582203
chr7	48123548	48123648
chr9	45095943	45096043
chr1	6627740	6627840
chr5	60124764	60124864
chr4	17002826	17002926
chr17	17798773	17798873
chr8	14853688	14853788
chr24	35445141	35445241
chr18	14863041	14863141
chr16	30461344	30461444
chr17	52646845	52646945
chr4	27906492	27906592
chr16	50157198	50157298
chr17	24060739	24060839
chr16	43077636	43077736
chr10	20468964	20469064
chr18	22213967	22214067
chr6	45928519	45928619
chr3	50940291	50940391
chr5	63749290	63749390
chr23	33727968	33728068
chr19	2244971	2245071
chr5	64086392	64086492
chr22	1002987	1003087
chr18	8605040	8605140
chr21	11294259	11294359
chr25	35048390	35048490
chr18	30563438	30563538
chr14	16771340	16771440
chr16	2729252	2729352
chr19	35113056	35113156
chr5	34896755	34896855
chr25	37084113	37084213
chr9	31277283	31277383
chr3	22784612	22784712
chr12	42511396	42511496
chr8	11435996	11436096
chr6	25381858	25381958
chr11	40752290	40752390
chr13	39240517	39240617
chr16	4851711	4851811
chr7	40528810	40528910
chr4	5798350	5798450
chr12	25617766	25617866
chr13	32279209	32279309
chr7	24752032	24752132
chr20	31161179	31161279
chr10	27504122	27504222
chr7	35951439	35951539
chr12	33897720	33897820
chr11	1983893	1983993
chr14	32807986	32808086
chr13	29536733	29536833
chr24	24806872	24806972
chr2	641494	641594
chr12	42621919	42622019
chr6	60115296	60115396
chr7	69338990	69339090
chr13	30776611	30776711
chr20	24113139	24113239
chr8	9355973	9356073
chr24	38735619	38735719
chr7	20695858	20695958
chr12	17691579	17691679
chr5	42037201	42037301
chr23	21279197	21279297
chr17	12595865	12595965
chr21	10702164	10702264
chr8	398994	399094
chr6	31332035	31332135
chr20	21978696	21978796
chr20	21954238	21954338
chr14	44884245	44884345
chr14	33520868	33520968
chr18	37008973	37009073
chr23	22815494	22815594
chr3	42118085	42118185
chr17	11085755	11085855
chr9	4818921	4819021
chr17	10897315	10897415
chr7	73488487	73488587
chr20	26444383	26444483
chr10	33907663	33907763
chr22	27055423	27055523
chr13	34397229	34397329
chr18	45159433	45159533
chr16	5279444	5279544
chr11	18388230	18388330
chr2	32201492	32201592
chr4	24144470	24144570
chr17	51869827	51869927
chr12	8694858	8694958
chr20	36507909	36508009
chr12	8764148	8764248
chr24	28612823	28612923
chr2	26380762	26380862
chr11	27968863	27968963
chr12	1950770	1950870
chr14	28325977	28326077
chr25	10622589	10622689
chr20	14876113	14876213
chr14	39246225	39246325
chr7	56087281	56087381
chr9	47818005	47818105
chr18	12287108	12287208
chr20	11109191	11109291
chr11	29833591	29833691
chr18	37167836	37167936
chr6	57775352	57775452
chr22	20619421	20619521
chr1	54410871	54410971
chr11	7953511	7953611
chr3	39350822	39350922
chr15	29679954	29680054
chr3	23107252	23107352
chr20	28666547	28666647
chr3	21831787	21831887
chr7	44098430	44098572
chr13	42438860	42438960
chr8	18040400	18040500
chr5	22151865	22151965
chr18	46691371	46691471
chr13	44983858	44983958
chr24	7663101	7663201
chr13	1714960	1715060
chr5	9943402	9943502
chr16	12981026	12981126
chr4	7446813	7446913
chr1	38375672	38375772
chr23	40393010	40393110
chr11	11832568	11832668
chr14	25476056	25476156
chr6	6775570	6775670
chr15	25893850	25893950
chr19	15862108	15862208
chr6	6958892	6958992
chr16	1051818	1051918
chr19	1547220	1547320
chr7	67390223	67390323
chr23	10919442	10919542
chr18	34139810	34139910
chr22	29866603	29866703
chr17	26608736	26608836
chr23	31100013	31100113
chr24	22540998	22541098
chr14	16379819	16379919
chr21	20939069	20939169
chr5	43959747	43959847
chr24	5669946	5670046
chr6	30868624	30868724
chr19	31900753	31900853
chr22	28822694	28822794
chr14	52571689	52571789
chr7	24109758	24109858
chr3	56163926	56164026
chr9	46463519	46463619
chr8	43744158	43744258
chr16	6849173	6849273
chr9	33129433	33129533
chr19	33495848	33495948
chr5	1558987	1559087
chr3	5857277	5857377
chr19	6134400	6134511
chr17	21320276	21320376
chr9	31488400	31488500
chr5	19268089	19268189
chr3	57394660	57394776
chr24	14985272	14985372
chr3	21295339	21295439
chr7	43307122	43307222
chr12	10145459	10145559
chr1	53495778	53495878
chr4	14590899	14590999
chr3	57666431	57666531
chr18	46642493	46642593
chr10	5475131	5475231
chr3	61336872	61336972
chr8	50190586	50190686
chr13	49225787	49225887
chr17	45476834	45476934
chr17	12935440	12935540
chr25	2147006	2147106
chr7	30580841	30580941
chr17	30729264	30729364
chr5	31820445	31820545
chr21	588603	588703
chr21	6254552	6254652
chr11	4244470	4244570
chr24	39261520	39261620
chr11	28796852	28796952
chr20	6470492	6470592
chr23	31696128	31696228
chr23	28141613	28141713
chr6	54050405	54050505
chr8	26881160	26881260
chr12	27242416	27242516
chr2	21042225	21042325
chr22	25887567	25887667
chr13	8229337	8229446
chr21	43776294	43776394
chr18	15058642	15058742
chr19	20509599	20509699
chr3	37036543	37036643
chr5	24848068	24848168
chr5	56432317	56432417
chr14	678521	678621
chr12	42894574	42894674
chr20	28268756	28268856
chr3	26017443	26017543
chr13	3137942	3138042
chr17	4189109	4189209
chr7	66761189	66761289
chr7	10770264	10770364
chr22	11165350	11165450
chr23	28276382	28276482
chr20	24117779	24117879
chr24	35707553	35707653
chr22	16827925	16828025
chr21	6577701	6577801
chr19	33701623	33701723
chr17	43859394	43859494
chr6	42440757	42440857
chr1	54353867	54353967
chr19	12472726	12472826
chr19	35390726	35390826
chr6	13503657	13503757
chr14	44866344	44866444
chr6	34040327	34040427
chr7	13544941	13545041
chr4	8104817	8104917
chr2	35903080	35903180
chr21	37473846	37473946
chr6	54335458	54335558
chr5	37516377	37516477
chr17	24367304	24367404
chr23	5270757	5270857
chr8	49431231	49431331
chr14	41340040	41340140
chr7	34837205	34837305
chr18	35321081	35321181
chr7	38856875	38856975
chr17	42666403	42666503
chr15	18359008	18359108
chr9	37221142	37221242
chr5	56835254	56835354
chr15	11722563	11722663
chr13	11257801	11257901
chr14	823618	823718
chr3	32404007	32404107
chr16	29306003	29306103
chr2	43270122	43270222
chr5	43928973	43929073
chr20	20440311	20440411
chr7	32371705	32371805
chr7	33183118	33183218
chr20	16120620	16120720
chr21	12272357	12272457
chr21	6448946	6449046
chr16	758240	758340
chr12	3431930	3432030
chr24	32779089	32779189
chr3	61162585	61162685
chr8	14327099	14327199
chr20	53966912	53967093
chr3	55975925	55976025
chr16	28575208	28575308
chr20	25039324	25039424
chr13	18259542	18259642
chr8	10222664	10222764
chr7	30690525	30690625
chr20	34691259	34691359
chr20	20821306	20821406
chr23	44419670	44419770
chr5	30001376	30001476
chr15	18079701	18079801
chr2	10363155	10363274
chr22	16144830	16144954
chr25	2387969	2388069
chr7	24243172	24243272
chr18	44258565	44258665
chr8	7789477	7789577
chr6	4460431	4460531
chr9	47756821	47756921
chr8	15140495	15140595
chr19	38483199	38483299
chr7	25049245	25049345
chr17	16283381	16283481
chr20	2733779	2733879
chr23	10480702	10480802
chr7	65577227	65577327
chr25	19562570	19562670
chr14	1182757	1182857
chr9	41909257	41909357
chr3	14089733	14089833
chr6	57746924	57747024
chr5	9818217	9818317
chr22	29874740	29874840
chr11	35145567	35145667
chr3	12284503	12284603
chr6	34860510	34860610
chr7	7233420	7233520
chr5	48994974	48995074
chr11	27959166	27959266
chr21	20179548	20179648
chr15	43279497	43279597
chr15	35322938	35323038
chr1	27130624	27130724
chr16	1284669	1284769
chr9	12491540	12491640
chr10	4886596	4886696
chr17	43725076	43725176
chr23	5991641	5991741
chr22	32130789	32130889
chr2	40160494	40160594
chr7	11232600	11232700
chr10	20416261	20416361
chr6	14698017	14698117
chr3	54979766	54979866
chr5	1386925	1387025
chr19	45731914	45732014
chr10	35642101	35642201
chr7	12229595	12229695
chr19	205293	205393
chr1	47496217	47496317
chr7	27976751	27976851
chr2	6067299	6067399
chr10	22529927	22530027
chr16	42973336	42973436
chr8	26690677	26690777
chr8	1451768	1451868
chr12	22873234	22873334
chr14	32665459	32665559
chr3	47195102	47195202
chr4	5112007	5112115
chr24	5137718	5137818
chr4	12007271	12007371
chr25	12590637	12590737
chr18	48476408	48476508
chr7	12506670	12506770
chr5	50170696	50170796
chr6	49422656	49422756
chr16	39671506	39671606
chr6	48489007	48489107
chr12	48932723	48932823
chr10	32006354	32006454
chr5	38847969	38848069
chr12	25649515	25649615
chr9	44839002	44839102
chr1	22861400	22861500
chr7	9450636	9450736
chr6	27141507	27141607
chr7	26975661	26975761
chr25	34520021	34520121
chr5	19925821	19925921
chr13	30613625	30613725
chr5	31779699	31779799
chr1	6484135	6484235
chr10	28059908	28060008
chr11	21999998	22000098
chr9	2810767	2810867
chr15	34988190	34988290
chr21	11505985	11506085
chr20	23019506	23019606
chr2	22779638	22779738
chr2	15751277	15751377
chr8	12587773	12587873
chr13	30951276	30951376
chr25	15986936	15987036
chr18	5471899	5471999
chr13	35357793	35357893
chr21	20568719	20568819
chr15	24564220	24564320
chr12	47692533	47692633
chr14	5642803	5642903
chr22	13070705	13070805
chr14	8947778	8947878
chr11	24681415	24681515
chr6	29176493	29176593
chr17	51978709	51978809
chr8	53120576	53120676
chr10	15474361	15474461
chr6	19892328	19892428
chr5	20840258	20840358
chr9	40971226	40971326
chr9	54784229	54784329
chr1	46541923	46542023
chr23	4621539	4621639
chr9	26480265	26480365
chr11	31628470	31628570
chr20	39219636	39219736
chr3	36991046	36991146
chr5	65215314	65215414
chr5	29671589	29671689
chr19	22170515	22170615
chr7	27691466	27691566
chr19	30411456	30411556
chr7	69626953	69627053
chr13	16684612	16684712
chr4	4666222	4666322
chr24	13853303	13853403
chr20	9522943	9523043
chr3	55079723	55079823
chr5	44774892	44774992
chr6	47451446	47451546
chr13	12659409	12659509
chr11	44996676	44996776
chr13	36451458	36451558
chr10	38146951	38147051
chr20	22068552	22068652
chr7	17837116	17837216
chr5	15833970	15834070
chr5	51046633	51046733
chr6	54199117	54199217
chr10	2508039	2508139
chr12	8335397	8335497
chr12	3224935	3225035
chr9	31282430	31282530
chr12	18441303	18441403
chr1	40340364	40340464
chr3	14512716	14512816
chr8	19970379	19970479
chr1	31843432	31843532
chr17	43672994	43673094
chr23	23583776	23583876
chr11	39159765	39159865
chr7	30367531	30367631
chr12	22864511	22864611
chr21	17707504	17707604
chr17	24901637	24901737
chr13	5168424	5168524
chr24	8633447	8633547
chr17	37336404	37336504
chr14	48432933	48433033
chr23	29065626	29065726
chr2	43636454	43636554
chr2	17702878	17702978
chr15	40070064	40070164
chr25	6786271	6786371
chr5	8114353	8114453
chr3	59435409	59435509
chr9	27047028	27047128
chr24	31256463	31256563
chr4	20253305	20253405
chr15	25293508	25293608
chr14	30804442	30804542
chr7	35123097	35123197
chr20	34366556	34366656
chr23	31117769	31117869
chr16	17610964	17611064
chr7	36045360	36045460
chr20	34127398	34127498
chr21	23248569	23248669
chr23	26992270	26992370
chr17	21199119	21199219
chr4	16383497	16383597
chr23	10521594	10521694
chr1	5277483	5277583
chr25	23833359	23833459
chr14	48338804	48338904
chr13	9442732	9442832
chr21	38822694	38822794
chr1	7659808	7659908
chr17	51542782	51542882
chr17	21776198	21776298
chr7	19641933	19642033
chr13	11114281	11114381
chr20	7744259	7744359
chr6	8970992	8971092
chr10	22754696	22754796
chr17	50373922	50374022
chr7	60111453	60111553
chr23	19072699	19072799
chr19	46109798	46109898
chr8	52612186	52612286
chr21	163859	163959
chr18	20053604	20053704
chr15	30710836	30710936
chr9	39786544	39786644
chr9	44289362	44289462
chr3	24498911	24499011
chr23	8796978	8797078
chr24	34515968	34516068
chr23	25603704	25603804
chr14	6984624	6984724
chr7	70320370	70320470
chr18	34831359	34831459
chr4	1414100	1414200
chr4	24684268	24684368
chr7	44694132	44694232
chr14	21333840	21333940
chr2	31936502	31936602
chr8	25058756	25058856
chr11	10594655	10594755
chr5	315372	315472
chr25	18674843	18674943
chr7	31374297	31374397
chr6	9692432	9692532
chr15	17300020	17300120
chr7	48767657	48767757
chr16	29404868	29404968
chr12	34748445	34748545
chr7	59247950	59248050
chr7	18855656	18855756
chr24	41267212	41267312
chr14	17198431	17198531
chr12	11141691	11141791
chr12	19341616	19341716
chr19	3630262	3630362
chr24	39241527	39241627
chr11	7560324	7560424
chr19	29056728	29056828
chr14	4276122	4276222
chr20	21243393	21243493
chr11	22049374	22049474
chr4	18127551	18127651
chr1	39724002	39724102
chr4	16458892	16458992
chr9	46704537	46704637
chr21	39468960	39469060
chr5	32076119	32076219
chr10	32571523	32571623
chr2	34555051	34555151
chr3	12074976	12075076
chr8	15812492	15812592
chr2	27507147	27507247
chr18	15101656	15101756
chr17	1031156	1031256
chr23	22680537	22680637
chr12	18578117	18578217
chr24	4983212	4983312
chr17	36842130	36842230
chr5	46848638	46848738
chr21	30496759	30496859
chr8	41337550	41337650
chr2	43425826	43425926
chr10	423283	423438
chr10	8970784	8970884
chr7	15465683	15465783
chr12	30248212	30248312
chr9	1654632	1654732
chr11	28694898	28694998
chr5	52277440	52277540
chr23	5978088	5978188
chr2	10771783	10771883
chr5	24365103	24365203
chr16	53012729	53012829
chr3	39173171	39173271
chr7	51612229	51612329
chr14	31862562	31862662
chr4	10238390	10238490
chr12	32159164	32159264
chr20	22378074	22378174
chr16	32884276	32884376
chr22	30860548	30860648
chr1	19764555	19764655
chr20	35303672	35303772
chr9	31232357	31232457
chr3	19291701	19291801
chr18	8595526	8595626
chr6	47437050	47437150
chr13	45695777	45695877
chr22	4407663	4407763
chr23	25917347	25917447
chr9	24201687	24201787
chr21	19321050	19321150
chr22	6378805	6378905
chr4	7745592	7745692
chr23	31400593	31400693
chr13	43400393	43400501
chr5	34998073	34998173
chr5	63699821	63699921
chr7	29080763	29080863
chr17	36971341	36971441
chr1	43490420	43490520
chr9	30626237	30626337
chr24	2033962	2034062
chr23	21544504	21544604
chr11	10797492	10797592
chr16	35755649	35755749
chr9	50096496	50096596
chr10	4730616	4730716
chr7	9178429	9178529
chr4	22475892	22475992
chr25	18027873	18027973
chr4	8266028	8266128
chr2	26665050	26665150
chr7	24776950	24777050
chr2	41078703	41078803
chr4	19036891	19036991
chr11	6591181	6591281
chr3	19816090	19816190
chr1	18686915	18687015
chr23	4483264	4483364
chr9	3183723	3183823
chr13	19908965	19909065
chr15	33545988	33546088
chr17	24111485	24111585
chr7	35409896	35409996
chr25	34360275	34360375
chr23	28629288	28629388
chr3	61419078	61419178
chr1	24938792	24938892
chr23	34462124	34462224
chr11	3663913	3664013
chr15	42034086	42034186
chr9	17609799	17609899
chr1	3269228	3269328
chr15	3309279	3309379
chr11	38196371	38196471
chr13	437769	437869
chr25	10485078	10485178
chr8	14585306	14585406
chr5	28531172	28531272
chr23	33923739	33923839
chr12	46608735	46608835
chr9	27054809	27054910
chr5	48907743	48907843
chr13	35430831	35430931
chr10	17587724	17587824
chr19	4008865	4008965
chr3	53846571	53846671
chr14	37513472	37513572
chr21	17077580	17077680
chr18	25752688	25752788
chr21	14747836	14747936
chr22	15892453	15892553
chr5	24396544	24396644
chr10	37683627	37683727
chr13	30552101	30552201
chr5	37517892	37517992
chr7	29278678	29278778
chr19	48183321	48183421
chr12	26988752	26988852
chr23	68573	68673
chr20	23389713	23389813
chr8	16508018	16508118
chr23	44612173	44612273
chr9	41327455	41327555
chr9	26954573	26954673
chr12	25359301	25359401
chr19	5421343	5421443
chr3	14867785	14867892
chr8	9011739	9011839
chr22	22251181	22251281
chr14	22022126	22022226
chr20	26952602	26952702
chr16	98224	98324
chr15	20239246	20239346
chr7	13750359	13750459
chr9	1660251	1660370
chr12	45200826	45200926
chr16	45425012	45425112
chr1	41502499	41502599
chr9	47153695	47153795
chr6	20989703	20989803
chr4	9667344	9667477
chr4	18950052	18950152
chr16	4856460	4856560
chr21	34488280	34488380
chr17	16608645	16608745
chr17	49714837	49714937
chr17	16236333	16236433
chr14	40835416	40835516
chr5	24124436	24124536
chr12	32275316	32275416
chr5	20224211	20224311
chr20	16552866	16552966
chr18	24097713	24097813
chr1	43599591	43599691
chr15	394459	394559
chr13	13288803	13288903
chr13	33703939	33704039
chr18	46868966	46869066
chr2	15069071	15069171
chr19	4075206	4075306
chr24	8281576	8281676
chr19	21979446	21979546
chr19	3670722	3670822
chr6	28861125	28861225
chr11	7651338	7651530
chr17	30687084	30687184
chr5	33585411	33585511
chr6	30394909	30395009
chr7	33829925	33830025
chr6	12463050	12463150
chr2	22030712	22030812
chr15	15456792	15456892
chr14	25885439	25885539
chr21	6434118	6434218
chr3	53485227	53485327
chr23	42336156	42336256
chr5	32518839	32518939
chr21	45613268	45613368
chr13	44738347	44738447
chr4	19354014	19354114
chr5	61359135	61359235
chr7	38375220	38375320
chr8	48401768	48401868
chr7	46075932	46076032
chr10	41487999	41488099
chr10	33301412	33301512
chr16	9746305	9746405
chr6	26365951	26366051
chr4	21539198	21539371
chr5	38482397	38482497
chr10	35458163	35458263
chr20	21394299	21394399
chr23	32381436	32381555
chr16	50098407	50098507
chr10	4725144	4725244
chr17	25289784	25289884
chr3	46714501	46714601
chr16	43256727	43256827
chr8	23101428	23101528
chr2	39716263	39716363
chr6	54638423	54638523
chr7	19596691	19596791
chr15	19155714	19155814
chr4	2416672	2416772
chr13	34445775	34445875
chr2	40310867	40310967
chr3	60555599	60555699
chr9	18804777	18804877
chr9	56049543	56049643
chr17	11137688	11137788
chr4	21430278	21430378
chr1	46690988	46691088
chr24	42034497	42034597
chr5	61582250	61582350
chr1	34146329	34146429
chr7	31069604	31069704
chr1	55738434	55738534
chr9	30604961	30605061
chr18	41359512	41359612
chr3	32866029	32866129
chr19	25633241	25633341
chr1	50921123	50921223
chr13	23007569	23007669
chr7	46395738	46395838
chr13	24647038	24647138
chr1	54407293	54407393
chr18	25854844	25854944
chr5	52219719	52219819
chr13	35945265	35945365
chr13	28860875	28860975
chr2	31397454	31397554
chr22	20961920	20962020
chr16	38086300	38086400
chr8	9112708	9112808
chr11	1345305	1345405
chr17	41798977	41799077
chr18	16937036	16937136
chr3	18841014	18841114
chr2	4787434	4787603
chr15	25791442	25791542
chr6	25091135	25091235
chr5	30499331	30499431
chr13	32146462	32146562
chr20	34329209	34329309
chr9	42406019	42406119
chr9	41840307	41840407
chr24	41624341	41624441
chr17	11133583	11133683
chr6	52619952	52620052
chr11	42202761	42202861
chr9	30659690	30659790
chr10	31974501	31974601
chr14	35361224	35361324
chr16	621619	621719
chr18	5248153	5248253
chr21	37554662	37554762
chr7	3983364	3983464
chr6	53350091	53350191
chr1	47831683	47831783
chr2	34079941	34080041
chr19	27610080	27610180
chr22	22226546	22226646
chr16	30157694	30157794
chr1	51737559	51737659
chr10	22149160	22149260
chr7	36446047	36446147
chr25	28461080	28461180
chr25	16669443	16669543
chr15	8846701	8846801
chr15	20338058	20338158
chr5	7160689	7160789
chr18	44073168	44073268
chr5	22263867	22263967
chr19	32408541	32408641
chr2	10906894	10906994
chr16	39536708	39536808
chr9	46083767	46083867
chr16	20767223	20767323
chr14	26548838	26548938
chr5	25613526	25613626
chr17	51250875	51250975
chr13	25769618	25769718
chr12	48067171	48067271
chr16	35515433	35515533
chr6	9435229	9435329
chr6	39080204	39080304
chr20	25263947	25264047
chr12	19257637	19257737
chr1	27596240	27596340
chr15	26552611	26552711
chr16	39808486	39808586
chr22	22849818	22849918
chr21	9851843	9851943
chr13	33662368	33662468
chr16	5408470	5408570
chr10	44898734	44898834
chr7	30759039	30759139
chr10	17969610	17969710
chr19	2716801	2716901
chr9	47239818	47239918
chr9	30049184	30049313
chr9	55522486	55522586
chr16	38949635	38949735
chr17	40560592	40560692
chr16	53902649	53902749
chr17	37698067	37698167
chr21	33286239	33286339
chr18	49950395	49950495
chr19	33207984	33208084
chr18	12502678	12502778
chr17	29339391	29339491
chr9	31036058	31036158
chr21	13400342	13400442
chr7	27311808	27311908
chr4	7740102	7740202
chr12	8698127	8698227
chr19	35394273	35394373
chr4	17301366	17301466
chr1	34590231	34590331
chr18	14609126	14609226
chr13	18549718	18549818
chr9	26134503	26134603
chr2	26548872	26548972
chr4	23952885	23952985
chr17	27222563	27222663
chr5	32143009	32143109
chr25	18610094	18610194
chr15	1843750	1843850
chr25	13396894	13396994
chr21	13063623	13063723
chr19	19412997	19413097
chr10	28068433	28068533
chr19	35737038	35737138
chr3	202377	202477
chr23	20248877	20248977
chr13	1664721	1664821
chr24	26399437	26399537
chr12	3069826	3069926
chr18	20608152	20608252
chr13	28062459	28062559
chr19	26046967	26047067
chr18	21350370	21350470
chr13	47973504	47973604
chr9	45276224	45276324
chr7	63469493	63469593
chr24	13935346	13935446
chr19	31997624	31997724
chr6	29237524	29237624
chr17	45150672	45150772
chr3	12044783	12044883
chr21	24849645	24849745
chr5	15969675	15969775
chr1	5244535	5244635
chr9	13110567	13110667
chr15	21884786	21884886
chr12	2682141	2682241
chr7	10754018	10754118
chr2	35744777	35744877
chr16	43739414	43739514
chr1	39211821	39211921
chr12	25046422	25046522
chr14	37702383	37702483
chr17	52882471	52882571
chr8	10071931	10072031
chr7	51681701	51681801
chr20	32224503	32224603
chr20	30273461	30273561
chr23	8787909	8788009
chr14	3258381	3258481
chr1	40562713	40562813
chr19	30958558	30958658
chr13	8436226	8436326
chr9	12784998	12785098
chr1	18972027	18972127
chr3	6639804	6639904
chr25	36347035	36347135
chr20	54454708	54454808
chr11	40934252	40934352
chr17	4082448	4082548
chr4	14404021	14404121
chr24	34968955	34969055
chr24	5159350	5159450
chr7	49663990	49664090
chr7	34564498	34564598
chr2	676083	676183
chr11	38297788	38297888
chr4	21652857	21652957
chr11	21617052	21617152
chr19	22074774	22074874
chr18	10533384	10533484
chr23	42851245	42851345
chr9	41720643	41720743
chr23	14072756	14072856
chr1	41787548	41787648
chr16	49507038	49507138
chr25	18487291	18487391
chr9	432098	432198
chr9	13158182	13158282
chr2	35936407	35936507
chr7	26547099	26547199
chr25	4246819	4246919
chr5	20771638	20771738
chr18	50458218	50458318
chr8	31718526	31718626
chr24	32105136	32105236
chr9	44778693	44778793
chr10	7933517	7933617
chr21	22572416	22572516
chr21	22799167	22799267
chr16	39666386	39666486
chr7	11831962	11832062
chr5	6312236	6312336
chr21	32781349	32781449
chr23	31089923	31090023
chr8	15009858	15009958
chr13	5683209	5683309
chr18	15265375	15265475
chr10	7564444	7564544
chr21	43766051	43766151
chr25	22926489	22926589
chr11	671780	671880
chr14	3268011	3268111
chr1	21937375	21937475
chr1	39983067	39983167
chr20	25350670	25350770
chr7	62417608	62417708
chr14	35277284	35277384
chr12	27706784	27706884
chr15	13985623	13985723
chr18	22998987	22999087
chr21	9406763	9406863
chr2	32336719	32336819
chr15	25099406	25099506
chr23	37038105	37038205
chr9	35027954	35028054
chr8	20425683	20425783
chr17	36988360	36988463
chr16	39778690	39778790
chr2	44929669	44929769
chr17	22066915	22067015
chr14	37655879	37655979
chr8	17954851	17954951
chr4	12835056	12835156
chr3	24196121	24196221
chr17	18117511	18117611
chr23	32570251	32570351
chr1	594652	594752
chr8	30009165	30009265
chr8	11072	11172
chr7	7300670	7300770
chr4	9916250	9916350
chr13	49318686	49318786
chr5	64063035	64063135
chr2	24183878	24183978
chr18	30208959	30209072
chr5	29968374	29968474
chr16	31466949	31467049
chr17	50121465	50121565
chr20	29560081	29560181
chr25	6993420	6993520
chr2	37678244	37678344
chr24	41609095	41609195
chr3	23486128	23486228
chr6	4553010	4553110
chr5	30351103	30351203
chr10	44917787	44917887
chr17	37855047	37855147
chr4	15068712	15068812
chr20	21366561	21366661
chr14	26747074	26747174
chr1	16548623	16548723
chr5	362024	362124
chr19	28491125	28491225
chr10	7974251	7974351
chr14	52443866	52443966
chr10	27486872	27486972
chr10	42599038	42599138
chr22	532060	532160
chr7	30512797	30512897
chr25	35996009	35996109
chr21	2571522	2571622
chr20	53435485	53435585
chr9	55642970	55643070
chr8	38143010	38143110
chr10	18023960	18024060
chr1	27117496	27117596
chr2	3709203	3709303
chr9	8103429	8103529
chr25	16881528	16881628
chr19	15200867	15200967
chr11	36937942	36938042
chr16	21606089	21606189
chr13	32333337	32333437
chr18	24928390	24928490
chr3	42978050	42978150
chr8	30000201	30000301
chr15	4318291	4318391
chr22	16953644	16953744
chr25	1008328	1008428
chr12	36662858	36662958
chr16	34088721	34088821
chr13	28589735	28589835
chr22	21068342	21068442
chr13	21042203	21042303
chr18	20841369	20841469
chr1	12909904	12910004
chr25	4449863	4449963
chr9	8085610	8085710
chr11	11509800	11509900
chr19	33205146	33205246
chr24	5051901	5052001
chr15	3358910	3359010
chr7	28827173	28827273
chr2	20925675	20925775
chr18	45200556	45200656
chr23	26922269	26922369
chr11	3843278	3843378
chr4	1910876	1910976
chr6	44071790	44071890
chr5	24446743	24446843
chr17	52610324	52610424
chr11	36970746	36970846
chr1	49905253	49905353
chr5	34971025	34971125
chr15	31112826	31112926
chr18	23905102	23905202
chr3	47339953	47340053
chr3	23494064	23494164
chr7	30349000	30349100
chr13	23193500	23193600
chr22	35222765	35222865
chr12	34789172	34789272
chr4	20264098	20264198
chr17	32394095	32394195
chr1	36032772	36032872
chr16	40172370	40172470
chr1	5385763	5385863
chr5	9852955	9853055
chr15	5874017	5874117
chr23	25993873	25993973
chr19	17199015	17199115
chr3	34499033	34499133
chr20	34815772	34815872
chr7	28463173	28463273
chr23	2500162	2500262
chr17	1820467	1820567
chr15	62748	62848
chr5	58820033	58820133
chr3	15216739	15216839
chr23	36320214	36320314
chr4	18277256	18277356
chr21	23216033	23216133
chr11	34023549	34023649
chr17	35692054	35692154
chr9	30899508	30899608
chr9	1505349	1505449
chr22	16260108	16260208
chr1	5908340	5908440
chr17	52365300	52365400
chr20	24957766	24957866
chr5	65274918	65275018
chr23	15547220	15547320
chr7	53977914	53978014
chr23	13748515	13748615
chr6	32462154	32462254
chr19	7652294	7652394
chr3	28664702	28664802
chr7	69170538	69170638
chr2	9562578	9562678
chr12	6214021	6214121
chr17	20292647	20292747
chr21	35552611	35552711
chr9	49725942	49726042
chr20	29785579	29785679
chr13	33218555	33218655
chr7	26629237	26629337
chr1	31841525	31841625
chr7	38924793	38924893
chr19	28910836	28910936
chr8	17440038	17440138
chr12	25956167	25956267
chr13	1891862	1891962
chr11	257119	257219
chr20	20773107	20773207
chr6	7316008	7316108
chr18	23945601	23945701
chr1	18855018	18855118
chr4	4867870	4867970
chr23	30227719	30227819
chr3	30685080	30685180
chr2	40107778	40107878
chr16	24964917	24965017
chr13	9388464	9388564
chr14	3239942	3240042
chr10	32090531	32090631
chr11	25245555	25245655
chr18	23966014	23966114
chr2	27481574	27481674
chr23	27703688	27703788
chr21	18095643	18095743
chr19	24473200	24473300
chr25	17146322	17146422
chr23	35904405	35904505
chr9	49498420	49498520
chr6	26959322	26959422
chr18	21046895	21046995
chr5	16119790	16119890
chr5	37150766	37150866
chr25	7131741	7131841
chr9	43538373	43538473
chr16	41840	41940
chr8	29594370	29594470
chr14	8547378	8547478
chr12	13908454	13908554
chr14	35097872	35097972
chr24	37727174	37727274
chr8	27512215	27512315
chr6	57476921	57477021
chr2	22457526	22457626
chr6	31048436	31048536
chr23	23464959	23465059
chr15	35189668	35189768
chr22	1028874	1028974
chr10	44357648	44357748
chr5	57641503	57641603
chr10	19043359	19043459
chr20	45599047	45599147
chr19	3021941	3022041
chr3	50865213	50865313
chr10	38486734	38486834
chr5	34824241	34824341
chr4	10091663	10091763
chr13	6270291	6270391
chr10	17977259	17977359
chr5	41956766	41956866
chr6	6832473	6832573
chr12	42902758	42902858
chr11	5681720	5681820
chr24	18847429	18847529
chr16	36046713	36046813
chr1	48711	48811
chr11	24509238	24509338
chr11	26037593	26037720
chr3	35621648	35621751
chr23	27810238	27810338
chr17	1013337	1013437
chr4	17367354	17367454
chr24	28174762	28174862
chr22	13930907	13931007
chr3	29868285	29868385
chr4	1099365	1099465
chr17	21044390	21044539
chr11	2023432	2023532
chr13	36792335	36792435
chr22	3688995	3689095
chr21	17611099	17611199
chr18	51015397	51015497
chr12	18744324	18744424
chr11	7938958	7939058
chr13	11667467	11667567
chr16	5370456	5370556
chr10	11227085	11227185
chr13	22033704	22033804
chr10	17427809	17427909
chr5	11223549	11223649
chr8	27514858	27514958
chr19	29522220	29522320
chr12	37474064	37474164
chr16	36018711	36018811
chr15	6410599	6410699
chr7	9781739	9781839
chr22	17686877	17686977
chr20	14870190	14870290
chr24	5858379	5858479
chr13	24439904	24440004
chr23	33971425	33971525
chr10	1082912	1083012
chr10	32288534	32288634
chr17	24324887	24324987
chr20	48437813	48437913
chr5	19324976	19325076
chr23	27237719	27237819
chr23	1830277	1830377
chr23	39394377	39394477
chr18	38768369	38768469
chr18	18430044	18430144
chr10	4626748	4626848
chr11	26269055	26269155
chr15	20846780	20846880
chr5	24323272	24323372
chr25	37343553	37343653
chr5	454270	454370
chr9	6752228	6752328
chr1	15136459	15136559
chr12	10872429	10872529
chr5	44434935	44435035
chr25	18308392	18308492
chr5	31689612	31689712
chr18	45551068	45551168
chr9	4853437	4853537
chr12	7935144	7935244
chr5	48584111	48584211
chr9	30755625	30755725
chr21	38067347	38067447
chr11	29932447	29932547
chr25	6680421	6680521
chr3	57513707	57513807
chr23	13746423	13746523
chr19	29074487	29074587
chr7	44660461	44660561
chr11	22121219	22121319
chr25	5461528	5461628
chr2	32457539	32457639
chr8	23646925	23647025
chr24	37959423	37959523
chr16	2795552	2795652
chr17	33476963	33477063
chr4	842235	842335
chr2	688637	688737
chr23	5989305	5989405
chr19	44947261	44947361
chr3	34157460	34157560
chr8	8714842	8714942
chr6	7842239	7842339
chr7	6465886	6465986
chr9	19065557	19065657
chr12	2257847	2257947
chr1	47648349	47648449
chr9	17632504	17632604
chr4	25704438	25704538
chr1	46722324	46722424
chr21	33079973	33080073
chr20	33819454	33819554
chr12	37445228	37445328
chr5	15034311	15034411
chr14	27296935	27297035
chr8	18041845	18041945
chr5	8189122	8189222
chr14	22089596	22089696
chr22	1408284	1408384
chr20	49892997	49893114
chr16	5300239	5300339
chr15	22253187	22253287
chr4	14488925	14489025
chr8	8887722	8887822
chr7	26603238	26603338
chr10	35297979	35298079
chr22	25841841	25841941
chr13	30620202	30620302
chr5	43961792	43961892
chr17	44378028	44378128
chr5	70210797	70210897
chr19	41201976	41202076
chr11	26280133	26280233
chr19	32384597	32384697
chr25	28497365	28497465
chr15	26859592	26859692
chr11	1999883	1999983
chr5	28679482	28679582
chr7	19168145	19168245
chr10	20446239	20446339
chr12	17042545	17042645
chr19	12772022	12772122
chr3	7735658	7735758
chr4	7841448	7841548
chr7	22931420	22931520
chr1	19910727	19910832
chr14	51046025	51046125
chr23	29662461	29662561
chr2	21775359	21775459
chr8	30791135	30791235
chr17	31051297	31051397
chr9	9127928	9128028
chr2	31677610	31677710
chr4	24025811	24025911
chr5	33339903	33340003
chr24	28332963	28333063
chr1	10381814	10381914
chr1	47739568	47739668
chr16	19735479	19735579
chr9	21535968	21536068
chr17	44769028	44769128
chr18	50986526	50986626
chr17	33173182	33173282
chr10	28038499	28038599
chr24	19815170	19815270
chr3	1494443	1494543
chr7	40045359	40045459
chr16	35979491	35979591
chr16	34234214	34234314
chr20	25936236	25936336
chr2	22592022	22592122
chr3	14825942	14826042
chr3	48381823	48381923
chr15	18130095	18130195
chr14	3659627	3659727
chr8	52938455	52938555
chr6	59487633	59487733
chr24	28280310	28280410
chr19	35645767	35645867
chr10	35372178	35372278
chr17	36805223	36805323
chr7	35166342	35166442
chr9	41759984	41760084
chr19	2242495	2242595
chr3	25491689	25491789
chr8	9342050	9342150
chr13	40915161	40915261
chr19	32723704	32723804
chr25	4541142	4541242
chr18	35199882	35199982
chr1	2453033	2453133
chr12	32701723	32701823
chr2	17304475	17304575
chr25	4693417	4693517
chr3	11564052	11564152
chr3	12474618	12474718
chr12	34030513	34030613
chr15	32076491	32076591
chr19	30670228	30670328
chr12	28805877	28805977
chr14	3254022	3254122
chr11	36398399	36398499
chr2	35927453	35927553
chr16	8411716	8411816
chr9	29032517	29032617
chr4	11628190	11628290
chr20	26764616	26764716
chr14	37657677	37657777
chr12	2999590	2999690
chr6	25373934	25374034
chr16	852850	852950
chr22	13090078	13090178
chr3	12969418	12969518
chr18	9339478	9339578
chr14	399396	399496
chr18	22257413	22257513
chr22	35275614	35275714
chr8	9251526	9251626
chr3	40537594	40537694
chr6	14735935	14736117
chr16	10422971	10423071
chr12	7283549	7283649
chr21	38337528	38337628
chr10	16578803	16578903
chr24	4258284	4258384
chr6	52682595	52682695
chr2	4366978	4367078
chr5	30986913	30987013
chr21	15669286	15669386
chr24	28478912	28479012
chr22	18570876	18570976
chr13	37040966	37041066
chr1	53760184	53760284
chr7	65983436	65983536
chr14	29892702	29892802
chr3	32906279	32906379
chr20	13403264	13403364
chr2	32817857	32817957
chr5	35728379	35728479
chr14	37546512	37546612
chr9	33880363	33880463
chr15	27005098	27005198
chr11	11497834	11497934
chr22	4666250	4666350
chr14	4979745	4979845
chr8	15520291	15520391
chr15	1181521	1181621
chr6	44346025	44346125
chr2	4834709	4834809
chr6	15798082	15798182
chr5	40282918	40283018
chr17	34800355	34800455
chr14	41701843	41701943
chr21	3448952	3449052
chr17	18707731	18707831
chr18	18969392	18969492
chr1	183380	183480
chr17	33695070	33695170
chr15	2010917	2011017
chr24	5208116	5208216
chr3	54932166	54932266
chr5	34623713	34623813
chr8	25298987	25299087
chr16	43642461	43642561
chr5	63441232	63441332
chr18	20403081	20403181
chr21	11644057	11644157
chr9	30935397	30935497
chr21	37194465	37194565
chr10	40973729	40973829
chr4	1403550	1403650
chr22	3660676	3660776
chr24	8393203	8393303
chr3	54474517	54474617
chr1	3376378	3376478
chr25	925216	925316
chr2	693743	693843
chr23	35230301	35230401
chr15	29556661	29556761
chr11	11475380	11475480
chr19	25113407	25113507
chr16	2833414	2833514
chr10	31768302	31768402
chr15	8840010	8840110
chr14	23777546	23777646
chr6	57702219	57702319
chr5	64593866	64593966
chr1	43983361	43983461
chr20	20448604	20448704
chr16	15369253	15369353
chr7	39497930	39498030
chr20	53975267	53975367
chr8	11701042	11701142
chr16	38707878	38707978
chr19	3376861	3376961
chr11	40544280	40544380
chr16	764993	765093
chr21	19687998	19688098
chr23	21534597	21534697
chr10	33572080	33572180
chr14	6980242	6980342
chr14	313943	314043
chr12	1430363	1430463
chr16	30822708	30822808
chr18	9425136	9425236
chr13	2974348	2974448
chr21	32123629	32123729
chr5	17528333	17528433
chr24	33375855	33375955
chr19	32871259	32871359
chr18	25961674	25961774
chr23	23537156	23537256
chr15	15479499	15479599
chr11	4597309	4597409
chr25	10775399	10775499
chr2	24709215	24709315
chr2	24539408	24539508
chr2	48057605	48057705
chr24	26391875	26391975
chr4	16418332	16418432
chr2	46416769	46416869
chr14	21208193	21208293
chr16	49080476	49080576
chr13	8520750	8520850
chr15	35648393	35648493
chr24	35619519	35619622
chr5	32591955	32592055
chr15	43333226	43333326
chr7	54935483	54935583
chr12	5650482	5650582
chr12	8256984	8257084
chr4	10641895	10641995
chr6	59505484	59505584
chr3	57669752	57669852
chr19	15192570	15192712
chr18	25545344	25545444
chr18	62876	62976
chr15	36369625	36369725
chr1	34509456	34509556
chr2	55261566	55261666
chr17	50383274	50383374
chr16	45414278	45414378
chr8	21187051	21187151
chr6	30918202	30918302
chr25	25507456	25507556
chr18	25673592	25673692
chr13	46718802	46718902
chr5	54107289	54107389
chr19	8765242	8765342
chr17	17444492	17444592
[truncated: 10,370 more rows]

## Sheet: Summary of Overlapping RREs
mergePeaks -d 100 sc_RRE.txt pc_RRE.txt hc_RRE.txt -prefix merge
sc_RRE.txt	pc_RRE.txt	hc_RRE.txt	Peak Total	File Name
X			5981	hc_RRE.txt
X			6317	pc_RRE.txt
X	X		5150	pc_RRE.txt|hc_RRE.txt
X			9039	sc_RRE.txt
X	X		1441	sc_RRE.txt|hc_RRE.txt
X	X		705	sc_RRE.txt|pc_RRE.txt
X	X	X	1790	sc_RRE.txt|pc_RRE.txt|hc_RRE.txt
