# Supplementary material for: A regulatory network of Sox and Six transcription factors initiate a cell fate transformation during hearing regeneration in adult zebrafish
Source: Cell Genom. 2022 Aug 22;2(9):100170. doi: 10.1016/j.xgen.2022.100170 (PMC9540346; doi:10.1016/j.xgen.2022.100170)
Supplement: Table S13. Genes ± 50 kb of RRE and CNE in support cells, progenitor cells, and hair cells, related Figure 5 [file mmc14.xlsx]

## Sheet: README
Table S13 (related to Figure 5). Genes +/- 50 kb of RRE and CNE in support cells, progenitor cells, and hair cells.

## Sheet: Genes 50kb of HC RRE and CNE
Gene Annotation +/- 50kb						RRE Coordinate
						chr	start	end
chr4	ensembl	gene	17308	18211	gene_id "ENSDARG00000102141"; gene_version "2"; gene_name "ptpn12"; gene_source "ensembl"; gene_biotype "protein_coding";	chr4	32394	32584
chr4	ensembl	transcript	17308	18211	gene_id "ENSDARG00000102141"; gene_version "2"; transcript_id "ENSDART00000171737"; transcript_version "2"; gene_name "ptpn12"; gene_source "ensembl"; gene_biotype "protein_coding"; transcript_name "ptpn12-201"; transcript_source "ensembl"; transcript_biotype "protein_coding";	chr4	32394	32584
chr4	ensembl	exon	18134	18211	gene_id "ENSDARG00000102141"; gene_version "2"; transcript_id "ENSDART00000171737"; transcript_version "2"; exon_number "1"; gene_name "ptpn12"; gene_source "ensembl"; gene_biotype "protein_coding"; transcript_name "ptpn12-201"; transcript_source "ensembl"; transcript_biotype "protein_coding"; exon_id "ENSDARE00001173708"; exon_version "2";	chr4	32394	32584
chr4	ensembl	exon	17948	18046	gene_id "ENSDARG00000102141"; gene_version "2"; transcript_id "ENSDART00000171737"; transcript_version "2"; exon_number "2"; gene_name "ptpn12"; gene_source "ensembl"; gene_biotype "protein_coding"; transcript_name "ptpn12-201"; transcript_source "ensembl"; transcript_biotype "protein_coding"; exon_id "ENSDARE00001162488"; exon_version "1";	chr4	32394	32584
chr4	ensembl	exon	17681	17772	gene_id "ENSDARG00000102141"; gene_version "2"; transcript_id "ENSDART00000171737"; transcript_version "2"; exon_number "3"; gene_name "ptpn12"; gene_source "ensembl"; gene_biotype "protein_coding"; transcript_name "ptpn12-201"; transcript_source "ensembl"; transcript_biotype "protein_coding"; exon_id "ENSDARE00001173438"; exon_version "1";	chr4	32394	32584
chr4	ensembl	exon	17308	17548	gene_id "ENSDARG00000102141"; gene_version "2"; transcript_id "ENSDART00000171737"; transcript_version "2"; exon_number "4"; gene_name "ptpn12"; gene_source "ensembl"; gene_biotype "protein_coding"; transcript_name "ptpn12-201"; transcript_source "ensembl"; transcript_biotype "protein_coding"; exon_id "ENSDARE00001189332"; exon_version "2";	chr4	32394	32584
chr4	ensembl	gene	31259	45642	gene_id "ENSDARG00000102123"; gene_version "4"; gene_name "phtf2"; gene_source "ensembl"; gene_biotype "protein_coding";	chr4	32394	32584
chr4	ensembl	transcript	31259	45642	gene_id "ENSDARG00000102123"; gene_version "4"; transcript_id "ENSDART00000166826"; transcript_version "2"; gene_name "phtf2"; gene_source "ensembl"; gene_biotype "protein_coding"; transcript_name "phtf2-201"; transcript_source "ensembl"; transcript_biotype "protein_coding";	chr4	32394	32584
chr4	ensembl	exon	31259	31303	gene_id "ENSDARG00000102123"; gene_version "4"; transcript_id "ENSDART00000166826"; transcript_version "2"; exon_number "1"; gene_name "phtf2"; gene_source "ensembl"; gene_biotype "protein_coding"; transcript_name "phtf2-201"; transcript_source "ensembl"; transcript_biotype "protein_coding"; exon_id "ENSDARE00001183153"; exon_version "2";	chr4	32394	32584
chr4	ensembl	exon	32438	32494	gene_id "ENSDARG00000102123"; gene_version "4"; transcript_id "ENSDART00000166826"; transcript_version "2"; exon_number "2"; gene_name "phtf2"; gene_source "ensembl"; gene_biotype "protein_coding"; transcript_name "phtf2-201"; transcript_source "ensembl"; transcript_biotype "protein_coding"; exon_id "ENSDARE00001180022"; exon_version "1";	chr4	32394	32584
chr4	ensembl	exon	32849	32860	gene_id "ENSDARG00000102123"; gene_version "4"; transcript_id "ENSDART00000166826"; transcript_version "2"; exon_number "3"; gene_name "phtf2"; gene_source "ensembl"; gene_biotype "protein_coding"; transcript_name "phtf2-201"; transcript_source "ensembl"; transcript_biotype "protein_coding"; exon_id "ENSDARE00001323476"; exon_version "1";	chr4	32394	32584
chr4	ensembl	exon	37684	37753	gene_id "ENSDARG00000102123"; gene_version "4"; transcript_id "ENSDART00000166826"; transcript_version "2"; exon_number "4"; gene_name "phtf2"; gene_source "ensembl"; gene_biotype "protein_coding"; transcript_name "phtf2-201"; transcript_source "ensembl"; transcript_biotype "protein_coding"; exon_id "ENSDARE00001205317"; exon_version "1";	chr4	32394	32584
chr4	ensembl	exon	37850	38008	gene_id "ENSDARG00000102123"; gene_version "4"; transcript_id "ENSDART00000166826"; transcript_version "2"; exon_number "5"; gene_name "phtf2"; gene_source "ensembl"; gene_biotype "protein_coding"; transcript_name "phtf2-201"; transcript_source "ensembl"; transcript_biotype "protein_coding"; exon_id "ENSDARE00001217006"; exon_version "1";	chr4	32394	32584
chr4	ensembl	exon	38344	38512	gene_id "ENSDARG00000102123"; gene_version "4"; transcript_id "ENSDART00000166826"; transcript_version "2"; exon_number "6"; gene_name "phtf2"; gene_source "ensembl"; gene_biotype "protein_coding"; transcript_name "phtf2-201"; transcript_source "ensembl"; transcript_biotype "protein_coding"; exon_id "ENSDARE00001309398"; exon_version "1";	chr4	32394	32584
chr4	ensembl	exon	40385	40546	gene_id "ENSDARG00000102123"; gene_version "4"; transcript_id "ENSDART00000166826"; transcript_version "2"; exon_number "7"; gene_name "phtf2"; gene_source "ensembl"; gene_biotype "protein_coding"; transcript_name "phtf2-201"; transcript_source "ensembl"; transcript_biotype "protein_coding"; exon_id "ENSDARE00001157216"; exon_version "1";	chr4	32394	32584
chr4	ensembl	exon	41086	41206	gene_id "ENSDARG00000102123"; gene_version "4"; transcript_id "ENSDART00000166826"; transcript_version "2"; exon_number "8"; gene_name "phtf2"; gene_source "ensembl"; gene_biotype "protein_coding"; transcript_name "phtf2-201"; transcript_source "ensembl"; transcript_biotype "protein_coding"; exon_id "ENSDARE00001207791"; exon_version "2";	chr4	32394	32584
chr4	ensembl	exon	45604	45642	gene_id "ENSDARG00000102123"; gene_version "4"; transcript_id "ENSDART00000166826"; transcript_version "2"; exon_number "9"; gene_name "phtf2"; gene_source "ensembl"; gene_biotype "protein_coding"; transcript_name "phtf2-201"; transcript_source "ensembl"; transcript_biotype "protein_coding"; exon_id "ENSDARE00001276605"; exon_version "1";	chr4	32394	32584
chr4	ensembl	gene	38344	45396	gene_id "ENSDARG00000114503"; gene_version "1"; gene_name "phtf2"; gene_source "ensembl"; gene_biotype "protein_coding";	chr4	32394	32584
chr4	ensembl	transcript	38344	45396	gene_id "ENSDARG00000114503"; gene_version "1"; transcript_id "ENSDART00000170197"; transcript_version "2"; gene_name "phtf2"; gene_source "ensembl"; gene_biotype "protein_coding"; transcript_name "phtf2-203"; transcript_source "ensembl"; transcript_biotype "protein_coding";	chr4	32394	32584
chr4	ensembl	exon	38344	38512	gene_id "ENSDARG00000114503"; gene_version "1"; transcript_id "ENSDART00000170197"; transcript_version "2"; exon_number "1"; gene_name "phtf2"; gene_source "ensembl"; gene_biotype "protein_coding"; transcript_name "phtf2-203"; transcript_source "ensembl"; transcript_biotype "protein_coding"; exon_id "ENSDARE00001277172"; exon_version "1";	chr4	32394	32584
chr4	ensembl	exon	40385	40546	gene_id "ENSDARG00000114503"; gene_version "1"; transcript_id "ENSDART00000170197"; transcript_version "2"; exon_number "2"; gene_name "phtf2"; gene_source "ensembl"; gene_biotype "protein_coding"; transcript_name "phtf2-203"; transcript_source "ensembl"; transcript_biotype "protein_coding"; exon_id "ENSDARE00001189317"; exon_version "2";	chr4	32394	32584
chr4	ensembl	exon	41086	42318	gene_id "ENSDARG00000114503"; gene_version "1"; transcript_id "ENSDART00000170197"; transcript_version "2"; exon_number "3"; gene_name "phtf2"; gene_source "ensembl"; gene_biotype "protein_coding"; transcript_name "phtf2-203"; transcript_source "ensembl"; transcript_biotype "protein_coding"; exon_id "ENSDARE00001278497"; exon_version "1";	chr4	32394	32584
chr4	ensembl	exon	43645	43773	gene_id "ENSDARG00000114503"; gene_version "1"; transcript_id "ENSDART00000170197"; transcript_version "2"; exon_number "4"; gene_name "phtf2"; gene_source "ensembl"; gene_biotype "protein_coding"; transcript_name "phtf2-203"; transcript_source "ensembl"; transcript_biotype "protein_coding"; exon_id "ENSDARE00001159544"; exon_version "1";	chr4	32394	32584
chr4	ensembl	exon	43846	44106	gene_id "ENSDARG00000114503"; gene_version "1"; transcript_id "ENSDART00000170197"; transcript_version "2"; exon_number "5"; gene_name "phtf2"; gene_source "ensembl"; gene_biotype "protein_coding"; transcript_name "phtf2-203"; transcript_source "ensembl"; transcript_biotype "protein_coding"; exon_id "ENSDARE00001206163"; exon_version "1";	chr4	32394	32584
chr4	ensembl	exon	44221	44352	gene_id "ENSDARG00000114503"; gene_version "1"; transcript_id "ENSDART00000170197"; transcript_version "2"; exon_number "6"; gene_name "phtf2"; gene_source "ensembl"; gene_biotype "protein_coding"; transcript_name "phtf2-203"; transcript_source "ensembl"; transcript_biotype "protein_coding"; exon_id "ENSDARE00001185788"; exon_version "1";	chr4	32394	32584
chr4	ensembl	exon	44430	44771	gene_id "ENSDARG00000114503"; gene_version "1"; transcript_id "ENSDART00000170197"; transcript_version "2"; exon_number "7"; gene_name "phtf2"; gene_source "ensembl"; gene_biotype "protein_coding"; transcript_name "phtf2-203"; transcript_source "ensembl"; transcript_biotype "protein_coding"; exon_id "ENSDARE00001218424"; exon_version "2";	chr4	32394	32584
chr4	ensembl	exon	44864	44959	gene_id "ENSDARG00000114503"; gene_version "1"; transcript_id "ENSDART00000170197"; transcript_version "2"; exon_number "8"; gene_name "phtf2"; gene_source "ensembl"; gene_biotype "protein_coding"; transcript_name "phtf2-203"; transcript_source "ensembl"; transcript_biotype "protein_coding"; exon_id "ENSDARE00001203757"; exon_version "1";	chr4	32394	32584
chr4	ensembl	exon	45166	45396	gene_id "ENSDARG00000114503"; gene_version "1"; transcript_id "ENSDART00000170197"; transcript_version "2"; exon_number "9"; gene_name "phtf2"; gene_source "ensembl"; gene_biotype "protein_coding"; transcript_name "phtf2-203"; transcript_source "ensembl"; transcript_biotype "protein_coding"; exon_id "ENSDARE00001285804"; exon_version "1";	chr4	32394	32584
chr4	ensembl	five_prime_utr	38344	38512	gene_id "ENSDARG00000114503"; gene_version "1"; transcript_id "ENSDART00000170197"; transcript_version "2"; gene_name "phtf2"; gene_source "ensembl"; gene_biotype "protein_coding"; transcript_name "phtf2-203"; transcript_source "ensembl"; transcript_biotype "protein_coding";	chr4	32394	32584
chr4	ensembl	five_prime_utr	40385	40546	gene_id "ENSDARG00000114503"; gene_version "1"; transcript_id "ENSDART00000170197"; transcript_version "2"; gene_name "phtf2"; gene_source "ensembl"; gene_biotype "protein_coding"; transcript_name "phtf2-203"; transcript_source "ensembl"; transcript_biotype "protein_coding";	chr4	32394	32584
chr4	ensembl	five_prime_utr	41086	41601	gene_id "ENSDARG00000114503"; gene_version "1"; transcript_id "ENSDART00000170197"; transcript_version "2"; gene_name "phtf2"; gene_source "ensembl"; gene_biotype "protein_coding"; transcript_name "phtf2-203"; transcript_source "ensembl"; transcript_biotype "protein_coding";	chr4	32394	32584
chr4	ensembl	transcript	38344	45396	gene_id "ENSDARG00000114503"; gene_version "1"; transcript_id "ENSDART00000175348"; transcript_version "2"; gene_name "phtf2"; gene_source "ensembl"; gene_biotype "protein_coding"; transcript_name "phtf2-204"; transcript_source "ensembl"; transcript_biotype "protein_coding";	chr4	32394	32584
chr4	ensembl	exon	38344	38512	gene_id "ENSDARG00000114503"; gene_version "1"; transcript_id "ENSDART00000175348"; transcript_version "2"; exon_number "1"; gene_name "phtf2"; gene_source "ensembl"; gene_biotype "protein_coding"; transcript_name "phtf2-204"; transcript_source "ensembl"; transcript_biotype "protein_coding"; exon_id "ENSDARE00001277172"; exon_version "1";	chr4	32394	32584
chr4	ensembl	exon	40385	40546	gene_id "ENSDARG00000114503"; gene_version "1"; transcript_id "ENSDART00000175348"; transcript_version "2"; exon_number "2"; gene_name "phtf2"; gene_source "ensembl"; gene_biotype "protein_coding"; transcript_name "phtf2-204"; transcript_source "ensembl"; transcript_biotype "protein_coding"; exon_id "ENSDARE00001189317"; exon_version "2";	chr4	32394	32584
chr4	ensembl	exon	41086	42318	gene_id "ENSDARG00000114503"; gene_version "1"; transcript_id "ENSDART00000175348"; transcript_version "2"; exon_number "3"; gene_name "phtf2"; gene_source "ensembl"; gene_biotype "protein_coding"; transcript_name "phtf2-204"; transcript_source "ensembl"; transcript_biotype "protein_coding"; exon_id "ENSDARE00001278497"; exon_version "1";	chr4	32394	32584
chr4	ensembl	exon	43645	43773	gene_id "ENSDARG00000114503"; gene_version "1"; transcript_id "ENSDART00000175348"; transcript_version "2"; exon_number "4"; gene_name "phtf2"; gene_source "ensembl"; gene_biotype "protein_coding"; transcript_name "phtf2-204"; transcript_source "ensembl"; transcript_biotype "protein_coding"; exon_id "ENSDARE00001159544"; exon_version "1";	chr4	32394	32584
chr4	ensembl	exon	43846	44106	gene_id "ENSDARG00000114503"; gene_version "1"; transcript_id "ENSDART00000175348"; transcript_version "2"; exon_number "5"; gene_name "phtf2"; gene_source "ensembl"; gene_biotype "protein_coding"; transcript_name "phtf2-204"; transcript_source "ensembl"; transcript_biotype "protein_coding"; exon_id "ENSDARE00001206163"; exon_version "1";	chr4	32394	32584
chr4	ensembl	exon	44221	44352	gene_id "ENSDARG00000114503"; gene_version "1"; transcript_id "ENSDART00000175348"; transcript_version "2"; exon_number "6"; gene_name "phtf2"; gene_source "ensembl"; gene_biotype "protein_coding"; transcript_name "phtf2-204"; transcript_source "ensembl"; transcript_biotype "protein_coding"; exon_id "ENSDARE00001185788"; exon_version "1";	chr4	32394	32584
chr4	ensembl	exon	44430	44771	gene_id "ENSDARG00000114503"; gene_version "1"; transcript_id "ENSDART00000175348"; transcript_version "2"; exon_number "7"; gene_name "phtf2"; gene_source "ensembl"; gene_biotype "protein_coding"; transcript_name "phtf2-204"; transcript_source "ensembl"; transcript_biotype "protein_coding"; exon_id "ENSDARE00001218424"; exon_version "2";	chr4	32394	32584
chr4	ensembl	exon	44864	44959	gene_id "ENSDARG00000114503"; gene_version "1"; transcript_id "ENSDART00000175348"; transcript_version "2"; exon_number "8"; gene_name "phtf2"; gene_source "ensembl"; gene_biotype "protein_coding"; transcript_name "phtf2-204"; transcript_source "ensembl"; transcript_biotype "protein_coding"; exon_id "ENSDARE00001203757"; exon_version "1";	chr4	32394	32584
chr4	ensembl	exon	45166	45291	gene_id "ENSDARG00000114503"; gene_version "1"; transcript_id "ENSDART00000175348"; transcript_version "2"; exon_number "9"; gene_name "phtf2"; gene_source "ensembl"; gene_biotype "protein_coding"; transcript_name "phtf2-204"; transcript_source "ensembl"; transcript_biotype "protein_coding"; exon_id "ENSDARE00001213709"; exon_version "1";	chr4	32394	32584
chr4	ensembl	exon	45376	45396	gene_id "ENSDARG00000114503"; gene_version "1"; transcript_id "ENSDART00000175348"; transcript_version "2"; exon_number "10"; gene_name "phtf2"; gene_source "ensembl"; gene_biotype "protein_coding"; transcript_name "phtf2-204"; transcript_source "ensembl"; transcript_biotype "protein_coding"; exon_id "ENSDARE00001240267"; exon_version "1";	chr4	32394	32584
chr4	ensembl	five_prime_utr	38344	38512	gene_id "ENSDARG00000114503"; gene_version "1"; transcript_id "ENSDART00000175348"; transcript_version "2"; gene_name "phtf2"; gene_source "ensembl"; gene_biotype "protein_coding"; transcript_name "phtf2-204"; transcript_source "ensembl"; transcript_biotype "protein_coding";	chr4	32394	32584
chr4	ensembl	five_prime_utr	40385	40546	gene_id "ENSDARG00000114503"; gene_version "1"; transcript_id "ENSDART00000175348"; transcript_version "2"; gene_name "phtf2"; gene_source "ensembl"; gene_biotype "protein_coding"; transcript_name "phtf2-204"; transcript_source "ensembl"; transcript_biotype "protein_coding";	chr4	32394	32584
chr4	ensembl	five_prime_utr	41086	41601	gene_id "ENSDARG00000114503"; gene_version "1"; transcript_id "ENSDART00000175348"; transcript_version "2"; gene_name "phtf2"; gene_source "ensembl"; gene_biotype "protein_coding"; transcript_name "phtf2-204"; transcript_source "ensembl"; transcript_biotype "protein_coding";	chr4	32394	32584
chr4	ensembl	transcript	41602	45396	gene_id "ENSDARG00000114503"; gene_version "1"; transcript_id "ENSDART00000159640"; transcript_version "2"; gene_name "phtf2"; gene_source "ensembl"; gene_biotype "protein_coding"; transcript_name "phtf2-202"; transcript_source "ensembl"; transcript_biotype "protein_coding";	chr4	32394	32584
chr4	ensembl	exon	41602	42318	gene_id "ENSDARG00000114503"; gene_version "1"; transcript_id "ENSDART00000159640"; transcript_version "2"; exon_number "1"; gene_name "phtf2"; gene_source "ensembl"; gene_biotype "protein_coding"; transcript_name "phtf2-202"; transcript_source "ensembl"; transcript_biotype "protein_coding"; exon_id "ENSDARE00001281807"; exon_version "1";	chr4	32394	32584
chr4	ensembl	exon	43645	44106	gene_id "ENSDARG00000114503"; gene_version "1"; transcript_id "ENSDART00000159640"; transcript_version "2"; exon_number "2"; gene_name "phtf2"; gene_source "ensembl"; gene_biotype "protein_coding"; transcript_name "phtf2-202"; transcript_source "ensembl"; transcript_biotype "protein_coding"; exon_id "ENSDARE00001280794"; exon_version "1";	chr4	32394	32584
chr4	ensembl	exon	44221	44352	gene_id "ENSDARG00000114503"; gene_version "1"; transcript_id "ENSDART00000159640"; transcript_version "2"; exon_number "3"; gene_name "phtf2"; gene_source "ensembl"; gene_biotype "protein_coding"; transcript_name "phtf2-202"; transcript_source "ensembl"; transcript_biotype "protein_coding"; exon_id "ENSDARE00001185788"; exon_version "1";	chr4	32394	32584
chr4	ensembl	exon	44430	44516	gene_id "ENSDARG00000114503"; gene_version "1"; transcript_id "ENSDART00000159640"; transcript_version "2"; exon_number "4"; gene_name "phtf2"; gene_source "ensembl"; gene_biotype "protein_coding"; transcript_name "phtf2-202"; transcript_source "ensembl"; transcript_biotype "protein_coding"; exon_id "ENSDARE00001151022"; exon_version "1";	chr4	32394	32584
chr4	ensembl	exon	44616	44771	gene_id "ENSDARG00000114503"; gene_version "1"; transcript_id "ENSDART00000159640"; transcript_version "2"; exon_number "5"; gene_name "phtf2"; gene_source "ensembl"; gene_biotype "protein_coding"; transcript_name "phtf2-202"; transcript_source "ensembl"; transcript_biotype "protein_coding"; exon_id "ENSDARE00001163831"; exon_version "1";	chr4	32394	32584
chr4	ensembl	exon	44864	44959	gene_id "ENSDARG00000114503"; gene_version "1"; transcript_id "ENSDART00000159640"; transcript_version "2"; exon_number "6"; gene_name "phtf2"; gene_source "ensembl"; gene_biotype "protein_coding"; transcript_name "phtf2-202"; transcript_source "ensembl"; transcript_biotype "protein_coding"; exon_id "ENSDARE00001203757"; exon_version "1";	chr4	32394	32584
chr4	ensembl	exon	45166	45396	gene_id "ENSDARG00000114503"; gene_version "1"; transcript_id "ENSDART00000159640"; transcript_version "2"; exon_number "7"; gene_name "phtf2"; gene_source "ensembl"; gene_biotype "protein_coding"; transcript_name "phtf2-202"; transcript_source "ensembl"; transcript_biotype "protein_coding"; exon_id "ENSDARE00001285804"; exon_version "1";	chr4	32394	32584
chr4	ensembl	gene	48519	53370	gene_id "ENSDARG00000115971"; gene_version "1"; gene_name "CU856344.2"; gene_source "ensembl"; gene_biotype "protein_coding";	chr4	32394	32584
chr4	ensembl	transcript	48519	53370	gene_id "ENSDARG00000115971"; gene_version "1"; transcript_id "ENSDART00000180254"; transcript_version "1"; gene_name "CU856344.2"; gene_source "ensembl"; gene_biotype "protein_coding"; transcript_name "CU856344.2-201"; transcript_source "ensembl"; transcript_biotype "protein_coding";	chr4	32394	32584
chr4	ensembl	exon	53237	53370	gene_id "ENSDARG00000115971"; gene_version "1"; transcript_id "ENSDART00000180254"; transcript_version "1"; exon_number "1"; gene_name "CU856344.2"; gene_source "ensembl"; gene_biotype "protein_coding"; transcript_name "CU856344.2-201"; transcript_source "ensembl"; transcript_biotype "protein_coding"; exon_id "ENSDARE00001185514"; exon_version "1";	chr4	32394	32584
chr4	ensembl	exon	52188	52263	gene_id "ENSDARG00000115971"; gene_version "1"; transcript_id "ENSDART00000180254"; transcript_version "1"; exon_number "2"; gene_name "CU856344.2"; gene_source "ensembl"; gene_biotype "protein_coding"; transcript_name "CU856344.2-201"; transcript_source "ensembl"; transcript_biotype "protein_coding"; exon_id "ENSDARE00001262095"; exon_version "1";	chr4	32394	32584
chr4	ensembl	exon	48519	48560	gene_id "ENSDARG00000115971"; gene_version "1"; transcript_id "ENSDART00000180254"; transcript_version "1"; exon_number "3"; gene_name "CU856344.2"; gene_source "ensembl"; gene_biotype "protein_coding"; transcript_name "CU856344.2-201"; transcript_source "ensembl"; transcript_biotype "protein_coding"; exon_id "ENSDARE00001268895"; exon_version "1";	chr4	32394	32584
chr4	ensembl	transcript	49992	53370	gene_id "ENSDARG00000115971"; gene_version "1"; transcript_id "ENSDART00000186529"; transcript_version "1"; gene_name "CU856344.2"; gene_source "ensembl"; gene_biotype "protein_coding"; transcript_name "CU856344.2-202"; transcript_source "ensembl"; transcript_biotype "protein_coding";	chr4	32394	32584
chr4	ensembl	exon	53237	53370	gene_id "ENSDARG00000115971"; gene_version "1"; transcript_id "ENSDART00000186529"; transcript_version "1"; exon_number "1"; gene_name "CU856344.2"; gene_source "ensembl"; gene_biotype "protein_coding"; transcript_name "CU856344.2-202"; transcript_source "ensembl"; transcript_biotype "protein_coding"; exon_id "ENSDARE00001185514"; exon_version "1";	chr4	32394	32584
chr4	ensembl	exon	52183	52263	gene_id "ENSDARG00000115971"; gene_version "1"; transcript_id "ENSDART00000186529"; transcript_version "1"; exon_number "2"; gene_name "CU856344.2"; gene_source "ensembl"; gene_biotype "protein_coding"; transcript_name "CU856344.2-202"; transcript_source "ensembl"; transcript_biotype "protein_coding"; exon_id "ENSDARE00001206535"; exon_version "1";	chr4	32394	32584
chr4	ensembl	exon	52029	52077	gene_id "ENSDARG00000115971"; gene_version "1"; transcript_id "ENSDART00000186529"; transcript_version "1"; exon_number "3"; gene_name "CU856344.2"; gene_source "ensembl"; gene_biotype "protein_coding"; transcript_name "CU856344.2-202"; transcript_source "ensembl"; transcript_biotype "protein_coding"; exon_id "ENSDARE00001163816"; exon_version "1";	chr4	32394	32584
chr4	ensembl	exon	51729	51786	gene_id "ENSDARG00000115971"; gene_version "1"; transcript_id "ENSDART00000186529"; transcript_version "1"; exon_number "4"; gene_name "CU856344.2"; gene_source "ensembl"; gene_biotype "protein_coding"; transcript_name "CU856344.2-202"; transcript_source "ensembl"; transcript_biotype "protein_coding"; exon_id "ENSDARE00001164798"; exon_version "1";	chr4	32394	32584
chr4	ensembl	exon	49992	50038	gene_id "ENSDARG00000115971"; gene_version "1"; transcript_id "ENSDART00000186529"; transcript_version "1"; exon_number "5"; gene_name "CU856344.2"; gene_source "ensembl"; gene_biotype "protein_coding"; transcript_name "CU856344.2-202"; transcript_source "ensembl"; transcript_biotype "protein_coding"; exon_id "ENSDARE00001194738"; exon_version "2";	chr4	32394	32584
chr4	ensembl	gene	57034	64703	gene_id "ENSDARG00000098311"; gene_version "3"; gene_name "CU856344.1"; gene_source "ensembl"; gene_biotype "protein_coding";	chr4	32394	32584
chr4	ensembl	transcript	57034	64703	gene_id "ENSDARG00000098311"; gene_version "3"; transcript_id "ENSDART00000167851"; transcript_version "2"; gene_name "CU856344.1"; gene_source "ensembl"; gene_biotype "protein_coding"; transcript_name "CU856344.1-201"; transcript_source "ensembl"; transcript_biotype "protein_coding";	chr4	32394	32584
chr4	ensembl	exon	64693	64703	gene_id "ENSDARG00000098311"; gene_version "3"; transcript_id "ENSDART00000167851"; transcript_version "2"; exon_number "1"; gene_name "CU856344.1"; gene_source "ensembl"; gene_biotype "protein_coding"; transcript_name "CU856344.1-201"; transcript_source "ensembl"; transcript_biotype "protein_coding"; exon_id "ENSDARE00001268896"; exon_version "1";	chr4	32394	32584
chr4	ensembl	exon	61400	61637	gene_id "ENSDARG00000098311"; gene_version "3"; transcript_id "ENSDART00000167851"; transcript_version "2"; exon_number "2"; gene_name "CU856344.1"; gene_source "ensembl"; gene_biotype "protein_coding"; transcript_name "CU856344.1-201"; transcript_source "ensembl"; transcript_biotype "protein_coding"; exon_id "ENSDARE00001179056"; exon_version "2";	chr4	32394	32584
chr4	ensembl	exon	61190	61273	gene_id "ENSDARG00000098311"; gene_version "3"; transcript_id "ENSDART00000167851"; transcript_version "2"; exon_number "3"; gene_name "CU856344.1"; gene_source "ensembl"; gene_biotype "protein_coding"; transcript_name "CU856344.1-201"; transcript_source "ensembl"; transcript_biotype "protein_coding"; exon_id "ENSDARE00001166007"; exon_version "2";	chr4	32394	32584
chr4	ensembl	exon	60916	61011	gene_id "ENSDARG00000098311"; gene_version "3"; transcript_id "ENSDART00000167851"; transcript_version "2"; exon_number "4"; gene_name "CU856344.1"; gene_source "ensembl"; gene_biotype "protein_coding"; transcript_name "CU856344.1-201"; transcript_source "ensembl"; transcript_biotype "protein_coding"; exon_id "ENSDARE00001194466"; exon_version "1";	chr4	32394	32584
chr4	ensembl	exon	60711	60821	gene_id "ENSDARG00000098311"; gene_version "3"; transcript_id "ENSDART00000167851"; transcript_version "2"; exon_number "5"; gene_name "CU856344.1"; gene_source "ensembl"; gene_biotype "protein_coding"; transcript_name "CU856344.1-201"; transcript_source "ensembl"; transcript_biotype "protein_coding"; exon_id "ENSDARE00001214149"; exon_version "1";	chr4	32394	32584
chr4	ensembl	exon	59671	59818	gene_id "ENSDARG00000098311"; gene_version "3"; transcript_id "ENSDART00000167851"; transcript_version "2"; exon_number "6"; gene_name "CU856344.1"; gene_source "ensembl"; gene_biotype "protein_coding"; transcript_name "CU856344.1-201"; transcript_source "ensembl"; transcript_biotype "protein_coding"; exon_id "ENSDARE00001166584"; exon_version "2";	chr4	32394	32584
chr4	ensembl	exon	59205	59431	gene_id "ENSDARG00000098311"; gene_version "3"; transcript_id "ENSDART00000167851"; transcript_version "2"; exon_number "7"; gene_name "CU856344.1"; gene_source "ensembl"; gene_biotype "protein_coding"; transcript_name "CU856344.1-201"; transcript_source "ensembl"; transcript_biotype "protein_coding"; exon_id "ENSDARE00001194003"; exon_version "2";	chr4	32394	32584
chr4	ensembl	exon	58667	58982	gene_id "ENSDARG00000098311"; gene_version "3"; transcript_id "ENSDART00000167851"; transcript_version "2"; exon_number "8"; gene_name "CU856344.1"; gene_source "ensembl"; gene_biotype "protein_coding"; transcript_name "CU856344.1-201"; transcript_source "ensembl"; transcript_biotype "protein_coding"; exon_id "ENSDARE00001259756"; exon_version "1";	chr4	32394	32584
chr4	ensembl	exon	57071	58388	gene_id "ENSDARG00000098311"; gene_version "3"; transcript_id "ENSDART00000167851"; transcript_version "2"; exon_number "9"; gene_name "CU856344.1"; gene_source "ensembl"; gene_biotype "protein_coding"; transcript_name "CU856344.1-201"; transcript_source "ensembl"; transcript_biotype "protein_coding"; exon_id "ENSDARE00001168756"; exon_version "2";	chr4	32394	32584
chr4	ensembl	exon	57034	57046	gene_id "ENSDARG00000098311"; gene_version "3"; transcript_id "ENSDART00000167851"; transcript_version "2"; exon_number "10"; gene_name "CU856344.1"; gene_source "ensembl"; gene_biotype "protein_coding"; transcript_name "CU856344.1-201"; transcript_source "ensembl"; transcript_biotype "protein_coding"; exon_id "ENSDARE00001276883"; exon_version "1";	chr4	32394	32584
chr4	ensembl	gene	69619	72011	gene_id "ENSDARG00000104839"; gene_version "3"; gene_name "mansc1"; gene_source "ensembl"; gene_biotype "protein_coding";	chr4	32394	32584
chr4	ensembl	transcript	69619	72011	gene_id "ENSDARG00000104839"; gene_version "3"; transcript_id "ENSDART00000164425"; transcript_version "2"; gene_name "mansc1"; gene_source "ensembl"; gene_biotype "protein_coding"; transcript_name "mansc1-201"; transcript_source "ensembl"; transcript_biotype "protein_coding";	chr4	32394	32584
chr4	ensembl	exon	69619	69882	gene_id "ENSDARG00000104839"; gene_version "3"; transcript_id "ENSDART00000164425"; transcript_version "2"; exon_number "1"; gene_name "mansc1"; gene_source "ensembl"; gene_biotype "protein_coding"; transcript_name "mansc1-201"; transcript_source "ensembl"; transcript_biotype "protein_coding"; exon_id "ENSDARE00001219587"; exon_version "1";	chr4	32394	32584
chr4	ensembl	exon	70135	70272	gene_id "ENSDARG00000104839"; gene_version "3"; transcript_id "ENSDART00000164425"; transcript_version "2"; exon_number "2"; gene_name "mansc1"; gene_source "ensembl"; gene_biotype "protein_coding"; transcript_name "mansc1-201"; transcript_source "ensembl"; transcript_biotype "protein_coding"; exon_id "ENSDARE00001158956"; exon_version "1";	chr4	32394	32584
chr4	ensembl	exon	71014	72011	gene_id "ENSDARG00000104839"; gene_version "3"; transcript_id "ENSDART00000164425"; transcript_version "2"; exon_number "3"; gene_name "mansc1"; gene_source "ensembl"; gene_biotype "protein_coding"; transcript_name "mansc1-201"; transcript_source "ensembl"; transcript_biotype "protein_coding"; exon_id "ENSDARE00001163516"; exon_version "2";	chr4	32394	32584
chr4	ensembl	five_prime_utr	69619	69662	gene_id "ENSDARG00000104839"; gene_version "3"; transcript_id "ENSDART00000164425"; transcript_version "2"; gene_name "mansc1"; gene_source "ensembl"; gene_biotype "protein_coding"; transcript_name "mansc1-201"; transcript_source "ensembl"; transcript_biotype "protein_coding";	chr4	32394	32584
chr4	ensembl	three_prime_utr	71694	72011	gene_id "ENSDARG00000104839"; gene_version "3"; transcript_id "ENSDART00000164425"; transcript_version "2"; gene_name "mansc1"; gene_source "ensembl"; gene_biotype "protein_coding"; transcript_name "mansc1-201"; transcript_source "ensembl"; transcript_biotype "protein_coding";	chr4	32394	32584
chr4	ensembl	gene	190547	211714	gene_id "ENSDARG00000100422"; gene_version "3"; gene_name "ptpro"; gene_source "ensembl"; gene_biotype "protein_coding";	chr4	246573	246700
chr4	ensembl	transcript	190547	211714	gene_id "ENSDARG00000100422"; gene_version "3"; transcript_id "ENSDART00000172566"; transcript_version "2"; gene_name "ptpro"; gene_source "ensembl"; gene_biotype "protein_coding"; transcript_name "ptpro-201"; transcript_source "ensembl"; transcript_biotype "protein_coding";	chr4	246573	246700
chr4	ensembl	exon	211664	211714	gene_id "ENSDARG00000100422"; gene_version "3"; transcript_id "ENSDART00000172566"; transcript_version "2"; exon_number "1"; gene_name "ptpro"; gene_source "ensembl"; gene_biotype "protein_coding"; transcript_name "ptpro-201"; transcript_source "ensembl"; transcript_biotype "protein_coding"; exon_id "ENSDARE00001279394"; exon_version "1";	chr4	246573	246700
chr4	ensembl	exon	202495	202759	gene_id "ENSDARG00000100422"; gene_version "3"; transcript_id "ENSDART00000172566"; transcript_version "2"; exon_number "2"; gene_name "ptpro"; gene_source "ensembl"; gene_biotype "protein_coding"; transcript_name "ptpro-201"; transcript_source "ensembl"; transcript_biotype "protein_coding"; exon_id "ENSDARE00001186568"; exon_version "1";	chr4	246573	246700
chr4	ensembl	exon	201861	202016	gene_id "ENSDARG00000100422"; gene_version "3"; transcript_id "ENSDART00000172566"; transcript_version "2"; exon_number "3"; gene_name "ptpro"; gene_source "ensembl"; gene_biotype "protein_coding"; transcript_name "ptpro-201"; transcript_source "ensembl"; transcript_biotype "protein_coding"; exon_id "ENSDARE00001184036"; exon_version "1";	chr4	246573	246700
chr4	ensembl	exon	200688	200840	gene_id "ENSDARG00000100422"; gene_version "3"; transcript_id "ENSDART00000172566"; transcript_version "2"; exon_number "4"; gene_name "ptpro"; gene_source "ensembl"; gene_biotype "protein_coding"; transcript_name "ptpro-201"; transcript_source "ensembl"; transcript_biotype "protein_coding"; exon_id "ENSDARE00001154054"; exon_version "1";	chr4	246573	246700
chr4	ensembl	exon	199623	200153	gene_id "ENSDARG00000100422"; gene_version "3"; transcript_id "ENSDART00000172566"; transcript_version "2"; exon_number "5"; gene_name "ptpro"; gene_source "ensembl"; gene_biotype "protein_coding"; transcript_name "ptpro-201"; transcript_source "ensembl"; transcript_biotype "protein_coding"; exon_id "ENSDARE00001195022"; exon_version "1";	chr4	246573	246700
chr4	ensembl	exon	197854	198015	gene_id "ENSDARG00000100422"; gene_version "3"; transcript_id "ENSDART00000172566"; transcript_version "2"; exon_number "6"; gene_name "ptpro"; gene_source "ensembl"; gene_biotype "protein_coding"; transcript_name "ptpro-201"; transcript_source "ensembl"; transcript_biotype "protein_coding"; exon_id "ENSDARE00001223309"; exon_version "1";	chr4	246573	246700
chr4	ensembl	exon	197405	197601	gene_id "ENSDARG00000100422"; gene_version "3"; transcript_id "ENSDART00000172566"; transcript_version "2"; exon_number "7"; gene_name "ptpro"; gene_source "ensembl"; gene_biotype "protein_coding"; transcript_name "ptpro-201"; transcript_source "ensembl"; transcript_biotype "protein_coding"; exon_id "ENSDARE00001152878"; exon_version "1";	chr4	246573	246700
chr4	ensembl	exon	197182	197302	gene_id "ENSDARG00000100422"; gene_version "3"; transcript_id "ENSDART00000172566"; transcript_version "2"; exon_number "8"; gene_name "ptpro"; gene_source "ensembl"; gene_biotype "protein_coding"; transcript_name "ptpro-201"; transcript_source "ensembl"; transcript_biotype "protein_coding"; exon_id "ENSDARE00001152537"; exon_version "1";	chr4	246573	246700
chr4	ensembl	exon	196838	197031	gene_id "ENSDARG00000100422"; gene_version "3"; transcript_id "ENSDART00000172566"; transcript_version "2"; exon_number "9"; gene_name "ptpro"; gene_source "ensembl"; gene_biotype "protein_coding"; transcript_name "ptpro-201"; transcript_source "ensembl"; transcript_biotype "protein_coding"; exon_id "ENSDARE00001206772"; exon_version "1";	chr4	246573	246700
chr4	ensembl	gene	233812	240737	gene_id "ENSDARG00000104632"; gene_version "3"; gene_name "RERG"; gene_source "ensembl"; gene_biotype "protein_coding";	chr4	246573	246700
chr4	ensembl	transcript	233812	240737	gene_id "ENSDARG00000104632"; gene_version "3"; transcript_id "ENSDART00000166186"; transcript_version "3"; gene_name "RERG"; gene_source "ensembl"; gene_biotype "protein_coding"; transcript_name "RERG-201"; transcript_source "ensembl"; transcript_biotype "protein_coding";	chr4	246573	246700
chr4	ensembl	exon	240677	240737	gene_id "ENSDARG00000104632"; gene_version "3"; transcript_id "ENSDART00000166186"; transcript_version "3"; exon_number "1"; gene_name "RERG"; gene_source "ensembl"; gene_biotype "protein_coding"; transcript_name "RERG-201"; transcript_source "ensembl"; transcript_biotype "protein_coding"; exon_id "ENSDARE00001178172"; exon_version "2";	chr4	246573	246700
chr4	ensembl	exon	236469	236542	gene_id "ENSDARG00000104632"; gene_version "3"; transcript_id "ENSDART00000166186"; transcript_version "3"; exon_number "2"; gene_name "RERG"; gene_source "ensembl"; gene_biotype "protein_coding"; transcript_name "RERG-201"; transcript_source "ensembl"; transcript_biotype "protein_coding"; exon_id "ENSDARE00001172727"; exon_version "1";	chr4	246573	246700
chr4	ensembl	exon	233812	234302	gene_id "ENSDARG00000104632"; gene_version "3"; transcript_id "ENSDART00000166186"; transcript_version "3"; exon_number "3"; gene_name "RERG"; gene_source "ensembl"; gene_biotype "protein_coding"; transcript_name "RERG-201"; transcript_source "ensembl"; transcript_biotype "protein_coding"; exon_id "ENSDARE00001182607"; exon_version "3";	chr4	246573	246700
chr4	ensembl	three_prime_utr	233812	233882	gene_id "ENSDARG00000104632"; gene_version "3"; transcript_id "ENSDART00000166186"; transcript_version "3"; gene_name "RERG"; gene_source "ensembl"; gene_biotype "protein_coding"; transcript_name "RERG-201"; transcript_source "ensembl"; transcript_biotype "protein_coding";	chr4	246573	246700
chr4	ensembl	gene	269443	277081	gene_id "ENSDARG00000100660"; gene_version "3"; gene_name "si:ch73-252i11.1"; gene_source "ensembl"; gene_biotype "protein_coding";	chr4	246573	246700
chr4	ensembl	transcript	269443	277081	gene_id "ENSDARG00000100660"; gene_version "3"; transcript_id "ENSDART00000166174"; transcript_version "3"; gene_name "si:ch73-252i11.1"; gene_source "ensembl"; gene_biotype "protein_coding"; transcript_name "si:ch73-252i11.1-201"; transcript_source "ensembl"; transcript_biotype "protein_coding";	chr4	246573	246700
chr4	ensembl	exon	277027	277081	gene_id "ENSDARG00000100660"; gene_version "3"; transcript_id "ENSDART00000166174"; transcript_version "3"; exon_number "1"; gene_name "si:ch73-252i11.1"; gene_source "ensembl"; gene_biotype "protein_coding"; transcript_name "si:ch73-252i11.1-201"; transcript_source "ensembl"; transcript_biotype "protein_coding"; exon_id "ENSDARE00001185834"; exon_version "2";	chr4	246573	246700
chr4	ensembl	exon	276817	276943	gene_id "ENSDARG00000100660"; gene_version "3"; transcript_id "ENSDART00000166174"; transcript_version "3"; exon_number "2"; gene_name "si:ch73-252i11.1"; gene_source "ensembl"; gene_biotype "protein_coding"; transcript_name "si:ch73-252i11.1-201"; transcript_source "ensembl"; transcript_biotype "protein_coding"; exon_id "ENSDARE00001204894"; exon_version "1";	chr4	246573	246700
chr4	ensembl	exon	275079	275365	gene_id "ENSDARG00000100660"; gene_version "3"; transcript_id "ENSDART00000166174"; transcript_version "3"; exon_number "3"; gene_name "si:ch73-252i11.1"; gene_source "ensembl"; gene_biotype "protein_coding"; transcript_name "si:ch73-252i11.1-201"; transcript_source "ensembl"; transcript_biotype "protein_coding"; exon_id "ENSDARE00001167653"; exon_version "1";	chr4	246573	246700
chr4	ensembl	exon	274677	274773	gene_id "ENSDARG00000100660"; gene_version "3"; transcript_id "ENSDART00000166174"; transcript_version "3"; exon_number "4"; gene_name "si:ch73-252i11.1"; gene_source "ensembl"; gene_biotype "protein_coding"; transcript_name "si:ch73-252i11.1-201"; transcript_source "ensembl"; transcript_biotype "protein_coding"; exon_id "ENSDARE00001223484"; exon_version "1";	chr4	246573	246700
chr4	ensembl	exon	274519	274594	gene_id "ENSDARG00000100660"; gene_version "3"; transcript_id "ENSDART00000166174"; transcript_version "3"; exon_number "5"; gene_name "si:ch73-252i11.1"; gene_source "ensembl"; gene_biotype "protein_coding"; transcript_name "si:ch73-252i11.1-201"; transcript_source "ensembl"; transcript_biotype "protein_coding"; exon_id "ENSDARE00001167416"; exon_version "1";	chr4	246573	246700
chr4	ensembl	exon	274054	274184	gene_id "ENSDARG00000100660"; gene_version "3"; transcript_id "ENSDART00000166174"; transcript_version "3"; exon_number "6"; gene_name "si:ch73-252i11.1"; gene_source "ensembl"; gene_biotype "protein_coding"; transcript_name "si:ch73-252i11.1-201"; transcript_source "ensembl"; transcript_biotype "protein_coding"; exon_id "ENSDARE00001205070"; exon_version "1";	chr4	246573	246700
chr4	ensembl	exon	273030	273181	gene_id "ENSDARG00000100660"; gene_version "3"; transcript_id "ENSDART00000166174"; transcript_version "3"; exon_number "7"; gene_name "si:ch73-252i11.1"; gene_source "ensembl"; gene_biotype "protein_coding"; transcript_name "si:ch73-252i11.1-201"; transcript_source "ensembl"; transcript_biotype "protein_coding"; exon_id "ENSDARE00001180338"; exon_version "1";	chr4	246573	246700
chr4	ensembl	exon	269443	272212	gene_id "ENSDARG00000100660"; gene_version "3"; transcript_id "ENSDART00000166174"; transcript_version "3"; exon_number "8"; gene_name "si:ch73-252i11.1"; gene_source "ensembl"; gene_biotype "protein_coding"; transcript_name "si:ch73-252i11.1-201"; transcript_source "ensembl"; transcript_biotype "protein_coding"; exon_id "ENSDARE00001162011"; exon_version "3";	chr4	246573	246700
chr4	ensembl	three_prime_utr	269443	271574	gene_id "ENSDARG00000100660"; gene_version "3"; transcript_id "ENSDART00000166174"; transcript_version "3"; gene_name "si:ch73-252i11.1"; gene_source "ensembl"; gene_biotype "protein_coding"; transcript_name "si:ch73-252i11.1-201"; transcript_source "ensembl"; transcript_biotype "protein_coding";	chr4	246573	246700
chr4	ensembl	gene	279669	282860	gene_id "ENSDARG00000113107"; gene_version "1"; gene_name "CABZ01085275.1"; gene_source "ensembl"; gene_biotype "protein_coding";	chr4	246573	246700
chr4	ensembl	transcript	279669	282860	gene_id "ENSDARG00000113107"; gene_version "1"; transcript_id "ENSDART00000184884"; transcript_version "1"; gene_name "CABZ01085275.1"; gene_source "ensembl"; gene_biotype "protein_coding"; transcript_name "CABZ01085275.1-201"; transcript_source "ensembl"; transcript_biotype "protein_coding";	chr4	246573	246700
chr4	ensembl	exon	279669	279949	gene_id "ENSDARG00000113107"; gene_version "1"; transcript_id "ENSDART00000184884"; transcript_version "1"; exon_number "1"; gene_name "CABZ01085275.1"; gene_source "ensembl"; gene_biotype "protein_coding"; transcript_name "CABZ01085275.1-201"; transcript_source "ensembl"; transcript_biotype "protein_coding"; exon_id "ENSDARE00001194900"; exon_version "3";	chr4	246573	246700
chr4	ensembl	exon	282069	282204	gene_id "ENSDARG00000113107"; gene_version "1"; transcript_id "ENSDART00000184884"; transcript_version "1"; exon_number "2"; gene_name "CABZ01085275.1"; gene_source "ensembl"; gene_biotype "protein_coding"; transcript_name "CABZ01085275.1-201"; transcript_source "ensembl"; transcript_biotype "protein_coding"; exon_id "ENSDARE00001173548"; exon_version "1";	chr4	246573	246700
chr4	ensembl	exon	282412	282860	gene_id "ENSDARG00000113107"; gene_version "1"; transcript_id "ENSDART00000184884"; transcript_version "1"; exon_number "3"; gene_name "CABZ01085275.1"; gene_source "ensembl"; gene_biotype "protein_coding"; transcript_name "CABZ01085275.1-201"; transcript_source "ensembl"; transcript_biotype "protein_coding"; exon_id "ENSDARE00001162232"; exon_version "2";	chr4	246573	246700
chr4	ensembl	three_prime_utr	282799	282860	gene_id "ENSDARG00000113107"; gene_version "1"; transcript_id "ENSDART00000184884"; transcript_version "1"; gene_name "CABZ01085275.1"; gene_source "ensembl"; gene_biotype "protein_coding"; transcript_name "CABZ01085275.1-201"; transcript_source "ensembl"; transcript_biotype "protein_coding";	chr4	246573	246700
chr4	ensembl	gene	286425	287425	gene_id "ENSDARG00000099787"; gene_version "2"; gene_name "echdc3"; gene_source "ensembl"; gene_biotype "protein_coding";	chr4	246573	246700
chr4	ensembl	transcript	286425	287425	gene_id "ENSDARG00000099787"; gene_version "2"; transcript_id "ENSDART00000159128"; transcript_version "2"; gene_name "echdc3"; gene_source "ensembl"; gene_biotype "protein_coding"; transcript_name "echdc3-201"; transcript_source "ensembl"; transcript_biotype "protein_coding";	chr4	246573	246700
chr4	ensembl	exon	287307	287425	gene_id "ENSDARG00000099787"; gene_version "2"; transcript_id "ENSDART00000159128"; transcript_version "2"; exon_number "1"; gene_name "echdc3"; gene_source "ensembl"; gene_biotype "protein_coding"; transcript_name "echdc3-201"; transcript_source "ensembl"; transcript_biotype "protein_coding"; exon_id "ENSDARE00001181010"; exon_version "2";	chr4	246573	246700
chr4	ensembl	exon	286425	286545	gene_id "ENSDARG00000099787"; gene_version "2"; transcript_id "ENSDART00000159128"; transcript_version "2"; exon_number "2"; gene_name "echdc3"; gene_source "ensembl"; gene_biotype "protein_coding"; transcript_name "echdc3-201"; transcript_source "ensembl"; transcript_biotype "protein_coding"; exon_id "ENSDARE00001210756"; exon_version "2";	chr4	246573	246700
chr4	ensembl	gene	288633	292031	gene_id "ENSDARG00000112451"; gene_version "1"; gene_name "FO834823.1"; gene_source "ensembl"; gene_biotype "protein_coding";	chr4	246573	246700
chr4	ensembl	transcript	288633	292031	gene_id "ENSDARG00000112451"; gene_version "1"; transcript_id "ENSDART00000183304"; transcript_version "1"; gene_name "FO834823.1"; gene_source "ensembl"; gene_biotype "protein_coding"; transcript_name "FO834823.1-201"; transcript_source "ensembl"; transcript_biotype "protein_coding";	chr4	246573	246700
chr4	ensembl	exon	288633	288793	gene_id "ENSDARG00000112451"; gene_version "1"; transcript_id "ENSDART00000183304"; transcript_version "1"; exon_number "1"; gene_name "FO834823.1"; gene_source "ensembl"; gene_biotype "protein_coding"; transcript_name "FO834823.1-201"; transcript_source "ensembl"; transcript_biotype "protein_coding"; exon_id "ENSDARE00001259391"; exon_version "1";	chr4	246573	246700
chr4	ensembl	exon	290258	290397	gene_id "ENSDARG00000112451"; gene_version "1"; transcript_id "ENSDART00000183304"; transcript_version "1"; exon_number "2"; gene_name "FO834823.1"; gene_source "ensembl"; gene_biotype "protein_coding"; transcript_name "FO834823.1-201"; transcript_source "ensembl"; transcript_biotype "protein_coding"; exon_id "ENSDARE00001318017"; exon_version "1";	chr4	246573	246700
chr4	ensembl	exon	290431	290456	gene_id "ENSDARG00000112451"; gene_version "1"; transcript_id "ENSDART00000183304"; transcript_version "1"; exon_number "3"; gene_name "FO834823.1"; gene_source "ensembl"; gene_biotype "protein_coding"; transcript_name "FO834823.1-201"; transcript_source "ensembl"; transcript_biotype "protein_coding"; exon_id "ENSDARE00001252649"; exon_version "1";	chr4	246573	246700
chr4	ensembl	exon	291469	291645	gene_id "ENSDARG00000112451"; gene_version "1"; transcript_id "ENSDART00000183304"; transcript_version "1"; exon_number "4"; gene_name "FO834823.1"; gene_source "ensembl"; gene_biotype "protein_coding"; transcript_name "FO834823.1-201"; transcript_source "ensembl"; transcript_biotype "protein_coding"; exon_id "ENSDARE00001293349"; exon_version "1";	chr4	246573	246700
chr4	ensembl	exon	291864	292031	gene_id "ENSDARG00000112451"; gene_version "1"; transcript_id "ENSDART00000183304"; transcript_version "1"; exon_number "5"; gene_name "FO834823.1"; gene_source "ensembl"; gene_biotype "protein_coding"; transcript_name "FO834823.1-201"; transcript_source "ensembl"; transcript_biotype "protein_coding"; exon_id "ENSDARE00001316359"; exon_version "1";	chr4	246573	246700
chr4	havana	gene	1103158	1147655	gene_id "ENSDARG00000102157"; gene_version "2"; gene_name "si:ch211-117i20.2"; gene_source "havana"; gene_biotype "protein_coding";	chr4	1197357	1197456
chr4	havana	transcript	1103158	1147655	gene_id "ENSDARG00000102157"; gene_version "2"; transcript_id "ENSDART00000171561"; transcript_version "2"; gene_name "si:ch211-117i20.2"; gene_source "havana"; gene_biotype "protein_coding"; transcript_name "si:ch211-117i20.2-201"; transcript_source "havana"; transcript_biotype "protein_coding";	chr4	1197357	1197456
chr4	havana	exon	1147259	1147655	gene_id "ENSDARG00000102157"; gene_version "2"; transcript_id "ENSDART00000171561"; transcript_version "2"; exon_number "1"; gene_name "si:ch211-117i20.2"; gene_source "havana"; gene_biotype "protein_coding"; transcript_name "si:ch211-117i20.2-201"; transcript_source "havana"; transcript_biotype "protein_coding"; exon_id "ENSDARE00001191597"; exon_version "1";	chr4	1197357	1197456
chr4	havana	five_prime_utr	1147259	1147655	gene_id "ENSDARG00000102157"; gene_version "2"; transcript_id "ENSDART00000171561"; transcript_version "2"; gene_name "si:ch211-117i20.2"; gene_source "havana"; gene_biotype "protein_coding"; transcript_name "si:ch211-117i20.2-201"; transcript_source "havana"; transcript_biotype "protein_coding";	chr4	1197357	1197456
chr4	ensembl_havana	gene	1146346	1284672	gene_id "ENSDARG00000098612"; gene_version "2"; gene_name "chrm2a"; gene_source "ensembl_havana"; gene_biotype "protein_coding";	chr4	1197357	1197456
chr4	havana	transcript	1146346	1284672	gene_id "ENSDARG00000098612"; gene_version "2"; transcript_id "ENSDART00000166467"; transcript_version "2"; gene_name "chrm2a"; gene_source "ensembl_havana"; gene_biotype "protein_coding"; transcript_name "chrm2a-201"; transcript_source "havana"; transcript_biotype "protein_coding";	chr4	1197357	1197456
chr4	ensembl	gene	1191527	1191644	gene_id "ENSDARG00000100898"; gene_version "2"; gene_name "RF00001"; gene_source "ensembl"; gene_biotype "rRNA";	chr4	1197357	1197456
chr4	ensembl	transcript	1191527	1191644	gene_id "ENSDARG00000100898"; gene_version "2"; transcript_id "ENSDART00000162672"; transcript_version "2"; gene_name "RF00001"; gene_source "ensembl"; gene_biotype "rRNA"; transcript_name "RF00001.576-201"; transcript_source "ensembl"; transcript_biotype "rRNA";	chr4	1197357	1197456
chr4	ensembl	exon	1191527	1191644	gene_id "ENSDARG00000100898"; gene_version "2"; transcript_id "ENSDART00000162672"; transcript_version "2"; exon_number "1"; gene_name "RF00001"; gene_source "ensembl"; gene_biotype "rRNA"; transcript_name "RF00001.576-201"; transcript_source "ensembl"; transcript_biotype "rRNA"; exon_id "ENSDARE00001179660"; exon_version "1";	chr4	1197357	1197456
chr4	ensembl_havana	gene	1301436	1360495	gene_id "ENSDARG00000102340"; gene_version "2"; gene_name "ptn"; gene_source "ensembl_havana"; gene_biotype "protein_coding";	chr4	1390312	1390411
chr4	ensembl_havana	transcript	1301436	1360495	gene_id "ENSDARG00000102340"; gene_version "2"; transcript_id "ENSDART00000164623"; transcript_version "2"; gene_name "ptn"; gene_source "ensembl_havana"; gene_biotype "protein_coding"; transcript_name "ptn-201"; transcript_source "ensembl_havana"; transcript_biotype "protein_coding";	chr4	1390312	1390411
chr4	ensembl_havana	exon	1360330	1360495	gene_id "ENSDARG00000102340"; gene_version "2"; transcript_id "ENSDART00000164623"; transcript_version "2"; exon_number "1"; gene_name "ptn"; gene_source "ensembl_havana"; gene_biotype "protein_coding"; transcript_name "ptn-201"; transcript_source "ensembl_havana"; transcript_biotype "protein_coding"; exon_id "ENSDARE00001172547"; exon_version "1";	chr4	1390312	1390411
chr4	ensembl_havana	five_prime_utr	1360330	1360495	gene_id "ENSDARG00000102340"; gene_version "2"; transcript_id "ENSDART00000164623"; transcript_version "2"; gene_name "ptn"; gene_source "ensembl_havana"; gene_biotype "protein_coding"; transcript_name "ptn-201"; transcript_source "ensembl_havana"; transcript_biotype "protein_coding";	chr4	1390312	1390411
chr4	ensembl	gene	1388965	1403077	gene_id "ENSDARG00000111388"; gene_version "1"; gene_name "CABZ01068469.1"; gene_source "ensembl"; gene_biotype "protein_coding";	chr4	1390312	1390411
chr4	ensembl	transcript	1388965	1403077	gene_id "ENSDARG00000111388"; gene_version "1"; transcript_id "ENSDART00000189813"; transcript_version "1"; gene_name "CABZ01068469.1"; gene_source "ensembl"; gene_biotype "protein_coding"; transcript_name "CABZ01068469.1-201"; transcript_source "ensembl"; transcript_biotype "protein_coding";	chr4	1390312	1390411
chr4	ensembl	exon	1403023	1403077	gene_id "ENSDARG00000111388"; gene_version "1"; transcript_id "ENSDART00000189813"; transcript_version "1"; exon_number "1"; gene_name "CABZ01068469.1"; gene_source "ensembl"; gene_biotype "protein_coding"; transcript_name "CABZ01068469.1-201"; transcript_source "ensembl"; transcript_biotype "protein_coding"; exon_id "ENSDARE00001314439"; exon_version "1";	chr4	1390312	1390411
chr4	ensembl	exon	1400174	1400204	gene_id "ENSDARG00000111388"; gene_version "1"; transcript_id "ENSDART00000189813"; transcript_version "1"; exon_number "2"; gene_name "CABZ01068469.1"; gene_source "ensembl"; gene_biotype "protein_coding"; transcript_name "CABZ01068469.1-201"; transcript_source "ensembl"; transcript_biotype "protein_coding"; exon_id "ENSDARE00001307937"; exon_version "1";	chr4	1390312	1390411
chr4	ensembl	exon	1399962	1400070	gene_id "ENSDARG00000111388"; gene_version "1"; transcript_id "ENSDART00000189813"; transcript_version "1"; exon_number "3"; gene_name "CABZ01068469.1"; gene_source "ensembl"; gene_biotype "protein_coding"; transcript_name "CABZ01068469.1-201"; transcript_source "ensembl"; transcript_biotype "protein_coding"; exon_id "ENSDARE00001294203"; exon_version "1";	chr4	1390312	1390411
chr4	ensembl	exon	1398367	1398489	gene_id "ENSDARG00000111388"; gene_version "1"; transcript_id "ENSDART00000189813"; transcript_version "1"; exon_number "4"; gene_name "CABZ01068469.1"; gene_source "ensembl"; gene_biotype "protein_coding"; transcript_name "CABZ01068469.1-201"; transcript_source "ensembl"; transcript_biotype "protein_coding"; exon_id "ENSDARE00001257814"; exon_version "1";	chr4	1390312	1390411
chr4	ensembl	exon	1396728	1396808	gene_id "ENSDARG00000111388"; gene_version "1"; transcript_id "ENSDART00000189813"; transcript_version "1"; exon_number "5"; gene_name "CABZ01068469.1"; gene_source "ensembl"; gene_biotype "protein_coding"; transcript_name "CABZ01068469.1-201"; transcript_source "ensembl"; transcript_biotype "protein_coding"; exon_id "ENSDARE00001305738"; exon_version "1";	chr4	1390312	1390411
chr4	ensembl	exon	1396458	1396643	gene_id "ENSDARG00000111388"; gene_version "1"; transcript_id "ENSDART00000189813"; transcript_version "1"; exon_number "6"; gene_name "CABZ01068469.1"; gene_source "ensembl"; gene_biotype "protein_coding"; transcript_name "CABZ01068469.1-201"; transcript_source "ensembl"; transcript_biotype "protein_coding"; exon_id "ENSDARE00001303683"; exon_version "1";	chr4	1390312	1390411
chr4	ensembl	exon	1396085	1396181	gene_id "ENSDARG00000111388"; gene_version "1"; transcript_id "ENSDART00000189813"; transcript_version "1"; exon_number "7"; gene_name "CABZ01068469.1"; gene_source "ensembl"; gene_biotype "protein_coding"; transcript_name "CABZ01068469.1-201"; transcript_source "ensembl"; transcript_biotype "protein_coding"; exon_id "ENSDARE00001280575"; exon_version "1";	chr4	1390312	1390411
chr4	ensembl	exon	1395979	1396055	gene_id "ENSDARG00000111388"; gene_version "1"; transcript_id "ENSDART00000189813"; transcript_version "1"; exon_number "8"; gene_name "CABZ01068469.1"; gene_source "ensembl"; gene_biotype "protein_coding"; transcript_name "CABZ01068469.1-201"; transcript_source "ensembl"; transcript_biotype "protein_coding"; exon_id "ENSDARE00001285633"; exon_version "1";	chr4	1390312	1390411
chr4	ensembl	exon	1392828	1393103	gene_id "ENSDARG00000111388"; gene_version "1"; transcript_id "ENSDART00000189813"; transcript_version "1"; exon_number "9"; gene_name "CABZ01068469.1"; gene_source "ensembl"; gene_biotype "protein_coding"; transcript_name "CABZ01068469.1-201"; transcript_source "ensembl"; transcript_biotype "protein_coding"; exon_id "ENSDARE00001279728"; exon_version "1";	chr4	1390312	1390411
chr4	ensembl	exon	1390790	1390973	gene_id "ENSDARG00000111388"; gene_version "1"; transcript_id "ENSDART00000189813"; transcript_version "1"; exon_number "10"; gene_name "CABZ01068469.1"; gene_source "ensembl"; gene_biotype "protein_coding"; transcript_name "CABZ01068469.1-201"; transcript_source "ensembl"; transcript_biotype "protein_coding"; exon_id "ENSDARE00001282864"; exon_version "1";	chr4	1390312	1390411
chr4	ensembl	exon	1388965	1389158	gene_id "ENSDARG00000111388"; gene_version "1"; transcript_id "ENSDART00000189813"; transcript_version "1"; exon_number "11"; gene_name "CABZ01068469.1"; gene_source "ensembl"; gene_biotype "protein_coding"; transcript_name "CABZ01068469.1-201"; transcript_source "ensembl"; transcript_biotype "protein_coding"; exon_id "ENSDARE00001260416"; exon_version "1";	chr4	1390312	1390411
chr4	ensembl_havana	gene	1516716	1566572	gene_id "ENSDARG00000018149"; gene_version "11"; gene_name "slc38a4"; gene_source "ensembl_havana"; gene_biotype "protein_coding";	chr4	1582141	1582267
chr4	ensembl_havana	gene	1516716	1566572	gene_id "ENSDARG00000018149"; gene_version "11"; gene_name "slc38a4"; gene_source "ensembl_havana"; gene_biotype "protein_coding";	chr4	1614776	1614875
chr4	havana	transcript	1516716	1538663	gene_id "ENSDARG00000018149"; gene_version "11"; transcript_id "ENSDART00000150198"; transcript_version "2"; gene_name "slc38a4"; gene_source "ensembl_havana"; gene_biotype "protein_coding"; transcript_name "slc38a4-203"; transcript_source "havana"; transcript_biotype "protein_coding"; tag "cds_end_NF"; tag "mRNA_end_NF";	chr4	1582141	1582267
chr4	havana	exon	1538509	1538663	gene_id "ENSDARG00000018149"; gene_version "11"; transcript_id "ENSDART00000150198"; transcript_version "2"; exon_number "2"; gene_name "slc38a4"; gene_source "ensembl_havana"; gene_biotype "protein_coding"; transcript_name "slc38a4-203"; transcript_source "havana"; transcript_biotype "protein_coding"; exon_id "ENSDARE00001049875"; exon_version "1"; tag "cds_end_NF"; tag "mRNA_end_NF";	chr4	1582141	1582267
chr4	havana	five_prime_utr	1538509	1538546	gene_id "ENSDARG00000018149"; gene_version "11"; transcript_id "ENSDART00000150198"; transcript_version "2"; gene_name "slc38a4"; gene_source "ensembl_havana"; gene_biotype "protein_coding"; transcript_name "slc38a4-203"; transcript_source "havana"; transcript_biotype "protein_coding"; tag "cds_end_NF"; tag "mRNA_end_NF";	chr4	1582141	1582267
chr4	havana	transcript	1530287	1539800	gene_id "ENSDARG00000018149"; gene_version "11"; transcript_id "ENSDART00000149826"; transcript_version "3"; gene_name "slc38a4"; gene_source "ensembl_havana"; gene_biotype "protein_coding"; transcript_name "slc38a4-202"; transcript_source "havana"; transcript_biotype "retained_intron";	chr4	1582141	1582267
chr4	havana	exon	1538506	1538653	gene_id "ENSDARG00000018149"; gene_version "11"; transcript_id "ENSDART00000149826"; transcript_version "3"; exon_number "2"; gene_name "slc38a4"; gene_source "ensembl_havana"; gene_biotype "protein_coding"; transcript_name "slc38a4-202"; transcript_source "havana"; transcript_biotype "retained_intron"; exon_id "ENSDARE00001104265"; exon_version "1";	chr4	1582141	1582267
chr4	havana	exon	1538828	1538921	gene_id "ENSDARG00000018149"; gene_version "11"; transcript_id "ENSDART00000149826"; transcript_version "3"; exon_number "3"; gene_name "slc38a4"; gene_source "ensembl_havana"; gene_biotype "protein_coding"; transcript_name "slc38a4-202"; transcript_source "havana"; transcript_biotype "retained_intron"; exon_id "ENSDARE00001119829"; exon_version "1";	chr4	1582141	1582267
chr4	havana	exon	1539456	1539800	gene_id "ENSDARG00000018149"; gene_version "11"; transcript_id "ENSDART00000149826"; transcript_version "3"; exon_number "4"; gene_name "slc38a4"; gene_source "ensembl_havana"; gene_biotype "protein_coding"; transcript_name "slc38a4-202"; transcript_source "havana"; transcript_biotype "retained_intron"; exon_id "ENSDARE00001050713"; exon_version "1";	chr4	1582141	1582267
chr4	ensembl_havana	transcript	1530287	1566572	gene_id "ENSDARG00000018149"; gene_version "11"; transcript_id "ENSDART00000067446"; transcript_version "6"; gene_name "slc38a4"; gene_source "ensembl_havana"; gene_biotype "protein_coding"; transcript_name "slc38a4-201"; transcript_source "ensembl_havana"; transcript_biotype "protein_coding";	chr4	1582141	1582267
chr4	ensembl_havana	transcript	1530287	1566572	gene_id "ENSDARG00000018149"; gene_version "11"; transcript_id "ENSDART00000067446"; transcript_version "6"; gene_name "slc38a4"; gene_source "ensembl_havana"; gene_biotype "protein_coding"; transcript_name "slc38a4-201"; transcript_source "ensembl_havana"; transcript_biotype "protein_coding";	chr4	1614776	1614875
chr4	ensembl_havana	exon	1538506	1538653	gene_id "ENSDARG00000018149"; gene_version "11"; transcript_id "ENSDART00000067446"; transcript_version "6"; exon_number "2"; gene_name "slc38a4"; gene_source "ensembl_havana"; gene_biotype "protein_coding"; transcript_name "slc38a4-201"; transcript_source "ensembl_havana"; transcript_biotype "protein_coding"; exon_id "ENSDARE00001119817"; exon_version "1";	chr4	1582141	1582267
chr4	ensembl_havana	exon	1538828	1538921	gene_id "ENSDARG00000018149"; gene_version "11"; transcript_id "ENSDART00000067446"; transcript_version "6"; exon_number "3"; gene_name "slc38a4"; gene_source "ensembl_havana"; gene_biotype "protein_coding"; transcript_name "slc38a4-201"; transcript_source "ensembl_havana"; transcript_biotype "protein_coding"; exon_id "ENSDARE00001105004"; exon_version "1";	chr4	1582141	1582267
chr4	ensembl_havana	exon	1539456	1539571	gene_id "ENSDARG00000018149"; gene_version "11"; transcript_id "ENSDART00000067446"; transcript_version "6"; exon_number "4"; gene_name "slc38a4"; gene_source "ensembl_havana"; gene_biotype "protein_coding"; transcript_name "slc38a4-201"; transcript_source "ensembl_havana"; transcript_biotype "protein_coding"; exon_id "ENSDARE00000513131"; exon_version "1";	chr4	1582141	1582267
chr4	ensembl_havana	exon	1543751	1543824	gene_id "ENSDARG00000018149"; gene_version "11"; transcript_id "ENSDART00000067446"; transcript_version "6"; exon_number "5"; gene_name "slc38a4"; gene_source "ensembl_havana"; gene_biotype "protein_coding"; transcript_name "slc38a4-201"; transcript_source "ensembl_havana"; transcript_biotype "protein_coding"; exon_id "ENSDARE00000513130"; exon_version "1";	chr4	1582141	1582267
chr4	ensembl_havana	exon	1544502	1544594	gene_id "ENSDARG00000018149"; gene_version "11"; transcript_id "ENSDART00000067446"; transcript_version "6"; exon_number "6"; gene_name "slc38a4"; gene_source "ensembl_havana"; gene_biotype "protein_coding"; transcript_name "slc38a4-201"; transcript_source "ensembl_havana"; transcript_biotype "protein_coding"; exon_id "ENSDARE00000513129"; exon_version "1";	chr4	1582141	1582267
chr4	ensembl_havana	exon	1545527	1545608	gene_id "ENSDARG00000018149"; gene_version "11"; transcript_id "ENSDART00000067446"; transcript_version "6"; exon_number "7"; gene_name "slc38a4"; gene_source "ensembl_havana"; gene_biotype "protein_coding"; transcript_name "slc38a4-201"; transcript_source "ensembl_havana"; transcript_biotype "protein_coding"; exon_id "ENSDARE00000513127"; exon_version "1";	chr4	1582141	1582267
chr4	ensembl_havana	exon	1546585	1546667	gene_id "ENSDARG00000018149"; gene_version "11"; transcript_id "ENSDART00000067446"; transcript_version "6"; exon_number "8"; gene_name "slc38a4"; gene_source "ensembl_havana"; gene_biotype "protein_coding"; transcript_name "slc38a4-201"; transcript_source "ensembl_havana"; transcript_biotype "protein_coding"; exon_id "ENSDARE00000513125"; exon_version "1";	chr4	1582141	1582267
chr4	ensembl_havana	exon	1546748	1546806	gene_id "ENSDARG00000018149"; gene_version "11"; transcript_id "ENSDART00000067446"; transcript_version "6"; exon_number "9"; gene_name "slc38a4"; gene_source "ensembl_havana"; gene_biotype "protein_coding"; transcript_name "slc38a4-201"; transcript_source "ensembl_havana"; transcript_biotype "protein_coding"; exon_id "ENSDARE00000513123"; exon_version "1";	chr4	1582141	1582267
chr4	ensembl_havana	exon	1547214	1547468	gene_id "ENSDARG00000018149"; gene_version "11"; transcript_id "ENSDART00000067446"; transcript_version "6"; exon_number "10"; gene_name "slc38a4"; gene_source "ensembl_havana"; gene_biotype "protein_coding"; transcript_name "slc38a4-201"; transcript_source "ensembl_havana"; transcript_biotype "protein_coding"; exon_id "ENSDARE00000513121"; exon_version "1";	chr4	1582141	1582267
chr4	ensembl_havana	exon	1548720	1548799	gene_id "ENSDARG00000018149"; gene_version "11"; transcript_id "ENSDART00000067446"; transcript_version "6"; exon_number "11"; gene_name "slc38a4"; gene_source "ensembl_havana"; gene_biotype "protein_coding"; transcript_name "slc38a4-201"; transcript_source "ensembl_havana"; transcript_biotype "protein_coding"; exon_id "ENSDARE00000931188"; exon_version "1";	chr4	1582141	1582267
chr4	ensembl_havana	exon	1550594	1550694	gene_id "ENSDARG00000018149"; gene_version "11"; transcript_id "ENSDART00000067446"; transcript_version "6"; exon_number "12"; gene_name "slc38a4"; gene_source "ensembl_havana"; gene_biotype "protein_coding"; transcript_name "slc38a4-201"; transcript_source "ensembl_havana"; transcript_biotype "protein_coding"; exon_id "ENSDARE00000926784"; exon_version "1";	chr4	1582141	1582267
chr4	ensembl_havana	exon	1550904	1551028	gene_id "ENSDARG00000018149"; gene_version "11"; transcript_id "ENSDART00000067446"; transcript_version "6"; exon_number "13"; gene_name "slc38a4"; gene_source "ensembl_havana"; gene_biotype "protein_coding"; transcript_name "slc38a4-201"; transcript_source "ensembl_havana"; transcript_biotype "protein_coding"; exon_id "ENSDARE00000947744"; exon_version "1";	chr4	1582141	1582267
chr4	ensembl_havana	exon	1561899	1562043	gene_id "ENSDARG00000018149"; gene_version "11"; transcript_id "ENSDART00000067446"; transcript_version "6"; exon_number "14"; gene_name "slc38a4"; gene_source "ensembl_havana"; gene_biotype "protein_coding"; transcript_name "slc38a4-201"; transcript_source "ensembl_havana"; transcript_biotype "protein_coding"; exon_id "ENSDARE00000513112"; exon_version "1";	chr4	1582141	1582267
chr4	ensembl_havana	exon	1562130	1562227	gene_id "ENSDARG00000018149"; gene_version "11"; transcript_id "ENSDART00000067446"; transcript_version "6"; exon_number "15"; gene_name "slc38a4"; gene_source "ensembl_havana"; gene_biotype "protein_coding"; transcript_name "slc38a4-201"; transcript_source "ensembl_havana"; transcript_biotype "protein_coding"; exon_id "ENSDARE00000513110"; exon_version "1";	chr4	1582141	1582267
chr4	ensembl_havana	exon	1563227	1566572	gene_id "ENSDARG00000018149"; gene_version "11"; transcript_id "ENSDART00000067446"; transcript_version "6"; exon_number "16"; gene_name "slc38a4"; gene_source "ensembl_havana"; gene_biotype "protein_coding"; transcript_name "slc38a4-201"; transcript_source "ensembl_havana"; transcript_biotype "protein_coding"; exon_id "ENSDARE00000513109"; exon_version "2";	chr4	1582141	1582267
chr4	ensembl_havana	exon	1563227	1566572	gene_id "ENSDARG00000018149"; gene_version "11"; transcript_id "ENSDART00000067446"; transcript_version "6"; exon_number "16"; gene_name "slc38a4"; gene_source "ensembl_havana"; gene_biotype "protein_coding"; transcript_name "slc38a4-201"; transcript_source "ensembl_havana"; transcript_biotype "protein_coding"; exon_id "ENSDARE00000513109"; exon_version "2";	chr4	1614776	1614875
chr4	ensembl_havana	five_prime_utr	1538506	1538546	gene_id "ENSDARG00000018149"; gene_version "11"; transcript_id "ENSDART00000067446"; transcript_version "6"; gene_name "slc38a4"; gene_source "ensembl_havana"; gene_biotype "protein_coding"; transcript_name "slc38a4-201"; transcript_source "ensembl_havana"; transcript_biotype "protein_coding";	chr4	1582141	1582267
chr4	ensembl_havana	three_prime_utr	1563332	1566572	gene_id "ENSDARG00000018149"; gene_version "11"; transcript_id "ENSDART00000067446"; transcript_version "6"; gene_name "slc38a4"; gene_source "ensembl_havana"; gene_biotype "protein_coding"; transcript_name "slc38a4-201"; transcript_source "ensembl_havana"; transcript_biotype "protein_coding";	chr4	1582141	1582267
chr4	ensembl_havana	three_prime_utr	1563332	1566572	gene_id "ENSDARG00000018149"; gene_version "11"; transcript_id "ENSDART00000067446"; transcript_version "6"; gene_name "slc38a4"; gene_source "ensembl_havana"; gene_biotype "protein_coding"; transcript_name "slc38a4-201"; transcript_source "ensembl_havana"; transcript_biotype "protein_coding";	chr4	1614776	1614875
chr4	havana	gene	1576889	1593127	gene_id "ENSDARG00000095920"; gene_version "2"; gene_name "AL929171.1"; gene_source "havana"; gene_biotype "lincRNA";	chr4	1582141	1582267
chr4	havana	gene	1576889	1593127	gene_id "ENSDARG00000095920"; gene_version "2"; gene_name "AL929171.1"; gene_source "havana"; gene_biotype "lincRNA";	chr4	1614776	1614875
chr4	havana	transcript	1576889	1593127	gene_id "ENSDARG00000095920"; gene_version "2"; transcript_id "ENSDART00000149448"; transcript_version "2"; gene_name "AL929171.1"; gene_source "havana"; gene_biotype "lincRNA"; transcript_name "AL929171.1-201"; transcript_source "havana"; transcript_biotype "lincRNA";	chr4	1582141	1582267
chr4	havana	transcript	1576889	1593127	gene_id "ENSDARG00000095920"; gene_version "2"; transcript_id "ENSDART00000149448"; transcript_version "2"; gene_name "AL929171.1"; gene_source "havana"; gene_biotype "lincRNA"; transcript_name "AL929171.1-201"; transcript_source "havana"; transcript_biotype "lincRNA";	chr4	1614776	1614875
chr4	havana	exon	1576889	1576967	gene_id "ENSDARG00000095920"; gene_version "2"; transcript_id "ENSDART00000149448"; transcript_version "2"; exon_number "1"; gene_name "AL929171.1"; gene_source "havana"; gene_biotype "lincRNA"; transcript_name "AL929171.1-201"; transcript_source "havana"; transcript_biotype "lincRNA"; exon_id "ENSDARE00001050045"; exon_version "1";	chr4	1582141	1582267
chr4	havana	exon	1576889	1576967	gene_id "ENSDARG00000095920"; gene_version "2"; transcript_id "ENSDART00000149448"; transcript_version "2"; exon_number "1"; gene_name "AL929171.1"; gene_source "havana"; gene_biotype "lincRNA"; transcript_name "AL929171.1-201"; transcript_source "havana"; transcript_biotype "lincRNA"; exon_id "ENSDARE00001050045"; exon_version "1";	chr4	1614776	1614875
chr4	havana	exon	1577856	1577939	gene_id "ENSDARG00000095920"; gene_version "2"; transcript_id "ENSDART00000149448"; transcript_version "2"; exon_number "2"; gene_name "AL929171.1"; gene_source "havana"; gene_biotype "lincRNA"; transcript_name "AL929171.1-201"; transcript_source "havana"; transcript_biotype "lincRNA"; exon_id "ENSDARE00001060183"; exon_version "1";	chr4	1582141	1582267
chr4	havana	exon	1577856	1577939	gene_id "ENSDARG00000095920"; gene_version "2"; transcript_id "ENSDART00000149448"; transcript_version "2"; exon_number "2"; gene_name "AL929171.1"; gene_source "havana"; gene_biotype "lincRNA"; transcript_name "AL929171.1-201"; transcript_source "havana"; transcript_biotype "lincRNA"; exon_id "ENSDARE00001060183"; exon_version "1";	chr4	1614776	1614875
chr4	havana	exon	1592671	1593127	gene_id "ENSDARG00000095920"; gene_version "2"; transcript_id "ENSDART00000149448"; transcript_version "2"; exon_number "3"; gene_name "AL929171.1"; gene_source "havana"; gene_biotype "lincRNA"; transcript_name "AL929171.1-201"; transcript_source "havana"; transcript_biotype "lincRNA"; exon_id "ENSDARE00001052137"; exon_version "1";	chr4	1582141	1582267
chr4	havana	exon	1592671	1593127	gene_id "ENSDARG00000095920"; gene_version "2"; transcript_id "ENSDART00000149448"; transcript_version "2"; exon_number "3"; gene_name "AL929171.1"; gene_source "havana"; gene_biotype "lincRNA"; transcript_name "AL929171.1-201"; transcript_source "havana"; transcript_biotype "lincRNA"; exon_id "ENSDARE00001052137"; exon_version "1";	chr4	1614776	1614875
chr4	ensembl_havana	gene	1600034	1617897	gene_id "ENSDARG00000045886"; gene_version "7"; gene_name "slc38a2"; gene_source "ensembl_havana"; gene_biotype "protein_coding";	chr4	1582141	1582267
chr4	ensembl_havana	gene	1600034	1617897	gene_id "ENSDARG00000045886"; gene_version "7"; gene_name "slc38a2"; gene_source "ensembl_havana"; gene_biotype "protein_coding";	chr4	1614776	1614875
chr4	ensembl_havana	transcript	1600034	1617897	gene_id "ENSDARG00000045886"; gene_version "7"; transcript_id "ENSDART00000146779"; transcript_version "3"; gene_name "slc38a2"; gene_source "ensembl_havana"; gene_biotype "protein_coding"; transcript_name "slc38a2-201"; transcript_source "ensembl_havana"; transcript_biotype "protein_coding";	chr4	1582141	1582267
chr4	ensembl_havana	transcript	1600034	1617897	gene_id "ENSDARG00000045886"; gene_version "7"; transcript_id "ENSDART00000146779"; transcript_version "3"; gene_name "slc38a2"; gene_source "ensembl_havana"; gene_biotype "protein_coding"; transcript_name "slc38a2-201"; transcript_source "ensembl_havana"; transcript_biotype "protein_coding";	chr4	1614776	1614875
chr4	ensembl_havana	exon	1600034	1600325	gene_id "ENSDARG00000045886"; gene_version "7"; transcript_id "ENSDART00000146779"; transcript_version "3"; exon_number "1"; gene_name "slc38a2"; gene_source "ensembl_havana"; gene_biotype "protein_coding"; transcript_name "slc38a2-201"; transcript_source "ensembl_havana"; transcript_biotype "protein_coding"; exon_id "ENSDARE00000994636"; exon_version "2";	chr4	1582141	1582267
chr4	ensembl_havana	exon	1600034	1600325	gene_id "ENSDARG00000045886"; gene_version "7"; transcript_id "ENSDART00000146779"; transcript_version "3"; exon_number "1"; gene_name "slc38a2"; gene_source "ensembl_havana"; gene_biotype "protein_coding"; transcript_name "slc38a2-201"; transcript_source "ensembl_havana"; transcript_biotype "protein_coding"; exon_id "ENSDARE00000994636"; exon_version "2";	chr4	1614776	1614875
chr4	ensembl_havana	exon	1601594	1601716	gene_id "ENSDARG00000045886"; gene_version "7"; transcript_id "ENSDART00000146779"; transcript_version "3"; exon_number "2"; gene_name "slc38a2"; gene_source "ensembl_havana"; gene_biotype "protein_coding"; transcript_name "slc38a2-201"; transcript_source "ensembl_havana"; transcript_biotype "protein_coding"; exon_id "ENSDARE00001018789"; exon_version "1";	chr4	1582141	1582267
chr4	ensembl_havana	exon	1601594	1601716	gene_id "ENSDARG00000045886"; gene_version "7"; transcript_id "ENSDART00000146779"; transcript_version "3"; exon_number "2"; gene_name "slc38a2"; gene_source "ensembl_havana"; gene_biotype "protein_coding"; transcript_name "slc38a2-201"; transcript_source "ensembl_havana"; transcript_biotype "protein_coding"; exon_id "ENSDARE00001018789"; exon_version "1";	chr4	1614776	1614875
chr4	ensembl_havana	exon	1601797	1601881	gene_id "ENSDARG00000045886"; gene_version "7"; transcript_id "ENSDART00000146779"; transcript_version "3"; exon_number "3"; gene_name "slc38a2"; gene_source "ensembl_havana"; gene_biotype "protein_coding"; transcript_name "slc38a2-201"; transcript_source "ensembl_havana"; transcript_biotype "protein_coding"; exon_id "ENSDARE00000513104"; exon_version "1";	chr4	1582141	1582267
chr4	ensembl_havana	exon	1601797	1601881	gene_id "ENSDARG00000045886"; gene_version "7"; transcript_id "ENSDART00000146779"; transcript_version "3"; exon_number "3"; gene_name "slc38a2"; gene_source "ensembl_havana"; gene_biotype "protein_coding"; transcript_name "slc38a2-201"; transcript_source "ensembl_havana"; transcript_biotype "protein_coding"; exon_id "ENSDARE00000513104"; exon_version "1";	chr4	1614776	1614875
chr4	ensembl_havana	exon	1601965	1602080	gene_id "ENSDARG00000045886"; gene_version "7"; transcript_id "ENSDART00000146779"; transcript_version "3"; exon_number "4"; gene_name "slc38a2"; gene_source "ensembl_havana"; gene_biotype "protein_coding"; transcript_name "slc38a2-201"; transcript_source "ensembl_havana"; transcript_biotype "protein_coding"; exon_id "ENSDARE00000513103"; exon_version "1";	chr4	1582141	1582267
chr4	ensembl_havana	exon	1601965	1602080	gene_id "ENSDARG00000045886"; gene_version "7"; transcript_id "ENSDART00000146779"; transcript_version "3"; exon_number "4"; gene_name "slc38a2"; gene_source "ensembl_havana"; gene_biotype "protein_coding"; transcript_name "slc38a2-201"; transcript_source "ensembl_havana"; transcript_biotype "protein_coding"; exon_id "ENSDARE00000513103"; exon_version "1";	chr4	1614776	1614875
chr4	ensembl_havana	exon	1605513	1605586	gene_id "ENSDARG00000045886"; gene_version "7"; transcript_id "ENSDART00000146779"; transcript_version "3"; exon_number "5"; gene_name "slc38a2"; gene_source "ensembl_havana"; gene_biotype "protein_coding"; transcript_name "slc38a2-201"; transcript_source "ensembl_havana"; transcript_biotype "protein_coding"; exon_id "ENSDARE00000513102"; exon_version "1";	chr4	1582141	1582267
chr4	ensembl_havana	exon	1605513	1605586	gene_id "ENSDARG00000045886"; gene_version "7"; transcript_id "ENSDART00000146779"; transcript_version "3"; exon_number "5"; gene_name "slc38a2"; gene_source "ensembl_havana"; gene_biotype "protein_coding"; transcript_name "slc38a2-201"; transcript_source "ensembl_havana"; transcript_biotype "protein_coding"; exon_id "ENSDARE00000513102"; exon_version "1";	chr4	1614776	1614875
chr4	ensembl_havana	exon	1605666	1605758	gene_id "ENSDARG00000045886"; gene_version "7"; transcript_id "ENSDART00000146779"; transcript_version "3"; exon_number "6"; gene_name "slc38a2"; gene_source "ensembl_havana"; gene_biotype "protein_coding"; transcript_name "slc38a2-201"; transcript_source "ensembl_havana"; transcript_biotype "protein_coding"; exon_id "ENSDARE00001114277"; exon_version "1";	chr4	1582141	1582267
chr4	ensembl_havana	exon	1605666	1605758	gene_id "ENSDARG00000045886"; gene_version "7"; transcript_id "ENSDART00000146779"; transcript_version "3"; exon_number "6"; gene_name "slc38a2"; gene_source "ensembl_havana"; gene_biotype "protein_coding"; transcript_name "slc38a2-201"; transcript_source "ensembl_havana"; transcript_biotype "protein_coding"; exon_id "ENSDARE00001114277"; exon_version "1";	chr4	1614776	1614875
chr4	ensembl_havana	exon	1605871	1605946	gene_id "ENSDARG00000045886"; gene_version "7"; transcript_id "ENSDART00000146779"; transcript_version "3"; exon_number "7"; gene_name "slc38a2"; gene_source "ensembl_havana"; gene_biotype "protein_coding"; transcript_name "slc38a2-201"; transcript_source "ensembl_havana"; transcript_biotype "protein_coding"; exon_id "ENSDARE00001120361"; exon_version "1";	chr4	1582141	1582267
chr4	ensembl_havana	exon	1605871	1605946	gene_id "ENSDARG00000045886"; gene_version "7"; transcript_id "ENSDART00000146779"; transcript_version "3"; exon_number "7"; gene_name "slc38a2"; gene_source "ensembl_havana"; gene_biotype "protein_coding"; transcript_name "slc38a2-201"; transcript_source "ensembl_havana"; transcript_biotype "protein_coding"; exon_id "ENSDARE00001120361"; exon_version "1";	chr4	1614776	1614875
chr4	ensembl_havana	exon	1607439	1607521	gene_id "ENSDARG00000045886"; gene_version "7"; transcript_id "ENSDART00000146779"; transcript_version "3"; exon_number "8"; gene_name "slc38a2"; gene_source "ensembl_havana"; gene_biotype "protein_coding"; transcript_name "slc38a2-201"; transcript_source "ensembl_havana"; transcript_biotype "protein_coding"; exon_id "ENSDARE00001124136"; exon_version "1";	chr4	1582141	1582267
chr4	ensembl_havana	exon	1607439	1607521	gene_id "ENSDARG00000045886"; gene_version "7"; transcript_id "ENSDART00000146779"; transcript_version "3"; exon_number "8"; gene_name "slc38a2"; gene_source "ensembl_havana"; gene_biotype "protein_coding"; transcript_name "slc38a2-201"; transcript_source "ensembl_havana"; transcript_biotype "protein_coding"; exon_id "ENSDARE00001124136"; exon_version "1";	chr4	1614776	1614875
chr4	ensembl_havana	exon	1608726	1608784	gene_id "ENSDARG00000045886"; gene_version "7"; transcript_id "ENSDART00000146779"; transcript_version "3"; exon_number "9"; gene_name "slc38a2"; gene_source "ensembl_havana"; gene_biotype "protein_coding"; transcript_name "slc38a2-201"; transcript_source "ensembl_havana"; transcript_biotype "protein_coding"; exon_id "ENSDARE00001125556"; exon_version "1";	chr4	1582141	1582267
chr4	ensembl_havana	exon	1608726	1608784	gene_id "ENSDARG00000045886"; gene_version "7"; transcript_id "ENSDART00000146779"; transcript_version "3"; exon_number "9"; gene_name "slc38a2"; gene_source "ensembl_havana"; gene_biotype "protein_coding"; transcript_name "slc38a2-201"; transcript_source "ensembl_havana"; transcript_biotype "protein_coding"; exon_id "ENSDARE00001125556"; exon_version "1";	chr4	1614776	1614875
chr4	ensembl_havana	exon	1608905	1609048	gene_id "ENSDARG00000045886"; gene_version "7"; transcript_id "ENSDART00000146779"; transcript_version "3"; exon_number "10"; gene_name "slc38a2"; gene_source "ensembl_havana"; gene_biotype "protein_coding"; transcript_name "slc38a2-201"; transcript_source "ensembl_havana"; transcript_biotype "protein_coding"; exon_id "ENSDARE00001127403"; exon_version "1";	chr4	1582141	1582267
chr4	ensembl_havana	exon	1608905	1609048	gene_id "ENSDARG00000045886"; gene_version "7"; transcript_id "ENSDART00000146779"; transcript_version "3"; exon_number "10"; gene_name "slc38a2"; gene_source "ensembl_havana"; gene_biotype "protein_coding"; transcript_name "slc38a2-201"; transcript_source "ensembl_havana"; transcript_biotype "protein_coding"; exon_id "ENSDARE00001127403"; exon_version "1";	chr4	1614776	1614875
chr4	ensembl_havana	exon	1609509	1609588	gene_id "ENSDARG00000045886"; gene_version "7"; transcript_id "ENSDART00000146779"; transcript_version "3"; exon_number "11"; gene_name "slc38a2"; gene_source "ensembl_havana"; gene_biotype "protein_coding"; transcript_name "slc38a2-201"; transcript_source "ensembl_havana"; transcript_biotype "protein_coding"; exon_id "ENSDARE00001112633"; exon_version "1";	chr4	1582141	1582267
chr4	ensembl_havana	exon	1609509	1609588	gene_id "ENSDARG00000045886"; gene_version "7"; transcript_id "ENSDART00000146779"; transcript_version "3"; exon_number "11"; gene_name "slc38a2"; gene_source "ensembl_havana"; gene_biotype "protein_coding"; transcript_name "slc38a2-201"; transcript_source "ensembl_havana"; transcript_biotype "protein_coding"; exon_id "ENSDARE00001112633"; exon_version "1";	chr4	1614776	1614875
chr4	ensembl_havana	exon	1610699	1610799	gene_id "ENSDARG00000045886"; gene_version "7"; transcript_id "ENSDART00000146779"; transcript_version "3"; exon_number "12"; gene_name "slc38a2"; gene_source "ensembl_havana"; gene_biotype "protein_coding"; transcript_name "slc38a2-201"; transcript_source "ensembl_havana"; transcript_biotype "protein_coding"; exon_id "ENSDARE00000513095"; exon_version "1";	chr4	1582141	1582267
chr4	ensembl_havana	exon	1610699	1610799	gene_id "ENSDARG00000045886"; gene_version "7"; transcript_id "ENSDART00000146779"; transcript_version "3"; exon_number "12"; gene_name "slc38a2"; gene_source "ensembl_havana"; gene_biotype "protein_coding"; transcript_name "slc38a2-201"; transcript_source "ensembl_havana"; transcript_biotype "protein_coding"; exon_id "ENSDARE00000513095"; exon_version "1";	chr4	1614776	1614875
chr4	ensembl_havana	exon	1612995	1613119	gene_id "ENSDARG00000045886"; gene_version "7"; transcript_id "ENSDART00000146779"; transcript_version "3"; exon_number "13"; gene_name "slc38a2"; gene_source "ensembl_havana"; gene_biotype "protein_coding"; transcript_name "slc38a2-201"; transcript_source "ensembl_havana"; transcript_biotype "protein_coding"; exon_id "ENSDARE00000513094"; exon_version "1";	chr4	1582141	1582267
chr4	ensembl_havana	exon	1612995	1613119	gene_id "ENSDARG00000045886"; gene_version "7"; transcript_id "ENSDART00000146779"; transcript_version "3"; exon_number "13"; gene_name "slc38a2"; gene_source "ensembl_havana"; gene_biotype "protein_coding"; transcript_name "slc38a2-201"; transcript_source "ensembl_havana"; transcript_biotype "protein_coding"; exon_id "ENSDARE00000513094"; exon_version "1";	chr4	1614776	1614875
chr4	ensembl_havana	exon	1613552	1613696	gene_id "ENSDARG00000045886"; gene_version "7"; transcript_id "ENSDART00000146779"; transcript_version "3"; exon_number "14"; gene_name "slc38a2"; gene_source "ensembl_havana"; gene_biotype "protein_coding"; transcript_name "slc38a2-201"; transcript_source "ensembl_havana"; transcript_biotype "protein_coding"; exon_id "ENSDARE00000513093"; exon_version "1";	chr4	1582141	1582267
chr4	ensembl_havana	exon	1613552	1613696	gene_id "ENSDARG00000045886"; gene_version "7"; transcript_id "ENSDART00000146779"; transcript_version "3"; exon_number "14"; gene_name "slc38a2"; gene_source "ensembl_havana"; gene_biotype "protein_coding"; transcript_name "slc38a2-201"; transcript_source "ensembl_havana"; transcript_biotype "protein_coding"; exon_id "ENSDARE00000513093"; exon_version "1";	chr4	1614776	1614875
chr4	ensembl_havana	exon	1614507	1614604	gene_id "ENSDARG00000045886"; gene_version "7"; transcript_id "ENSDART00000146779"; transcript_version "3"; exon_number "15"; gene_name "slc38a2"; gene_source "ensembl_havana"; gene_biotype "protein_coding"; transcript_name "slc38a2-201"; transcript_source "ensembl_havana"; transcript_biotype "protein_coding"; exon_id "ENSDARE00000513092"; exon_version "1";	chr4	1582141	1582267
chr4	ensembl_havana	exon	1614507	1614604	gene_id "ENSDARG00000045886"; gene_version "7"; transcript_id "ENSDART00000146779"; transcript_version "3"; exon_number "15"; gene_name "slc38a2"; gene_source "ensembl_havana"; gene_biotype "protein_coding"; transcript_name "slc38a2-201"; transcript_source "ensembl_havana"; transcript_biotype "protein_coding"; exon_id "ENSDARE00000513092"; exon_version "1";	chr4	1614776	1614875
chr4	ensembl_havana	exon	1614692	1617897	gene_id "ENSDARG00000045886"; gene_version "7"; transcript_id "ENSDART00000146779"; transcript_version "3"; exon_number "16"; gene_name "slc38a2"; gene_source "ensembl_havana"; gene_biotype "protein_coding"; transcript_name "slc38a2-201"; transcript_source "ensembl_havana"; transcript_biotype "protein_coding"; exon_id "ENSDARE00001026544"; exon_version "1";	chr4	1582141	1582267
chr4	ensembl_havana	exon	1614692	1617897	gene_id "ENSDARG00000045886"; gene_version "7"; transcript_id "ENSDART00000146779"; transcript_version "3"; exon_number "16"; gene_name "slc38a2"; gene_source "ensembl_havana"; gene_biotype "protein_coding"; transcript_name "slc38a2-201"; transcript_source "ensembl_havana"; transcript_biotype "protein_coding"; exon_id "ENSDARE00001026544"; exon_version "1";	chr4	1614776	1614875
chr4	ensembl_havana	five_prime_utr	1600034	1600325	gene_id "ENSDARG00000045886"; gene_version "7"; transcript_id "ENSDART00000146779"; transcript_version "3"; gene_name "slc38a2"; gene_source "ensembl_havana"; gene_biotype "protein_coding"; transcript_name "slc38a2-201"; transcript_source "ensembl_havana"; transcript_biotype "protein_coding";	chr4	1582141	1582267
chr4	ensembl_havana	five_prime_utr	1600034	1600325	gene_id "ENSDARG00000045886"; gene_version "7"; transcript_id "ENSDART00000146779"; transcript_version "3"; gene_name "slc38a2"; gene_source "ensembl_havana"; gene_biotype "protein_coding"; transcript_name "slc38a2-201"; transcript_source "ensembl_havana"; transcript_biotype "protein_coding";	chr4	1614776	1614875
chr4	ensembl_havana	five_prime_utr	1601594	1601594	gene_id "ENSDARG00000045886"; gene_version "7"; transcript_id "ENSDART00000146779"; transcript_version "3"; gene_name "slc38a2"; gene_source "ensembl_havana"; gene_biotype "protein_coding"; transcript_name "slc38a2-201"; transcript_source "ensembl_havana"; transcript_biotype "protein_coding";	chr4	1582141	1582267
chr4	ensembl_havana	five_prime_utr	1601594	1601594	gene_id "ENSDARG00000045886"; gene_version "7"; transcript_id "ENSDART00000146779"; transcript_version "3"; gene_name "slc38a2"; gene_source "ensembl_havana"; gene_biotype "protein_coding"; transcript_name "slc38a2-201"; transcript_source "ensembl_havana"; transcript_biotype "protein_coding";	chr4	1614776	1614875
chr4	ensembl_havana	three_prime_utr	1614806	1617897	gene_id "ENSDARG00000045886"; gene_version "7"; transcript_id "ENSDART00000146779"; transcript_version "3"; gene_name "slc38a2"; gene_source "ensembl_havana"; gene_biotype "protein_coding"; transcript_name "slc38a2-201"; transcript_source "ensembl_havana"; transcript_biotype "protein_coding";	chr4	1582141	1582267
chr4	ensembl_havana	three_prime_utr	1614806	1617897	gene_id "ENSDARG00000045886"; gene_version "7"; transcript_id "ENSDART00000146779"; transcript_version "3"; gene_name "slc38a2"; gene_source "ensembl_havana"; gene_biotype "protein_coding"; transcript_name "slc38a2-201"; transcript_source "ensembl_havana"; transcript_biotype "protein_coding";	chr4	1614776	1614875
chr4	havana	transcript	1605666	1611213	gene_id "ENSDARG00000045886"; gene_version "7"; transcript_id "ENSDART00000149590"; transcript_version "2"; gene_name "slc38a2"; gene_source "ensembl_havana"; gene_biotype "protein_coding"; transcript_name "slc38a2-203"; transcript_source "havana"; transcript_biotype "retained_intron";	chr4	1582141	1582267
chr4	havana	transcript	1605666	1611213	gene_id "ENSDARG00000045886"; gene_version "7"; transcript_id "ENSDART00000149590"; transcript_version "2"; gene_name "slc38a2"; gene_source "ensembl_havana"; gene_biotype "protein_coding"; transcript_name "slc38a2-203"; transcript_source "havana"; transcript_biotype "retained_intron";	chr4	1614776	1614875
chr4	havana	exon	1605666	1605758	gene_id "ENSDARG00000045886"; gene_version "7"; transcript_id "ENSDART00000149590"; transcript_version "2"; exon_number "1"; gene_name "slc38a2"; gene_source "ensembl_havana"; gene_biotype "protein_coding"; transcript_name "slc38a2-203"; transcript_source "havana"; transcript_biotype "retained_intron"; exon_id "ENSDARE00001129276"; exon_version "1";	chr4	1582141	1582267
chr4	havana	exon	1605666	1605758	gene_id "ENSDARG00000045886"; gene_version "7"; transcript_id "ENSDART00000149590"; transcript_version "2"; exon_number "1"; gene_name "slc38a2"; gene_source "ensembl_havana"; gene_biotype "protein_coding"; transcript_name "slc38a2-203"; transcript_source "havana"; transcript_biotype "retained_intron"; exon_id "ENSDARE00001129276"; exon_version "1";	chr4	1614776	1614875
chr4	havana	exon	1605871	1605946	gene_id "ENSDARG00000045886"; gene_version "7"; transcript_id "ENSDART00000149590"; transcript_version "2"; exon_number "2"; gene_name "slc38a2"; gene_source "ensembl_havana"; gene_biotype "protein_coding"; transcript_name "slc38a2-203"; transcript_source "havana"; transcript_biotype "retained_intron"; exon_id "ENSDARE00001123778"; exon_version "1";	chr4	1582141	1582267
chr4	havana	exon	1605871	1605946	gene_id "ENSDARG00000045886"; gene_version "7"; transcript_id "ENSDART00000149590"; transcript_version "2"; exon_number "2"; gene_name "slc38a2"; gene_source "ensembl_havana"; gene_biotype "protein_coding"; transcript_name "slc38a2-203"; transcript_source "havana"; transcript_biotype "retained_intron"; exon_id "ENSDARE00001123778"; exon_version "1";	chr4	1614776	1614875
chr4	havana	exon	1607439	1607521	gene_id "ENSDARG00000045886"; gene_version "7"; transcript_id "ENSDART00000149590"; transcript_version "2"; exon_number "3"; gene_name "slc38a2"; gene_source "ensembl_havana"; gene_biotype "protein_coding"; transcript_name "slc38a2-203"; transcript_source "havana"; transcript_biotype "retained_intron"; exon_id "ENSDARE00001123366"; exon_version "1";	chr4	1582141	1582267
chr4	havana	exon	1607439	1607521	gene_id "ENSDARG00000045886"; gene_version "7"; transcript_id "ENSDART00000149590"; transcript_version "2"; exon_number "3"; gene_name "slc38a2"; gene_source "ensembl_havana"; gene_biotype "protein_coding"; transcript_name "slc38a2-203"; transcript_source "havana"; transcript_biotype "retained_intron"; exon_id "ENSDARE00001123366"; exon_version "1";	chr4	1614776	1614875
chr4	havana	exon	1608726	1608784	gene_id "ENSDARG00000045886"; gene_version "7"; transcript_id "ENSDART00000149590"; transcript_version "2"; exon_number "4"; gene_name "slc38a2"; gene_source "ensembl_havana"; gene_biotype "protein_coding"; transcript_name "slc38a2-203"; transcript_source "havana"; transcript_biotype "retained_intron"; exon_id "ENSDARE00001115293"; exon_version "1";	chr4	1582141	1582267
chr4	havana	exon	1608726	1608784	gene_id "ENSDARG00000045886"; gene_version "7"; transcript_id "ENSDART00000149590"; transcript_version "2"; exon_number "4"; gene_name "slc38a2"; gene_source "ensembl_havana"; gene_biotype "protein_coding"; transcript_name "slc38a2-203"; transcript_source "havana"; transcript_biotype "retained_intron"; exon_id "ENSDARE00001115293"; exon_version "1";	chr4	1614776	1614875
chr4	havana	exon	1608905	1609048	gene_id "ENSDARG00000045886"; gene_version "7"; transcript_id "ENSDART00000149590"; transcript_version "2"; exon_number "5"; gene_name "slc38a2"; gene_source "ensembl_havana"; gene_biotype "protein_coding"; transcript_name "slc38a2-203"; transcript_source "havana"; transcript_biotype "retained_intron"; exon_id "ENSDARE00001110773"; exon_version "1";	chr4	1582141	1582267
chr4	havana	exon	1608905	1609048	gene_id "ENSDARG00000045886"; gene_version "7"; transcript_id "ENSDART00000149590"; transcript_version "2"; exon_number "5"; gene_name "slc38a2"; gene_source "ensembl_havana"; gene_biotype "protein_coding"; transcript_name "slc38a2-203"; transcript_source "havana"; transcript_biotype "retained_intron"; exon_id "ENSDARE00001110773"; exon_version "1";	chr4	1614776	1614875
chr4	havana	exon	1609509	1609588	gene_id "ENSDARG00000045886"; gene_version "7"; transcript_id "ENSDART00000149590"; transcript_version "2"; exon_number "6"; gene_name "slc38a2"; gene_source "ensembl_havana"; gene_biotype "protein_coding"; transcript_name "slc38a2-203"; transcript_source "havana"; transcript_biotype "retained_intron"; exon_id "ENSDARE00001107728"; exon_version "1";	chr4	1582141	1582267
chr4	havana	exon	1609509	1609588	gene_id "ENSDARG00000045886"; gene_version "7"; transcript_id "ENSDART00000149590"; transcript_version "2"; exon_number "6"; gene_name "slc38a2"; gene_source "ensembl_havana"; gene_biotype "protein_coding"; transcript_name "slc38a2-203"; transcript_source "havana"; transcript_biotype "retained_intron"; exon_id "ENSDARE00001107728"; exon_version "1";	chr4	1614776	1614875
chr4	havana	exon	1610699	1611213	gene_id "ENSDARG00000045886"; gene_version "7"; transcript_id "ENSDART00000149590"; transcript_version "2"; exon_number "7"; gene_name "slc38a2"; gene_source "ensembl_havana"; gene_biotype "protein_coding"; transcript_name "slc38a2-203"; transcript_source "havana"; transcript_biotype "retained_intron"; exon_id "ENSDARE00001059888"; exon_version "1";	chr4	1582141	1582267
chr4	havana	exon	1610699	1611213	gene_id "ENSDARG00000045886"; gene_version "7"; transcript_id "ENSDART00000149590"; transcript_version "2"; exon_number "7"; gene_name "slc38a2"; gene_source "ensembl_havana"; gene_biotype "protein_coding"; transcript_name "slc38a2-203"; transcript_source "havana"; transcript_biotype "retained_intron"; exon_id "ENSDARE00001059888"; exon_version "1";	chr4	1614776	1614875
chr4	havana	transcript	1613617	1614929	gene_id "ENSDARG00000045886"; gene_version "7"; transcript_id "ENSDART00000149213"; transcript_version "2"; gene_name "slc38a2"; gene_source "ensembl_havana"; gene_biotype "protein_coding"; transcript_name "slc38a2-202"; transcript_source "havana"; transcript_biotype "retained_intron";	chr4	1582141	1582267
chr4	havana	transcript	1613617	1614929	gene_id "ENSDARG00000045886"; gene_version "7"; transcript_id "ENSDART00000149213"; transcript_version "2"; gene_name "slc38a2"; gene_source "ensembl_havana"; gene_biotype "protein_coding"; transcript_name "slc38a2-202"; transcript_source "havana"; transcript_biotype "retained_intron";	chr4	1614776	1614875
chr4	havana	exon	1613617	1613696	gene_id "ENSDARG00000045886"; gene_version "7"; transcript_id "ENSDART00000149213"; transcript_version "2"; exon_number "1"; gene_name "slc38a2"; gene_source "ensembl_havana"; gene_biotype "protein_coding"; transcript_name "slc38a2-202"; transcript_source "havana"; transcript_biotype "retained_intron"; exon_id "ENSDARE00001049615"; exon_version "1";	chr4	1582141	1582267
chr4	havana	exon	1613617	1613696	gene_id "ENSDARG00000045886"; gene_version "7"; transcript_id "ENSDART00000149213"; transcript_version "2"; exon_number "1"; gene_name "slc38a2"; gene_source "ensembl_havana"; gene_biotype "protein_coding"; transcript_name "slc38a2-202"; transcript_source "havana"; transcript_biotype "retained_intron"; exon_id "ENSDARE00001049615"; exon_version "1";	chr4	1614776	1614875
chr4	havana	exon	1614507	1614929	gene_id "ENSDARG00000045886"; gene_version "7"; transcript_id "ENSDART00000149213"; transcript_version "2"; exon_number "2"; gene_name "slc38a2"; gene_source "ensembl_havana"; gene_biotype "protein_coding"; transcript_name "slc38a2-202"; transcript_source "havana"; transcript_biotype "retained_intron"; exon_id "ENSDARE00001060673"; exon_version "1";	chr4	1582141	1582267
chr4	havana	exon	1614507	1614929	gene_id "ENSDARG00000045886"; gene_version "7"; transcript_id "ENSDART00000149213"; transcript_version "2"; exon_number "2"; gene_name "slc38a2"; gene_source "ensembl_havana"; gene_biotype "protein_coding"; transcript_name "slc38a2-202"; transcript_source "havana"; transcript_biotype "retained_intron"; exon_id "ENSDARE00001060673"; exon_version "1";	chr4	1614776	1614875
chr4	ensembl_havana	gene	1619584	1643101	gene_id "ENSDARG00000045885"; gene_version "8"; gene_name "scaf11"; gene_source "ensembl_havana"; gene_biotype "protein_coding";	chr4	1582141	1582267
chr4	ensembl_havana	gene	1619584	1643101	gene_id "ENSDARG00000045885"; gene_version "8"; gene_name "scaf11"; gene_source "ensembl_havana"; gene_biotype "protein_coding";	chr4	1614776	1614875
chr4	havana	transcript	1619584	1640356	gene_id "ENSDARG00000045885"; gene_version "8"; transcript_id "ENSDART00000148486"; transcript_version "2"; gene_name "scaf11"; gene_source "ensembl_havana"; gene_biotype "protein_coding"; transcript_name "scaf11-202"; transcript_source "havana"; transcript_biotype "protein_coding";	chr4	1582141	1582267
chr4	havana	transcript	1619584	1640356	gene_id "ENSDARG00000045885"; gene_version "8"; transcript_id "ENSDART00000148486"; transcript_version "2"; gene_name "scaf11"; gene_source "ensembl_havana"; gene_biotype "protein_coding"; transcript_name "scaf11-202"; transcript_source "havana"; transcript_biotype "protein_coding";	chr4	1614776	1614875
chr4	havana	exon	1619584	1619751	gene_id "ENSDARG00000045885"; gene_version "8"; transcript_id "ENSDART00000148486"; transcript_version "2"; exon_number "1"; gene_name "scaf11"; gene_source "ensembl_havana"; gene_biotype "protein_coding"; transcript_name "scaf11-202"; transcript_source "havana"; transcript_biotype "protein_coding"; exon_id "ENSDARE00001052383"; exon_version "1";	chr4	1582141	1582267
chr4	havana	exon	1619584	1619751	gene_id "ENSDARG00000045885"; gene_version "8"; transcript_id "ENSDART00000148486"; transcript_version "2"; exon_number "1"; gene_name "scaf11"; gene_source "ensembl_havana"; gene_biotype "protein_coding"; transcript_name "scaf11-202"; transcript_source "havana"; transcript_biotype "protein_coding"; exon_id "ENSDARE00001052383"; exon_version "1";	chr4	1614776	1614875
chr4	havana	exon	1620102	1620162	gene_id "ENSDARG00000045885"; gene_version "8"; transcript_id "ENSDART00000148486"; transcript_version "2"; exon_number "2"; gene_name "scaf11"; gene_source "ensembl_havana"; gene_biotype "protein_coding"; transcript_name "scaf11-202"; transcript_source "havana"; transcript_biotype "protein_coding"; exon_id "ENSDARE00001060037"; exon_version "1";	chr4	1582141	1582267
chr4	havana	exon	1620102	1620162	gene_id "ENSDARG00000045885"; gene_version "8"; transcript_id "ENSDART00000148486"; transcript_version "2"; exon_number "2"; gene_name "scaf11"; gene_source "ensembl_havana"; gene_biotype "protein_coding"; transcript_name "scaf11-202"; transcript_source "havana"; transcript_biotype "protein_coding"; exon_id "ENSDARE00001060037"; exon_version "1";	chr4	1614776	1614875
chr4	havana	exon	1623426	1623571	gene_id "ENSDARG00000045885"; gene_version "8"; transcript_id "ENSDART00000148486"; transcript_version "2"; exon_number "3"; gene_name "scaf11"; gene_source "ensembl_havana"; gene_biotype "protein_coding"; transcript_name "scaf11-202"; transcript_source "havana"; transcript_biotype "protein_coding"; exon_id "ENSDARE00001050075"; exon_version "1";	chr4	1582141	1582267
chr4	havana	exon	1623426	1623571	gene_id "ENSDARG00000045885"; gene_version "8"; transcript_id "ENSDART00000148486"; transcript_version "2"; exon_number "3"; gene_name "scaf11"; gene_source "ensembl_havana"; gene_biotype "protein_coding"; transcript_name "scaf11-202"; transcript_source "havana"; transcript_biotype "protein_coding"; exon_id "ENSDARE00001050075"; exon_version "1";	chr4	1614776	1614875
chr4	havana	exon	1624955	1625032	gene_id "ENSDARG00000045885"; gene_version "8"; transcript_id "ENSDART00000148486"; transcript_version "2"; exon_number "4"; gene_name "scaf11"; gene_source "ensembl_havana"; gene_biotype "protein_coding"; transcript_name "scaf11-202"; transcript_source "havana"; transcript_biotype "protein_coding"; exon_id "ENSDARE00001056741"; exon_version "1";	chr4	1582141	1582267
chr4	havana	exon	1624955	1625032	gene_id "ENSDARG00000045885"; gene_version "8"; transcript_id "ENSDART00000148486"; transcript_version "2"; exon_number "4"; gene_name "scaf11"; gene_source "ensembl_havana"; gene_biotype "protein_coding"; transcript_name "scaf11-202"; transcript_source "havana"; transcript_biotype "protein_coding"; exon_id "ENSDARE00001056741"; exon_version "1";	chr4	1614776	1614875
chr4	havana	exon	1625312	1625394	gene_id "ENSDARG00000045885"; gene_version "8"; transcript_id "ENSDART00000148486"; transcript_version "2"; exon_number "5"; gene_name "scaf11"; gene_source "ensembl_havana"; gene_biotype "protein_coding"; transcript_name "scaf11-202"; transcript_source "havana"; transcript_biotype "protein_coding"; exon_id "ENSDARE00001055183"; exon_version "1";	chr4	1582141	1582267
chr4	havana	exon	1625312	1625394	gene_id "ENSDARG00000045885"; gene_version "8"; transcript_id "ENSDART00000148486"; transcript_version "2"; exon_number "5"; gene_name "scaf11"; gene_source "ensembl_havana"; gene_biotype "protein_coding"; transcript_name "scaf11-202"; transcript_source "havana"; transcript_biotype "protein_coding"; exon_id "ENSDARE00001055183"; exon_version "1";	chr4	1614776	1614875
chr4	havana	exon	1625474	1625544	gene_id "ENSDARG00000045885"; gene_version "8"; transcript_id "ENSDART00000148486"; transcript_version "2"; exon_number "6"; gene_name "scaf11"; gene_source "ensembl_havana"; gene_biotype "protein_coding"; transcript_name "scaf11-202"; transcript_source "havana"; transcript_biotype "protein_coding"; exon_id "ENSDARE00001051227"; exon_version "1";	chr4	1582141	1582267
chr4	havana	exon	1625474	1625544	gene_id "ENSDARG00000045885"; gene_version "8"; transcript_id "ENSDART00000148486"; transcript_version "2"; exon_number "6"; gene_name "scaf11"; gene_source "ensembl_havana"; gene_biotype "protein_coding"; transcript_name "scaf11-202"; transcript_source "havana"; transcript_biotype "protein_coding"; exon_id "ENSDARE00001051227"; exon_version "1";	chr4	1614776	1614875
chr4	havana	exon	1627744	1627778	gene_id "ENSDARG00000045885"; gene_version "8"; transcript_id "ENSDART00000148486"; transcript_version "2"; exon_number "7"; gene_name "scaf11"; gene_source "ensembl_havana"; gene_biotype "protein_coding"; transcript_name "scaf11-202"; transcript_source "havana"; transcript_biotype "protein_coding"; exon_id "ENSDARE00001058978"; exon_version "1";	chr4	1582141	1582267
chr4	havana	exon	1627744	1627778	gene_id "ENSDARG00000045885"; gene_version "8"; transcript_id "ENSDART00000148486"; transcript_version "2"; exon_number "7"; gene_name "scaf11"; gene_source "ensembl_havana"; gene_biotype "protein_coding"; transcript_name "scaf11-202"; transcript_source "havana"; transcript_biotype "protein_coding"; exon_id "ENSDARE00001058978"; exon_version "1";	chr4	1614776	1614875
chr4	havana	exon	1627862	1627944	gene_id "ENSDARG00000045885"; gene_version "8"; transcript_id "ENSDART00000148486"; transcript_version "2"; exon_number "8"; gene_name "scaf11"; gene_source "ensembl_havana"; gene_biotype "protein_coding"; transcript_name "scaf11-202"; transcript_source "havana"; transcript_biotype "protein_coding"; exon_id "ENSDARE00001059542"; exon_version "1";	chr4	1582141	1582267
chr4	havana	exon	1627862	1627944	gene_id "ENSDARG00000045885"; gene_version "8"; transcript_id "ENSDART00000148486"; transcript_version "2"; exon_number "8"; gene_name "scaf11"; gene_source "ensembl_havana"; gene_biotype "protein_coding"; transcript_name "scaf11-202"; transcript_source "havana"; transcript_biotype "protein_coding"; exon_id "ENSDARE00001059542"; exon_version "1";	chr4	1614776	1614875
chr4	havana	exon	1628030	1628137	gene_id "ENSDARG00000045885"; gene_version "8"; transcript_id "ENSDART00000148486"; transcript_version "2"; exon_number "9"; gene_name "scaf11"; gene_source "ensembl_havana"; gene_biotype "protein_coding"; transcript_name "scaf11-202"; transcript_source "havana"; transcript_biotype "protein_coding"; exon_id "ENSDARE00001060518"; exon_version "1";	chr4	1582141	1582267
chr4	havana	exon	1628030	1628137	gene_id "ENSDARG00000045885"; gene_version "8"; transcript_id "ENSDART00000148486"; transcript_version "2"; exon_number "9"; gene_name "scaf11"; gene_source "ensembl_havana"; gene_biotype "protein_coding"; transcript_name "scaf11-202"; transcript_source "havana"; transcript_biotype "protein_coding"; exon_id "ENSDARE00001060518"; exon_version "1";	chr4	1614776	1614875
chr4	havana	exon	1630045	1630118	gene_id "ENSDARG00000045885"; gene_version "8"; transcript_id "ENSDART00000148486"; transcript_version "2"; exon_number "10"; gene_name "scaf11"; gene_source "ensembl_havana"; gene_biotype "protein_coding"; transcript_name "scaf11-202"; transcript_source "havana"; transcript_biotype "protein_coding"; exon_id "ENSDARE00000513088"; exon_version "1";	chr4	1582141	1582267
chr4	havana	exon	1630045	1630118	gene_id "ENSDARG00000045885"; gene_version "8"; transcript_id "ENSDART00000148486"; transcript_version "2"; exon_number "10"; gene_name "scaf11"; gene_source "ensembl_havana"; gene_biotype "protein_coding"; transcript_name "scaf11-202"; transcript_source "havana"; transcript_biotype "protein_coding"; exon_id "ENSDARE00000513088"; exon_version "1";	chr4	1614776	1614875
chr4	havana	exon	1630837	1631795	gene_id "ENSDARG00000045885"; gene_version "8"; transcript_id "ENSDART00000148486"; transcript_version "2"; exon_number "11"; gene_name "scaf11"; gene_source "ensembl_havana"; gene_biotype "protein_coding"; transcript_name "scaf11-202"; transcript_source "havana"; transcript_biotype "protein_coding"; exon_id "ENSDARE00000513086"; exon_version "1";	chr4	1582141	1582267
chr4	havana	exon	1630837	1631795	gene_id "ENSDARG00000045885"; gene_version "8"; transcript_id "ENSDART00000148486"; transcript_version "2"; exon_number "11"; gene_name "scaf11"; gene_source "ensembl_havana"; gene_biotype "protein_coding"; transcript_name "scaf11-202"; transcript_source "havana"; transcript_biotype "protein_coding"; exon_id "ENSDARE00000513086"; exon_version "1";	chr4	1614776	1614875
chr4	havana	exon	1632321	1633347	gene_id "ENSDARG00000045885"; gene_version "8"; transcript_id "ENSDART00000148486"; transcript_version "2"; exon_number "12"; gene_name "scaf11"; gene_source "ensembl_havana"; gene_biotype "protein_coding"; transcript_name "scaf11-202"; transcript_source "havana"; transcript_biotype "protein_coding"; exon_id "ENSDARE00000513085"; exon_version "1";	chr4	1614776	1614875
chr4	havana	exon	1633742	1634073	gene_id "ENSDARG00000045885"; gene_version "8"; transcript_id "ENSDART00000148486"; transcript_version "2"; exon_number "13"; gene_name "scaf11"; gene_source "ensembl_havana"; gene_biotype "protein_coding"; transcript_name "scaf11-202"; transcript_source "havana"; transcript_biotype "protein_coding"; exon_id "ENSDARE00000513084"; exon_version "1";	chr4	1614776	1614875
chr4	havana	exon	1634486	1634674	gene_id "ENSDARG00000045885"; gene_version "8"; transcript_id "ENSDART00000148486"; transcript_version "2"; exon_number "14"; gene_name "scaf11"; gene_source "ensembl_havana"; gene_biotype "protein_coding"; transcript_name "scaf11-202"; transcript_source "havana"; transcript_biotype "protein_coding"; exon_id "ENSDARE00000513083"; exon_version "1";	chr4	1614776	1614875
chr4	havana	exon	1637861	1637980	gene_id "ENSDARG00000045885"; gene_version "8"; transcript_id "ENSDART00000148486"; transcript_version "2"; exon_number "15"; gene_name "scaf11"; gene_source "ensembl_havana"; gene_biotype "protein_coding"; transcript_name "scaf11-202"; transcript_source "havana"; transcript_biotype "protein_coding"; exon_id "ENSDARE00000513082"; exon_version "1";	chr4	1614776	1614875
chr4	havana	exon	1639673	1640356	gene_id "ENSDARG00000045885"; gene_version "8"; transcript_id "ENSDART00000148486"; transcript_version "2"; exon_number "16"; gene_name "scaf11"; gene_source "ensembl_havana"; gene_biotype "protein_coding"; transcript_name "scaf11-202"; transcript_source "havana"; transcript_biotype "protein_coding"; exon_id "ENSDARE00000920662"; exon_version "2";	chr4	1614776	1614875
chr4	havana	five_prime_utr	1619584	1619751	gene_id "ENSDARG00000045885"; gene_version "8"; transcript_id "ENSDART00000148486"; transcript_version "2"; gene_name "scaf11"; gene_source "ensembl_havana"; gene_biotype "protein_coding"; transcript_name "scaf11-202"; transcript_source "havana"; transcript_biotype "protein_coding";	chr4	1582141	1582267
chr4	havana	five_prime_utr	1619584	1619751	gene_id "ENSDARG00000045885"; gene_version "8"; transcript_id "ENSDART00000148486"; transcript_version "2"; gene_name "scaf11"; gene_source "ensembl_havana"; gene_biotype "protein_coding"; transcript_name "scaf11-202"; transcript_source "havana"; transcript_biotype "protein_coding";	chr4	1614776	1614875
chr4	havana	five_prime_utr	1620102	1620140	gene_id "ENSDARG00000045885"; gene_version "8"; transcript_id "ENSDART00000148486"; transcript_version "2"; gene_name "scaf11"; gene_source "ensembl_havana"; gene_biotype "protein_coding"; transcript_name "scaf11-202"; transcript_source "havana"; transcript_biotype "protein_coding";	chr4	1582141	1582267
chr4	havana	five_prime_utr	1620102	1620140	gene_id "ENSDARG00000045885"; gene_version "8"; transcript_id "ENSDART00000148486"; transcript_version "2"; gene_name "scaf11"; gene_source "ensembl_havana"; gene_biotype "protein_coding"; transcript_name "scaf11-202"; transcript_source "havana"; transcript_biotype "protein_coding";	chr4	1614776	1614875
chr4	havana	three_prime_utr	1639784	1640356	gene_id "ENSDARG00000045885"; gene_version "8"; transcript_id "ENSDART00000148486"; transcript_version "2"; gene_name "scaf11"; gene_source "ensembl_havana"; gene_biotype "protein_coding"; transcript_name "scaf11-202"; transcript_source "havana"; transcript_biotype "protein_coding";	chr4	1614776	1614875
chr4	ensembl	transcript	1620102	1643101	gene_id "ENSDARG00000045885"; gene_version "8"; transcript_id "ENSDART00000067444"; transcript_version "8"; gene_name "scaf11"; gene_source "ensembl_havana"; gene_biotype "protein_coding"; transcript_name "scaf11-201"; transcript_source "ensembl"; transcript_biotype "protein_coding";	chr4	1582141	1582267
chr4	ensembl	transcript	1620102	1643101	gene_id "ENSDARG00000045885"; gene_version "8"; transcript_id "ENSDART00000067444"; transcript_version "8"; gene_name "scaf11"; gene_source "ensembl_havana"; gene_biotype "protein_coding"; transcript_name "scaf11-201"; transcript_source "ensembl"; transcript_biotype "protein_coding";	chr4	1614776	1614875
chr4	ensembl	exon	1620102	1620162	gene_id "ENSDARG00000045885"; gene_version "8"; transcript_id "ENSDART00000067444"; transcript_version "8"; exon_number "1"; gene_name "scaf11"; gene_source "ensembl_havana"; gene_biotype "protein_coding"; transcript_name "scaf11-201"; transcript_source "ensembl"; transcript_biotype "protein_coding"; exon_id "ENSDARE00001060037"; exon_version "1";	chr4	1582141	1582267
chr4	ensembl	exon	1620102	1620162	gene_id "ENSDARG00000045885"; gene_version "8"; transcript_id "ENSDART00000067444"; transcript_version "8"; exon_number "1"; gene_name "scaf11"; gene_source "ensembl_havana"; gene_biotype "protein_coding"; transcript_name "scaf11-201"; transcript_source "ensembl"; transcript_biotype "protein_coding"; exon_id "ENSDARE00001060037"; exon_version "1";	chr4	1614776	1614875
chr4	ensembl	exon	1623426	1623571	gene_id "ENSDARG00000045885"; gene_version "8"; transcript_id "ENSDART00000067444"; transcript_version "8"; exon_number "2"; gene_name "scaf11"; gene_source "ensembl_havana"; gene_biotype "protein_coding"; transcript_name "scaf11-201"; transcript_source "ensembl"; transcript_biotype "protein_coding"; exon_id "ENSDARE00001050075"; exon_version "1";	chr4	1582141	1582267
chr4	ensembl	exon	1623426	1623571	gene_id "ENSDARG00000045885"; gene_version "8"; transcript_id "ENSDART00000067444"; transcript_version "8"; exon_number "2"; gene_name "scaf11"; gene_source "ensembl_havana"; gene_biotype "protein_coding"; transcript_name "scaf11-201"; transcript_source "ensembl"; transcript_biotype "protein_coding"; exon_id "ENSDARE00001050075"; exon_version "1";	chr4	1614776	1614875
chr4	ensembl	exon	1624955	1625032	gene_id "ENSDARG00000045885"; gene_version "8"; transcript_id "ENSDART00000067444"; transcript_version "8"; exon_number "3"; gene_name "scaf11"; gene_source "ensembl_havana"; gene_biotype "protein_coding"; transcript_name "scaf11-201"; transcript_source "ensembl"; transcript_biotype "protein_coding"; exon_id "ENSDARE00001056741"; exon_version "1";	chr4	1582141	1582267
chr4	ensembl	exon	1624955	1625032	gene_id "ENSDARG00000045885"; gene_version "8"; transcript_id "ENSDART00000067444"; transcript_version "8"; exon_number "3"; gene_name "scaf11"; gene_source "ensembl_havana"; gene_biotype "protein_coding"; transcript_name "scaf11-201"; transcript_source "ensembl"; transcript_biotype "protein_coding"; exon_id "ENSDARE00001056741"; exon_version "1";	chr4	1614776	1614875
chr4	ensembl	exon	1625312	1625394	gene_id "ENSDARG00000045885"; gene_version "8"; transcript_id "ENSDART00000067444"; transcript_version "8"; exon_number "4"; gene_name "scaf11"; gene_source "ensembl_havana"; gene_biotype "protein_coding"; transcript_name "scaf11-201"; transcript_source "ensembl"; transcript_biotype "protein_coding"; exon_id "ENSDARE00001055183"; exon_version "1";	chr4	1582141	1582267
chr4	ensembl	exon	1625312	1625394	gene_id "ENSDARG00000045885"; gene_version "8"; transcript_id "ENSDART00000067444"; transcript_version "8"; exon_number "4"; gene_name "scaf11"; gene_source "ensembl_havana"; gene_biotype "protein_coding"; transcript_name "scaf11-201"; transcript_source "ensembl"; transcript_biotype "protein_coding"; exon_id "ENSDARE00001055183"; exon_version "1";	chr4	1614776	1614875
chr4	ensembl	exon	1625474	1625544	gene_id "ENSDARG00000045885"; gene_version "8"; transcript_id "ENSDART00000067444"; transcript_version "8"; exon_number "5"; gene_name "scaf11"; gene_source "ensembl_havana"; gene_biotype "protein_coding"; transcript_name "scaf11-201"; transcript_source "ensembl"; transcript_biotype "protein_coding"; exon_id "ENSDARE00001051227"; exon_version "1";	chr4	1582141	1582267
chr4	ensembl	exon	1625474	1625544	gene_id "ENSDARG00000045885"; gene_version "8"; transcript_id "ENSDART00000067444"; transcript_version "8"; exon_number "5"; gene_name "scaf11"; gene_source "ensembl_havana"; gene_biotype "protein_coding"; transcript_name "scaf11-201"; transcript_source "ensembl"; transcript_biotype "protein_coding"; exon_id "ENSDARE00001051227"; exon_version "1";	chr4	1614776	1614875
chr4	ensembl	exon	1627741	1627778	gene_id "ENSDARG00000045885"; gene_version "8"; transcript_id "ENSDART00000067444"; transcript_version "8"; exon_number "6"; gene_name "scaf11"; gene_source "ensembl_havana"; gene_biotype "protein_coding"; transcript_name "scaf11-201"; transcript_source "ensembl"; transcript_biotype "protein_coding"; exon_id "ENSDARE00001301512"; exon_version "1";	chr4	1582141	1582267
chr4	ensembl	exon	1627741	1627778	gene_id "ENSDARG00000045885"; gene_version "8"; transcript_id "ENSDART00000067444"; transcript_version "8"; exon_number "6"; gene_name "scaf11"; gene_source "ensembl_havana"; gene_biotype "protein_coding"; transcript_name "scaf11-201"; transcript_source "ensembl"; transcript_biotype "protein_coding"; exon_id "ENSDARE00001301512"; exon_version "1";	chr4	1614776	1614875
chr4	ensembl	exon	1627862	1627944	gene_id "ENSDARG00000045885"; gene_version "8"; transcript_id "ENSDART00000067444"; transcript_version "8"; exon_number "7"; gene_name "scaf11"; gene_source "ensembl_havana"; gene_biotype "protein_coding"; transcript_name "scaf11-201"; transcript_source "ensembl"; transcript_biotype "protein_coding"; exon_id "ENSDARE00001059542"; exon_version "1";	chr4	1582141	1582267
chr4	ensembl	exon	1627862	1627944	gene_id "ENSDARG00000045885"; gene_version "8"; transcript_id "ENSDART00000067444"; transcript_version "8"; exon_number "7"; gene_name "scaf11"; gene_source "ensembl_havana"; gene_biotype "protein_coding"; transcript_name "scaf11-201"; transcript_source "ensembl"; transcript_biotype "protein_coding"; exon_id "ENSDARE00001059542"; exon_version "1";	chr4	1614776	1614875
chr4	ensembl	exon	1628030	1628137	gene_id "ENSDARG00000045885"; gene_version "8"; transcript_id "ENSDART00000067444"; transcript_version "8"; exon_number "8"; gene_name "scaf11"; gene_source "ensembl_havana"; gene_biotype "protein_coding"; transcript_name "scaf11-201"; transcript_source "ensembl"; transcript_biotype "protein_coding"; exon_id "ENSDARE00001060518"; exon_version "1";	chr4	1582141	1582267
chr4	ensembl	exon	1628030	1628137	gene_id "ENSDARG00000045885"; gene_version "8"; transcript_id "ENSDART00000067444"; transcript_version "8"; exon_number "8"; gene_name "scaf11"; gene_source "ensembl_havana"; gene_biotype "protein_coding"; transcript_name "scaf11-201"; transcript_source "ensembl"; transcript_biotype "protein_coding"; exon_id "ENSDARE00001060518"; exon_version "1";	chr4	1614776	1614875
chr4	ensembl	exon	1630045	1630118	gene_id "ENSDARG00000045885"; gene_version "8"; transcript_id "ENSDART00000067444"; transcript_version "8"; exon_number "9"; gene_name "scaf11"; gene_source "ensembl_havana"; gene_biotype "protein_coding"; transcript_name "scaf11-201"; transcript_source "ensembl"; transcript_biotype "protein_coding"; exon_id "ENSDARE00000513088"; exon_version "1";	chr4	1582141	1582267
chr4	ensembl	exon	1630045	1630118	gene_id "ENSDARG00000045885"; gene_version "8"; transcript_id "ENSDART00000067444"; transcript_version "8"; exon_number "9"; gene_name "scaf11"; gene_source "ensembl_havana"; gene_biotype "protein_coding"; transcript_name "scaf11-201"; transcript_source "ensembl"; transcript_biotype "protein_coding"; exon_id "ENSDARE00000513088"; exon_version "1";	chr4	1614776	1614875
chr4	ensembl	exon	1630837	1633347	gene_id "ENSDARG00000045885"; gene_version "8"; transcript_id "ENSDART00000067444"; transcript_version "8"; exon_number "10"; gene_name "scaf11"; gene_source "ensembl_havana"; gene_biotype "protein_coding"; transcript_name "scaf11-201"; transcript_source "ensembl"; transcript_biotype "protein_coding"; exon_id "ENSDARE00001169779"; exon_version "3";	chr4	1582141	1582267
chr4	ensembl	exon	1630837	1633347	gene_id "ENSDARG00000045885"; gene_version "8"; transcript_id "ENSDART00000067444"; transcript_version "8"; exon_number "10"; gene_name "scaf11"; gene_source "ensembl_havana"; gene_biotype "protein_coding"; transcript_name "scaf11-201"; transcript_source "ensembl"; transcript_biotype "protein_coding"; exon_id "ENSDARE00001169779"; exon_version "3";	chr4	1614776	1614875
chr4	ensembl	exon	1633742	1634073	gene_id "ENSDARG00000045885"; gene_version "8"; transcript_id "ENSDART00000067444"; transcript_version "8"; exon_number "11"; gene_name "scaf11"; gene_source "ensembl_havana"; gene_biotype "protein_coding"; transcript_name "scaf11-201"; transcript_source "ensembl"; transcript_biotype "protein_coding"; exon_id "ENSDARE00000513084"; exon_version "1";	chr4	1614776	1614875
chr4	ensembl	exon	1634486	1634674	gene_id "ENSDARG00000045885"; gene_version "8"; transcript_id "ENSDART00000067444"; transcript_version "8"; exon_number "12"; gene_name "scaf11"; gene_source "ensembl_havana"; gene_biotype "protein_coding"; transcript_name "scaf11-201"; transcript_source "ensembl"; transcript_biotype "protein_coding"; exon_id "ENSDARE00000513083"; exon_version "1";	chr4	1614776	1614875
chr4	ensembl	exon	1637861	1637980	gene_id "ENSDARG00000045885"; gene_version "8"; transcript_id "ENSDART00000067444"; transcript_version "8"; exon_number "13"; gene_name "scaf11"; gene_source "ensembl_havana"; gene_biotype "protein_coding"; transcript_name "scaf11-201"; transcript_source "ensembl"; transcript_biotype "protein_coding"; exon_id "ENSDARE00000513082"; exon_version "1";	chr4	1614776	1614875
chr4	ensembl	exon	1639673	1643101	gene_id "ENSDARG00000045885"; gene_version "8"; transcript_id "ENSDART00000067444"; transcript_version "8"; exon_number "14"; gene_name "scaf11"; gene_source "ensembl_havana"; gene_biotype "protein_coding"; transcript_name "scaf11-201"; transcript_source "ensembl"; transcript_biotype "protein_coding"; exon_id "ENSDARE00001051289"; exon_version "4";	chr4	1614776	1614875
chr4	ensembl	five_prime_utr	1620102	1620140	gene_id "ENSDARG00000045885"; gene_version "8"; transcript_id "ENSDART00000067444"; transcript_version "8"; gene_name "scaf11"; gene_source "ensembl_havana"; gene_biotype "protein_coding"; transcript_name "scaf11-201"; transcript_source "ensembl"; transcript_biotype "protein_coding";	chr4	1582141	1582267
chr4	ensembl	five_prime_utr	1620102	1620140	gene_id "ENSDARG00000045885"; gene_version "8"; transcript_id "ENSDART00000067444"; transcript_version "8"; gene_name "scaf11"; gene_source "ensembl_havana"; gene_biotype "protein_coding"; transcript_name "scaf11-201"; transcript_source "ensembl"; transcript_biotype "protein_coding";	chr4	1614776	1614875
chr4	ensembl	three_prime_utr	1639784	1643101	gene_id "ENSDARG00000045885"; gene_version "8"; transcript_id "ENSDART00000067444"; transcript_version "8"; gene_name "scaf11"; gene_source "ensembl_havana"; gene_biotype "protein_coding"; transcript_name "scaf11-201"; transcript_source "ensembl"; transcript_biotype "protein_coding";	chr4	1614776	1614875
chr4	ensembl_havana	gene	1647098	1684347	gene_id "ENSDARG00000007413"; gene_version "10"; gene_name "arid2"; gene_source "ensembl_havana"; gene_biotype "protein_coding";	chr4	1614776	1614875
chr4	ensembl_havana	transcript	1647098	1684335	gene_id "ENSDARG00000007413"; gene_version "10"; transcript_id "ENSDART00000019144"; transcript_version "10"; gene_name "arid2"; gene_source "ensembl_havana"; gene_biotype "protein_coding"; transcript_name "arid2-201"; transcript_source "ensembl_havana"; transcript_biotype "protein_coding";	chr4	1614776	1614875
chr4	ensembl_havana	exon	1662748	1662844	gene_id "ENSDARG00000007413"; gene_version "10"; transcript_id "ENSDART00000019144"; transcript_version "10"; exon_number "9"; gene_name "arid2"; gene_source "ensembl_havana"; gene_biotype "protein_coding"; transcript_name "arid2-201"; transcript_source "ensembl_havana"; transcript_biotype "protein_coding"; exon_id "ENSDARE00000513076"; exon_version "1";	chr4	1614776	1614875
chr4	ensembl_havana	exon	1661696	1661905	gene_id "ENSDARG00000007413"; gene_version "10"; transcript_id "ENSDART00000019144"; transcript_version "10"; exon_number "10"; gene_name "arid2"; gene_source "ensembl_havana"; gene_biotype "protein_coding"; transcript_name "arid2-201"; transcript_source "ensembl_havana"; transcript_biotype "protein_coding"; exon_id "ENSDARE00000513075"; exon_version "1";	chr4	1614776	1614875
chr4	ensembl_havana	exon	1660667	1660831	gene_id "ENSDARG00000007413"; gene_version "10"; transcript_id "ENSDART00000019144"; transcript_version "10"; exon_number "11"; gene_name "arid2"; gene_source "ensembl_havana"; gene_biotype "protein_coding"; transcript_name "arid2-201"; transcript_source "ensembl_havana"; transcript_biotype "protein_coding"; exon_id "ENSDARE00000513074"; exon_version "3";	chr4	1614776	1614875
chr4	ensembl_havana	exon	1660256	1660331	gene_id "ENSDARG00000007413"; gene_version "10"; transcript_id "ENSDART00000019144"; transcript_version "10"; exon_number "12"; gene_name "arid2"; gene_source "ensembl_havana"; gene_biotype "protein_coding"; transcript_name "arid2-201"; transcript_source "ensembl_havana"; transcript_biotype "protein_coding"; exon_id "ENSDARE00000513073"; exon_version "1";	chr4	1614776	1614875
chr4	ensembl_havana	exon	1660041	1660175	gene_id "ENSDARG00000007413"; gene_version "10"; transcript_id "ENSDART00000019144"; transcript_version "10"; exon_number "13"; gene_name "arid2"; gene_source "ensembl_havana"; gene_biotype "protein_coding"; transcript_name "arid2-201"; transcript_source "ensembl_havana"; transcript_biotype "protein_coding"; exon_id "ENSDARE00000513071"; exon_version "1";	chr4	1614776	1614875
chr4	ensembl_havana	exon	1659746	1659945	gene_id "ENSDARG00000007413"; gene_version "10"; transcript_id "ENSDART00000019144"; transcript_version "10"; exon_number "14"; gene_name "arid2"; gene_source "ensembl_havana"; gene_biotype "protein_coding"; transcript_name "arid2-201"; transcript_source "ensembl_havana"; transcript_biotype "protein_coding"; exon_id "ENSDARE00000513070"; exon_version "1";	chr4	1614776	1614875
chr4	ensembl_havana	exon	1657506	1659616	gene_id "ENSDARG00000007413"; gene_version "10"; transcript_id "ENSDART00000019144"; transcript_version "10"; exon_number "15"; gene_name "arid2"; gene_source "ensembl_havana"; gene_biotype "protein_coding"; transcript_name "arid2-201"; transcript_source "ensembl_havana"; transcript_biotype "protein_coding"; exon_id "ENSDARE00000022635"; exon_version "2";	chr4	1614776	1614875
chr4	ensembl_havana	exon	1656343	1656485	gene_id "ENSDARG00000007413"; gene_version "10"; transcript_id "ENSDART00000019144"; transcript_version "10"; exon_number "16"; gene_name "arid2"; gene_source "ensembl_havana"; gene_biotype "protein_coding"; transcript_name "arid2-201"; transcript_source "ensembl_havana"; transcript_biotype "protein_coding"; exon_id "ENSDARE00001022196"; exon_version "1";	chr4	1614776	1614875
chr4	ensembl_havana	exon	1655963	1656101	gene_id "ENSDARG00000007413"; gene_version "10"; transcript_id "ENSDART00000019144"; transcript_version "10"; exon_number "17"; gene_name "arid2"; gene_source "ensembl_havana"; gene_biotype "protein_coding"; transcript_name "arid2-201"; transcript_source "ensembl_havana"; transcript_biotype "protein_coding"; exon_id "ENSDARE00000513068"; exon_version "2";	chr4	1614776	1614875
chr4	ensembl_havana	exon	1654864	1654946	gene_id "ENSDARG00000007413"; gene_version "10"; transcript_id "ENSDART00000019144"; transcript_version "10"; exon_number "18"; gene_name "arid2"; gene_source "ensembl_havana"; gene_biotype "protein_coding"; transcript_name "arid2-201"; transcript_source "ensembl_havana"; transcript_biotype "protein_coding"; exon_id "ENSDARE00000513066"; exon_version "2";	chr4	1614776	1614875
chr4	ensembl_havana	exon	1654655	1654784	gene_id "ENSDARG00000007413"; gene_version "10"; transcript_id "ENSDART00000019144"; transcript_version "10"; exon_number "19"; gene_name "arid2"; gene_source "ensembl_havana"; gene_biotype "protein_coding"; transcript_name "arid2-201"; transcript_source "ensembl_havana"; transcript_biotype "protein_coding"; exon_id "ENSDARE00000513065"; exon_version "2";	chr4	1614776	1614875
chr4	ensembl_havana	exon	1652167	1652258	gene_id "ENSDARG00000007413"; gene_version "10"; transcript_id "ENSDART00000019144"; transcript_version "10"; exon_number "20"; gene_name "arid2"; gene_source "ensembl_havana"; gene_biotype "protein_coding"; transcript_name "arid2-201"; transcript_source "ensembl_havana"; transcript_biotype "protein_coding"; exon_id "ENSDARE00000513064"; exon_version "1";	chr4	1614776	1614875
chr4	ensembl_havana	exon	1647098	1648645	gene_id "ENSDARG00000007413"; gene_version "10"; transcript_id "ENSDART00000019144"; transcript_version "10"; exon_number "21"; gene_name "arid2"; gene_source "ensembl_havana"; gene_biotype "protein_coding"; transcript_name "arid2-201"; transcript_source "ensembl_havana"; transcript_biotype "protein_coding"; exon_id "ENSDARE00001035225"; exon_version "1";	chr4	1614776	1614875
chr4	ensembl_havana	three_prime_utr	1647098	1648533	gene_id "ENSDARG00000007413"; gene_version "10"; transcript_id "ENSDART00000019144"; transcript_version "10"; gene_name "arid2"; gene_source "ensembl_havana"; gene_biotype "protein_coding"; transcript_name "arid2-201"; transcript_source "ensembl_havana"; transcript_biotype "protein_coding";	chr4	1614776	1614875
chr4	ensembl	transcript	1648052	1684347	gene_id "ENSDARG00000007413"; gene_version "10"; transcript_id "ENSDART00000113360"; transcript_version "4"; gene_name "arid2"; gene_source "ensembl_havana"; gene_biotype "protein_coding"; transcript_name "arid2-202"; transcript_source "ensembl"; transcript_biotype "protein_coding";	chr4	1614776	1614875
chr4	ensembl	exon	1662748	1662844	gene_id "ENSDARG00000007413"; gene_version "10"; transcript_id "ENSDART00000113360"; transcript_version "4"; exon_number "9"; gene_name "arid2"; gene_source "ensembl_havana"; gene_biotype "protein_coding"; transcript_name "arid2-202"; transcript_source "ensembl"; transcript_biotype "protein_coding"; exon_id "ENSDARE00000513076"; exon_version "1";	chr4	1614776	1614875
chr4	ensembl	exon	1661696	1661905	gene_id "ENSDARG00000007413"; gene_version "10"; transcript_id "ENSDART00000113360"; transcript_version "4"; exon_number "10"; gene_name "arid2"; gene_source "ensembl_havana"; gene_biotype "protein_coding"; transcript_name "arid2-202"; transcript_source "ensembl"; transcript_biotype "protein_coding"; exon_id "ENSDARE00000513075"; exon_version "1";	chr4	1614776	1614875
chr4	ensembl	exon	1660667	1660831	gene_id "ENSDARG00000007413"; gene_version "10"; transcript_id "ENSDART00000113360"; transcript_version "4"; exon_number "11"; gene_name "arid2"; gene_source "ensembl_havana"; gene_biotype "protein_coding"; transcript_name "arid2-202"; transcript_source "ensembl"; transcript_biotype "protein_coding"; exon_id "ENSDARE00000513074"; exon_version "3";	chr4	1614776	1614875
chr4	ensembl	exon	1660256	1660331	gene_id "ENSDARG00000007413"; gene_version "10"; transcript_id "ENSDART00000113360"; transcript_version "4"; exon_number "12"; gene_name "arid2"; gene_source "ensembl_havana"; gene_biotype "protein_coding"; transcript_name "arid2-202"; transcript_source "ensembl"; transcript_biotype "protein_coding"; exon_id "ENSDARE00000513073"; exon_version "1";	chr4	1614776	1614875
chr4	ensembl	exon	1660041	1660175	gene_id "ENSDARG00000007413"; gene_version "10"; transcript_id "ENSDART00000113360"; transcript_version "4"; exon_number "13"; gene_name "arid2"; gene_source "ensembl_havana"; gene_biotype "protein_coding"; transcript_name "arid2-202"; transcript_source "ensembl"; transcript_biotype "protein_coding"; exon_id "ENSDARE00000513071"; exon_version "1";	chr4	1614776	1614875
chr4	ensembl	exon	1659746	1659945	gene_id "ENSDARG00000007413"; gene_version "10"; transcript_id "ENSDART00000113360"; transcript_version "4"; exon_number "14"; gene_name "arid2"; gene_source "ensembl_havana"; gene_biotype "protein_coding"; transcript_name "arid2-202"; transcript_source "ensembl"; transcript_biotype "protein_coding"; exon_id "ENSDARE00000513070"; exon_version "1";	chr4	1614776	1614875
chr4	ensembl	exon	1657506	1659616	gene_id "ENSDARG00000007413"; gene_version "10"; transcript_id "ENSDART00000113360"; transcript_version "4"; exon_number "15"; gene_name "arid2"; gene_source "ensembl_havana"; gene_biotype "protein_coding"; transcript_name "arid2-202"; transcript_source "ensembl"; transcript_biotype "protein_coding"; exon_id "ENSDARE00000022635"; exon_version "2";	chr4	1614776	1614875
chr4	ensembl	exon	1656343	1656482	gene_id "ENSDARG00000007413"; gene_version "10"; transcript_id "ENSDART00000113360"; transcript_version "4"; exon_number "16"; gene_name "arid2"; gene_source "ensembl_havana"; gene_biotype "protein_coding"; transcript_name "arid2-202"; transcript_source "ensembl"; transcript_biotype "protein_coding"; exon_id "ENSDARE00000513069"; exon_version "2";	chr4	1614776	1614875
chr4	ensembl	exon	1655963	1656101	gene_id "ENSDARG00000007413"; gene_version "10"; transcript_id "ENSDART00000113360"; transcript_version "4"; exon_number "17"; gene_name "arid2"; gene_source "ensembl_havana"; gene_biotype "protein_coding"; transcript_name "arid2-202"; transcript_source "ensembl"; transcript_biotype "protein_coding"; exon_id "ENSDARE00000513068"; exon_version "2";	chr4	1614776	1614875
chr4	ensembl	exon	1654864	1654946	gene_id "ENSDARG00000007413"; gene_version "10"; transcript_id "ENSDART00000113360"; transcript_version "4"; exon_number "18"; gene_name "arid2"; gene_source "ensembl_havana"; gene_biotype "protein_coding"; transcript_name "arid2-202"; transcript_source "ensembl"; transcript_biotype "protein_coding"; exon_id "ENSDARE00000513066"; exon_version "2";	chr4	1614776	1614875
chr4	ensembl	exon	1654655	1654784	gene_id "ENSDARG00000007413"; gene_version "10"; transcript_id "ENSDART00000113360"; transcript_version "4"; exon_number "19"; gene_name "arid2"; gene_source "ensembl_havana"; gene_biotype "protein_coding"; transcript_name "arid2-202"; transcript_source "ensembl"; transcript_biotype "protein_coding"; exon_id "ENSDARE00000513065"; exon_version "2";	chr4	1614776	1614875
chr4	ensembl	exon	1652167	1652258	gene_id "ENSDARG00000007413"; gene_version "10"; transcript_id "ENSDART00000113360"; transcript_version "4"; exon_number "20"; gene_name "arid2"; gene_source "ensembl_havana"; gene_biotype "protein_coding"; transcript_name "arid2-202"; transcript_source "ensembl"; transcript_biotype "protein_coding"; exon_id "ENSDARE00000513064"; exon_version "1";	chr4	1614776	1614875
chr4	ensembl	exon	1648052	1648645	gene_id "ENSDARG00000007413"; gene_version "10"; transcript_id "ENSDART00000113360"; transcript_version "4"; exon_number "21"; gene_name "arid2"; gene_source "ensembl_havana"; gene_biotype "protein_coding"; transcript_name "arid2-202"; transcript_source "ensembl"; transcript_biotype "protein_coding"; exon_id "ENSDARE00000513063"; exon_version "5";	chr4	1614776	1614875
chr4	ensembl	three_prime_utr	1648052	1648533	gene_id "ENSDARG00000007413"; gene_version "10"; transcript_id "ENSDART00000113360"; transcript_version "4"; gene_name "arid2"; gene_source "ensembl_havana"; gene_biotype "protein_coding"; transcript_name "arid2-202"; transcript_source "ensembl"; transcript_biotype "protein_coding";	chr4	1614776	1614875
chr4	ensembl	gene	2396024	2440175	gene_id "ENSDARG00000039724"; gene_version "7"; gene_name "OSBPL8"; gene_source "ensembl"; gene_biotype "protein_coding";	chr4	2437931	2438030
chr4	ensembl	gene	2396024	2440175	gene_id "ENSDARG00000039724"; gene_version "7"; gene_name "OSBPL8"; gene_source "ensembl"; gene_biotype "protein_coding";	chr4	2437931	2438030
chr4	ensembl	transcript	2396024	2440175	gene_id "ENSDARG00000039724"; gene_version "7"; transcript_id "ENSDART00000058059"; transcript_version "7"; gene_name "OSBPL8"; gene_source "ensembl"; gene_biotype "protein_coding"; transcript_name "OSBPL8-201"; transcript_source "ensembl"; transcript_biotype "protein_coding";	chr4	2437931	2438030
chr4	ensembl	transcript	2396024	2440175	gene_id "ENSDARG00000039724"; gene_version "7"; transcript_id "ENSDART00000058059"; transcript_version "7"; gene_name "OSBPL8"; gene_source "ensembl"; gene_biotype "protein_coding"; transcript_name "OSBPL8-201"; transcript_source "ensembl"; transcript_biotype "protein_coding";	chr4	2437931	2438030
chr4	ensembl	exon	2440043	2440175	gene_id "ENSDARG00000039724"; gene_version "7"; transcript_id "ENSDART00000058059"; transcript_version "7"; exon_number "1"; gene_name "OSBPL8"; gene_source "ensembl"; gene_biotype "protein_coding"; transcript_name "OSBPL8-201"; transcript_source "ensembl"; transcript_biotype "protein_coding"; exon_id "ENSDARE00001269303"; exon_version "1";	chr4	2437931	2438030
chr4	ensembl	exon	2440043	2440175	gene_id "ENSDARG00000039724"; gene_version "7"; transcript_id "ENSDART00000058059"; transcript_version "7"; exon_number "1"; gene_name "OSBPL8"; gene_source "ensembl"; gene_biotype "protein_coding"; transcript_name "OSBPL8-201"; transcript_source "ensembl"; transcript_biotype "protein_coding"; exon_id "ENSDARE00001269303"; exon_version "1";	chr4	2437931	2438030
chr4	ensembl	exon	2412296	2412366	gene_id "ENSDARG00000039724"; gene_version "7"; transcript_id "ENSDART00000058059"; transcript_version "7"; exon_number "2"; gene_name "OSBPL8"; gene_source "ensembl"; gene_biotype "protein_coding"; transcript_name "OSBPL8-201"; transcript_source "ensembl"; transcript_biotype "protein_coding"; exon_id "ENSDARE00000427902"; exon_version "3";	chr4	2437931	2438030
chr4	ensembl	exon	2412296	2412366	gene_id "ENSDARG00000039724"; gene_version "7"; transcript_id "ENSDART00000058059"; transcript_version "7"; exon_number "2"; gene_name "OSBPL8"; gene_source "ensembl"; gene_biotype "protein_coding"; transcript_name "OSBPL8-201"; transcript_source "ensembl"; transcript_biotype "protein_coding"; exon_id "ENSDARE00000427902"; exon_version "3";	chr4	2437931	2438030
chr4	ensembl	exon	2411962	2412042	gene_id "ENSDARG00000039724"; gene_version "7"; transcript_id "ENSDART00000058059"; transcript_version "7"; exon_number "3"; gene_name "OSBPL8"; gene_source "ensembl"; gene_biotype "protein_coding"; transcript_name "OSBPL8-201"; transcript_source "ensembl"; transcript_biotype "protein_coding"; exon_id "ENSDARE00000427899"; exon_version "1";	chr4	2437931	2438030
chr4	ensembl	exon	2411962	2412042	gene_id "ENSDARG00000039724"; gene_version "7"; transcript_id "ENSDART00000058059"; transcript_version "7"; exon_number "3"; gene_name "OSBPL8"; gene_source "ensembl"; gene_biotype "protein_coding"; transcript_name "OSBPL8-201"; transcript_source "ensembl"; transcript_biotype "protein_coding"; exon_id "ENSDARE00000427899"; exon_version "1";	chr4	2437931	2438030
chr4	ensembl	exon	2411768	2411869	gene_id "ENSDARG00000039724"; gene_version "7"; transcript_id "ENSDART00000058059"; transcript_version "7"; exon_number "4"; gene_name "OSBPL8"; gene_source "ensembl"; gene_biotype "protein_coding"; transcript_name "OSBPL8-201"; transcript_source "ensembl"; transcript_biotype "protein_coding"; exon_id "ENSDARE00000427897"; exon_version "1";	chr4	2437931	2438030
chr4	ensembl	exon	2411768	2411869	gene_id "ENSDARG00000039724"; gene_version "7"; transcript_id "ENSDART00000058059"; transcript_version "7"; exon_number "4"; gene_name "OSBPL8"; gene_source "ensembl"; gene_biotype "protein_coding"; transcript_name "OSBPL8-201"; transcript_source "ensembl"; transcript_biotype "protein_coding"; exon_id "ENSDARE00000427897"; exon_version "1";	chr4	2437931	2438030
chr4	ensembl	exon	2408316	2408500	gene_id "ENSDARG00000039724"; gene_version "7"; transcript_id "ENSDART00000058059"; transcript_version "7"; exon_number "5"; gene_name "OSBPL8"; gene_source "ensembl"; gene_biotype "protein_coding"; transcript_name "OSBPL8-201"; transcript_source "ensembl"; transcript_biotype "protein_coding"; exon_id "ENSDARE00000427896"; exon_version "2";	chr4	2437931	2438030
chr4	ensembl	exon	2408316	2408500	gene_id "ENSDARG00000039724"; gene_version "7"; transcript_id "ENSDART00000058059"; transcript_version "7"; exon_number "5"; gene_name "OSBPL8"; gene_source "ensembl"; gene_biotype "protein_coding"; transcript_name "OSBPL8-201"; transcript_source "ensembl"; transcript_biotype "protein_coding"; exon_id "ENSDARE00000427896"; exon_version "2";	chr4	2437931	2438030
chr4	ensembl	exon	2406113	2406277	gene_id "ENSDARG00000039724"; gene_version "7"; transcript_id "ENSDART00000058059"; transcript_version "7"; exon_number "6"; gene_name "OSBPL8"; gene_source "ensembl"; gene_biotype "protein_coding"; transcript_name "OSBPL8-201"; transcript_source "ensembl"; transcript_biotype "protein_coding"; exon_id "ENSDARE00000427893"; exon_version "6";	chr4	2437931	2438030
chr4	ensembl	exon	2406113	2406277	gene_id "ENSDARG00000039724"; gene_version "7"; transcript_id "ENSDART00000058059"; transcript_version "7"; exon_number "6"; gene_name "OSBPL8"; gene_source "ensembl"; gene_biotype "protein_coding"; transcript_name "OSBPL8-201"; transcript_source "ensembl"; transcript_biotype "protein_coding"; exon_id "ENSDARE00000427893"; exon_version "6";	chr4	2437931	2438030
chr4	ensembl	exon	2405807	2405887	gene_id "ENSDARG00000039724"; gene_version "7"; transcript_id "ENSDART00000058059"; transcript_version "7"; exon_number "7"; gene_name "OSBPL8"; gene_source "ensembl"; gene_biotype "protein_coding"; transcript_name "OSBPL8-201"; transcript_source "ensembl"; transcript_biotype "protein_coding"; exon_id "ENSDARE00001287161"; exon_version "1";	chr4	2437931	2438030
chr4	ensembl	exon	2405807	2405887	gene_id "ENSDARG00000039724"; gene_version "7"; transcript_id "ENSDART00000058059"; transcript_version "7"; exon_number "7"; gene_name "OSBPL8"; gene_source "ensembl"; gene_biotype "protein_coding"; transcript_name "OSBPL8-201"; transcript_source "ensembl"; transcript_biotype "protein_coding"; exon_id "ENSDARE00001287161"; exon_version "1";	chr4	2437931	2438030
chr4	ensembl	exon	2405662	2405779	gene_id "ENSDARG00000039724"; gene_version "7"; transcript_id "ENSDART00000058059"; transcript_version "7"; exon_number "8"; gene_name "OSBPL8"; gene_source "ensembl"; gene_biotype "protein_coding"; transcript_name "OSBPL8-201"; transcript_source "ensembl"; transcript_biotype "protein_coding"; exon_id "ENSDARE00000427888"; exon_version "2";	chr4	2437931	2438030
chr4	ensembl	exon	2405662	2405779	gene_id "ENSDARG00000039724"; gene_version "7"; transcript_id "ENSDART00000058059"; transcript_version "7"; exon_number "8"; gene_name "OSBPL8"; gene_source "ensembl"; gene_biotype "protein_coding"; transcript_name "OSBPL8-201"; transcript_source "ensembl"; transcript_biotype "protein_coding"; exon_id "ENSDARE00000427888"; exon_version "2";	chr4	2437931	2438030
chr4	ensembl	exon	2404768	2404952	gene_id "ENSDARG00000039724"; gene_version "7"; transcript_id "ENSDART00000058059"; transcript_version "7"; exon_number "9"; gene_name "OSBPL8"; gene_source "ensembl"; gene_biotype "protein_coding"; transcript_name "OSBPL8-201"; transcript_source "ensembl"; transcript_biotype "protein_coding"; exon_id "ENSDARE00000427887"; exon_version "1";	chr4	2437931	2438030
chr4	ensembl	exon	2404768	2404952	gene_id "ENSDARG00000039724"; gene_version "7"; transcript_id "ENSDART00000058059"; transcript_version "7"; exon_number "9"; gene_name "OSBPL8"; gene_source "ensembl"; gene_biotype "protein_coding"; transcript_name "OSBPL8-201"; transcript_source "ensembl"; transcript_biotype "protein_coding"; exon_id "ENSDARE00000427887"; exon_version "1";	chr4	2437931	2438030
chr4	ensembl	exon	2402846	2402927	gene_id "ENSDARG00000039724"; gene_version "7"; transcript_id "ENSDART00000058059"; transcript_version "7"; exon_number "10"; gene_name "OSBPL8"; gene_source "ensembl"; gene_biotype "protein_coding"; transcript_name "OSBPL8-201"; transcript_source "ensembl"; transcript_biotype "protein_coding"; exon_id "ENSDARE00000427886"; exon_version "2";	chr4	2437931	2438030
chr4	ensembl	exon	2402846	2402927	gene_id "ENSDARG00000039724"; gene_version "7"; transcript_id "ENSDART00000058059"; transcript_version "7"; exon_number "10"; gene_name "OSBPL8"; gene_source "ensembl"; gene_biotype "protein_coding"; transcript_name "OSBPL8-201"; transcript_source "ensembl"; transcript_biotype "protein_coding"; exon_id "ENSDARE00000427886"; exon_version "2";	chr4	2437931	2438030
chr4	ensembl	exon	2402662	2402760	gene_id "ENSDARG00000039724"; gene_version "7"; transcript_id "ENSDART00000058059"; transcript_version "7"; exon_number "11"; gene_name "OSBPL8"; gene_source "ensembl"; gene_biotype "protein_coding"; transcript_name "OSBPL8-201"; transcript_source "ensembl"; transcript_biotype "protein_coding"; exon_id "ENSDARE00000427885"; exon_version "1";	chr4	2437931	2438030
chr4	ensembl	exon	2402662	2402760	gene_id "ENSDARG00000039724"; gene_version "7"; transcript_id "ENSDART00000058059"; transcript_version "7"; exon_number "11"; gene_name "OSBPL8"; gene_source "ensembl"; gene_biotype "protein_coding"; transcript_name "OSBPL8-201"; transcript_source "ensembl"; transcript_biotype "protein_coding"; exon_id "ENSDARE00000427885"; exon_version "1";	chr4	2437931	2438030
chr4	ensembl	exon	2402045	2402141	gene_id "ENSDARG00000039724"; gene_version "7"; transcript_id "ENSDART00000058059"; transcript_version "7"; exon_number "12"; gene_name "OSBPL8"; gene_source "ensembl"; gene_biotype "protein_coding"; transcript_name "OSBPL8-201"; transcript_source "ensembl"; transcript_biotype "protein_coding"; exon_id "ENSDARE00000955638"; exon_version "1";	chr4	2437931	2438030
chr4	ensembl	exon	2402045	2402141	gene_id "ENSDARG00000039724"; gene_version "7"; transcript_id "ENSDART00000058059"; transcript_version "7"; exon_number "12"; gene_name "OSBPL8"; gene_source "ensembl"; gene_biotype "protein_coding"; transcript_name "OSBPL8-201"; transcript_source "ensembl"; transcript_biotype "protein_coding"; exon_id "ENSDARE00000955638"; exon_version "1";	chr4	2437931	2438030
chr4	ensembl	exon	2399162	2399260	gene_id "ENSDARG00000039724"; gene_version "7"; transcript_id "ENSDART00000058059"; transcript_version "7"; exon_number "13"; gene_name "OSBPL8"; gene_source "ensembl"; gene_biotype "protein_coding"; transcript_name "OSBPL8-201"; transcript_source "ensembl"; transcript_biotype "protein_coding"; exon_id "ENSDARE00000427883"; exon_version "3";	chr4	2437931	2438030
chr4	ensembl	exon	2399162	2399260	gene_id "ENSDARG00000039724"; gene_version "7"; transcript_id "ENSDART00000058059"; transcript_version "7"; exon_number "13"; gene_name "OSBPL8"; gene_source "ensembl"; gene_biotype "protein_coding"; transcript_name "OSBPL8-201"; transcript_source "ensembl"; transcript_biotype "protein_coding"; exon_id "ENSDARE00000427883"; exon_version "3";	chr4	2437931	2438030
chr4	ensembl	exon	2397685	2397766	gene_id "ENSDARG00000039724"; gene_version "7"; transcript_id "ENSDART00000058059"; transcript_version "7"; exon_number "14"; gene_name "OSBPL8"; gene_source "ensembl"; gene_biotype "protein_coding"; transcript_name "OSBPL8-201"; transcript_source "ensembl"; transcript_biotype "protein_coding"; exon_id "ENSDARE00001302810"; exon_version "1";	chr4	2437931	2438030
chr4	ensembl	exon	2397685	2397766	gene_id "ENSDARG00000039724"; gene_version "7"; transcript_id "ENSDART00000058059"; transcript_version "7"; exon_number "14"; gene_name "OSBPL8"; gene_source "ensembl"; gene_biotype "protein_coding"; transcript_name "OSBPL8-201"; transcript_source "ensembl"; transcript_biotype "protein_coding"; exon_id "ENSDARE00001302810"; exon_version "1";	chr4	2437931	2438030
chr4	ensembl	exon	2396593	2396937	gene_id "ENSDARG00000039724"; gene_version "7"; transcript_id "ENSDART00000058059"; transcript_version "7"; exon_number "15"; gene_name "OSBPL8"; gene_source "ensembl"; gene_biotype "protein_coding"; transcript_name "OSBPL8-201"; transcript_source "ensembl"; transcript_biotype "protein_coding"; exon_id "ENSDARE00001326014"; exon_version "1";	chr4	2437931	2438030
chr4	ensembl	exon	2396593	2396937	gene_id "ENSDARG00000039724"; gene_version "7"; transcript_id "ENSDART00000058059"; transcript_version "7"; exon_number "15"; gene_name "OSBPL8"; gene_source "ensembl"; gene_biotype "protein_coding"; transcript_name "OSBPL8-201"; transcript_source "ensembl"; transcript_biotype "protein_coding"; exon_id "ENSDARE00001326014"; exon_version "1";	chr4	2437931	2438030
chr4	ensembl	exon	2396118	2396156	gene_id "ENSDARG00000039724"; gene_version "7"; transcript_id "ENSDART00000058059"; transcript_version "7"; exon_number "16"; gene_name "OSBPL8"; gene_source "ensembl"; gene_biotype "protein_coding"; transcript_name "OSBPL8-201"; transcript_source "ensembl"; transcript_biotype "protein_coding"; exon_id "ENSDARE00001293218"; exon_version "1";	chr4	2437931	2438030
chr4	ensembl	exon	2396118	2396156	gene_id "ENSDARG00000039724"; gene_version "7"; transcript_id "ENSDART00000058059"; transcript_version "7"; exon_number "16"; gene_name "OSBPL8"; gene_source "ensembl"; gene_biotype "protein_coding"; transcript_name "OSBPL8-201"; transcript_source "ensembl"; transcript_biotype "protein_coding"; exon_id "ENSDARE00001293218"; exon_version "1";	chr4	2437931	2438030
chr4	ensembl	exon	2396024	2396105	gene_id "ENSDARG00000039724"; gene_version "7"; transcript_id "ENSDART00000058059"; transcript_version "7"; exon_number "17"; gene_name "OSBPL8"; gene_source "ensembl"; gene_biotype "protein_coding"; transcript_name "OSBPL8-201"; transcript_source "ensembl"; transcript_biotype "protein_coding"; exon_id "ENSDARE00001322428"; exon_version "1";	chr4	2437931	2438030
chr4	ensembl	exon	2396024	2396105	gene_id "ENSDARG00000039724"; gene_version "7"; transcript_id "ENSDART00000058059"; transcript_version "7"; exon_number "17"; gene_name "OSBPL8"; gene_source "ensembl"; gene_biotype "protein_coding"; transcript_name "OSBPL8-201"; transcript_source "ensembl"; transcript_biotype "protein_coding"; exon_id "ENSDARE00001322428"; exon_version "1";	chr4	2437931	2438030
chr4	ensembl_havana	gene	2482046	2508577	gene_id "ENSDARG00000070441"; gene_version "6"; gene_name "zdhhc17"; gene_source "ensembl_havana"; gene_biotype "protein_coding";	chr4	2437931	2438030
chr4	ensembl_havana	gene	2482046	2508577	gene_id "ENSDARG00000070441"; gene_version "6"; gene_name "zdhhc17"; gene_source "ensembl_havana"; gene_biotype "protein_coding";	chr4	2437931	2438030
chr4	ensembl_havana	gene	2482046	2508577	gene_id "ENSDARG00000070441"; gene_version "6"; gene_name "zdhhc17"; gene_source "ensembl_havana"; gene_biotype "protein_coding";	chr4	2493006	2493105
chr4	ensembl_havana	transcript	2482046	2508577	gene_id "ENSDARG00000070441"; gene_version "6"; transcript_id "ENSDART00000103371"; transcript_version "6"; gene_name "zdhhc17"; gene_source "ensembl_havana"; gene_biotype "protein_coding"; transcript_name "zdhhc17-201"; transcript_source "ensembl_havana"; transcript_biotype "protein_coding";	chr4	2437931	2438030
chr4	ensembl_havana	transcript	2482046	2508577	gene_id "ENSDARG00000070441"; gene_version "6"; transcript_id "ENSDART00000103371"; transcript_version "6"; gene_name "zdhhc17"; gene_source "ensembl_havana"; gene_biotype "protein_coding"; transcript_name "zdhhc17-201"; transcript_source "ensembl_havana"; transcript_biotype "protein_coding";	chr4	2437931	2438030
chr4	ensembl_havana	transcript	2482046	2508577	gene_id "ENSDARG00000070441"; gene_version "6"; transcript_id "ENSDART00000103371"; transcript_version "6"; gene_name "zdhhc17"; gene_source "ensembl_havana"; gene_biotype "protein_coding"; transcript_name "zdhhc17-201"; transcript_source "ensembl_havana"; transcript_biotype "protein_coding";	chr4	2493006	2493105
chr4	ensembl_havana	exon	2482046	2482139	gene_id "ENSDARG00000070441"; gene_version "6"; transcript_id "ENSDART00000103371"; transcript_version "6"; exon_number "1"; gene_name "zdhhc17"; gene_source "ensembl_havana"; gene_biotype "protein_coding"; transcript_name "zdhhc17-201"; transcript_source "ensembl_havana"; transcript_biotype "protein_coding"; exon_id "ENSDARE00000744145"; exon_version "2";	chr4	2437931	2438030
chr4	ensembl_havana	exon	2482046	2482139	gene_id "ENSDARG00000070441"; gene_version "6"; transcript_id "ENSDART00000103371"; transcript_version "6"; exon_number "1"; gene_name "zdhhc17"; gene_source "ensembl_havana"; gene_biotype "protein_coding"; transcript_name "zdhhc17-201"; transcript_source "ensembl_havana"; transcript_biotype "protein_coding"; exon_id "ENSDARE00000744145"; exon_version "2";	chr4	2437931	2438030
chr4	ensembl_havana	exon	2482046	2482139	gene_id "ENSDARG00000070441"; gene_version "6"; transcript_id "ENSDART00000103371"; transcript_version "6"; exon_number "1"; gene_name "zdhhc17"; gene_source "ensembl_havana"; gene_biotype "protein_coding"; transcript_name "zdhhc17-201"; transcript_source "ensembl_havana"; transcript_biotype "protein_coding"; exon_id "ENSDARE00000744145"; exon_version "2";	chr4	2493006	2493105
chr4	ensembl_havana	exon	2490514	2490611	gene_id "ENSDARG00000070441"; gene_version "6"; transcript_id "ENSDART00000103371"; transcript_version "6"; exon_number "2"; gene_name "zdhhc17"; gene_source "ensembl_havana"; gene_biotype "protein_coding"; transcript_name "zdhhc17-201"; transcript_source "ensembl_havana"; transcript_biotype "protein_coding"; exon_id "ENSDARE00000744216"; exon_version "1";	chr4	2493006	2493105
chr4	ensembl_havana	exon	2493004	2493126	gene_id "ENSDARG00000070441"; gene_version "6"; transcript_id "ENSDART00000103371"; transcript_version "6"; exon_number "3"; gene_name "zdhhc17"; gene_source "ensembl_havana"; gene_biotype "protein_coding"; transcript_name "zdhhc17-201"; transcript_source "ensembl_havana"; transcript_biotype "protein_coding"; exon_id "ENSDARE00000744309"; exon_version "1";	chr4	2493006	2493105
chr4	ensembl_havana	exon	2493221	2493298	gene_id "ENSDARG00000070441"; gene_version "6"; transcript_id "ENSDART00000103371"; transcript_version "6"; exon_number "4"; gene_name "zdhhc17"; gene_source "ensembl_havana"; gene_biotype "protein_coding"; transcript_name "zdhhc17-201"; transcript_source "ensembl_havana"; transcript_biotype "protein_coding"; exon_id "ENSDARE00000744302"; exon_version "1";	chr4	2493006	2493105
chr4	ensembl_havana	exon	2493860	2494004	gene_id "ENSDARG00000070441"; gene_version "6"; transcript_id "ENSDART00000103371"; transcript_version "6"; exon_number "5"; gene_name "zdhhc17"; gene_source "ensembl_havana"; gene_biotype "protein_coding"; transcript_name "zdhhc17-201"; transcript_source "ensembl_havana"; transcript_biotype "protein_coding"; exon_id "ENSDARE00000744295"; exon_version "1";	chr4	2493006	2493105
chr4	ensembl_havana	exon	2494420	2494484	gene_id "ENSDARG00000070441"; gene_version "6"; transcript_id "ENSDART00000103371"; transcript_version "6"; exon_number "6"; gene_name "zdhhc17"; gene_source "ensembl_havana"; gene_biotype "protein_coding"; transcript_name "zdhhc17-201"; transcript_source "ensembl_havana"; transcript_biotype "protein_coding"; exon_id "ENSDARE00000744283"; exon_version "1";	chr4	2493006	2493105
chr4	ensembl_havana	exon	2496930	2497092	gene_id "ENSDARG00000070441"; gene_version "6"; transcript_id "ENSDART00000103371"; transcript_version "6"; exon_number "7"; gene_name "zdhhc17"; gene_source "ensembl_havana"; gene_biotype "protein_coding"; transcript_name "zdhhc17-201"; transcript_source "ensembl_havana"; transcript_biotype "protein_coding"; exon_id "ENSDARE00000744276"; exon_version "1";	chr4	2493006	2493105
chr4	ensembl_havana	exon	2497430	2497555	gene_id "ENSDARG00000070441"; gene_version "6"; transcript_id "ENSDART00000103371"; transcript_version "6"; exon_number "8"; gene_name "zdhhc17"; gene_source "ensembl_havana"; gene_biotype "protein_coding"; transcript_name "zdhhc17-201"; transcript_source "ensembl_havana"; transcript_biotype "protein_coding"; exon_id "ENSDARE00000744273"; exon_version "1";	chr4	2493006	2493105
chr4	ensembl_havana	exon	2498355	2498497	gene_id "ENSDARG00000070441"; gene_version "6"; transcript_id "ENSDART00000103371"; transcript_version "6"; exon_number "9"; gene_name "zdhhc17"; gene_source "ensembl_havana"; gene_biotype "protein_coding"; transcript_name "zdhhc17-201"; transcript_source "ensembl_havana"; transcript_biotype "protein_coding"; exon_id "ENSDARE00000744208"; exon_version "1";	chr4	2493006	2493105
chr4	ensembl_havana	exon	2499578	2499678	gene_id "ENSDARG00000070441"; gene_version "6"; transcript_id "ENSDART00000103371"; transcript_version "6"; exon_number "10"; gene_name "zdhhc17"; gene_source "ensembl_havana"; gene_biotype "protein_coding"; transcript_name "zdhhc17-201"; transcript_source "ensembl_havana"; transcript_biotype "protein_coding"; exon_id "ENSDARE00000744202"; exon_version "2";	chr4	2493006	2493105
chr4	ensembl_havana	exon	2503261	2503385	gene_id "ENSDARG00000070441"; gene_version "6"; transcript_id "ENSDART00000103371"; transcript_version "6"; exon_number "11"; gene_name "zdhhc17"; gene_source "ensembl_havana"; gene_biotype "protein_coding"; transcript_name "zdhhc17-201"; transcript_source "ensembl_havana"; transcript_biotype "protein_coding"; exon_id "ENSDARE00000744195"; exon_version "2";	chr4	2493006	2493105
chr4	ensembl_havana	exon	2503761	2503823	gene_id "ENSDARG00000070441"; gene_version "6"; transcript_id "ENSDART00000103371"; transcript_version "6"; exon_number "12"; gene_name "zdhhc17"; gene_source "ensembl_havana"; gene_biotype "protein_coding"; transcript_name "zdhhc17-201"; transcript_source "ensembl_havana"; transcript_biotype "protein_coding"; exon_id "ENSDARE00000744187"; exon_version "1";	chr4	2493006	2493105
chr4	ensembl_havana	exon	2503965	2504058	gene_id "ENSDARG00000070441"; gene_version "6"; transcript_id "ENSDART00000103371"; transcript_version "6"; exon_number "13"; gene_name "zdhhc17"; gene_source "ensembl_havana"; gene_biotype "protein_coding"; transcript_name "zdhhc17-201"; transcript_source "ensembl_havana"; transcript_biotype "protein_coding"; exon_id "ENSDARE00000744263"; exon_version "1";	chr4	2493006	2493105
chr4	ensembl_havana	exon	2505159	2505242	gene_id "ENSDARG00000070441"; gene_version "6"; transcript_id "ENSDART00000103371"; transcript_version "6"; exon_number "14"; gene_name "zdhhc17"; gene_source "ensembl_havana"; gene_biotype "protein_coding"; transcript_name "zdhhc17-201"; transcript_source "ensembl_havana"; transcript_biotype "protein_coding"; exon_id "ENSDARE00000744258"; exon_version "1";	chr4	2493006	2493105
chr4	ensembl_havana	exon	2506484	2506641	gene_id "ENSDARG00000070441"; gene_version "6"; transcript_id "ENSDART00000103371"; transcript_version "6"; exon_number "15"; gene_name "zdhhc17"; gene_source "ensembl_havana"; gene_biotype "protein_coding"; transcript_name "zdhhc17-201"; transcript_source "ensembl_havana"; transcript_biotype "protein_coding"; exon_id "ENSDARE00000744248"; exon_version "1";	chr4	2493006	2493105
chr4	ensembl_havana	exon	2506727	2506821	gene_id "ENSDARG00000070441"; gene_version "6"; transcript_id "ENSDART00000103371"; transcript_version "6"; exon_number "16"; gene_name "zdhhc17"; gene_source "ensembl_havana"; gene_biotype "protein_coding"; transcript_name "zdhhc17-201"; transcript_source "ensembl_havana"; transcript_biotype "protein_coding"; exon_id "ENSDARE00000744245"; exon_version "1";	chr4	2493006	2493105
chr4	ensembl_havana	exon	2508147	2508577	gene_id "ENSDARG00000070441"; gene_version "6"; transcript_id "ENSDART00000103371"; transcript_version "6"; exon_number "17"; gene_name "zdhhc17"; gene_source "ensembl_havana"; gene_biotype "protein_coding"; transcript_name "zdhhc17-201"; transcript_source "ensembl_havana"; transcript_biotype "protein_coding"; exon_id "ENSDARE00000744182"; exon_version "2";	chr4	2493006	2493105
chr4	ensembl_havana	five_prime_utr	2482046	2482076	gene_id "ENSDARG00000070441"; gene_version "6"; transcript_id "ENSDART00000103371"; transcript_version "6"; gene_name "zdhhc17"; gene_source "ensembl_havana"; gene_biotype "protein_coding"; transcript_name "zdhhc17-201"; transcript_source "ensembl_havana"; transcript_biotype "protein_coding";	chr4	2437931	2438030
chr4	ensembl_havana	five_prime_utr	2482046	2482076	gene_id "ENSDARG00000070441"; gene_version "6"; transcript_id "ENSDART00000103371"; transcript_version "6"; gene_name "zdhhc17"; gene_source "ensembl_havana"; gene_biotype "protein_coding"; transcript_name "zdhhc17-201"; transcript_source "ensembl_havana"; transcript_biotype "protein_coding";	chr4	2437931	2438030
chr4	ensembl_havana	five_prime_utr	2482046	2482076	gene_id "ENSDARG00000070441"; gene_version "6"; transcript_id "ENSDART00000103371"; transcript_version "6"; gene_name "zdhhc17"; gene_source "ensembl_havana"; gene_biotype "protein_coding"; transcript_name "zdhhc17-201"; transcript_source "ensembl_havana"; transcript_biotype "protein_coding";	chr4	2493006	2493105
chr4	ensembl_havana	three_prime_utr	2508286	2508577	gene_id "ENSDARG00000070441"; gene_version "6"; transcript_id "ENSDART00000103371"; transcript_version "6"; gene_name "zdhhc17"; gene_source "ensembl_havana"; gene_biotype "protein_coding"; transcript_name "zdhhc17-201"; transcript_source "ensembl_havana"; transcript_biotype "protein_coding";	chr4	2493006	2493105
chr4	ensembl_havana	gene	2511629	2525934	gene_id "ENSDARG00000011961"; gene_version "9"; gene_name "csrp2"; gene_source "ensembl_havana"; gene_biotype "protein_coding";	chr4	2493006	2493105
chr4	havana	transcript	2511629	2525916	gene_id "ENSDARG00000011961"; gene_version "9"; transcript_id "ENSDART00000134123"; transcript_version "4"; gene_name "csrp2"; gene_source "ensembl_havana"; gene_biotype "protein_coding"; transcript_name "csrp2-203"; transcript_source "havana"; transcript_biotype "protein_coding";	chr4	2493006	2493105
chr4	havana	exon	2525854	2525916	gene_id "ENSDARG00000011961"; gene_version "9"; transcript_id "ENSDART00000134123"; transcript_version "4"; exon_number "1"; gene_name "csrp2"; gene_source "ensembl_havana"; gene_biotype "protein_coding"; transcript_name "csrp2-203"; transcript_source "havana"; transcript_biotype "protein_coding"; exon_id "ENSDARE00000990739"; exon_version "1";	chr4	2493006	2493105
chr4	havana	exon	2523614	2523730	gene_id "ENSDARG00000011961"; gene_version "9"; transcript_id "ENSDART00000134123"; transcript_version "4"; exon_number "2"; gene_name "csrp2"; gene_source "ensembl_havana"; gene_biotype "protein_coding"; transcript_name "csrp2-203"; transcript_source "havana"; transcript_biotype "protein_coding"; exon_id "ENSDARE00001008085"; exon_version "1";	chr4	2493006	2493105
chr4	havana	exon	2518147	2518315	gene_id "ENSDARG00000011961"; gene_version "9"; transcript_id "ENSDART00000134123"; transcript_version "4"; exon_number "3"; gene_name "csrp2"; gene_source "ensembl_havana"; gene_biotype "protein_coding"; transcript_name "csrp2-203"; transcript_source "havana"; transcript_biotype "protein_coding"; exon_id "ENSDARE00000033971"; exon_version "2";	chr4	2493006	2493105
chr4	havana	exon	2516361	2516490	gene_id "ENSDARG00000011961"; gene_version "9"; transcript_id "ENSDART00000134123"; transcript_version "4"; exon_number "4"; gene_name "csrp2"; gene_source "ensembl_havana"; gene_biotype "protein_coding"; transcript_name "csrp2-203"; transcript_source "havana"; transcript_biotype "protein_coding"; exon_id "ENSDARE00000136509"; exon_version "2";	chr4	2493006	2493105
chr4	havana	exon	2515184	2515277	gene_id "ENSDARG00000011961"; gene_version "9"; transcript_id "ENSDART00000134123"; transcript_version "4"; exon_number "5"; gene_name "csrp2"; gene_source "ensembl_havana"; gene_biotype "protein_coding"; transcript_name "csrp2-203"; transcript_source "havana"; transcript_biotype "protein_coding"; exon_id "ENSDARE00000228009"; exon_version "1";	chr4	2493006	2493105
chr4	havana	exon	2514560	2514657	gene_id "ENSDARG00000011961"; gene_version "9"; transcript_id "ENSDART00000134123"; transcript_version "4"; exon_number "6"; gene_name "csrp2"; gene_source "ensembl_havana"; gene_biotype "protein_coding"; transcript_name "csrp2-203"; transcript_source "havana"; transcript_biotype "protein_coding"; exon_id "ENSDARE00001003988"; exon_version "1";	chr4	2493006	2493105
chr4	havana	exon	2511629	2512192	gene_id "ENSDARG00000011961"; gene_version "9"; transcript_id "ENSDART00000134123"; transcript_version "4"; exon_number "7"; gene_name "csrp2"; gene_source "ensembl_havana"; gene_biotype "protein_coding"; transcript_name "csrp2-203"; transcript_source "havana"; transcript_biotype "protein_coding"; exon_id "ENSDARE00001036660"; exon_version "2";	chr4	2493006	2493105
chr4	havana	five_prime_utr	2525854	2525916	gene_id "ENSDARG00000011961"; gene_version "9"; transcript_id "ENSDART00000134123"; transcript_version "4"; gene_name "csrp2"; gene_source "ensembl_havana"; gene_biotype "protein_coding"; transcript_name "csrp2-203"; transcript_source "havana"; transcript_biotype "protein_coding";	chr4	2493006	2493105
chr4	havana	five_prime_utr	2523726	2523730	gene_id "ENSDARG00000011961"; gene_version "9"; transcript_id "ENSDART00000134123"; transcript_version "4"; gene_name "csrp2"; gene_source "ensembl_havana"; gene_biotype "protein_coding"; transcript_name "csrp2-203"; transcript_source "havana"; transcript_biotype "protein_coding";	chr4	2493006	2493105
chr4	havana	three_prime_utr	2514560	2514580	gene_id "ENSDARG00000011961"; gene_version "9"; transcript_id "ENSDART00000134123"; transcript_version "4"; gene_name "csrp2"; gene_source "ensembl_havana"; gene_biotype "protein_coding"; transcript_name "csrp2-203"; transcript_source "havana"; transcript_biotype "protein_coding";	chr4	2493006	2493105
chr4	havana	three_prime_utr	2511629	2512192	gene_id "ENSDARG00000011961"; gene_version "9"; transcript_id "ENSDART00000134123"; transcript_version "4"; gene_name "csrp2"; gene_source "ensembl_havana"; gene_biotype "protein_coding"; transcript_name "csrp2-203"; transcript_source "havana"; transcript_biotype "protein_coding";	chr4	2493006	2493105
chr4	ensembl_havana	transcript	2513102	2525934	gene_id "ENSDARG00000011961"; gene_version "9"; transcript_id "ENSDART00000132581"; transcript_version "3"; gene_name "csrp2"; gene_source "ensembl_havana"; gene_biotype "protein_coding"; transcript_name "csrp2-202"; transcript_source "ensembl_havana"; transcript_biotype "protein_coding";	chr4	2493006	2493105
chr4	ensembl_havana	exon	2525854	2525934	gene_id "ENSDARG00000011961"; gene_version "9"; transcript_id "ENSDART00000132581"; transcript_version "3"; exon_number "1"; gene_name "csrp2"; gene_source "ensembl_havana"; gene_biotype "protein_coding"; transcript_name "csrp2-202"; transcript_source "ensembl_havana"; transcript_biotype "protein_coding"; exon_id "ENSDARE00001036666"; exon_version "1";	chr4	2493006	2493105
chr4	ensembl_havana	exon	2523614	2523730	gene_id "ENSDARG00000011961"; gene_version "9"; transcript_id "ENSDART00000132581"; transcript_version "3"; exon_number "2"; gene_name "csrp2"; gene_source "ensembl_havana"; gene_biotype "protein_coding"; transcript_name "csrp2-202"; transcript_source "ensembl_havana"; transcript_biotype "protein_coding"; exon_id "ENSDARE00001008085"; exon_version "1";	chr4	2493006	2493105
chr4	ensembl_havana	exon	2518147	2518315	gene_id "ENSDARG00000011961"; gene_version "9"; transcript_id "ENSDART00000132581"; transcript_version "3"; exon_number "3"; gene_name "csrp2"; gene_source "ensembl_havana"; gene_biotype "protein_coding"; transcript_name "csrp2-202"; transcript_source "ensembl_havana"; transcript_biotype "protein_coding"; exon_id "ENSDARE00000033971"; exon_version "2";	chr4	2493006	2493105
chr4	ensembl_havana	exon	2516361	2516490	gene_id "ENSDARG00000011961"; gene_version "9"; transcript_id "ENSDART00000132581"; transcript_version "3"; exon_number "4"; gene_name "csrp2"; gene_source "ensembl_havana"; gene_biotype "protein_coding"; transcript_name "csrp2-202"; transcript_source "ensembl_havana"; transcript_biotype "protein_coding"; exon_id "ENSDARE00000136509"; exon_version "2";	chr4	2493006	2493105
chr4	ensembl_havana	exon	2515184	2515277	gene_id "ENSDARG00000011961"; gene_version "9"; transcript_id "ENSDART00000132581"; transcript_version "3"; exon_number "5"; gene_name "csrp2"; gene_source "ensembl_havana"; gene_biotype "protein_coding"; transcript_name "csrp2-202"; transcript_source "ensembl_havana"; transcript_biotype "protein_coding"; exon_id "ENSDARE00000228009"; exon_version "1";	chr4	2493006	2493105
chr4	ensembl_havana	exon	2513102	2514657	gene_id "ENSDARG00000011961"; gene_version "9"; transcript_id "ENSDART00000132581"; transcript_version "3"; exon_number "6"; gene_name "csrp2"; gene_source "ensembl_havana"; gene_biotype "protein_coding"; transcript_name "csrp2-202"; transcript_source "ensembl_havana"; transcript_biotype "protein_coding"; exon_id "ENSDARE00001031542"; exon_version "1";	chr4	2493006	2493105
chr4	ensembl_havana	five_prime_utr	2525854	2525934	gene_id "ENSDARG00000011961"; gene_version "9"; transcript_id "ENSDART00000132581"; transcript_version "3"; gene_name "csrp2"; gene_source "ensembl_havana"; gene_biotype "protein_coding"; transcript_name "csrp2-202"; transcript_source "ensembl_havana"; transcript_biotype "protein_coding";	chr4	2493006	2493105
chr4	ensembl_havana	five_prime_utr	2523726	2523730	gene_id "ENSDARG00000011961"; gene_version "9"; transcript_id "ENSDART00000132581"; transcript_version "3"; gene_name "csrp2"; gene_source "ensembl_havana"; gene_biotype "protein_coding"; transcript_name "csrp2-202"; transcript_source "ensembl_havana"; transcript_biotype "protein_coding";	chr4	2493006	2493105
chr4	ensembl_havana	three_prime_utr	2513102	2514580	gene_id "ENSDARG00000011961"; gene_version "9"; transcript_id "ENSDART00000132581"; transcript_version "3"; gene_name "csrp2"; gene_source "ensembl_havana"; gene_biotype "protein_coding"; transcript_name "csrp2-202"; transcript_source "ensembl_havana"; transcript_biotype "protein_coding";	chr4	2493006	2493105
chr4	ensembl	transcript	2513104	2525934	gene_id "ENSDARG00000011961"; gene_version "9"; transcript_id "ENSDART00000019508"; transcript_version "7"; gene_name "csrp2"; gene_source "ensembl_havana"; gene_biotype "protein_coding"; transcript_name "csrp2-201"; transcript_source "ensembl"; transcript_biotype "protein_coding";	chr4	2493006	2493105
chr4	ensembl	exon	2525854	2525934	gene_id "ENSDARG00000011961"; gene_version "9"; transcript_id "ENSDART00000019508"; transcript_version "7"; exon_number "1"; gene_name "csrp2"; gene_source "ensembl_havana"; gene_biotype "protein_coding"; transcript_name "csrp2-201"; transcript_source "ensembl"; transcript_biotype "protein_coding"; exon_id "ENSDARE00001036666"; exon_version "1";	chr4	2493006	2493105
chr4	ensembl	exon	2523614	2523730	gene_id "ENSDARG00000011961"; gene_version "9"; transcript_id "ENSDART00000019508"; transcript_version "7"; exon_number "2"; gene_name "csrp2"; gene_source "ensembl_havana"; gene_biotype "protein_coding"; transcript_name "csrp2-201"; transcript_source "ensembl"; transcript_biotype "protein_coding"; exon_id "ENSDARE00001008085"; exon_version "1";	chr4	2493006	2493105
chr4	ensembl	exon	2518147	2518315	gene_id "ENSDARG00000011961"; gene_version "9"; transcript_id "ENSDART00000019508"; transcript_version "7"; exon_number "3"; gene_name "csrp2"; gene_source "ensembl_havana"; gene_biotype "protein_coding"; transcript_name "csrp2-201"; transcript_source "ensembl"; transcript_biotype "protein_coding"; exon_id "ENSDARE00000033971"; exon_version "2";	chr4	2493006	2493105
chr4	ensembl	exon	2516361	2516490	gene_id "ENSDARG00000011961"; gene_version "9"; transcript_id "ENSDART00000019508"; transcript_version "7"; exon_number "4"; gene_name "csrp2"; gene_source "ensembl_havana"; gene_biotype "protein_coding"; transcript_name "csrp2-201"; transcript_source "ensembl"; transcript_biotype "protein_coding"; exon_id "ENSDARE00000136509"; exon_version "2";	chr4	2493006	2493105
chr4	ensembl	exon	2515184	2515277	gene_id "ENSDARG00000011961"; gene_version "9"; transcript_id "ENSDART00000019508"; transcript_version "7"; exon_number "5"; gene_name "csrp2"; gene_source "ensembl_havana"; gene_biotype "protein_coding"; transcript_name "csrp2-201"; transcript_source "ensembl"; transcript_biotype "protein_coding"; exon_id "ENSDARE00000228009"; exon_version "1";	chr4	2493006	2493105
chr4	ensembl	exon	2514377	2514657	gene_id "ENSDARG00000011961"; gene_version "9"; transcript_id "ENSDART00000019508"; transcript_version "7"; exon_number "6"; gene_name "csrp2"; gene_source "ensembl_havana"; gene_biotype "protein_coding"; transcript_name "csrp2-201"; transcript_source "ensembl"; transcript_biotype "protein_coding"; exon_id "ENSDARE00001225839"; exon_version "1";	chr4	2493006	2493105
chr4	ensembl	exon	2513898	2514295	gene_id "ENSDARG00000011961"; gene_version "9"; transcript_id "ENSDART00000019508"; transcript_version "7"; exon_number "7"; gene_name "csrp2"; gene_source "ensembl_havana"; gene_biotype "protein_coding"; transcript_name "csrp2-201"; transcript_source "ensembl"; transcript_biotype "protein_coding"; exon_id "ENSDARE00001221333"; exon_version "2";	chr4	2493006	2493105
chr4	ensembl	exon	2513689	2513866	gene_id "ENSDARG00000011961"; gene_version "9"; transcript_id "ENSDART00000019508"; transcript_version "7"; exon_number "8"; gene_name "csrp2"; gene_source "ensembl_havana"; gene_biotype "protein_coding"; transcript_name "csrp2-201"; transcript_source "ensembl"; transcript_biotype "protein_coding"; exon_id "ENSDARE00001171575"; exon_version "2";	chr4	2493006	2493105
chr4	ensembl	exon	2513104	2513594	gene_id "ENSDARG00000011961"; gene_version "9"; transcript_id "ENSDART00000019508"; transcript_version "7"; exon_number "9"; gene_name "csrp2"; gene_source "ensembl_havana"; gene_biotype "protein_coding"; transcript_name "csrp2-201"; transcript_source "ensembl"; transcript_biotype "protein_coding"; exon_id "ENSDARE00001200567"; exon_version "1";	chr4	2493006	2493105
chr4	ensembl	five_prime_utr	2525854	2525934	gene_id "ENSDARG00000011961"; gene_version "9"; transcript_id "ENSDART00000019508"; transcript_version "7"; gene_name "csrp2"; gene_source "ensembl_havana"; gene_biotype "protein_coding"; transcript_name "csrp2-201"; transcript_source "ensembl"; transcript_biotype "protein_coding";	chr4	2493006	2493105
chr4	ensembl	five_prime_utr	2523726	2523730	gene_id "ENSDARG00000011961"; gene_version "9"; transcript_id "ENSDART00000019508"; transcript_version "7"; gene_name "csrp2"; gene_source "ensembl_havana"; gene_biotype "protein_coding"; transcript_name "csrp2-201"; transcript_source "ensembl"; transcript_biotype "protein_coding";	chr4	2493006	2493105
chr4	ensembl	three_prime_utr	2514377	2514580	gene_id "ENSDARG00000011961"; gene_version "9"; transcript_id "ENSDART00000019508"; transcript_version "7"; gene_name "csrp2"; gene_source "ensembl_havana"; gene_biotype "protein_coding"; transcript_name "csrp2-201"; transcript_source "ensembl"; transcript_biotype "protein_coding";	chr4	2493006	2493105
chr4	ensembl	three_prime_utr	2513898	2514295	gene_id "ENSDARG00000011961"; gene_version "9"; transcript_id "ENSDART00000019508"; transcript_version "7"; gene_name "csrp2"; gene_source "ensembl_havana"; gene_biotype "protein_coding"; transcript_name "csrp2-201"; transcript_source "ensembl"; transcript_biotype "protein_coding";	chr4	2493006	2493105
chr4	ensembl	three_prime_utr	2513689	2513866	gene_id "ENSDARG00000011961"; gene_version "9"; transcript_id "ENSDART00000019508"; transcript_version "7"; gene_name "csrp2"; gene_source "ensembl_havana"; gene_biotype "protein_coding"; transcript_name "csrp2-201"; transcript_source "ensembl"; transcript_biotype "protein_coding";	chr4	2493006	2493105
chr4	ensembl	three_prime_utr	2513104	2513594	gene_id "ENSDARG00000011961"; gene_version "9"; transcript_id "ENSDART00000019508"; transcript_version "7"; gene_name "csrp2"; gene_source "ensembl_havana"; gene_biotype "protein_coding"; transcript_name "csrp2-201"; transcript_source "ensembl"; transcript_biotype "protein_coding";	chr4	2493006	2493105
chr4	ensembl_havana	gene	2530841	2545345	gene_id "ENSDARG00000008986"; gene_version "10"; gene_name "e2f7"; gene_source "ensembl_havana"; gene_biotype "protein_coding";	chr4	2493006	2493105
chr4	ensembl_havana	gene	2530841	2545345	gene_id "ENSDARG00000008986"; gene_version "10"; gene_name "e2f7"; gene_source "ensembl_havana"; gene_biotype "protein_coding";	chr4	2592714	2592813
chr4	ensembl_havana	transcript	2530841	2545345	gene_id "ENSDARG00000008986"; gene_version "10"; transcript_id "ENSDART00000140760"; transcript_version "3"; gene_name "e2f7"; gene_source "ensembl_havana"; gene_biotype "protein_coding"; transcript_name "e2f7-201"; transcript_source "ensembl_havana"; transcript_biotype "protein_coding";	chr4	2493006	2493105
chr4	ensembl_havana	transcript	2530841	2545345	gene_id "ENSDARG00000008986"; gene_version "10"; transcript_id "ENSDART00000140760"; transcript_version "3"; gene_name "e2f7"; gene_source "ensembl_havana"; gene_biotype "protein_coding"; transcript_name "e2f7-201"; transcript_source "ensembl_havana"; transcript_biotype "protein_coding";	chr4	2592714	2592813
chr4	ensembl_havana	exon	2545168	2545345	gene_id "ENSDARG00000008986"; gene_version "10"; transcript_id "ENSDART00000140760"; transcript_version "3"; exon_number "1"; gene_name "e2f7"; gene_source "ensembl_havana"; gene_biotype "protein_coding"; transcript_name "e2f7-201"; transcript_source "ensembl_havana"; transcript_biotype "protein_coding"; exon_id "ENSDARE00001042523"; exon_version "1";	chr4	2592714	2592813
chr4	ensembl_havana	exon	2544392	2544493	gene_id "ENSDARG00000008986"; gene_version "10"; transcript_id "ENSDART00000140760"; transcript_version "3"; exon_number "2"; gene_name "e2f7"; gene_source "ensembl_havana"; gene_biotype "protein_coding"; transcript_name "e2f7-201"; transcript_source "ensembl_havana"; transcript_biotype "protein_coding"; exon_id "ENSDARE00001126542"; exon_version "1";	chr4	2592714	2592813
chr4	ensembl_havana	exon	2544011	2544310	gene_id "ENSDARG00000008986"; gene_version "10"; transcript_id "ENSDART00000140760"; transcript_version "3"; exon_number "3"; gene_name "e2f7"; gene_source "ensembl_havana"; gene_biotype "protein_coding"; transcript_name "e2f7-201"; transcript_source "ensembl_havana"; transcript_biotype "protein_coding"; exon_id "ENSDARE00001130193"; exon_version "1";	chr4	2592714	2592813
chr4	ensembl_havana	exon	2542858	2543008	gene_id "ENSDARG00000008986"; gene_version "10"; transcript_id "ENSDART00000140760"; transcript_version "3"; exon_number "4"; gene_name "e2f7"; gene_source "ensembl_havana"; gene_biotype "protein_coding"; transcript_name "e2f7-201"; transcript_source "ensembl_havana"; transcript_biotype "protein_coding"; exon_id "ENSDARE00000033273"; exon_version "2";	chr4	2493006	2493105
chr4	ensembl_havana	exon	2542858	2543008	gene_id "ENSDARG00000008986"; gene_version "10"; transcript_id "ENSDART00000140760"; transcript_version "3"; exon_number "4"; gene_name "e2f7"; gene_source "ensembl_havana"; gene_biotype "protein_coding"; transcript_name "e2f7-201"; transcript_source "ensembl_havana"; transcript_biotype "protein_coding"; exon_id "ENSDARE00000033273"; exon_version "2";	chr4	2592714	2592813
chr4	ensembl_havana	exon	2541442	2541663	gene_id "ENSDARG00000008986"; gene_version "10"; transcript_id "ENSDART00000140760"; transcript_version "3"; exon_number "5"; gene_name "e2f7"; gene_source "ensembl_havana"; gene_biotype "protein_coding"; transcript_name "e2f7-201"; transcript_source "ensembl_havana"; transcript_biotype "protein_coding"; exon_id "ENSDARE00000048092"; exon_version "2";	chr4	2493006	2493105
chr4	ensembl_havana	exon	2538609	2538767	gene_id "ENSDARG00000008986"; gene_version "10"; transcript_id "ENSDART00000140760"; transcript_version "3"; exon_number "6"; gene_name "e2f7"; gene_source "ensembl_havana"; gene_biotype "protein_coding"; transcript_name "e2f7-201"; transcript_source "ensembl_havana"; transcript_biotype "protein_coding"; exon_id "ENSDARE00000121781"; exon_version "2";	chr4	2493006	2493105
chr4	ensembl_havana	exon	2537046	2537183	gene_id "ENSDARG00000008986"; gene_version "10"; transcript_id "ENSDART00000140760"; transcript_version "3"; exon_number "7"; gene_name "e2f7"; gene_source "ensembl_havana"; gene_biotype "protein_coding"; transcript_name "e2f7-201"; transcript_source "ensembl_havana"; transcript_biotype "protein_coding"; exon_id "ENSDARE00000057390"; exon_version "3";	chr4	2493006	2493105
chr4	ensembl_havana	exon	2536812	2536964	gene_id "ENSDARG00000008986"; gene_version "10"; transcript_id "ENSDART00000140760"; transcript_version "3"; exon_number "8"; gene_name "e2f7"; gene_source "ensembl_havana"; gene_biotype "protein_coding"; transcript_name "e2f7-201"; transcript_source "ensembl_havana"; transcript_biotype "protein_coding"; exon_id "ENSDARE00000427930"; exon_version "1";	chr4	2493006	2493105
chr4	ensembl_havana	exon	2536645	2536714	gene_id "ENSDARG00000008986"; gene_version "10"; transcript_id "ENSDART00000140760"; transcript_version "3"; exon_number "9"; gene_name "e2f7"; gene_source "ensembl_havana"; gene_biotype "protein_coding"; transcript_name "e2f7-201"; transcript_source "ensembl_havana"; transcript_biotype "protein_coding"; exon_id "ENSDARE00000595848"; exon_version "2";	chr4	2493006	2493105
chr4	ensembl_havana	exon	2534784	2535039	gene_id "ENSDARG00000008986"; gene_version "10"; transcript_id "ENSDART00000140760"; transcript_version "3"; exon_number "10"; gene_name "e2f7"; gene_source "ensembl_havana"; gene_biotype "protein_coding"; transcript_name "e2f7-201"; transcript_source "ensembl_havana"; transcript_biotype "protein_coding"; exon_id "ENSDARE00000427927"; exon_version "1";	chr4	2493006	2493105
chr4	ensembl_havana	exon	2534191	2534362	gene_id "ENSDARG00000008986"; gene_version "10"; transcript_id "ENSDART00000140760"; transcript_version "3"; exon_number "11"; gene_name "e2f7"; gene_source "ensembl_havana"; gene_biotype "protein_coding"; transcript_name "e2f7-201"; transcript_source "ensembl_havana"; transcript_biotype "protein_coding"; exon_id "ENSDARE00000427926"; exon_version "1";	chr4	2493006	2493105
chr4	ensembl_havana	exon	2532472	2532770	gene_id "ENSDARG00000008986"; gene_version "10"; transcript_id "ENSDART00000140760"; transcript_version "3"; exon_number "12"; gene_name "e2f7"; gene_source "ensembl_havana"; gene_biotype "protein_coding"; transcript_name "e2f7-201"; transcript_source "ensembl_havana"; transcript_biotype "protein_coding"; exon_id "ENSDARE00000427925"; exon_version "3";	chr4	2493006	2493105
chr4	ensembl_havana	exon	2530841	2532184	gene_id "ENSDARG00000008986"; gene_version "10"; transcript_id "ENSDART00000140760"; transcript_version "3"; exon_number "13"; gene_name "e2f7"; gene_source "ensembl_havana"; gene_biotype "protein_coding"; transcript_name "e2f7-201"; transcript_source "ensembl_havana"; transcript_biotype "protein_coding"; exon_id "ENSDARE00001022074"; exon_version "1";	chr4	2493006	2493105
chr4	ensembl_havana	five_prime_utr	2545168	2545345	gene_id "ENSDARG00000008986"; gene_version "10"; transcript_id "ENSDART00000140760"; transcript_version "3"; gene_name "e2f7"; gene_source "ensembl_havana"; gene_biotype "protein_coding"; transcript_name "e2f7-201"; transcript_source "ensembl_havana"; transcript_biotype "protein_coding";	chr4	2592714	2592813
chr4	ensembl_havana	three_prime_utr	2530841	2532034	gene_id "ENSDARG00000008986"; gene_version "10"; transcript_id "ENSDART00000140760"; transcript_version "3"; gene_name "e2f7"; gene_source "ensembl_havana"; gene_biotype "protein_coding"; transcript_name "e2f7-201"; transcript_source "ensembl_havana"; transcript_biotype "protein_coding";	chr4	2493006	2493105
chr4	havana	transcript	2541497	2545310	gene_id "ENSDARG00000008986"; gene_version "10"; transcript_id "ENSDART00000150619"; transcript_version "2"; gene_name "e2f7"; gene_source "ensembl_havana"; gene_biotype "protein_coding"; transcript_name "e2f7-202"; transcript_source "havana"; transcript_biotype "protein_coding"; tag "cds_end_NF"; tag "mRNA_end_NF";	chr4	2493006	2493105
chr4	havana	transcript	2541497	2545310	gene_id "ENSDARG00000008986"; gene_version "10"; transcript_id "ENSDART00000150619"; transcript_version "2"; gene_name "e2f7"; gene_source "ensembl_havana"; gene_biotype "protein_coding"; transcript_name "e2f7-202"; transcript_source "havana"; transcript_biotype "protein_coding"; tag "cds_end_NF"; tag "mRNA_end_NF";	chr4	2592714	2592813
chr4	havana	exon	2545168	2545310	gene_id "ENSDARG00000008986"; gene_version "10"; transcript_id "ENSDART00000150619"; transcript_version "2"; exon_number "1"; gene_name "e2f7"; gene_source "ensembl_havana"; gene_biotype "protein_coding"; transcript_name "e2f7-202"; transcript_source "havana"; transcript_biotype "protein_coding"; exon_id "ENSDARE00001066941"; exon_version "1"; tag "cds_end_NF"; tag "mRNA_end_NF";	chr4	2592714	2592813
chr4	havana	exon	2544011	2544310	gene_id "ENSDARG00000008986"; gene_version "10"; transcript_id "ENSDART00000150619"; transcript_version "2"; exon_number "2"; gene_name "e2f7"; gene_source "ensembl_havana"; gene_biotype "protein_coding"; transcript_name "e2f7-202"; transcript_source "havana"; transcript_biotype "protein_coding"; exon_id "ENSDARE00001110886"; exon_version "1"; tag "cds_end_NF"; tag "mRNA_end_NF";	chr4	2592714	2592813
chr4	havana	exon	2542858	2543008	gene_id "ENSDARG00000008986"; gene_version "10"; transcript_id "ENSDART00000150619"; transcript_version "2"; exon_number "3"; gene_name "e2f7"; gene_source "ensembl_havana"; gene_biotype "protein_coding"; transcript_name "e2f7-202"; transcript_source "havana"; transcript_biotype "protein_coding"; exon_id "ENSDARE00000033273"; exon_version "2"; tag "cds_end_NF"; tag "mRNA_end_NF";	chr4	2493006	2493105
chr4	havana	exon	2542858	2543008	gene_id "ENSDARG00000008986"; gene_version "10"; transcript_id "ENSDART00000150619"; transcript_version "2"; exon_number "3"; gene_name "e2f7"; gene_source "ensembl_havana"; gene_biotype "protein_coding"; transcript_name "e2f7-202"; transcript_source "havana"; transcript_biotype "protein_coding"; exon_id "ENSDARE00000033273"; exon_version "2"; tag "cds_end_NF"; tag "mRNA_end_NF";	chr4	2592714	2592813
chr4	havana	exon	2541497	2541663	gene_id "ENSDARG00000008986"; gene_version "10"; transcript_id "ENSDART00000150619"; transcript_version "2"; exon_number "4"; gene_name "e2f7"; gene_source "ensembl_havana"; gene_biotype "protein_coding"; transcript_name "e2f7-202"; transcript_source "havana"; transcript_biotype "protein_coding"; exon_id "ENSDARE00001065758"; exon_version "1"; tag "cds_end_NF"; tag "mRNA_end_NF";	chr4	2493006	2493105
chr4	havana	five_prime_utr	2545168	2545310	gene_id "ENSDARG00000008986"; gene_version "10"; transcript_id "ENSDART00000150619"; transcript_version "2"; gene_name "e2f7"; gene_source "ensembl_havana"; gene_biotype "protein_coding"; transcript_name "e2f7-202"; transcript_source "havana"; transcript_biotype "protein_coding"; tag "cds_end_NF"; tag "mRNA_end_NF";	chr4	2592714	2592813
chr4	havana	five_prime_utr	2544299	2544310	gene_id "ENSDARG00000008986"; gene_version "10"; transcript_id "ENSDART00000150619"; transcript_version "2"; gene_name "e2f7"; gene_source "ensembl_havana"; gene_biotype "protein_coding"; transcript_name "e2f7-202"; transcript_source "havana"; transcript_biotype "protein_coding"; tag "cds_end_NF"; tag "mRNA_end_NF";	chr4	2592714	2592813
chr4	ensembl_havana	gene	2548783	2637710	gene_id "ENSDARG00000008235"; gene_version "11"; gene_name "cog5"; gene_source "ensembl_havana"; gene_biotype "protein_coding";	chr4	2592714	2592813
chr4	havana	transcript	2548783	2637710	gene_id "ENSDARG00000008235"; gene_version "11"; transcript_id "ENSDART00000021953"; transcript_version "11"; gene_name "cog5"; gene_source "ensembl_havana"; gene_biotype "protein_coding"; transcript_name "cog5-201"; transcript_source "havana"; transcript_biotype "protein_coding";	chr4	2592714	2592813
chr4	havana	exon	2637644	2637710	gene_id "ENSDARG00000008235"; gene_version "11"; transcript_id "ENSDART00000021953"; transcript_version "11"; exon_number "1"; gene_name "cog5"; gene_source "ensembl_havana"; gene_biotype "protein_coding"; transcript_name "cog5-201"; transcript_source "havana"; transcript_biotype "protein_coding"; exon_id "ENSDARE00000227580"; exon_version "8";	chr4	2592714	2592813
chr4	havana	exon	2637309	2637448	gene_id "ENSDARG00000008235"; gene_version "11"; transcript_id "ENSDART00000021953"; transcript_version "11"; exon_number "2"; gene_name "cog5"; gene_source "ensembl_havana"; gene_biotype "protein_coding"; transcript_name "cog5-201"; transcript_source "havana"; transcript_biotype "protein_coding"; exon_id "ENSDARE00000020433"; exon_version "2";	chr4	2592714	2592813
chr4	havana	exon	2635951	2636008	gene_id "ENSDARG00000008235"; gene_version "11"; transcript_id "ENSDART00000021953"; transcript_version "11"; exon_number "3"; gene_name "cog5"; gene_source "ensembl_havana"; gene_biotype "protein_coding"; transcript_name "cog5-201"; transcript_source "havana"; transcript_biotype "protein_coding"; exon_id "ENSDARE00000078181"; exon_version "2";	chr4	2592714	2592813
chr4	havana	exon	2635271	2635325	gene_id "ENSDARG00000008235"; gene_version "11"; transcript_id "ENSDART00000021953"; transcript_version "11"; exon_number "4"; gene_name "cog5"; gene_source "ensembl_havana"; gene_biotype "protein_coding"; transcript_name "cog5-201"; transcript_source "havana"; transcript_biotype "protein_coding"; exon_id "ENSDARE00000227531"; exon_version "1";	chr4	2592714	2592813
chr4	havana	exon	2634400	2634469	gene_id "ENSDARG00000008235"; gene_version "11"; transcript_id "ENSDART00000021953"; transcript_version "11"; exon_number "5"; gene_name "cog5"; gene_source "ensembl_havana"; gene_biotype "protein_coding"; transcript_name "cog5-201"; transcript_source "havana"; transcript_biotype "protein_coding"; exon_id "ENSDARE00000099237"; exon_version "2";	chr4	2592714	2592813
chr4	havana	exon	2630582	2630702	gene_id "ENSDARG00000008235"; gene_version "11"; transcript_id "ENSDART00000021953"; transcript_version "11"; exon_number "6"; gene_name "cog5"; gene_source "ensembl_havana"; gene_biotype "protein_coding"; transcript_name "cog5-201"; transcript_source "havana"; transcript_biotype "protein_coding"; exon_id "ENSDARE00000095578"; exon_version "1";	chr4	2592714	2592813
chr4	havana	exon	2607891	2608021	gene_id "ENSDARG00000008235"; gene_version "11"; transcript_id "ENSDART00000021953"; transcript_version "11"; exon_number "7"; gene_name "cog5"; gene_source "ensembl_havana"; gene_biotype "protein_coding"; transcript_name "cog5-201"; transcript_source "havana"; transcript_biotype "protein_coding"; exon_id "ENSDARE00000110797"; exon_version "1";	chr4	2592714	2592813
chr4	havana	exon	2588166	2588325	gene_id "ENSDARG00000008235"; gene_version "11"; transcript_id "ENSDART00000021953"; transcript_version "11"; exon_number "8"; gene_name "cog5"; gene_source "ensembl_havana"; gene_biotype "protein_coding"; transcript_name "cog5-201"; transcript_source "havana"; transcript_biotype "protein_coding"; exon_id "ENSDARE00000087708"; exon_version "2";	chr4	2592714	2592813
chr4	havana	exon	2587965	2588077	gene_id "ENSDARG00000008235"; gene_version "11"; transcript_id "ENSDART00000021953"; transcript_version "11"; exon_number "9"; gene_name "cog5"; gene_source "ensembl_havana"; gene_biotype "protein_coding"; transcript_name "cog5-201"; transcript_source "havana"; transcript_biotype "protein_coding"; exon_id "ENSDARE00000032549"; exon_version "2";	chr4	2592714	2592813
chr4	havana	exon	2587037	2587114	gene_id "ENSDARG00000008235"; gene_version "11"; transcript_id "ENSDART00000021953"; transcript_version "11"; exon_number "10"; gene_name "cog5"; gene_source "ensembl_havana"; gene_biotype "protein_coding"; transcript_name "cog5-201"; transcript_source "havana"; transcript_biotype "protein_coding"; exon_id "ENSDARE00000016598"; exon_version "1";	chr4	2592714	2592813
chr4	havana	exon	2578944	2579025	gene_id "ENSDARG00000008235"; gene_version "11"; transcript_id "ENSDART00000021953"; transcript_version "11"; exon_number "11"; gene_name "cog5"; gene_source "ensembl_havana"; gene_biotype "protein_coding"; transcript_name "cog5-201"; transcript_source "havana"; transcript_biotype "protein_coding"; exon_id "ENSDARE00000132062"; exon_version "1";	chr4	2592714	2592813
chr4	havana	exon	2573542	2573743	gene_id "ENSDARG00000008235"; gene_version "11"; transcript_id "ENSDART00000021953"; transcript_version "11"; exon_number "12"; gene_name "cog5"; gene_source "ensembl_havana"; gene_biotype "protein_coding"; transcript_name "cog5-201"; transcript_source "havana"; transcript_biotype "protein_coding"; exon_id "ENSDARE00000030122"; exon_version "1";	chr4	2592714	2592813
chr4	havana	exon	2571576	2571737	gene_id "ENSDARG00000008235"; gene_version "11"; transcript_id "ENSDART00000021953"; transcript_version "11"; exon_number "13"; gene_name "cog5"; gene_source "ensembl_havana"; gene_biotype "protein_coding"; transcript_name "cog5-201"; transcript_source "havana"; transcript_biotype "protein_coding"; exon_id "ENSDARE00000061421"; exon_version "1";	chr4	2592714	2592813
chr4	havana	exon	2570148	2570247	gene_id "ENSDARG00000008235"; gene_version "11"; transcript_id "ENSDART00000021953"; transcript_version "11"; exon_number "14"; gene_name "cog5"; gene_source "ensembl_havana"; gene_biotype "protein_coding"; transcript_name "cog5-201"; transcript_source "havana"; transcript_biotype "protein_coding"; exon_id "ENSDARE00000055304"; exon_version "1";	chr4	2592714	2592813
chr4	havana	exon	2563121	2563231	gene_id "ENSDARG00000008235"; gene_version "11"; transcript_id "ENSDART00000021953"; transcript_version "11"; exon_number "15"; gene_name "cog5"; gene_source "ensembl_havana"; gene_biotype "protein_coding"; transcript_name "cog5-201"; transcript_source "havana"; transcript_biotype "protein_coding"; exon_id "ENSDARE00000070231"; exon_version "1";	chr4	2592714	2592813
chr4	havana	exon	2562331	2562393	gene_id "ENSDARG00000008235"; gene_version "11"; transcript_id "ENSDART00000021953"; transcript_version "11"; exon_number "16"; gene_name "cog5"; gene_source "ensembl_havana"; gene_biotype "protein_coding"; transcript_name "cog5-201"; transcript_source "havana"; transcript_biotype "protein_coding"; exon_id "ENSDARE00000280338"; exon_version "1";	chr4	2592714	2592813
chr4	havana	exon	2559481	2559584	gene_id "ENSDARG00000008235"; gene_version "11"; transcript_id "ENSDART00000021953"; transcript_version "11"; exon_number "17"; gene_name "cog5"; gene_source "ensembl_havana"; gene_biotype "protein_coding"; transcript_name "cog5-201"; transcript_source "havana"; transcript_biotype "protein_coding"; exon_id "ENSDARE00000227428"; exon_version "1";	chr4	2592714	2592813
chr4	havana	exon	2556349	2556586	gene_id "ENSDARG00000008235"; gene_version "11"; transcript_id "ENSDART00000021953"; transcript_version "11"; exon_number "18"; gene_name "cog5"; gene_source "ensembl_havana"; gene_biotype "protein_coding"; transcript_name "cog5-201"; transcript_source "havana"; transcript_biotype "protein_coding"; exon_id "ENSDARE00000161002"; exon_version "2";	chr4	2592714	2592813
chr4	havana	exon	2554932	2555008	gene_id "ENSDARG00000008235"; gene_version "11"; transcript_id "ENSDART00000021953"; transcript_version "11"; exon_number "19"; gene_name "cog5"; gene_source "ensembl_havana"; gene_biotype "protein_coding"; transcript_name "cog5-201"; transcript_source "havana"; transcript_biotype "protein_coding"; exon_id "ENSDARE00000137571"; exon_version "1";	chr4	2592714	2592813
chr4	havana	exon	2550826	2550952	gene_id "ENSDARG00000008235"; gene_version "11"; transcript_id "ENSDART00000021953"; transcript_version "11"; exon_number "20"; gene_name "cog5"; gene_source "ensembl_havana"; gene_biotype "protein_coding"; transcript_name "cog5-201"; transcript_source "havana"; transcript_biotype "protein_coding"; exon_id "ENSDARE00000091769"; exon_version "1";	chr4	2592714	2592813
chr4	havana	exon	2550445	2550524	gene_id "ENSDARG00000008235"; gene_version "11"; transcript_id "ENSDART00000021953"; transcript_version "11"; exon_number "21"; gene_name "cog5"; gene_source "ensembl_havana"; gene_biotype "protein_coding"; transcript_name "cog5-201"; transcript_source "havana"; transcript_biotype "protein_coding"; exon_id "ENSDARE00000133610"; exon_version "6";	chr4	2592714	2592813
chr4	havana	exon	2548783	2549470	gene_id "ENSDARG00000008235"; gene_version "11"; transcript_id "ENSDART00000021953"; transcript_version "11"; exon_number "22"; gene_name "cog5"; gene_source "ensembl_havana"; gene_biotype "protein_coding"; transcript_name "cog5-201"; transcript_source "havana"; transcript_biotype "protein_coding"; exon_id "ENSDARE00000909390"; exon_version "2";	chr4	2592714	2592813
chr4	havana	five_prime_utr	2637690	2637710	gene_id "ENSDARG00000008235"; gene_version "11"; transcript_id "ENSDART00000021953"; transcript_version "11"; gene_name "cog5"; gene_source "ensembl_havana"; gene_biotype "protein_coding"; transcript_name "cog5-201"; transcript_source "havana"; transcript_biotype "protein_coding";	chr4	2592714	2592813
chr4	havana	three_prime_utr	2548783	2549358	gene_id "ENSDARG00000008235"; gene_version "11"; transcript_id "ENSDART00000021953"; transcript_version "11"; gene_name "cog5"; gene_source "ensembl_havana"; gene_biotype "protein_coding"; transcript_name "cog5-201"; transcript_source "havana"; transcript_biotype "protein_coding";	chr4	2592714	2592813
chr4	ensembl	transcript	2548783	2637689	gene_id "ENSDARG00000008235"; gene_version "11"; transcript_id "ENSDART00000192550"; transcript_version "1"; gene_name "cog5"; gene_source "ensembl_havana"; gene_biotype "protein_coding"; transcript_name "cog5-203"; transcript_source "ensembl"; transcript_biotype "protein_coding";	chr4	2592714	2592813
chr4	ensembl	exon	2637644	2637689	gene_id "ENSDARG00000008235"; gene_version "11"; transcript_id "ENSDART00000192550"; transcript_version "1"; exon_number "1"; gene_name "cog5"; gene_source "ensembl_havana"; gene_biotype "protein_coding"; transcript_name "cog5-203"; transcript_source "ensembl"; transcript_biotype "protein_coding"; exon_id "ENSDARE00001318337"; exon_version "1";	chr4	2592714	2592813
chr4	ensembl	exon	2637309	2637448	gene_id "ENSDARG00000008235"; gene_version "11"; transcript_id "ENSDART00000192550"; transcript_version "1"; exon_number "2"; gene_name "cog5"; gene_source "ensembl_havana"; gene_biotype "protein_coding"; transcript_name "cog5-203"; transcript_source "ensembl"; transcript_biotype "protein_coding"; exon_id "ENSDARE00000020433"; exon_version "2";	chr4	2592714	2592813
chr4	ensembl	exon	2635951	2636008	gene_id "ENSDARG00000008235"; gene_version "11"; transcript_id "ENSDART00000192550"; transcript_version "1"; exon_number "3"; gene_name "cog5"; gene_source "ensembl_havana"; gene_biotype "protein_coding"; transcript_name "cog5-203"; transcript_source "ensembl"; transcript_biotype "protein_coding"; exon_id "ENSDARE00000078181"; exon_version "2";	chr4	2592714	2592813
chr4	ensembl	exon	2635271	2635325	gene_id "ENSDARG00000008235"; gene_version "11"; transcript_id "ENSDART00000192550"; transcript_version "1"; exon_number "4"; gene_name "cog5"; gene_source "ensembl_havana"; gene_biotype "protein_coding"; transcript_name "cog5-203"; transcript_source "ensembl"; transcript_biotype "protein_coding"; exon_id "ENSDARE00000227531"; exon_version "1";	chr4	2592714	2592813
chr4	ensembl	exon	2634400	2634469	gene_id "ENSDARG00000008235"; gene_version "11"; transcript_id "ENSDART00000192550"; transcript_version "1"; exon_number "5"; gene_name "cog5"; gene_source "ensembl_havana"; gene_biotype "protein_coding"; transcript_name "cog5-203"; transcript_source "ensembl"; transcript_biotype "protein_coding"; exon_id "ENSDARE00000099237"; exon_version "2";	chr4	2592714	2592813
chr4	ensembl	exon	2630582	2630702	gene_id "ENSDARG00000008235"; gene_version "11"; transcript_id "ENSDART00000192550"; transcript_version "1"; exon_number "6"; gene_name "cog5"; gene_source "ensembl_havana"; gene_biotype "protein_coding"; transcript_name "cog5-203"; transcript_source "ensembl"; transcript_biotype "protein_coding"; exon_id "ENSDARE00000095578"; exon_version "1";	chr4	2592714	2592813
chr4	ensembl	exon	2607891	2608021	gene_id "ENSDARG00000008235"; gene_version "11"; transcript_id "ENSDART00000192550"; transcript_version "1"; exon_number "7"; gene_name "cog5"; gene_source "ensembl_havana"; gene_biotype "protein_coding"; transcript_name "cog5-203"; transcript_source "ensembl"; transcript_biotype "protein_coding"; exon_id "ENSDARE00000110797"; exon_version "1";	chr4	2592714	2592813
chr4	ensembl	exon	2588166	2588325	gene_id "ENSDARG00000008235"; gene_version "11"; transcript_id "ENSDART00000192550"; transcript_version "1"; exon_number "8"; gene_name "cog5"; gene_source "ensembl_havana"; gene_biotype "protein_coding"; transcript_name "cog5-203"; transcript_source "ensembl"; transcript_biotype "protein_coding"; exon_id "ENSDARE00000087708"; exon_version "2";	chr4	2592714	2592813
chr4	ensembl	exon	2587965	2588077	gene_id "ENSDARG00000008235"; gene_version "11"; transcript_id "ENSDART00000192550"; transcript_version "1"; exon_number "9"; gene_name "cog5"; gene_source "ensembl_havana"; gene_biotype "protein_coding"; transcript_name "cog5-203"; transcript_source "ensembl"; transcript_biotype "protein_coding"; exon_id "ENSDARE00000032549"; exon_version "2";	chr4	2592714	2592813
chr4	ensembl	exon	2587037	2587114	gene_id "ENSDARG00000008235"; gene_version "11"; transcript_id "ENSDART00000192550"; transcript_version "1"; exon_number "10"; gene_name "cog5"; gene_source "ensembl_havana"; gene_biotype "protein_coding"; transcript_name "cog5-203"; transcript_source "ensembl"; transcript_biotype "protein_coding"; exon_id "ENSDARE00000016598"; exon_version "1";	chr4	2592714	2592813
chr4	ensembl	exon	2578944	2579025	gene_id "ENSDARG00000008235"; gene_version "11"; transcript_id "ENSDART00000192550"; transcript_version "1"; exon_number "11"; gene_name "cog5"; gene_source "ensembl_havana"; gene_biotype "protein_coding"; transcript_name "cog5-203"; transcript_source "ensembl"; transcript_biotype "protein_coding"; exon_id "ENSDARE00000132062"; exon_version "1";	chr4	2592714	2592813
chr4	ensembl	exon	2573542	2573743	gene_id "ENSDARG00000008235"; gene_version "11"; transcript_id "ENSDART00000192550"; transcript_version "1"; exon_number "12"; gene_name "cog5"; gene_source "ensembl_havana"; gene_biotype "protein_coding"; transcript_name "cog5-203"; transcript_source "ensembl"; transcript_biotype "protein_coding"; exon_id "ENSDARE00000030122"; exon_version "1";	chr4	2592714	2592813
chr4	ensembl	exon	2571576	2571737	gene_id "ENSDARG00000008235"; gene_version "11"; transcript_id "ENSDART00000192550"; transcript_version "1"; exon_number "13"; gene_name "cog5"; gene_source "ensembl_havana"; gene_biotype "protein_coding"; transcript_name "cog5-203"; transcript_source "ensembl"; transcript_biotype "protein_coding"; exon_id "ENSDARE00000061421"; exon_version "1";	chr4	2592714	2592813
chr4	ensembl	exon	2570148	2570247	gene_id "ENSDARG00000008235"; gene_version "11"; transcript_id "ENSDART00000192550"; transcript_version "1"; exon_number "14"; gene_name "cog5"; gene_source "ensembl_havana"; gene_biotype "protein_coding"; transcript_name "cog5-203"; transcript_source "ensembl"; transcript_biotype "protein_coding"; exon_id "ENSDARE00000055304"; exon_version "1";	chr4	2592714	2592813
chr4	ensembl	exon	2563121	2563231	gene_id "ENSDARG00000008235"; gene_version "11"; transcript_id "ENSDART00000192550"; transcript_version "1"; exon_number "15"; gene_name "cog5"; gene_source "ensembl_havana"; gene_biotype "protein_coding"; transcript_name "cog5-203"; transcript_source "ensembl"; transcript_biotype "protein_coding"; exon_id "ENSDARE00000070231"; exon_version "1";	chr4	2592714	2592813
chr4	ensembl	exon	2562331	2562393	gene_id "ENSDARG00000008235"; gene_version "11"; transcript_id "ENSDART00000192550"; transcript_version "1"; exon_number "16"; gene_name "cog5"; gene_source "ensembl_havana"; gene_biotype "protein_coding"; transcript_name "cog5-203"; transcript_source "ensembl"; transcript_biotype "protein_coding"; exon_id "ENSDARE00000280338"; exon_version "1";	chr4	2592714	2592813
chr4	ensembl	exon	2559481	2559584	gene_id "ENSDARG00000008235"; gene_version "11"; transcript_id "ENSDART00000192550"; transcript_version "1"; exon_number "17"; gene_name "cog5"; gene_source "ensembl_havana"; gene_biotype "protein_coding"; transcript_name "cog5-203"; transcript_source "ensembl"; transcript_biotype "protein_coding"; exon_id "ENSDARE00000227428"; exon_version "1";	chr4	2592714	2592813
chr4	ensembl	exon	2556349	2556586	gene_id "ENSDARG00000008235"; gene_version "11"; transcript_id "ENSDART00000192550"; transcript_version "1"; exon_number "18"; gene_name "cog5"; gene_source "ensembl_havana"; gene_biotype "protein_coding"; transcript_name "cog5-203"; transcript_source "ensembl"; transcript_biotype "protein_coding"; exon_id "ENSDARE00000161002"; exon_version "2";	chr4	2592714	2592813
chr4	ensembl	exon	2554932	2555008	gene_id "ENSDARG00000008235"; gene_version "11"; transcript_id "ENSDART00000192550"; transcript_version "1"; exon_number "19"; gene_name "cog5"; gene_source "ensembl_havana"; gene_biotype "protein_coding"; transcript_name "cog5-203"; transcript_source "ensembl"; transcript_biotype "protein_coding"; exon_id "ENSDARE00000137571"; exon_version "1";	chr4	2592714	2592813
chr4	ensembl	exon	2550826	2550952	gene_id "ENSDARG00000008235"; gene_version "11"; transcript_id "ENSDART00000192550"; transcript_version "1"; exon_number "20"; gene_name "cog5"; gene_source "ensembl_havana"; gene_biotype "protein_coding"; transcript_name "cog5-203"; transcript_source "ensembl"; transcript_biotype "protein_coding"; exon_id "ENSDARE00000091769"; exon_version "1";	chr4	2592714	2592813
chr4	ensembl	exon	2550445	2550527	gene_id "ENSDARG00000008235"; gene_version "11"; transcript_id "ENSDART00000192550"; transcript_version "1"; exon_number "21"; gene_name "cog5"; gene_source "ensembl_havana"; gene_biotype "protein_coding"; transcript_name "cog5-203"; transcript_source "ensembl"; transcript_biotype "protein_coding"; exon_id "ENSDARE00001299564"; exon_version "1";	chr4	2592714	2592813
chr4	ensembl	exon	2548783	2549470	gene_id "ENSDARG00000008235"; gene_version "11"; transcript_id "ENSDART00000192550"; transcript_version "1"; exon_number "22"; gene_name "cog5"; gene_source "ensembl_havana"; gene_biotype "protein_coding"; transcript_name "cog5-203"; transcript_source "ensembl"; transcript_biotype "protein_coding"; exon_id "ENSDARE00000909390"; exon_version "2";	chr4	2592714	2592813
chr4	ensembl	three_prime_utr	2548783	2549358	gene_id "ENSDARG00000008235"; gene_version "11"; transcript_id "ENSDART00000192550"; transcript_version "1"; gene_name "cog5"; gene_source "ensembl_havana"; gene_biotype "protein_coding"; transcript_name "cog5-203"; transcript_source "ensembl"; transcript_biotype "protein_coding";	chr4	2592714	2592813
chr4	ensembl_havana	transcript	2629776	2637710	gene_id "ENSDARG00000008235"; gene_version "11"; transcript_id "ENSDART00000150344"; transcript_version "2"; gene_name "cog5"; gene_source "ensembl_havana"; gene_biotype "protein_coding"; transcript_name "cog5-202"; transcript_source "ensembl_havana"; transcript_biotype "protein_coding";	chr4	2592714	2592813
chr4	ensembl_havana	exon	2637644	2637710	gene_id "ENSDARG00000008235"; gene_version "11"; transcript_id "ENSDART00000150344"; transcript_version "2"; exon_number "1"; gene_name "cog5"; gene_source "ensembl_havana"; gene_biotype "protein_coding"; transcript_name "cog5-202"; transcript_source "ensembl_havana"; transcript_biotype "protein_coding"; exon_id "ENSDARE00000227580"; exon_version "8";	chr4	2592714	2592813
chr4	ensembl_havana	exon	2637309	2637448	gene_id "ENSDARG00000008235"; gene_version "11"; transcript_id "ENSDART00000150344"; transcript_version "2"; exon_number "2"; gene_name "cog5"; gene_source "ensembl_havana"; gene_biotype "protein_coding"; transcript_name "cog5-202"; transcript_source "ensembl_havana"; transcript_biotype "protein_coding"; exon_id "ENSDARE00000020433"; exon_version "2";	chr4	2592714	2592813
chr4	ensembl_havana	exon	2635951	2636008	gene_id "ENSDARG00000008235"; gene_version "11"; transcript_id "ENSDART00000150344"; transcript_version "2"; exon_number "3"; gene_name "cog5"; gene_source "ensembl_havana"; gene_biotype "protein_coding"; transcript_name "cog5-202"; transcript_source "ensembl_havana"; transcript_biotype "protein_coding"; exon_id "ENSDARE00000078181"; exon_version "2";	chr4	2592714	2592813
chr4	ensembl_havana	exon	2635271	2635325	gene_id "ENSDARG00000008235"; gene_version "11"; transcript_id "ENSDART00000150344"; transcript_version "2"; exon_number "4"; gene_name "cog5"; gene_source "ensembl_havana"; gene_biotype "protein_coding"; transcript_name "cog5-202"; transcript_source "ensembl_havana"; transcript_biotype "protein_coding"; exon_id "ENSDARE00000227531"; exon_version "1";	chr4	2592714	2592813
chr4	ensembl_havana	exon	2634400	2634469	gene_id "ENSDARG00000008235"; gene_version "11"; transcript_id "ENSDART00000150344"; transcript_version "2"; exon_number "5"; gene_name "cog5"; gene_source "ensembl_havana"; gene_biotype "protein_coding"; transcript_name "cog5-202"; transcript_source "ensembl_havana"; transcript_biotype "protein_coding"; exon_id "ENSDARE00000099237"; exon_version "2";	chr4	2592714	2592813
chr4	ensembl_havana	exon	2629776	2630702	gene_id "ENSDARG00000008235"; gene_version "11"; transcript_id "ENSDART00000150344"; transcript_version "2"; exon_number "6"; gene_name "cog5"; gene_source "ensembl_havana"; gene_biotype "protein_coding"; transcript_name "cog5-202"; transcript_source "ensembl_havana"; transcript_biotype "protein_coding"; exon_id "ENSDARE00001063418"; exon_version "1";	chr4	2592714	2592813
chr4	ensembl_havana	five_prime_utr	2637690	2637710	gene_id "ENSDARG00000008235"; gene_version "11"; transcript_id "ENSDART00000150344"; transcript_version "2"; gene_name "cog5"; gene_source "ensembl_havana"; gene_biotype "protein_coding"; transcript_name "cog5-202"; transcript_source "ensembl_havana"; transcript_biotype "protein_coding";	chr4	2592714	2592813
chr4	ensembl_havana	three_prime_utr	2629776	2630573	gene_id "ENSDARG00000008235"; gene_version "11"; transcript_id "ENSDART00000150344"; transcript_version "2"; gene_name "cog5"; gene_source "ensembl_havana"; gene_biotype "protein_coding"; transcript_name "cog5-202"; transcript_source "ensembl_havana"; transcript_biotype "protein_coding";	chr4	2592714	2592813
chr4	ensembl	gene	2581916	2582031	gene_id "ENSDARG00000107595"; gene_version "2"; gene_name "RF00001"; gene_source "ensembl"; gene_biotype "rRNA";	chr4	2592714	2592813
chr4	ensembl	transcript	2581916	2582031	gene_id "ENSDARG00000107595"; gene_version "2"; transcript_id "ENSDART00000174951"; transcript_version "2"; gene_name "RF00001"; gene_source "ensembl"; gene_biotype "rRNA"; transcript_name "RF00001.932-201"; transcript_source "ensembl"; transcript_biotype "rRNA";	chr4	2592714	2592813
chr4	ensembl	exon	2581916	2582031	gene_id "ENSDARG00000107595"; gene_version "2"; transcript_id "ENSDART00000174951"; transcript_version "2"; exon_number "1"; gene_name "RF00001"; gene_source "ensembl"; gene_biotype "rRNA"; transcript_name "RF00001.932-201"; transcript_source "ensembl"; transcript_biotype "rRNA"; exon_id "ENSDARE00001246784"; exon_version "1";	chr4	2592714	2592813
chr4	ensembl_havana	gene	2619132	2623487	gene_id "ENSDARG00000004592"; gene_version "12"; gene_name "gpr22a"; gene_source "ensembl_havana"; gene_biotype "protein_coding";	chr4	2592714	2592813
chr4	havana	transcript	2619132	2623487	gene_id "ENSDARG00000004592"; gene_version "12"; transcript_id "ENSDART00000128807"; transcript_version "4"; gene_name "gpr22a"; gene_source "ensembl_havana"; gene_biotype "protein_coding"; transcript_name "gpr22a-202"; transcript_source "havana"; transcript_biotype "protein_coding";	chr4	2592714	2592813
chr4	havana	exon	2619132	2619410	gene_id "ENSDARG00000004592"; gene_version "12"; transcript_id "ENSDART00000128807"; transcript_version "4"; exon_number "1"; gene_name "gpr22a"; gene_source "ensembl_havana"; gene_biotype "protein_coding"; transcript_name "gpr22a-202"; transcript_source "havana"; transcript_biotype "protein_coding"; exon_id "ENSDARE00001011535"; exon_version "2";	chr4	2592714	2592813
chr4	havana	exon	2620363	2621260	gene_id "ENSDARG00000004592"; gene_version "12"; transcript_id "ENSDART00000128807"; transcript_version "4"; exon_number "2"; gene_name "gpr22a"; gene_source "ensembl_havana"; gene_biotype "protein_coding"; transcript_name "gpr22a-202"; transcript_source "havana"; transcript_biotype "protein_coding"; exon_id "ENSDARE00001014350"; exon_version "2";	chr4	2592714	2592813
chr4	havana	exon	2621509	2623487	gene_id "ENSDARG00000004592"; gene_version "12"; transcript_id "ENSDART00000128807"; transcript_version "4"; exon_number "3"; gene_name "gpr22a"; gene_source "ensembl_havana"; gene_biotype "protein_coding"; transcript_name "gpr22a-202"; transcript_source "havana"; transcript_biotype "protein_coding"; exon_id "ENSDARE00001017855"; exon_version "2";	chr4	2592714	2592813
chr4	havana	five_prime_utr	2619132	2619410	gene_id "ENSDARG00000004592"; gene_version "12"; transcript_id "ENSDART00000128807"; transcript_version "4"; gene_name "gpr22a"; gene_source "ensembl_havana"; gene_biotype "protein_coding"; transcript_name "gpr22a-202"; transcript_source "havana"; transcript_biotype "protein_coding";	chr4	2592714	2592813
chr4	havana	five_prime_utr	2620363	2621174	gene_id "ENSDARG00000004592"; gene_version "12"; transcript_id "ENSDART00000128807"; transcript_version "4"; gene_name "gpr22a"; gene_source "ensembl_havana"; gene_biotype "protein_coding"; transcript_name "gpr22a-202"; transcript_source "havana"; transcript_biotype "protein_coding";	chr4	2592714	2592813
chr4	havana	three_prime_utr	2622806	2623487	gene_id "ENSDARG00000004592"; gene_version "12"; transcript_id "ENSDART00000128807"; transcript_version "4"; gene_name "gpr22a"; gene_source "ensembl_havana"; gene_biotype "protein_coding"; transcript_name "gpr22a-202"; transcript_source "havana"; transcript_biotype "protein_coding";	chr4	2592714	2592813
chr4	ensembl	transcript	2620751	2623486	gene_id "ENSDARG00000004592"; gene_version "12"; transcript_id "ENSDART00000013924"; transcript_version "9"; gene_name "gpr22a"; gene_source "ensembl_havana"; gene_biotype "protein_coding"; transcript_name "gpr22a-201"; transcript_source "ensembl"; transcript_biotype "protein_coding";	chr4	2592714	2592813
chr4	ensembl	exon	2620751	2621260	gene_id "ENSDARG00000004592"; gene_version "12"; transcript_id "ENSDART00000013924"; transcript_version "9"; exon_number "1"; gene_name "gpr22a"; gene_source "ensembl_havana"; gene_biotype "protein_coding"; transcript_name "gpr22a-201"; transcript_source "ensembl"; transcript_biotype "protein_coding"; exon_id "ENSDARE00000427938"; exon_version "5";	chr4	2592714	2592813
chr4	ensembl	exon	2621509	2623486	gene_id "ENSDARG00000004592"; gene_version "12"; transcript_id "ENSDART00000013924"; transcript_version "9"; exon_number "2"; gene_name "gpr22a"; gene_source "ensembl_havana"; gene_biotype "protein_coding"; transcript_name "gpr22a-201"; transcript_source "ensembl"; transcript_biotype "protein_coding"; exon_id "ENSDARE00000154416"; exon_version "9";	chr4	2592714	2592813
chr4	ensembl	five_prime_utr	2620751	2621260	gene_id "ENSDARG00000004592"; gene_version "12"; transcript_id "ENSDART00000013924"; transcript_version "9"; gene_name "gpr22a"; gene_source "ensembl_havana"; gene_biotype "protein_coding"; transcript_name "gpr22a-201"; transcript_source "ensembl"; transcript_biotype "protein_coding";	chr4	2592714	2592813
chr4	ensembl	five_prime_utr	2621509	2621548	gene_id "ENSDARG00000004592"; gene_version "12"; transcript_id "ENSDART00000013924"; transcript_version "9"; gene_name "gpr22a"; gene_source "ensembl_havana"; gene_biotype "protein_coding"; transcript_name "gpr22a-201"; transcript_source "ensembl"; transcript_biotype "protein_coding";	chr4	2592714	2592813
chr4	ensembl	three_prime_utr	2622806	2623486	gene_id "ENSDARG00000004592"; gene_version "12"; transcript_id "ENSDART00000013924"; transcript_version "9"; gene_name "gpr22a"; gene_source "ensembl_havana"; gene_biotype "protein_coding"; transcript_name "gpr22a-201"; transcript_source "ensembl"; transcript_biotype "protein_coding";	chr4	2592714	2592813
chr4	ensembl_havana	gene	2637947	2642535	gene_id "ENSDARG00000006567"; gene_version "9"; gene_name "dus4l"; gene_source "ensembl_havana"; gene_biotype "protein_coding";	chr4	2592714	2592813
chr4	ensembl_havana	transcript	2637947	2642535	gene_id "ENSDARG00000006567"; gene_version "9"; transcript_id "ENSDART00000130623"; transcript_version "4"; gene_name "dus4l"; gene_source "ensembl_havana"; gene_biotype "protein_coding"; transcript_name "dus4l-201"; transcript_source "ensembl_havana"; transcript_biotype "protein_coding";	chr4	2592714	2592813
chr4	ensembl_havana	exon	2637947	2638245	gene_id "ENSDARG00000006567"; gene_version "9"; transcript_id "ENSDART00000130623"; transcript_version "4"; exon_number "1"; gene_name "dus4l"; gene_source "ensembl_havana"; gene_biotype "protein_coding"; transcript_name "dus4l-201"; transcript_source "ensembl_havana"; transcript_biotype "protein_coding"; exon_id "ENSDARE00000908330"; exon_version "3";	chr4	2592714	2592813
chr4	ensembl_havana	exon	2638338	2638459	gene_id "ENSDARG00000006567"; gene_version "9"; transcript_id "ENSDART00000130623"; transcript_version "4"; exon_number "2"; gene_name "dus4l"; gene_source "ensembl_havana"; gene_biotype "protein_coding"; transcript_name "dus4l-201"; transcript_source "ensembl_havana"; transcript_biotype "protein_coding"; exon_id "ENSDARE00000056167"; exon_version "1";	chr4	2592714	2592813
chr4	ensembl_havana	exon	2639273	2639390	gene_id "ENSDARG00000006567"; gene_version "9"; transcript_id "ENSDART00000130623"; transcript_version "4"; exon_number "3"; gene_name "dus4l"; gene_source "ensembl_havana"; gene_biotype "protein_coding"; transcript_name "dus4l-201"; transcript_source "ensembl_havana"; transcript_biotype "protein_coding"; exon_id "ENSDARE00000119240"; exon_version "2";	chr4	2592714	2592813
chr4	ensembl_havana	exon	2639840	2639962	gene_id "ENSDARG00000006567"; gene_version "9"; transcript_id "ENSDART00000130623"; transcript_version "4"; exon_number "4"; gene_name "dus4l"; gene_source "ensembl_havana"; gene_biotype "protein_coding"; transcript_name "dus4l-201"; transcript_source "ensembl_havana"; transcript_biotype "protein_coding"; exon_id "ENSDARE00000102151"; exon_version "1";	chr4	2592714	2592813
chr4	ensembl_havana	exon	2640191	2640417	gene_id "ENSDARG00000006567"; gene_version "9"; transcript_id "ENSDART00000130623"; transcript_version "4"; exon_number "5"; gene_name "dus4l"; gene_source "ensembl_havana"; gene_biotype "protein_coding"; transcript_name "dus4l-201"; transcript_source "ensembl_havana"; transcript_biotype "protein_coding"; exon_id "ENSDARE00000051762"; exon_version "1";	chr4	2592714	2592813
chr4	ensembl_havana	exon	2642235	2642535	gene_id "ENSDARG00000006567"; gene_version "9"; transcript_id "ENSDART00000130623"; transcript_version "4"; exon_number "6"; gene_name "dus4l"; gene_source "ensembl_havana"; gene_biotype "protein_coding"; transcript_name "dus4l-201"; transcript_source "ensembl_havana"; transcript_biotype "protein_coding"; exon_id "ENSDARE00001023182"; exon_version "2";	chr4	2592714	2592813
chr4	ensembl_havana	five_prime_utr	2637947	2638162	gene_id "ENSDARG00000006567"; gene_version "9"; transcript_id "ENSDART00000130623"; transcript_version "4"; gene_name "dus4l"; gene_source "ensembl_havana"; gene_biotype "protein_coding"; transcript_name "dus4l-201"; transcript_source "ensembl_havana"; transcript_biotype "protein_coding";	chr4	2592714	2592813
chr4	ensembl_havana	three_prime_utr	2642486	2642535	gene_id "ENSDARG00000006567"; gene_version "9"; transcript_id "ENSDART00000130623"; transcript_version "4"; gene_name "dus4l"; gene_source "ensembl_havana"; gene_biotype "protein_coding"; transcript_name "dus4l-201"; transcript_source "ensembl_havana"; transcript_biotype "protein_coding";	chr4	2592714	2592813
chr4	ensembl_havana	gene	2752852	2868112	gene_id "ENSDARG00000004227"; gene_version "10"; gene_name "pde3a"; gene_source "ensembl_havana"; gene_biotype "protein_coding";	chr4	2867199	2867298
chr4	havana	transcript	2752852	2868112	gene_id "ENSDARG00000004227"; gene_version "10"; transcript_id "ENSDART00000133843"; transcript_version "3"; gene_name "pde3a"; gene_source "ensembl_havana"; gene_biotype "protein_coding"; transcript_name "pde3a-201"; transcript_source "havana"; transcript_biotype "protein_coding";	chr4	2867199	2867298
chr4	havana	exon	2866700	2868112	gene_id "ENSDARG00000004227"; gene_version "10"; transcript_id "ENSDART00000133843"; transcript_version "3"; exon_number "1"; gene_name "pde3a"; gene_source "ensembl_havana"; gene_biotype "protein_coding"; transcript_name "pde3a-201"; transcript_source "havana"; transcript_biotype "protein_coding"; exon_id "ENSDARE00000995105"; exon_version "2";	chr4	2867199	2867298
chr4	havana	five_prime_utr	2867462	2868112	gene_id "ENSDARG00000004227"; gene_version "10"; transcript_id "ENSDART00000133843"; transcript_version "3"; gene_name "pde3a"; gene_source "ensembl_havana"; gene_biotype "protein_coding"; transcript_name "pde3a-201"; transcript_source "havana"; transcript_biotype "protein_coding";	chr4	2867199	2867298
chr4	ensembl	transcript	2752852	2867461	gene_id "ENSDARG00000004227"; gene_version "10"; transcript_id "ENSDART00000160308"; transcript_version "2"; gene_name "pde3a"; gene_source "ensembl_havana"; gene_biotype "protein_coding"; transcript_name "pde3a-202"; transcript_source "ensembl"; transcript_biotype "protein_coding";	chr4	2867199	2867298
chr4	ensembl	exon	2866700	2867461	gene_id "ENSDARG00000004227"; gene_version "10"; transcript_id "ENSDART00000160308"; transcript_version "2"; exon_number "1"; gene_name "pde3a"; gene_source "ensembl_havana"; gene_biotype "protein_coding"; transcript_name "pde3a-202"; transcript_source "ensembl"; transcript_biotype "protein_coding"; exon_id "ENSDARE00001161422"; exon_version "2";	chr4	2867199	2867298
chr4	ensembl_havana	gene	2948063	3145359	gene_id "ENSDARG00000045870"; gene_version "10"; gene_name "plekha5"; gene_source "ensembl_havana"; gene_biotype "protein_coding";	chr4	3020466	3020565
chr4	havana	transcript	2948063	3023182	gene_id "ENSDARG00000045870"; gene_version "10"; transcript_id "ENSDART00000127894"; transcript_version "4"; gene_name "plekha5"; gene_source "ensembl_havana"; gene_biotype "protein_coding"; transcript_name "plekha5-202"; transcript_source "havana"; transcript_biotype "protein_coding";	chr4	3020466	3020565
chr4	havana	exon	3023114	3023182	gene_id "ENSDARG00000045870"; gene_version "10"; transcript_id "ENSDART00000127894"; transcript_version "4"; exon_number "1"; gene_name "plekha5"; gene_source "ensembl_havana"; gene_biotype "protein_coding"; transcript_name "plekha5-202"; transcript_source "havana"; transcript_biotype "protein_coding"; exon_id "ENSDARE00001066103"; exon_version "1";	chr4	3020466	3020565
chr4	havana	exon	3020513	3020596	gene_id "ENSDARG00000045870"; gene_version "10"; transcript_id "ENSDART00000127894"; transcript_version "4"; exon_number "2"; gene_name "plekha5"; gene_source "ensembl_havana"; gene_biotype "protein_coding"; transcript_name "plekha5-202"; transcript_source "havana"; transcript_biotype "protein_coding"; exon_id "ENSDARE00001129689"; exon_version "1";	chr4	3020466	3020565
chr4	havana	exon	3005277	3005397	gene_id "ENSDARG00000045870"; gene_version "10"; transcript_id "ENSDART00000127894"; transcript_version "4"; exon_number "3"; gene_name "plekha5"; gene_source "ensembl_havana"; gene_biotype "protein_coding"; transcript_name "plekha5-202"; transcript_source "havana"; transcript_biotype "protein_coding"; exon_id "ENSDARE00001119436"; exon_version "1";	chr4	3020466	3020565
chr4	havana	exon	3002776	3002880	gene_id "ENSDARG00000045870"; gene_version "10"; transcript_id "ENSDART00000127894"; transcript_version "4"; exon_number "4"; gene_name "plekha5"; gene_source "ensembl_havana"; gene_biotype "protein_coding"; transcript_name "plekha5-202"; transcript_source "havana"; transcript_biotype "protein_coding"; exon_id "ENSDARE00000361951"; exon_version "1";	chr4	3020466	3020565
chr4	havana	exon	3002443	3002515	gene_id "ENSDARG00000045870"; gene_version "10"; transcript_id "ENSDART00000127894"; transcript_version "4"; exon_number "5"; gene_name "plekha5"; gene_source "ensembl_havana"; gene_biotype "protein_coding"; transcript_name "plekha5-202"; transcript_source "havana"; transcript_biotype "protein_coding"; exon_id "ENSDARE00000917760"; exon_version "1";	chr4	3020466	3020565
chr4	havana	exon	2996857	2996957	gene_id "ENSDARG00000045870"; gene_version "10"; transcript_id "ENSDART00000127894"; transcript_version "4"; exon_number "6"; gene_name "plekha5"; gene_source "ensembl_havana"; gene_biotype "protein_coding"; transcript_name "plekha5-202"; transcript_source "havana"; transcript_biotype "protein_coding"; exon_id "ENSDARE00000744622"; exon_version "1";	chr4	3020466	3020565
chr4	havana	exon	2992330	2992445	gene_id "ENSDARG00000045870"; gene_version "10"; transcript_id "ENSDART00000127894"; transcript_version "4"; exon_number "7"; gene_name "plekha5"; gene_source "ensembl_havana"; gene_biotype "protein_coding"; transcript_name "plekha5-202"; transcript_source "havana"; transcript_biotype "protein_coding"; exon_id "ENSDARE00000596484"; exon_version "3";	chr4	3020466	3020565
chr4	havana	exon	2989059	2989886	gene_id "ENSDARG00000045870"; gene_version "10"; transcript_id "ENSDART00000127894"; transcript_version "4"; exon_number "8"; gene_name "plekha5"; gene_source "ensembl_havana"; gene_biotype "protein_coding"; transcript_name "plekha5-202"; transcript_source "havana"; transcript_biotype "protein_coding"; exon_id "ENSDARE00000823630"; exon_version "1";	chr4	3020466	3020565
chr4	havana	exon	2981529	2981979	gene_id "ENSDARG00000045870"; gene_version "10"; transcript_id "ENSDART00000127894"; transcript_version "4"; exon_number "9"; gene_name "plekha5"; gene_source "ensembl_havana"; gene_biotype "protein_coding"; transcript_name "plekha5-202"; transcript_source "havana"; transcript_biotype "protein_coding"; exon_id "ENSDARE00000512818"; exon_version "1";	chr4	3020466	3020565
chr4	havana	exon	2979961	2980035	gene_id "ENSDARG00000045870"; gene_version "10"; transcript_id "ENSDART00000127894"; transcript_version "4"; exon_number "10"; gene_name "plekha5"; gene_source "ensembl_havana"; gene_biotype "protein_coding"; transcript_name "plekha5-202"; transcript_source "havana"; transcript_biotype "protein_coding"; exon_id "ENSDARE00000512804"; exon_version "1";	chr4	3020466	3020565
chr4	havana	five_prime_utr	3023146	3023182	gene_id "ENSDARG00000045870"; gene_version "10"; transcript_id "ENSDART00000127894"; transcript_version "4"; gene_name "plekha5"; gene_source "ensembl_havana"; gene_biotype "protein_coding"; transcript_name "plekha5-202"; transcript_source "havana"; transcript_biotype "protein_coding";	chr4	3020466	3020565
chr4	ensembl	transcript	2948063	3145359	gene_id "ENSDARG00000045870"; gene_version "10"; transcript_id "ENSDART00000112210"; transcript_version "4"; gene_name "plekha5"; gene_source "ensembl_havana"; gene_biotype "protein_coding"; transcript_name "plekha5-201"; transcript_source "ensembl"; transcript_biotype "protein_coding";	chr4	3020466	3020565
chr4	ensembl	exon	3020513	3020596	gene_id "ENSDARG00000045870"; gene_version "10"; transcript_id "ENSDART00000112210"; transcript_version "4"; exon_number "4"; gene_name "plekha5"; gene_source "ensembl_havana"; gene_biotype "protein_coding"; transcript_name "plekha5-201"; transcript_source "ensembl"; transcript_biotype "protein_coding"; exon_id "ENSDARE00001129689"; exon_version "1";	chr4	3020466	3020565
chr4	ensembl	exon	3005277	3005397	gene_id "ENSDARG00000045870"; gene_version "10"; transcript_id "ENSDART00000112210"; transcript_version "4"; exon_number "5"; gene_name "plekha5"; gene_source "ensembl_havana"; gene_biotype "protein_coding"; transcript_name "plekha5-201"; transcript_source "ensembl"; transcript_biotype "protein_coding"; exon_id "ENSDARE00001119436"; exon_version "1";	chr4	3020466	3020565
chr4	ensembl	exon	3002776	3002880	gene_id "ENSDARG00000045870"; gene_version "10"; transcript_id "ENSDART00000112210"; transcript_version "4"; exon_number "6"; gene_name "plekha5"; gene_source "ensembl_havana"; gene_biotype "protein_coding"; transcript_name "plekha5-201"; transcript_source "ensembl"; transcript_biotype "protein_coding"; exon_id "ENSDARE00000361951"; exon_version "1";	chr4	3020466	3020565
chr4	ensembl	exon	3002443	3002515	gene_id "ENSDARG00000045870"; gene_version "10"; transcript_id "ENSDART00000112210"; transcript_version "4"; exon_number "7"; gene_name "plekha5"; gene_source "ensembl_havana"; gene_biotype "protein_coding"; transcript_name "plekha5-201"; transcript_source "ensembl"; transcript_biotype "protein_coding"; exon_id "ENSDARE00000917760"; exon_version "1";	chr4	3020466	3020565
chr4	ensembl	exon	2996857	2996957	gene_id "ENSDARG00000045870"; gene_version "10"; transcript_id "ENSDART00000112210"; transcript_version "4"; exon_number "8"; gene_name "plekha5"; gene_source "ensembl_havana"; gene_biotype "protein_coding"; transcript_name "plekha5-201"; transcript_source "ensembl"; transcript_biotype "protein_coding"; exon_id "ENSDARE00000744622"; exon_version "1";	chr4	3020466	3020565
chr4	ensembl	exon	2992330	2992445	gene_id "ENSDARG00000045870"; gene_version "10"; transcript_id "ENSDART00000112210"; transcript_version "4"; exon_number "9"; gene_name "plekha5"; gene_source "ensembl_havana"; gene_biotype "protein_coding"; transcript_name "plekha5-201"; transcript_source "ensembl"; transcript_biotype "protein_coding"; exon_id "ENSDARE00000596484"; exon_version "3";	chr4	3020466	3020565
chr4	ensembl	exon	2989059	2989886	gene_id "ENSDARG00000045870"; gene_version "10"; transcript_id "ENSDART00000112210"; transcript_version "4"; exon_number "10"; gene_name "plekha5"; gene_source "ensembl_havana"; gene_biotype "protein_coding"; transcript_name "plekha5-201"; transcript_source "ensembl"; transcript_biotype "protein_coding"; exon_id "ENSDARE00000823630"; exon_version "1";	chr4	3020466	3020565
chr4	ensembl	exon	2981529	2981979	gene_id "ENSDARG00000045870"; gene_version "10"; transcript_id "ENSDART00000112210"; transcript_version "4"; exon_number "11"; gene_name "plekha5"; gene_source "ensembl_havana"; gene_biotype "protein_coding"; transcript_name "plekha5-201"; transcript_source "ensembl"; transcript_biotype "protein_coding"; exon_id "ENSDARE00000512818"; exon_version "1";	chr4	3020466	3020565
chr4	ensembl	exon	2979961	2980035	gene_id "ENSDARG00000045870"; gene_version "10"; transcript_id "ENSDART00000112210"; transcript_version "4"; exon_number "12"; gene_name "plekha5"; gene_source "ensembl_havana"; gene_biotype "protein_coding"; transcript_name "plekha5-201"; transcript_source "ensembl"; transcript_biotype "protein_coding"; exon_id "ENSDARE00000512804"; exon_version "1";	chr4	3020466	3020565
chr4	havana	transcript	2963055	2975461	gene_id "ENSDARG00000045870"; gene_version "10"; transcript_id "ENSDART00000150794"; transcript_version "2"; gene_name "plekha5"; gene_source "ensembl_havana"; gene_biotype "protein_coding"; transcript_name "plekha5-205"; transcript_source "havana"; transcript_biotype "protein_coding"; tag "cds_end_NF"; tag "cds_start_NF"; tag "mRNA_end_NF"; tag "mRNA_start_NF";	chr4	3020466	3020565
chr4	havana	exon	2975417	2975461	gene_id "ENSDARG00000045870"; gene_version "10"; transcript_id "ENSDART00000150794"; transcript_version "2"; exon_number "1"; gene_name "plekha5"; gene_source "ensembl_havana"; gene_biotype "protein_coding"; transcript_name "plekha5-205"; transcript_source "havana"; transcript_biotype "protein_coding"; exon_id "ENSDARE00001060797"; exon_version "1"; tag "cds_end_NF"; tag "cds_start_NF"; tag "mRNA…	chr4	3020466	3020565
chr4	havana	exon	2972737	2972790	gene_id "ENSDARG00000045870"; gene_version "10"; transcript_id "ENSDART00000150794"; transcript_version "2"; exon_number "2"; gene_name "plekha5"; gene_source "ensembl_havana"; gene_biotype "protein_coding"; transcript_name "plekha5-205"; transcript_source "havana"; transcript_biotype "protein_coding"; exon_id "ENSDARE00000744607"; exon_version "1"; tag "cds_end_NF"; tag "cds_start_NF"; tag "mRNA…	chr4	3020466	3020565
chr4	havana	transcript	3002438	3064101	gene_id "ENSDARG00000045870"; gene_version "10"; transcript_id "ENSDART00000135701"; transcript_version "2"; gene_name "plekha5"; gene_source "ensembl_havana"; gene_biotype "protein_coding"; transcript_name "plekha5-203"; transcript_source "havana"; transcript_biotype "protein_coding"; tag "cds_end_NF"; tag "mRNA_end_NF";	chr4	3020466	3020565
chr4	havana	exon	3063958	3064101	gene_id "ENSDARG00000045870"; gene_version "10"; transcript_id "ENSDART00000135701"; transcript_version "2"; exon_number "1"; gene_name "plekha5"; gene_source "ensembl_havana"; gene_biotype "protein_coding"; transcript_name "plekha5-203"; transcript_source "havana"; transcript_biotype "protein_coding"; exon_id "ENSDARE00001008046"; exon_version "1"; tag "cds_end_NF"; tag "mRNA_end_NF";	chr4	3020466	3020565
chr4	havana	exon	3020513	3020596	gene_id "ENSDARG00000045870"; gene_version "10"; transcript_id "ENSDART00000135701"; transcript_version "2"; exon_number "2"; gene_name "plekha5"; gene_source "ensembl_havana"; gene_biotype "protein_coding"; transcript_name "plekha5-203"; transcript_source "havana"; transcript_biotype "protein_coding"; exon_id "ENSDARE00001118666"; exon_version "1"; tag "cds_end_NF"; tag "mRNA_end_NF";	chr4	3020466	3020565
chr4	havana	exon	3005277	3005397	gene_id "ENSDARG00000045870"; gene_version "10"; transcript_id "ENSDART00000135701"; transcript_version "2"; exon_number "3"; gene_name "plekha5"; gene_source "ensembl_havana"; gene_biotype "protein_coding"; transcript_name "plekha5-203"; transcript_source "havana"; transcript_biotype "protein_coding"; exon_id "ENSDARE00001117537"; exon_version "1"; tag "cds_end_NF"; tag "mRNA_end_NF";	chr4	3020466	3020565
chr4	havana	exon	3002776	3002880	gene_id "ENSDARG00000045870"; gene_version "10"; transcript_id "ENSDART00000135701"; transcript_version "2"; exon_number "4"; gene_name "plekha5"; gene_source "ensembl_havana"; gene_biotype "protein_coding"; transcript_name "plekha5-203"; transcript_source "havana"; transcript_biotype "protein_coding"; exon_id "ENSDARE00000361951"; exon_version "1"; tag "cds_end_NF"; tag "mRNA_end_NF";	chr4	3020466	3020565
chr4	havana	exon	3002438	3002515	gene_id "ENSDARG00000045870"; gene_version "10"; transcript_id "ENSDART00000135701"; transcript_version "2"; exon_number "5"; gene_name "plekha5"; gene_source "ensembl_havana"; gene_biotype "protein_coding"; transcript_name "plekha5-203"; transcript_source "havana"; transcript_biotype "protein_coding"; exon_id "ENSDARE00000991290"; exon_version "1"; tag "cds_end_NF"; tag "mRNA_end_NF";	chr4	3020466	3020565
chr4	havana	five_prime_utr	3063958	3064101	gene_id "ENSDARG00000045870"; gene_version "10"; transcript_id "ENSDART00000135701"; transcript_version "2"; gene_name "plekha5"; gene_source "ensembl_havana"; gene_biotype "protein_coding"; transcript_name "plekha5-203"; transcript_source "havana"; transcript_biotype "protein_coding"; tag "cds_end_NF"; tag "mRNA_end_NF";	chr4	3020466	3020565
chr4	havana	five_prime_utr	3020513	3020596	gene_id "ENSDARG00000045870"; gene_version "10"; transcript_id "ENSDART00000135701"; transcript_version "2"; gene_name "plekha5"; gene_source "ensembl_havana"; gene_biotype "protein_coding"; transcript_name "plekha5-203"; transcript_source "havana"; transcript_biotype "protein_coding"; tag "cds_end_NF"; tag "mRNA_end_NF";	chr4	3020466	3020565
chr4	havana	five_prime_utr	3005346	3005397	gene_id "ENSDARG00000045870"; gene_version "10"; transcript_id "ENSDART00000135701"; transcript_version "2"; gene_name "plekha5"; gene_source "ensembl_havana"; gene_biotype "protein_coding"; transcript_name "plekha5-203"; transcript_source "havana"; transcript_biotype "protein_coding"; tag "cds_end_NF"; tag "mRNA_end_NF";	chr4	3020466	3020565
chr4	ensembl	gene	3287819	3290445	gene_id "ENSDARG00000098551"; gene_version "2"; gene_name "CABZ01085700.1"; gene_source "ensembl"; gene_biotype "protein_coding";	chr4	3270674	3270773
chr4	ensembl	transcript	3287819	3290445	gene_id "ENSDARG00000098551"; gene_version "2"; transcript_id "ENSDART00000168633"; transcript_version "2"; gene_name "CABZ01085700.1"; gene_source "ensembl"; gene_biotype "protein_coding"; transcript_name "CABZ01085700.1-201"; transcript_source "ensembl"; transcript_biotype "protein_coding";	chr4	3270674	3270773
chr4	ensembl	exon	3287819	3288385	gene_id "ENSDARG00000098551"; gene_version "2"; transcript_id "ENSDART00000168633"; transcript_version "2"; exon_number "1"; gene_name "CABZ01085700.1"; gene_source "ensembl"; gene_biotype "protein_coding"; transcript_name "CABZ01085700.1-201"; transcript_source "ensembl"; transcript_biotype "protein_coding"; exon_id "ENSDARE00001190012"; exon_version "2";	chr4	3270674	3270773
chr4	ensembl	exon	3289273	3290445	gene_id "ENSDARG00000098551"; gene_version "2"; transcript_id "ENSDART00000168633"; transcript_version "2"; exon_number "2"; gene_name "CABZ01085700.1"; gene_source "ensembl"; gene_biotype "protein_coding"; transcript_name "CABZ01085700.1-201"; transcript_source "ensembl"; transcript_biotype "protein_coding"; exon_id "ENSDARE00001159115"; exon_version "1";	chr4	3270674	3270773
chr4	ensembl	five_prime_utr	3287819	3287950	gene_id "ENSDARG00000098551"; gene_version "2"; transcript_id "ENSDART00000168633"; transcript_version "2"; gene_name "CABZ01085700.1"; gene_source "ensembl"; gene_biotype "protein_coding"; transcript_name "CABZ01085700.1-201"; transcript_source "ensembl"; transcript_biotype "protein_coding";	chr4	3270674	3270773
chr4	ensembl	three_prime_utr	3290269	3290445	gene_id "ENSDARG00000098551"; gene_version "2"; transcript_id "ENSDART00000168633"; transcript_version "2"; gene_name "CABZ01085700.1"; gene_source "ensembl"; gene_biotype "protein_coding"; transcript_name "CABZ01085700.1-201"; transcript_source "ensembl"; transcript_biotype "protein_coding";	chr4	3270674	3270773
chr4	ensembl	gene	3312852	3338940	gene_id "ENSDARG00000060248"; gene_version "6"; gene_name "fgd4b"; gene_source "ensembl"; gene_biotype "protein_coding";	chr4	3270674	3270773
chr4	ensembl	gene	3312852	3338940	gene_id "ENSDARG00000060248"; gene_version "6"; gene_name "fgd4b"; gene_source "ensembl"; gene_biotype "protein_coding";	chr4	3363025	3363124
chr4	ensembl	gene	3312852	3338940	gene_id "ENSDARG00000060248"; gene_version "6"; gene_name "fgd4b"; gene_source "ensembl"; gene_biotype "protein_coding";	chr4	3367811	3367910
chr4	ensembl	transcript	3312852	3338940	gene_id "ENSDARG00000060248"; gene_version "6"; transcript_id "ENSDART00000084691"; transcript_version "6"; gene_name "fgd4b"; gene_source "ensembl"; gene_biotype "protein_coding"; transcript_name "fgd4b-201"; transcript_source "ensembl"; transcript_biotype "protein_coding";	chr4	3270674	3270773
chr4	ensembl	transcript	3312852	3338940	gene_id "ENSDARG00000060248"; gene_version "6"; transcript_id "ENSDART00000084691"; transcript_version "6"; gene_name "fgd4b"; gene_source "ensembl"; gene_biotype "protein_coding"; transcript_name "fgd4b-201"; transcript_source "ensembl"; transcript_biotype "protein_coding";	chr4	3363025	3363124
chr4	ensembl	transcript	3312852	3338940	gene_id "ENSDARG00000060248"; gene_version "6"; transcript_id "ENSDART00000084691"; transcript_version "6"; gene_name "fgd4b"; gene_source "ensembl"; gene_biotype "protein_coding"; transcript_name "fgd4b-201"; transcript_source "ensembl"; transcript_biotype "protein_coding";	chr4	3367811	3367910
chr4	ensembl	exon	3312852	3312975	gene_id "ENSDARG00000060248"; gene_version "6"; transcript_id "ENSDART00000084691"; transcript_version "6"; exon_number "1"; gene_name "fgd4b"; gene_source "ensembl"; gene_biotype "protein_coding"; transcript_name "fgd4b-201"; transcript_source "ensembl"; transcript_biotype "protein_coding"; exon_id "ENSDARE00001238270"; exon_version "1";	chr4	3270674	3270773
chr4	ensembl	exon	3317467	3317586	gene_id "ENSDARG00000060248"; gene_version "6"; transcript_id "ENSDART00000084691"; transcript_version "6"; exon_number "2"; gene_name "fgd4b"; gene_source "ensembl"; gene_biotype "protein_coding"; transcript_name "fgd4b-201"; transcript_source "ensembl"; transcript_biotype "protein_coding"; exon_id "ENSDARE00001235969"; exon_version "1";	chr4	3270674	3270773
chr4	ensembl	exon	3317467	3317586	gene_id "ENSDARG00000060248"; gene_version "6"; transcript_id "ENSDART00000084691"; transcript_version "6"; exon_number "2"; gene_name "fgd4b"; gene_source "ensembl"; gene_biotype "protein_coding"; transcript_name "fgd4b-201"; transcript_source "ensembl"; transcript_biotype "protein_coding"; exon_id "ENSDARE00001235969"; exon_version "1";	chr4	3363025	3363124
chr4	ensembl	exon	3318980	3319091	gene_id "ENSDARG00000060248"; gene_version "6"; transcript_id "ENSDART00000084691"; transcript_version "6"; exon_number "3"; gene_name "fgd4b"; gene_source "ensembl"; gene_biotype "protein_coding"; transcript_name "fgd4b-201"; transcript_source "ensembl"; transcript_biotype "protein_coding"; exon_id "ENSDARE00001236174"; exon_version "2";	chr4	3270674	3270773
chr4	ensembl	exon	3318980	3319091	gene_id "ENSDARG00000060248"; gene_version "6"; transcript_id "ENSDART00000084691"; transcript_version "6"; exon_number "3"; gene_name "fgd4b"; gene_source "ensembl"; gene_biotype "protein_coding"; transcript_name "fgd4b-201"; transcript_source "ensembl"; transcript_biotype "protein_coding"; exon_id "ENSDARE00001236174"; exon_version "2";	chr4	3363025	3363124
chr4	ensembl	exon	3318980	3319091	gene_id "ENSDARG00000060248"; gene_version "6"; transcript_id "ENSDART00000084691"; transcript_version "6"; exon_number "3"; gene_name "fgd4b"; gene_source "ensembl"; gene_biotype "protein_coding"; transcript_name "fgd4b-201"; transcript_source "ensembl"; transcript_biotype "protein_coding"; exon_id "ENSDARE00001236174"; exon_version "2";	chr4	3367811	3367910
chr4	ensembl	exon	3321734	3321971	gene_id "ENSDARG00000060248"; gene_version "6"; transcript_id "ENSDART00000084691"; transcript_version "6"; exon_number "4"; gene_name "fgd4b"; gene_source "ensembl"; gene_biotype "protein_coding"; transcript_name "fgd4b-201"; transcript_source "ensembl"; transcript_biotype "protein_coding"; exon_id "ENSDARE00001326749"; exon_version "1";	chr4	3363025	3363124
chr4	ensembl	exon	3321734	3321971	gene_id "ENSDARG00000060248"; gene_version "6"; transcript_id "ENSDART00000084691"; transcript_version "6"; exon_number "4"; gene_name "fgd4b"; gene_source "ensembl"; gene_biotype "protein_coding"; transcript_name "fgd4b-201"; transcript_source "ensembl"; transcript_biotype "protein_coding"; exon_id "ENSDARE00001326749"; exon_version "1";	chr4	3367811	3367910
chr4	ensembl	exon	3324045	3324137	gene_id "ENSDARG00000060248"; gene_version "6"; transcript_id "ENSDART00000084691"; transcript_version "6"; exon_number "5"; gene_name "fgd4b"; gene_source "ensembl"; gene_biotype "protein_coding"; transcript_name "fgd4b-201"; transcript_source "ensembl"; transcript_biotype "protein_coding"; exon_id "ENSDARE00000616275"; exon_version "3";	chr4	3363025	3363124
chr4	ensembl	exon	3324045	3324137	gene_id "ENSDARG00000060248"; gene_version "6"; transcript_id "ENSDART00000084691"; transcript_version "6"; exon_number "5"; gene_name "fgd4b"; gene_source "ensembl"; gene_biotype "protein_coding"; transcript_name "fgd4b-201"; transcript_source "ensembl"; transcript_biotype "protein_coding"; exon_id "ENSDARE00000616275"; exon_version "3";	chr4	3367811	3367910
chr4	ensembl	exon	3324272	3324417	gene_id "ENSDARG00000060248"; gene_version "6"; transcript_id "ENSDART00000084691"; transcript_version "6"; exon_number "6"; gene_name "fgd4b"; gene_source "ensembl"; gene_biotype "protein_coding"; transcript_name "fgd4b-201"; transcript_source "ensembl"; transcript_biotype "protein_coding"; exon_id "ENSDARE00000616268"; exon_version "1";	chr4	3363025	3363124
chr4	ensembl	exon	3324272	3324417	gene_id "ENSDARG00000060248"; gene_version "6"; transcript_id "ENSDART00000084691"; transcript_version "6"; exon_number "6"; gene_name "fgd4b"; gene_source "ensembl"; gene_biotype "protein_coding"; transcript_name "fgd4b-201"; transcript_source "ensembl"; transcript_biotype "protein_coding"; exon_id "ENSDARE00000616268"; exon_version "1";	chr4	3367811	3367910
chr4	ensembl	exon	3325711	3325867	gene_id "ENSDARG00000060248"; gene_version "6"; transcript_id "ENSDART00000084691"; transcript_version "6"; exon_number "7"; gene_name "fgd4b"; gene_source "ensembl"; gene_biotype "protein_coding"; transcript_name "fgd4b-201"; transcript_source "ensembl"; transcript_biotype "protein_coding"; exon_id "ENSDARE00000616264"; exon_version "1";	chr4	3363025	3363124
chr4	ensembl	exon	3325711	3325867	gene_id "ENSDARG00000060248"; gene_version "6"; transcript_id "ENSDART00000084691"; transcript_version "6"; exon_number "7"; gene_name "fgd4b"; gene_source "ensembl"; gene_biotype "protein_coding"; transcript_name "fgd4b-201"; transcript_source "ensembl"; transcript_biotype "protein_coding"; exon_id "ENSDARE00000616264"; exon_version "1";	chr4	3367811	3367910
chr4	ensembl	exon	3326221	3326359	gene_id "ENSDARG00000060248"; gene_version "6"; transcript_id "ENSDART00000084691"; transcript_version "6"; exon_number "8"; gene_name "fgd4b"; gene_source "ensembl"; gene_biotype "protein_coding"; transcript_name "fgd4b-201"; transcript_source "ensembl"; transcript_biotype "protein_coding"; exon_id "ENSDARE00000616257"; exon_version "1";	chr4	3363025	3363124
chr4	ensembl	exon	3326221	3326359	gene_id "ENSDARG00000060248"; gene_version "6"; transcript_id "ENSDART00000084691"; transcript_version "6"; exon_number "8"; gene_name "fgd4b"; gene_source "ensembl"; gene_biotype "protein_coding"; transcript_name "fgd4b-201"; transcript_source "ensembl"; transcript_biotype "protein_coding"; exon_id "ENSDARE00000616257"; exon_version "1";	chr4	3367811	3367910
chr4	ensembl	exon	3328335	3328393	gene_id "ENSDARG00000060248"; gene_version "6"; transcript_id "ENSDART00000084691"; transcript_version "6"; exon_number "9"; gene_name "fgd4b"; gene_source "ensembl"; gene_biotype "protein_coding"; transcript_name "fgd4b-201"; transcript_source "ensembl"; transcript_biotype "protein_coding"; exon_id "ENSDARE00000616253"; exon_version "1";	chr4	3363025	3363124
chr4	ensembl	exon	3328335	3328393	gene_id "ENSDARG00000060248"; gene_version "6"; transcript_id "ENSDART00000084691"; transcript_version "6"; exon_number "9"; gene_name "fgd4b"; gene_source "ensembl"; gene_biotype "protein_coding"; transcript_name "fgd4b-201"; transcript_source "ensembl"; transcript_biotype "protein_coding"; exon_id "ENSDARE00000616253"; exon_version "1";	chr4	3367811	3367910
chr4	ensembl	exon	3330760	3330906	gene_id "ENSDARG00000060248"; gene_version "6"; transcript_id "ENSDART00000084691"; transcript_version "6"; exon_number "10"; gene_name "fgd4b"; gene_source "ensembl"; gene_biotype "protein_coding"; transcript_name "fgd4b-201"; transcript_source "ensembl"; transcript_biotype "protein_coding"; exon_id "ENSDARE00000918837"; exon_version "1";	chr4	3363025	3363124
chr4	ensembl	exon	3330760	3330906	gene_id "ENSDARG00000060248"; gene_version "6"; transcript_id "ENSDART00000084691"; transcript_version "6"; exon_number "10"; gene_name "fgd4b"; gene_source "ensembl"; gene_biotype "protein_coding"; transcript_name "fgd4b-201"; transcript_source "ensembl"; transcript_biotype "protein_coding"; exon_id "ENSDARE00000918837"; exon_version "1";	chr4	3367811	3367910
chr4	ensembl	exon	3332089	3332261	gene_id "ENSDARG00000060248"; gene_version "6"; transcript_id "ENSDART00000084691"; transcript_version "6"; exon_number "11"; gene_name "fgd4b"; gene_source "ensembl"; gene_biotype "protein_coding"; transcript_name "fgd4b-201"; transcript_source "ensembl"; transcript_biotype "protein_coding"; exon_id "ENSDARE00000889722"; exon_version "1";	chr4	3363025	3363124
chr4	ensembl	exon	3332089	3332261	gene_id "ENSDARG00000060248"; gene_version "6"; transcript_id "ENSDART00000084691"; transcript_version "6"; exon_number "11"; gene_name "fgd4b"; gene_source "ensembl"; gene_biotype "protein_coding"; transcript_name "fgd4b-201"; transcript_source "ensembl"; transcript_biotype "protein_coding"; exon_id "ENSDARE00000889722"; exon_version "1";	chr4	3367811	3367910
chr4	ensembl	exon	3332493	3332523	gene_id "ENSDARG00000060248"; gene_version "6"; transcript_id "ENSDART00000084691"; transcript_version "6"; exon_number "12"; gene_name "fgd4b"; gene_source "ensembl"; gene_biotype "protein_coding"; transcript_name "fgd4b-201"; transcript_source "ensembl"; transcript_biotype "protein_coding"; exon_id "ENSDARE00000616231"; exon_version "1";	chr4	3363025	3363124
chr4	ensembl	exon	3332493	3332523	gene_id "ENSDARG00000060248"; gene_version "6"; transcript_id "ENSDART00000084691"; transcript_version "6"; exon_number "12"; gene_name "fgd4b"; gene_source "ensembl"; gene_biotype "protein_coding"; transcript_name "fgd4b-201"; transcript_source "ensembl"; transcript_biotype "protein_coding"; exon_id "ENSDARE00000616231"; exon_version "1";	chr4	3367811	3367910
chr4	ensembl	exon	3333302	3333385	gene_id "ENSDARG00000060248"; gene_version "6"; transcript_id "ENSDART00000084691"; transcript_version "6"; exon_number "13"; gene_name "fgd4b"; gene_source "ensembl"; gene_biotype "protein_coding"; transcript_name "fgd4b-201"; transcript_source "ensembl"; transcript_biotype "protein_coding"; exon_id "ENSDARE00000616223"; exon_version "3";	chr4	3363025	3363124
chr4	ensembl	exon	3333302	3333385	gene_id "ENSDARG00000060248"; gene_version "6"; transcript_id "ENSDART00000084691"; transcript_version "6"; exon_number "13"; gene_name "fgd4b"; gene_source "ensembl"; gene_biotype "protein_coding"; transcript_name "fgd4b-201"; transcript_source "ensembl"; transcript_biotype "protein_coding"; exon_id "ENSDARE00000616223"; exon_version "3";	chr4	3367811	3367910
chr4	ensembl	exon	3333487	3333612	gene_id "ENSDARG00000060248"; gene_version "6"; transcript_id "ENSDART00000084691"; transcript_version "6"; exon_number "14"; gene_name "fgd4b"; gene_source "ensembl"; gene_biotype "protein_coding"; transcript_name "fgd4b-201"; transcript_source "ensembl"; transcript_biotype "protein_coding"; exon_id "ENSDARE00000616215"; exon_version "3";	chr4	3363025	3363124
chr4	ensembl	exon	3333487	3333612	gene_id "ENSDARG00000060248"; gene_version "6"; transcript_id "ENSDART00000084691"; transcript_version "6"; exon_number "14"; gene_name "fgd4b"; gene_source "ensembl"; gene_biotype "protein_coding"; transcript_name "fgd4b-201"; transcript_source "ensembl"; transcript_biotype "protein_coding"; exon_id "ENSDARE00000616215"; exon_version "3";	chr4	3367811	3367910
chr4	ensembl	exon	3335191	3335340	gene_id "ENSDARG00000060248"; gene_version "6"; transcript_id "ENSDART00000084691"; transcript_version "6"; exon_number "15"; gene_name "fgd4b"; gene_source "ensembl"; gene_biotype "protein_coding"; transcript_name "fgd4b-201"; transcript_source "ensembl"; transcript_biotype "protein_coding"; exon_id "ENSDARE00000616204"; exon_version "1";	chr4	3363025	3363124
chr4	ensembl	exon	3335191	3335340	gene_id "ENSDARG00000060248"; gene_version "6"; transcript_id "ENSDART00000084691"; transcript_version "6"; exon_number "15"; gene_name "fgd4b"; gene_source "ensembl"; gene_biotype "protein_coding"; transcript_name "fgd4b-201"; transcript_source "ensembl"; transcript_biotype "protein_coding"; exon_id "ENSDARE00000616204"; exon_version "1";	chr4	3367811	3367910
chr4	ensembl	exon	3335421	3335561	gene_id "ENSDARG00000060248"; gene_version "6"; transcript_id "ENSDART00000084691"; transcript_version "6"; exon_number "16"; gene_name "fgd4b"; gene_source "ensembl"; gene_biotype "protein_coding"; transcript_name "fgd4b-201"; transcript_source "ensembl"; transcript_biotype "protein_coding"; exon_id "ENSDARE00000950173"; exon_version "1";	chr4	3363025	3363124
chr4	ensembl	exon	3335421	3335561	gene_id "ENSDARG00000060248"; gene_version "6"; transcript_id "ENSDART00000084691"; transcript_version "6"; exon_number "16"; gene_name "fgd4b"; gene_source "ensembl"; gene_biotype "protein_coding"; transcript_name "fgd4b-201"; transcript_source "ensembl"; transcript_biotype "protein_coding"; exon_id "ENSDARE00000950173"; exon_version "1";	chr4	3367811	3367910
chr4	ensembl	exon	3337405	3338940	gene_id "ENSDARG00000060248"; gene_version "6"; transcript_id "ENSDART00000084691"; transcript_version "6"; exon_number "17"; gene_name "fgd4b"; gene_source "ensembl"; gene_biotype "protein_coding"; transcript_name "fgd4b-201"; transcript_source "ensembl"; transcript_biotype "protein_coding"; exon_id "ENSDARE00000616189"; exon_version "6";	chr4	3363025	3363124
chr4	ensembl	exon	3337405	3338940	gene_id "ENSDARG00000060248"; gene_version "6"; transcript_id "ENSDART00000084691"; transcript_version "6"; exon_number "17"; gene_name "fgd4b"; gene_source "ensembl"; gene_biotype "protein_coding"; transcript_name "fgd4b-201"; transcript_source "ensembl"; transcript_biotype "protein_coding"; exon_id "ENSDARE00000616189"; exon_version "6";	chr4	3367811	3367910
chr4	ensembl	three_prime_utr	3337666	3338940	gene_id "ENSDARG00000060248"; gene_version "6"; transcript_id "ENSDART00000084691"; transcript_version "6"; gene_name "fgd4b"; gene_source "ensembl"; gene_biotype "protein_coding"; transcript_name "fgd4b-201"; transcript_source "ensembl"; transcript_biotype "protein_coding";	chr4	3363025	3363124
chr4	ensembl	three_prime_utr	3337666	3338940	gene_id "ENSDARG00000060248"; gene_version "6"; transcript_id "ENSDART00000084691"; transcript_version "6"; gene_name "fgd4b"; gene_source "ensembl"; gene_biotype "protein_coding"; transcript_name "fgd4b-201"; transcript_source "ensembl"; transcript_biotype "protein_coding";	chr4	3367811	3367910
chr4	ensembl_havana	gene	3343171	3353595	gene_id "ENSDARG00000017757"; gene_version "9"; gene_name "pik3cg"; gene_source "ensembl_havana"; gene_biotype "protein_coding";	chr4	3363025	3363124
chr4	ensembl_havana	gene	3343171	3353595	gene_id "ENSDARG00000017757"; gene_version "9"; gene_name "pik3cg"; gene_source "ensembl_havana"; gene_biotype "protein_coding";	chr4	3367811	3367910
chr4	ensembl_havana	transcript	3343171	3353595	gene_id "ENSDARG00000017757"; gene_version "9"; transcript_id "ENSDART00000009076"; transcript_version "8"; gene_name "pik3cg"; gene_source "ensembl_havana"; gene_biotype "protein_coding"; transcript_name "pik3cg-201"; transcript_source "ensembl_havana"; transcript_biotype "protein_coding";	chr4	3363025	3363124
chr4	ensembl_havana	transcript	3343171	3353595	gene_id "ENSDARG00000017757"; gene_version "9"; transcript_id "ENSDART00000009076"; transcript_version "8"; gene_name "pik3cg"; gene_source "ensembl_havana"; gene_biotype "protein_coding"; transcript_name "pik3cg-201"; transcript_source "ensembl_havana"; transcript_biotype "protein_coding";	chr4	3367811	3367910
chr4	ensembl_havana	exon	3353434	3353595	gene_id "ENSDARG00000017757"; gene_version "9"; transcript_id "ENSDART00000009076"; transcript_version "8"; exon_number "1"; gene_name "pik3cg"; gene_source "ensembl_havana"; gene_biotype "protein_coding"; transcript_name "pik3cg-201"; transcript_source "ensembl_havana"; transcript_biotype "protein_coding"; exon_id "ENSDARE00000200479"; exon_version "3";	chr4	3363025	3363124
chr4	ensembl_havana	exon	3353434	3353595	gene_id "ENSDARG00000017757"; gene_version "9"; transcript_id "ENSDART00000009076"; transcript_version "8"; exon_number "1"; gene_name "pik3cg"; gene_source "ensembl_havana"; gene_biotype "protein_coding"; transcript_name "pik3cg-201"; transcript_source "ensembl_havana"; transcript_biotype "protein_coding"; exon_id "ENSDARE00000200479"; exon_version "3";	chr4	3367811	3367910
chr4	ensembl_havana	exon	3349848	3351835	gene_id "ENSDARG00000017757"; gene_version "9"; transcript_id "ENSDART00000009076"; transcript_version "8"; exon_number "2"; gene_name "pik3cg"; gene_source "ensembl_havana"; gene_biotype "protein_coding"; transcript_name "pik3cg-201"; transcript_source "ensembl_havana"; transcript_biotype "protein_coding"; exon_id "ENSDARE00000316551"; exon_version "2";	chr4	3363025	3363124
chr4	ensembl_havana	exon	3349848	3351835	gene_id "ENSDARG00000017757"; gene_version "9"; transcript_id "ENSDART00000009076"; transcript_version "8"; exon_number "2"; gene_name "pik3cg"; gene_source "ensembl_havana"; gene_biotype "protein_coding"; transcript_name "pik3cg-201"; transcript_source "ensembl_havana"; transcript_biotype "protein_coding"; exon_id "ENSDARE00000316551"; exon_version "2";	chr4	3367811	3367910
chr4	ensembl_havana	exon	3349415	3349480	gene_id "ENSDARG00000017757"; gene_version "9"; transcript_id "ENSDART00000009076"; transcript_version "8"; exon_number "3"; gene_name "pik3cg"; gene_source "ensembl_havana"; gene_biotype "protein_coding"; transcript_name "pik3cg-201"; transcript_source "ensembl_havana"; transcript_biotype "protein_coding"; exon_id "ENSDARE00000082310"; exon_version "1";	chr4	3363025	3363124
chr4	ensembl_havana	exon	3349415	3349480	gene_id "ENSDARG00000017757"; gene_version "9"; transcript_id "ENSDART00000009076"; transcript_version "8"; exon_number "3"; gene_name "pik3cg"; gene_source "ensembl_havana"; gene_biotype "protein_coding"; transcript_name "pik3cg-201"; transcript_source "ensembl_havana"; transcript_biotype "protein_coding"; exon_id "ENSDARE00000082310"; exon_version "1";	chr4	3367811	3367910
chr4	ensembl_havana	exon	3349114	3349339	gene_id "ENSDARG00000017757"; gene_version "9"; transcript_id "ENSDART00000009076"; transcript_version "8"; exon_number "4"; gene_name "pik3cg"; gene_source "ensembl_havana"; gene_biotype "protein_coding"; transcript_name "pik3cg-201"; transcript_source "ensembl_havana"; transcript_biotype "protein_coding"; exon_id "ENSDARE00000042854"; exon_version "1";	chr4	3363025	3363124
chr4	ensembl_havana	exon	3349114	3349339	gene_id "ENSDARG00000017757"; gene_version "9"; transcript_id "ENSDART00000009076"; transcript_version "8"; exon_number "4"; gene_name "pik3cg"; gene_source "ensembl_havana"; gene_biotype "protein_coding"; transcript_name "pik3cg-201"; transcript_source "ensembl_havana"; transcript_biotype "protein_coding"; exon_id "ENSDARE00000042854"; exon_version "1";	chr4	3367811	3367910
chr4	ensembl_havana	exon	3348934	3349037	gene_id "ENSDARG00000017757"; gene_version "9"; transcript_id "ENSDART00000009076"; transcript_version "8"; exon_number "5"; gene_name "pik3cg"; gene_source "ensembl_havana"; gene_biotype "protein_coding"; transcript_name "pik3cg-201"; transcript_source "ensembl_havana"; transcript_biotype "protein_coding"; exon_id "ENSDARE00000062119"; exon_version "1";	chr4	3363025	3363124
chr4	ensembl_havana	exon	3348934	3349037	gene_id "ENSDARG00000017757"; gene_version "9"; transcript_id "ENSDART00000009076"; transcript_version "8"; exon_number "5"; gene_name "pik3cg"; gene_source "ensembl_havana"; gene_biotype "protein_coding"; transcript_name "pik3cg-201"; transcript_source "ensembl_havana"; transcript_biotype "protein_coding"; exon_id "ENSDARE00000062119"; exon_version "1";	chr4	3367811	3367910
chr4	ensembl_havana	exon	3348538	3348684	gene_id "ENSDARG00000017757"; gene_version "9"; transcript_id "ENSDART00000009076"; transcript_version "8"; exon_number "6"; gene_name "pik3cg"; gene_source "ensembl_havana"; gene_biotype "protein_coding"; transcript_name "pik3cg-201"; transcript_source "ensembl_havana"; transcript_biotype "protein_coding"; exon_id "ENSDARE00000129166"; exon_version "1";	chr4	3363025	3363124
chr4	ensembl_havana	exon	3348538	3348684	gene_id "ENSDARG00000017757"; gene_version "9"; transcript_id "ENSDART00000009076"; transcript_version "8"; exon_number "6"; gene_name "pik3cg"; gene_source "ensembl_havana"; gene_biotype "protein_coding"; transcript_name "pik3cg-201"; transcript_source "ensembl_havana"; transcript_biotype "protein_coding"; exon_id "ENSDARE00000129166"; exon_version "1";	chr4	3367811	3367910
chr4	ensembl_havana	exon	3348377	3348467	gene_id "ENSDARG00000017757"; gene_version "9"; transcript_id "ENSDART00000009076"; transcript_version "8"; exon_number "7"; gene_name "pik3cg"; gene_source "ensembl_havana"; gene_biotype "protein_coding"; transcript_name "pik3cg-201"; transcript_source "ensembl_havana"; transcript_biotype "protein_coding"; exon_id "ENSDARE00000034657"; exon_version "1";	chr4	3363025	3363124
chr4	ensembl_havana	exon	3348377	3348467	gene_id "ENSDARG00000017757"; gene_version "9"; transcript_id "ENSDART00000009076"; transcript_version "8"; exon_number "7"; gene_name "pik3cg"; gene_source "ensembl_havana"; gene_biotype "protein_coding"; transcript_name "pik3cg-201"; transcript_source "ensembl_havana"; transcript_biotype "protein_coding"; exon_id "ENSDARE00000034657"; exon_version "1";	chr4	3367811	3367910
chr4	ensembl_havana	exon	3348173	3348303	gene_id "ENSDARG00000017757"; gene_version "9"; transcript_id "ENSDART00000009076"; transcript_version "8"; exon_number "8"; gene_name "pik3cg"; gene_source "ensembl_havana"; gene_biotype "protein_coding"; transcript_name "pik3cg-201"; transcript_source "ensembl_havana"; transcript_biotype "protein_coding"; exon_id "ENSDARE00000029187"; exon_version "1";	chr4	3363025	3363124
chr4	ensembl_havana	exon	3348173	3348303	gene_id "ENSDARG00000017757"; gene_version "9"; transcript_id "ENSDART00000009076"; transcript_version "8"; exon_number "8"; gene_name "pik3cg"; gene_source "ensembl_havana"; gene_biotype "protein_coding"; transcript_name "pik3cg-201"; transcript_source "ensembl_havana"; transcript_biotype "protein_coding"; exon_id "ENSDARE00000029187"; exon_version "1";	chr4	3367811	3367910
chr4	ensembl_havana	exon	3347772	3347883	gene_id "ENSDARG00000017757"; gene_version "9"; transcript_id "ENSDART00000009076"; transcript_version "8"; exon_number "9"; gene_name "pik3cg"; gene_source "ensembl_havana"; gene_biotype "protein_coding"; transcript_name "pik3cg-201"; transcript_source "ensembl_havana"; transcript_biotype "protein_coding"; exon_id "ENSDARE00000429694"; exon_version "1";	chr4	3363025	3363124
chr4	ensembl_havana	exon	3347772	3347883	gene_id "ENSDARG00000017757"; gene_version "9"; transcript_id "ENSDART00000009076"; transcript_version "8"; exon_number "9"; gene_name "pik3cg"; gene_source "ensembl_havana"; gene_biotype "protein_coding"; transcript_name "pik3cg-201"; transcript_source "ensembl_havana"; transcript_biotype "protein_coding"; exon_id "ENSDARE00000429694"; exon_version "1";	chr4	3367811	3367910
chr4	ensembl_havana	exon	3346704	3346861	gene_id "ENSDARG00000017757"; gene_version "9"; transcript_id "ENSDART00000009076"; transcript_version "8"; exon_number "10"; gene_name "pik3cg"; gene_source "ensembl_havana"; gene_biotype "protein_coding"; transcript_name "pik3cg-201"; transcript_source "ensembl_havana"; transcript_biotype "protein_coding"; exon_id "ENSDARE00000304609"; exon_version "2";	chr4	3363025	3363124
chr4	ensembl_havana	exon	3346704	3346861	gene_id "ENSDARG00000017757"; gene_version "9"; transcript_id "ENSDART00000009076"; transcript_version "8"; exon_number "10"; gene_name "pik3cg"; gene_source "ensembl_havana"; gene_biotype "protein_coding"; transcript_name "pik3cg-201"; transcript_source "ensembl_havana"; transcript_biotype "protein_coding"; exon_id "ENSDARE00000304609"; exon_version "2";	chr4	3367811	3367910
chr4	ensembl_havana	exon	3343171	3344747	gene_id "ENSDARG00000017757"; gene_version "9"; transcript_id "ENSDART00000009076"; transcript_version "8"; exon_number "11"; gene_name "pik3cg"; gene_source "ensembl_havana"; gene_biotype "protein_coding"; transcript_name "pik3cg-201"; transcript_source "ensembl_havana"; transcript_biotype "protein_coding"; exon_id "ENSDARE00000312499"; exon_version "6";	chr4	3363025	3363124
chr4	ensembl_havana	exon	3343171	3344747	gene_id "ENSDARG00000017757"; gene_version "9"; transcript_id "ENSDART00000009076"; transcript_version "8"; exon_number "11"; gene_name "pik3cg"; gene_source "ensembl_havana"; gene_biotype "protein_coding"; transcript_name "pik3cg-201"; transcript_source "ensembl_havana"; transcript_biotype "protein_coding"; exon_id "ENSDARE00000312499"; exon_version "6";	chr4	3367811	3367910
chr4	ensembl_havana	five_prime_utr	3353434	3353595	gene_id "ENSDARG00000017757"; gene_version "9"; transcript_id "ENSDART00000009076"; transcript_version "8"; gene_name "pik3cg"; gene_source "ensembl_havana"; gene_biotype "protein_coding"; transcript_name "pik3cg-201"; transcript_source "ensembl_havana"; transcript_biotype "protein_coding";	chr4	3363025	3363124
chr4	ensembl_havana	five_prime_utr	3353434	3353595	gene_id "ENSDARG00000017757"; gene_version "9"; transcript_id "ENSDART00000009076"; transcript_version "8"; gene_name "pik3cg"; gene_source "ensembl_havana"; gene_biotype "protein_coding"; transcript_name "pik3cg-201"; transcript_source "ensembl_havana"; transcript_biotype "protein_coding";	chr4	3367811	3367910
chr4	ensembl_havana	five_prime_utr	3351828	3351835	gene_id "ENSDARG00000017757"; gene_version "9"; transcript_id "ENSDART00000009076"; transcript_version "8"; gene_name "pik3cg"; gene_source "ensembl_havana"; gene_biotype "protein_coding"; transcript_name "pik3cg-201"; transcript_source "ensembl_havana"; transcript_biotype "protein_coding";	chr4	3363025	3363124
chr4	ensembl_havana	five_prime_utr	3351828	3351835	gene_id "ENSDARG00000017757"; gene_version "9"; transcript_id "ENSDART00000009076"; transcript_version "8"; gene_name "pik3cg"; gene_source "ensembl_havana"; gene_biotype "protein_coding"; transcript_name "pik3cg-201"; transcript_source "ensembl_havana"; transcript_biotype "protein_coding";	chr4	3367811	3367910
chr4	ensembl_havana	three_prime_utr	3343171	3344465	gene_id "ENSDARG00000017757"; gene_version "9"; transcript_id "ENSDART00000009076"; transcript_version "8"; gene_name "pik3cg"; gene_source "ensembl_havana"; gene_biotype "protein_coding"; transcript_name "pik3cg-201"; transcript_source "ensembl_havana"; transcript_biotype "protein_coding";	chr4	3363025	3363124
chr4	ensembl_havana	three_prime_utr	3343171	3344465	gene_id "ENSDARG00000017757"; gene_version "9"; transcript_id "ENSDART00000009076"; transcript_version "8"; gene_name "pik3cg"; gene_source "ensembl_havana"; gene_biotype "protein_coding"; transcript_name "pik3cg-201"; transcript_source "ensembl_havana"; transcript_biotype "protein_coding";	chr4	3367811	3367910
chr4	ensembl_havana	gene	3358383	3385452	gene_id "ENSDARG00000030598"; gene_version "8"; gene_name "nampta"; gene_source "ensembl_havana"; gene_biotype "protein_coding";	chr4	3363025	3363124
chr4	ensembl_havana	gene	3358383	3385452	gene_id "ENSDARG00000030598"; gene_version "8"; gene_name "nampta"; gene_source "ensembl_havana"; gene_biotype "protein_coding";	chr4	3367811	3367910
chr4	ensembl_havana	transcript	3358383	3385452	gene_id "ENSDARG00000030598"; gene_version "8"; transcript_id "ENSDART00000075320"; transcript_version "6"; gene_name "nampta"; gene_source "ensembl_havana"; gene_biotype "protein_coding"; transcript_name "nampta-201"; transcript_source "ensembl_havana"; transcript_biotype "protein_coding";	chr4	3363025	3363124
chr4	ensembl_havana	transcript	3358383	3385452	gene_id "ENSDARG00000030598"; gene_version "8"; transcript_id "ENSDART00000075320"; transcript_version "6"; gene_name "nampta"; gene_source "ensembl_havana"; gene_biotype "protein_coding"; transcript_name "nampta-201"; transcript_source "ensembl_havana"; transcript_biotype "protein_coding";	chr4	3367811	3367910
chr4	ensembl_havana	exon	3358383	3358492	gene_id "ENSDARG00000030598"; gene_version "8"; transcript_id "ENSDART00000075320"; transcript_version "6"; exon_number "1"; gene_name "nampta"; gene_source "ensembl_havana"; gene_biotype "protein_coding"; transcript_name "nampta-201"; transcript_source "ensembl_havana"; transcript_biotype "protein_coding"; exon_id "ENSDARE00000826910"; exon_version "3";	chr4	3363025	3363124
chr4	ensembl_havana	exon	3358383	3358492	gene_id "ENSDARG00000030598"; gene_version "8"; transcript_id "ENSDART00000075320"; transcript_version "6"; exon_number "1"; gene_name "nampta"; gene_source "ensembl_havana"; gene_biotype "protein_coding"; transcript_name "nampta-201"; transcript_source "ensembl_havana"; transcript_biotype "protein_coding"; exon_id "ENSDARE00000826910"; exon_version "3";	chr4	3367811	3367910
chr4	ensembl_havana	exon	3367557	3367713	gene_id "ENSDARG00000030598"; gene_version "8"; transcript_id "ENSDART00000075320"; transcript_version "6"; exon_number "2"; gene_name "nampta"; gene_source "ensembl_havana"; gene_biotype "protein_coding"; transcript_name "nampta-201"; transcript_source "ensembl_havana"; transcript_biotype "protein_coding"; exon_id "ENSDARE00000538322"; exon_version "3";	chr4	3363025	3363124
chr4	ensembl_havana	exon	3367557	3367713	gene_id "ENSDARG00000030598"; gene_version "8"; transcript_id "ENSDART00000075320"; transcript_version "6"; exon_number "2"; gene_name "nampta"; gene_source "ensembl_havana"; gene_biotype "protein_coding"; transcript_name "nampta-201"; transcript_source "ensembl_havana"; transcript_biotype "protein_coding"; exon_id "ENSDARE00000538322"; exon_version "3";	chr4	3367811	3367910
chr4	ensembl_havana	exon	3369307	3369410	gene_id "ENSDARG00000030598"; gene_version "8"; transcript_id "ENSDART00000075320"; transcript_version "6"; exon_number "3"; gene_name "nampta"; gene_source "ensembl_havana"; gene_biotype "protein_coding"; transcript_name "nampta-201"; transcript_source "ensembl_havana"; transcript_biotype "protein_coding"; exon_id "ENSDARE00000538319"; exon_version "2";	chr4	3363025	3363124
chr4	ensembl_havana	exon	3369307	3369410	gene_id "ENSDARG00000030598"; gene_version "8"; transcript_id "ENSDART00000075320"; transcript_version "6"; exon_number "3"; gene_name "nampta"; gene_source "ensembl_havana"; gene_biotype "protein_coding"; transcript_name "nampta-201"; transcript_source "ensembl_havana"; transcript_biotype "protein_coding"; exon_id "ENSDARE00000538319"; exon_version "2";	chr4	3367811	3367910
chr4	ensembl_havana	exon	3372165	3372293	gene_id "ENSDARG00000030598"; gene_version "8"; transcript_id "ENSDART00000075320"; transcript_version "6"; exon_number "4"; gene_name "nampta"; gene_source "ensembl_havana"; gene_biotype "protein_coding"; transcript_name "nampta-201"; transcript_source "ensembl_havana"; transcript_biotype "protein_coding"; exon_id "ENSDARE00000538316"; exon_version "3";	chr4	3363025	3363124
chr4	ensembl_havana	exon	3372165	3372293	gene_id "ENSDARG00000030598"; gene_version "8"; transcript_id "ENSDART00000075320"; transcript_version "6"; exon_number "4"; gene_name "nampta"; gene_source "ensembl_havana"; gene_biotype "protein_coding"; transcript_name "nampta-201"; transcript_source "ensembl_havana"; transcript_biotype "protein_coding"; exon_id "ENSDARE00000538316"; exon_version "3";	chr4	3367811	3367910
chr4	ensembl_havana	exon	3379075	3379233	gene_id "ENSDARG00000030598"; gene_version "8"; transcript_id "ENSDART00000075320"; transcript_version "6"; exon_number "5"; gene_name "nampta"; gene_source "ensembl_havana"; gene_biotype "protein_coding"; transcript_name "nampta-201"; transcript_source "ensembl_havana"; transcript_biotype "protein_coding"; exon_id "ENSDARE00000810476"; exon_version "1";	chr4	3363025	3363124
chr4	ensembl_havana	exon	3379075	3379233	gene_id "ENSDARG00000030598"; gene_version "8"; transcript_id "ENSDART00000075320"; transcript_version "6"; exon_number "5"; gene_name "nampta"; gene_source "ensembl_havana"; gene_biotype "protein_coding"; transcript_name "nampta-201"; transcript_source "ensembl_havana"; transcript_biotype "protein_coding"; exon_id "ENSDARE00000810476"; exon_version "1";	chr4	3367811	3367910
chr4	ensembl_havana	exon	3379503	3379639	gene_id "ENSDARG00000030598"; gene_version "8"; transcript_id "ENSDART00000075320"; transcript_version "6"; exon_number "6"; gene_name "nampta"; gene_source "ensembl_havana"; gene_biotype "protein_coding"; transcript_name "nampta-201"; transcript_source "ensembl_havana"; transcript_biotype "protein_coding"; exon_id "ENSDARE00000793270"; exon_version "1";	chr4	3363025	3363124
chr4	ensembl_havana	exon	3379503	3379639	gene_id "ENSDARG00000030598"; gene_version "8"; transcript_id "ENSDART00000075320"; transcript_version "6"; exon_number "6"; gene_name "nampta"; gene_source "ensembl_havana"; gene_biotype "protein_coding"; transcript_name "nampta-201"; transcript_source "ensembl_havana"; transcript_biotype "protein_coding"; exon_id "ENSDARE00000793270"; exon_version "1";	chr4	3367811	3367910
chr4	ensembl_havana	exon	3381592	3381817	gene_id "ENSDARG00000030598"; gene_version "8"; transcript_id "ENSDART00000075320"; transcript_version "6"; exon_number "7"; gene_name "nampta"; gene_source "ensembl_havana"; gene_biotype "protein_coding"; transcript_name "nampta-201"; transcript_source "ensembl_havana"; transcript_biotype "protein_coding"; exon_id "ENSDARE00000794059"; exon_version "1";	chr4	3363025	3363124
chr4	ensembl_havana	exon	3381592	3381817	gene_id "ENSDARG00000030598"; gene_version "8"; transcript_id "ENSDART00000075320"; transcript_version "6"; exon_number "7"; gene_name "nampta"; gene_source "ensembl_havana"; gene_biotype "protein_coding"; transcript_name "nampta-201"; transcript_source "ensembl_havana"; transcript_biotype "protein_coding"; exon_id "ENSDARE00000794059"; exon_version "1";	chr4	3367811	3367910
chr4	ensembl_havana	exon	3382390	3382509	gene_id "ENSDARG00000030598"; gene_version "8"; transcript_id "ENSDART00000075320"; transcript_version "6"; exon_number "8"; gene_name "nampta"; gene_source "ensembl_havana"; gene_biotype "protein_coding"; transcript_name "nampta-201"; transcript_source "ensembl_havana"; transcript_biotype "protein_coding"; exon_id "ENSDARE00000776286"; exon_version "1";	chr4	3363025	3363124
chr4	ensembl_havana	exon	3382390	3382509	gene_id "ENSDARG00000030598"; gene_version "8"; transcript_id "ENSDART00000075320"; transcript_version "6"; exon_number "8"; gene_name "nampta"; gene_source "ensembl_havana"; gene_biotype "protein_coding"; transcript_name "nampta-201"; transcript_source "ensembl_havana"; transcript_biotype "protein_coding"; exon_id "ENSDARE00000776286"; exon_version "1";	chr4	3367811	3367910
chr4	ensembl_havana	exon	3382905	3383045	gene_id "ENSDARG00000030598"; gene_version "8"; transcript_id "ENSDART00000075320"; transcript_version "6"; exon_number "9"; gene_name "nampta"; gene_source "ensembl_havana"; gene_biotype "protein_coding"; transcript_name "nampta-201"; transcript_source "ensembl_havana"; transcript_biotype "protein_coding"; exon_id "ENSDARE00000783748"; exon_version "1";	chr4	3363025	3363124
chr4	ensembl_havana	exon	3382905	3383045	gene_id "ENSDARG00000030598"; gene_version "8"; transcript_id "ENSDART00000075320"; transcript_version "6"; exon_number "9"; gene_name "nampta"; gene_source "ensembl_havana"; gene_biotype "protein_coding"; transcript_name "nampta-201"; transcript_source "ensembl_havana"; transcript_biotype "protein_coding"; exon_id "ENSDARE00000783748"; exon_version "1";	chr4	3367811	3367910
chr4	ensembl_havana	exon	3383861	3383995	gene_id "ENSDARG00000030598"; gene_version "8"; transcript_id "ENSDART00000075320"; transcript_version "6"; exon_number "10"; gene_name "nampta"; gene_source "ensembl_havana"; gene_biotype "protein_coding"; transcript_name "nampta-201"; transcript_source "ensembl_havana"; transcript_biotype "protein_coding"; exon_id "ENSDARE00000875873"; exon_version "1";	chr4	3363025	3363124
chr4	ensembl_havana	exon	3383861	3383995	gene_id "ENSDARG00000030598"; gene_version "8"; transcript_id "ENSDART00000075320"; transcript_version "6"; exon_number "10"; gene_name "nampta"; gene_source "ensembl_havana"; gene_biotype "protein_coding"; transcript_name "nampta-201"; transcript_source "ensembl_havana"; transcript_biotype "protein_coding"; exon_id "ENSDARE00000875873"; exon_version "1";	chr4	3367811	3367910
chr4	ensembl_havana	exon	3385149	3385452	gene_id "ENSDARG00000030598"; gene_version "8"; transcript_id "ENSDART00000075320"; transcript_version "6"; exon_number "11"; gene_name "nampta"; gene_source "ensembl_havana"; gene_biotype "protein_coding"; transcript_name "nampta-201"; transcript_source "ensembl_havana"; transcript_biotype "protein_coding"; exon_id "ENSDARE00000946735"; exon_version "2";	chr4	3363025	3363124
chr4	ensembl_havana	exon	3385149	3385452	gene_id "ENSDARG00000030598"; gene_version "8"; transcript_id "ENSDART00000075320"; transcript_version "6"; exon_number "11"; gene_name "nampta"; gene_source "ensembl_havana"; gene_biotype "protein_coding"; transcript_name "nampta-201"; transcript_source "ensembl_havana"; transcript_biotype "protein_coding"; exon_id "ENSDARE00000946735"; exon_version "2";	chr4	3367811	3367910
chr4	ensembl_havana	five_prime_utr	3358383	3358432	gene_id "ENSDARG00000030598"; gene_version "8"; transcript_id "ENSDART00000075320"; transcript_version "6"; gene_name "nampta"; gene_source "ensembl_havana"; gene_biotype "protein_coding"; transcript_name "nampta-201"; transcript_source "ensembl_havana"; transcript_biotype "protein_coding";	chr4	3363025	3363124
chr4	ensembl_havana	five_prime_utr	3358383	3358432	gene_id "ENSDARG00000030598"; gene_version "8"; transcript_id "ENSDART00000075320"; transcript_version "6"; gene_name "nampta"; gene_source "ensembl_havana"; gene_biotype "protein_coding"; transcript_name "nampta-201"; transcript_source "ensembl_havana"; transcript_biotype "protein_coding";	chr4	3367811	3367910
chr4	ensembl_havana	three_prime_utr	3385263	3385452	gene_id "ENSDARG00000030598"; gene_version "8"; transcript_id "ENSDART00000075320"; transcript_version "6"; gene_name "nampta"; gene_source "ensembl_havana"; gene_biotype "protein_coding"; transcript_name "nampta-201"; transcript_source "ensembl_havana"; transcript_biotype "protein_coding";	chr4	3363025	3363124
chr4	ensembl_havana	three_prime_utr	3385263	3385452	gene_id "ENSDARG00000030598"; gene_version "8"; transcript_id "ENSDART00000075320"; transcript_version "6"; gene_name "nampta"; gene_source "ensembl_havana"; gene_biotype "protein_coding"; transcript_name "nampta-201"; transcript_source "ensembl_havana"; transcript_biotype "protein_coding";	chr4	3367811	3367910
chr4	ensembl_havana	gene	3389866	3398385	gene_id "ENSDARG00000077356"; gene_version "5"; gene_name "sypl1"; gene_source "ensembl_havana"; gene_biotype "protein_coding";	chr4	3363025	3363124
chr4	ensembl_havana	gene	3389866	3398385	gene_id "ENSDARG00000077356"; gene_version "5"; gene_name "sypl1"; gene_source "ensembl_havana"; gene_biotype "protein_coding";	chr4	3367811	3367910
chr4	ensembl_havana	transcript	3389866	3398385	gene_id "ENSDARG00000077356"; gene_version "5"; transcript_id "ENSDART00000153834"; transcript_version "2"; gene_name "sypl1"; gene_source "ensembl_havana"; gene_biotype "protein_coding"; transcript_name "sypl1-202"; transcript_source "ensembl_havana"; transcript_biotype "protein_coding";	chr4	3363025	3363124
chr4	ensembl_havana	transcript	3389866	3398385	gene_id "ENSDARG00000077356"; gene_version "5"; transcript_id "ENSDART00000153834"; transcript_version "2"; gene_name "sypl1"; gene_source "ensembl_havana"; gene_biotype "protein_coding"; transcript_name "sypl1-202"; transcript_source "ensembl_havana"; transcript_biotype "protein_coding";	chr4	3367811	3367910
chr4	ensembl_havana	exon	3389866	3390401	gene_id "ENSDARG00000077356"; gene_version "5"; transcript_id "ENSDART00000153834"; transcript_version "2"; exon_number "1"; gene_name "sypl1"; gene_source "ensembl_havana"; gene_biotype "protein_coding"; transcript_name "sypl1-202"; transcript_source "ensembl_havana"; transcript_biotype "protein_coding"; exon_id "ENSDARE00001148384"; exon_version "1";	chr4	3363025	3363124
chr4	ensembl_havana	exon	3389866	3390401	gene_id "ENSDARG00000077356"; gene_version "5"; transcript_id "ENSDART00000153834"; transcript_version "2"; exon_number "1"; gene_name "sypl1"; gene_source "ensembl_havana"; gene_biotype "protein_coding"; transcript_name "sypl1-202"; transcript_source "ensembl_havana"; transcript_biotype "protein_coding"; exon_id "ENSDARE00001148384"; exon_version "1";	chr4	3367811	3367910
chr4	ensembl_havana	exon	3394501	3394616	gene_id "ENSDARG00000077356"; gene_version "5"; transcript_id "ENSDART00000153834"; transcript_version "2"; exon_number "2"; gene_name "sypl1"; gene_source "ensembl_havana"; gene_biotype "protein_coding"; transcript_name "sypl1-202"; transcript_source "ensembl_havana"; transcript_biotype "protein_coding"; exon_id "ENSDARE00001142094"; exon_version "1";	chr4	3363025	3363124
chr4	ensembl_havana	exon	3394501	3394616	gene_id "ENSDARG00000077356"; gene_version "5"; transcript_id "ENSDART00000153834"; transcript_version "2"; exon_number "2"; gene_name "sypl1"; gene_source "ensembl_havana"; gene_biotype "protein_coding"; transcript_name "sypl1-202"; transcript_source "ensembl_havana"; transcript_biotype "protein_coding"; exon_id "ENSDARE00001142094"; exon_version "1";	chr4	3367811	3367910
chr4	ensembl_havana	exon	3395290	3395494	gene_id "ENSDARG00000077356"; gene_version "5"; transcript_id "ENSDART00000153834"; transcript_version "2"; exon_number "3"; gene_name "sypl1"; gene_source "ensembl_havana"; gene_biotype "protein_coding"; transcript_name "sypl1-202"; transcript_source "ensembl_havana"; transcript_biotype "protein_coding"; exon_id "ENSDARE00000842578"; exon_version "1";	chr4	3363025	3363124
chr4	ensembl_havana	exon	3395290	3395494	gene_id "ENSDARG00000077356"; gene_version "5"; transcript_id "ENSDART00000153834"; transcript_version "2"; exon_number "3"; gene_name "sypl1"; gene_source "ensembl_havana"; gene_biotype "protein_coding"; transcript_name "sypl1-202"; transcript_source "ensembl_havana"; transcript_biotype "protein_coding"; exon_id "ENSDARE00000842578"; exon_version "1";	chr4	3367811	3367910
chr4	ensembl_havana	exon	3396624	3396815	gene_id "ENSDARG00000077356"; gene_version "5"; transcript_id "ENSDART00000153834"; transcript_version "2"; exon_number "4"; gene_name "sypl1"; gene_source "ensembl_havana"; gene_biotype "protein_coding"; transcript_name "sypl1-202"; transcript_source "ensembl_havana"; transcript_biotype "protein_coding"; exon_id "ENSDARE00000857940"; exon_version "1";	chr4	3363025	3363124
chr4	ensembl_havana	exon	3396624	3396815	gene_id "ENSDARG00000077356"; gene_version "5"; transcript_id "ENSDART00000153834"; transcript_version "2"; exon_number "4"; gene_name "sypl1"; gene_source "ensembl_havana"; gene_biotype "protein_coding"; transcript_name "sypl1-202"; transcript_source "ensembl_havana"; transcript_biotype "protein_coding"; exon_id "ENSDARE00000857940"; exon_version "1";	chr4	3367811	3367910
chr4	ensembl_havana	exon	3398003	3398385	gene_id "ENSDARG00000077356"; gene_version "5"; transcript_id "ENSDART00000153834"; transcript_version "2"; exon_number "5"; gene_name "sypl1"; gene_source "ensembl_havana"; gene_biotype "protein_coding"; transcript_name "sypl1-202"; transcript_source "ensembl_havana"; transcript_biotype "protein_coding"; exon_id "ENSDARE00001135482"; exon_version "1";	chr4	3363025	3363124
chr4	ensembl_havana	exon	3398003	3398385	gene_id "ENSDARG00000077356"; gene_version "5"; transcript_id "ENSDART00000153834"; transcript_version "2"; exon_number "5"; gene_name "sypl1"; gene_source "ensembl_havana"; gene_biotype "protein_coding"; transcript_name "sypl1-202"; transcript_source "ensembl_havana"; transcript_biotype "protein_coding"; exon_id "ENSDARE00001135482"; exon_version "1";	chr4	3367811	3367910
chr4	ensembl_havana	five_prime_utr	3389866	3390329	gene_id "ENSDARG00000077356"; gene_version "5"; transcript_id "ENSDART00000153834"; transcript_version "2"; gene_name "sypl1"; gene_source "ensembl_havana"; gene_biotype "protein_coding"; transcript_name "sypl1-202"; transcript_source "ensembl_havana"; transcript_biotype "protein_coding";	chr4	3363025	3363124
chr4	ensembl_havana	five_prime_utr	3389866	3390329	gene_id "ENSDARG00000077356"; gene_version "5"; transcript_id "ENSDART00000153834"; transcript_version "2"; gene_name "sypl1"; gene_source "ensembl_havana"; gene_biotype "protein_coding"; transcript_name "sypl1-202"; transcript_source "ensembl_havana"; transcript_biotype "protein_coding";	chr4	3367811	3367910
chr4	ensembl_havana	three_prime_utr	3398135	3398385	gene_id "ENSDARG00000077356"; gene_version "5"; transcript_id "ENSDART00000153834"; transcript_version "2"; gene_name "sypl1"; gene_source "ensembl_havana"; gene_biotype "protein_coding"; transcript_name "sypl1-202"; transcript_source "ensembl_havana"; transcript_biotype "protein_coding";	chr4	3363025	3363124
chr4	ensembl_havana	three_prime_utr	3398135	3398385	gene_id "ENSDARG00000077356"; gene_version "5"; transcript_id "ENSDART00000153834"; transcript_version "2"; gene_name "sypl1"; gene_source "ensembl_havana"; gene_biotype "protein_coding"; transcript_name "sypl1-202"; transcript_source "ensembl_havana"; transcript_biotype "protein_coding";	chr4	3367811	3367910
chr4	havana	transcript	3396464	3398207	gene_id "ENSDARG00000077356"; gene_version "5"; transcript_id "ENSDART00000153696"; transcript_version "2"; gene_name "sypl1"; gene_source "ensembl_havana"; gene_biotype "protein_coding"; transcript_name "sypl1-201"; transcript_source "havana"; transcript_biotype "retained_intron";	chr4	3363025	3363124
chr4	havana	transcript	3396464	3398207	gene_id "ENSDARG00000077356"; gene_version "5"; transcript_id "ENSDART00000153696"; transcript_version "2"; gene_name "sypl1"; gene_source "ensembl_havana"; gene_biotype "protein_coding"; transcript_name "sypl1-201"; transcript_source "havana"; transcript_biotype "retained_intron";	chr4	3367811	3367910
chr4	havana	exon	3396464	3396815	gene_id "ENSDARG00000077356"; gene_version "5"; transcript_id "ENSDART00000153696"; transcript_version "2"; exon_number "1"; gene_name "sypl1"; gene_source "ensembl_havana"; gene_biotype "protein_coding"; transcript_name "sypl1-201"; transcript_source "havana"; transcript_biotype "retained_intron"; exon_id "ENSDARE00001146571"; exon_version "1";	chr4	3363025	3363124
chr4	havana	exon	3396464	3396815	gene_id "ENSDARG00000077356"; gene_version "5"; transcript_id "ENSDART00000153696"; transcript_version "2"; exon_number "1"; gene_name "sypl1"; gene_source "ensembl_havana"; gene_biotype "protein_coding"; transcript_name "sypl1-201"; transcript_source "havana"; transcript_biotype "retained_intron"; exon_id "ENSDARE00001146571"; exon_version "1";	chr4	3367811	3367910
chr4	havana	exon	3398003	3398207	gene_id "ENSDARG00000077356"; gene_version "5"; transcript_id "ENSDART00000153696"; transcript_version "2"; exon_number "2"; gene_name "sypl1"; gene_source "ensembl_havana"; gene_biotype "protein_coding"; transcript_name "sypl1-201"; transcript_source "havana"; transcript_biotype "retained_intron"; exon_id "ENSDARE00001143504"; exon_version "1";	chr4	3363025	3363124
chr4	havana	exon	3398003	3398207	gene_id "ENSDARG00000077356"; gene_version "5"; transcript_id "ENSDART00000153696"; transcript_version "2"; exon_number "2"; gene_name "sypl1"; gene_source "ensembl_havana"; gene_biotype "protein_coding"; transcript_name "sypl1-201"; transcript_source "havana"; transcript_biotype "retained_intron"; exon_id "ENSDARE00001143504"; exon_version "1";	chr4	3367811	3367910
chr4	havana	gene	3396322	3405050	gene_id "ENSDARG00000097907"; gene_version "2"; gene_name "CU928083.1"; gene_source "havana"; gene_biotype "antisense";	chr4	3363025	3363124
chr4	havana	gene	3396322	3405050	gene_id "ENSDARG00000097907"; gene_version "2"; gene_name "CU928083.1"; gene_source "havana"; gene_biotype "antisense";	chr4	3367811	3367910
chr4	havana	transcript	3396322	3405050	gene_id "ENSDARG00000097907"; gene_version "2"; transcript_id "ENSDART00000156847"; transcript_version "2"; gene_name "CU928083.1"; gene_source "havana"; gene_biotype "antisense"; transcript_name "CU928083.1-201"; transcript_source "havana"; transcript_biotype "antisense";	chr4	3363025	3363124
chr4	havana	transcript	3396322	3405050	gene_id "ENSDARG00000097907"; gene_version "2"; transcript_id "ENSDART00000156847"; transcript_version "2"; gene_name "CU928083.1"; gene_source "havana"; gene_biotype "antisense"; transcript_name "CU928083.1-201"; transcript_source "havana"; transcript_biotype "antisense";	chr4	3367811	3367910
chr4	havana	exon	3404849	3405050	gene_id "ENSDARG00000097907"; gene_version "2"; transcript_id "ENSDART00000156847"; transcript_version "2"; exon_number "1"; gene_name "CU928083.1"; gene_source "havana"; gene_biotype "antisense"; transcript_name "CU928083.1-201"; transcript_source "havana"; transcript_biotype "antisense"; exon_id "ENSDARE00001143137"; exon_version "1";	chr4	3363025	3363124
chr4	havana	exon	3404849	3405050	gene_id "ENSDARG00000097907"; gene_version "2"; transcript_id "ENSDART00000156847"; transcript_version "2"; exon_number "1"; gene_name "CU928083.1"; gene_source "havana"; gene_biotype "antisense"; transcript_name "CU928083.1-201"; transcript_source "havana"; transcript_biotype "antisense"; exon_id "ENSDARE00001143137"; exon_version "1";	chr4	3367811	3367910
chr4	havana	exon	3397984	3398130	gene_id "ENSDARG00000097907"; gene_version "2"; transcript_id "ENSDART00000156847"; transcript_version "2"; exon_number "2"; gene_name "CU928083.1"; gene_source "havana"; gene_biotype "antisense"; transcript_name "CU928083.1-201"; transcript_source "havana"; transcript_biotype "antisense"; exon_id "ENSDARE00001134876"; exon_version "1";	chr4	3363025	3363124
chr4	havana	exon	3397984	3398130	gene_id "ENSDARG00000097907"; gene_version "2"; transcript_id "ENSDART00000156847"; transcript_version "2"; exon_number "2"; gene_name "CU928083.1"; gene_source "havana"; gene_biotype "antisense"; transcript_name "CU928083.1-201"; transcript_source "havana"; transcript_biotype "antisense"; exon_id "ENSDARE00001134876"; exon_version "1";	chr4	3367811	3367910
chr4	havana	exon	3396322	3396745	gene_id "ENSDARG00000097907"; gene_version "2"; transcript_id "ENSDART00000156847"; transcript_version "2"; exon_number "3"; gene_name "CU928083.1"; gene_source "havana"; gene_biotype "antisense"; transcript_name "CU928083.1-201"; transcript_source "havana"; transcript_biotype "antisense"; exon_id "ENSDARE00001147412"; exon_version "1";	chr4	3363025	3363124
chr4	havana	exon	3396322	3396745	gene_id "ENSDARG00000097907"; gene_version "2"; transcript_id "ENSDART00000156847"; transcript_version "2"; exon_number "3"; gene_name "CU928083.1"; gene_source "havana"; gene_biotype "antisense"; transcript_name "CU928083.1-201"; transcript_source "havana"; transcript_biotype "antisense"; exon_id "ENSDARE00001147412"; exon_version "1";	chr4	3367811	3367910
chr4	ensembl_havana	gene	3455146	3475397	gene_id "ENSDARG00000039843"; gene_version "4"; gene_name "znf800b"; gene_source "ensembl_havana"; gene_biotype "protein_coding";	chr4	3518653	3518752
chr4	ensembl	transcript	3455146	3475397	gene_id "ENSDARG00000039843"; gene_version "4"; transcript_id "ENSDART00000180124"; transcript_version "1"; gene_name "znf800b"; gene_source "ensembl_havana"; gene_biotype "protein_coding"; transcript_name "znf800b-202"; transcript_source "ensembl"; transcript_biotype "protein_coding";	chr4	3518653	3518752
chr4	ensembl	exon	3474355	3475397	gene_id "ENSDARG00000039843"; gene_version "4"; transcript_id "ENSDART00000180124"; transcript_version "1"; exon_number "7"; gene_name "znf800b"; gene_source "ensembl_havana"; gene_biotype "protein_coding"; transcript_name "znf800b-202"; transcript_source "ensembl"; transcript_biotype "protein_coding"; exon_id "ENSDARE00001262126"; exon_version "1";	chr4	3518653	3518752
chr4	ensembl	three_prime_utr	3474356	3475397	gene_id "ENSDARG00000039843"; gene_version "4"; transcript_id "ENSDART00000180124"; transcript_version "1"; gene_name "znf800b"; gene_source "ensembl_havana"; gene_biotype "protein_coding"; transcript_name "znf800b-202"; transcript_source "ensembl"; transcript_biotype "protein_coding";	chr4	3518653	3518752
chr4	ensembl_havana	transcript	3455665	3475379	gene_id "ENSDARG00000039843"; gene_version "4"; transcript_id "ENSDART00000058277"; transcript_version "4"; gene_name "znf800b"; gene_source "ensembl_havana"; gene_biotype "protein_coding"; transcript_name "znf800b-201"; transcript_source "ensembl_havana"; transcript_biotype "protein_coding";	chr4	3518653	3518752
chr4	ensembl_havana	exon	3474355	3475379	gene_id "ENSDARG00000039843"; gene_version "4"; transcript_id "ENSDART00000058277"; transcript_version "4"; exon_number "6"; gene_name "znf800b"; gene_source "ensembl_havana"; gene_biotype "protein_coding"; transcript_name "znf800b-201"; transcript_source "ensembl_havana"; transcript_biotype "protein_coding"; exon_id "ENSDARE00000429676"; exon_version "3";	chr4	3518653	3518752
chr4	ensembl_havana	three_prime_utr	3474356	3475379	gene_id "ENSDARG00000039843"; gene_version "4"; transcript_id "ENSDART00000058277"; transcript_version "4"; gene_name "znf800b"; gene_source "ensembl_havana"; gene_biotype "protein_coding"; transcript_name "znf800b-201"; transcript_source "ensembl_havana"; transcript_biotype "protein_coding";	chr4	3518653	3518752
chr4	ensembl_havana	gene	3478049	3745093	gene_id "ENSDARG00000077654"; gene_version "6"; gene_name "grm8a"; gene_source "ensembl_havana"; gene_biotype "protein_coding";	chr4	3518653	3518752
chr4	havana	transcript	3478049	3482794	gene_id "ENSDARG00000077654"; gene_version "6"; transcript_id "ENSDART00000153944"; transcript_version "2"; gene_name "grm8a"; gene_source "ensembl_havana"; gene_biotype "protein_coding"; transcript_name "grm8a-202"; transcript_source "havana"; transcript_biotype "protein_coding"; tag "cds_end_NF"; tag "mRNA_end_NF";	chr4	3518653	3518752
chr4	havana	exon	3478049	3478184	gene_id "ENSDARG00000077654"; gene_version "6"; transcript_id "ENSDART00000153944"; transcript_version "2"; exon_number "1"; gene_name "grm8a"; gene_source "ensembl_havana"; gene_biotype "protein_coding"; transcript_name "grm8a-202"; transcript_source "havana"; transcript_biotype "protein_coding"; exon_id "ENSDARE00001146925"; exon_version "1"; tag "cds_end_NF"; tag "mRNA_end_NF";	chr4	3518653	3518752
chr4	havana	exon	3478843	3478974	gene_id "ENSDARG00000077654"; gene_version "6"; transcript_id "ENSDART00000153944"; transcript_version "2"; exon_number "2"; gene_name "grm8a"; gene_source "ensembl_havana"; gene_biotype "protein_coding"; transcript_name "grm8a-202"; transcript_source "havana"; transcript_biotype "protein_coding"; exon_id "ENSDARE00001140791"; exon_version "1"; tag "cds_end_NF"; tag "mRNA_end_NF";	chr4	3518653	3518752
chr4	havana	exon	3482053	3482794	gene_id "ENSDARG00000077654"; gene_version "6"; transcript_id "ENSDART00000153944"; transcript_version "2"; exon_number "3"; gene_name "grm8a"; gene_source "ensembl_havana"; gene_biotype "protein_coding"; transcript_name "grm8a-202"; transcript_source "havana"; transcript_biotype "protein_coding"; exon_id "ENSDARE00001136102"; exon_version "1"; tag "cds_end_NF"; tag "mRNA_end_NF";	chr4	3518653	3518752
chr4	havana	five_prime_utr	3478049	3478184	gene_id "ENSDARG00000077654"; gene_version "6"; transcript_id "ENSDART00000153944"; transcript_version "2"; gene_name "grm8a"; gene_source "ensembl_havana"; gene_biotype "protein_coding"; transcript_name "grm8a-202"; transcript_source "havana"; transcript_biotype "protein_coding"; tag "cds_end_NF"; tag "mRNA_end_NF";	chr4	3518653	3518752
chr4	havana	five_prime_utr	3478843	3478974	gene_id "ENSDARG00000077654"; gene_version "6"; transcript_id "ENSDART00000153944"; transcript_version "2"; gene_name "grm8a"; gene_source "ensembl_havana"; gene_biotype "protein_coding"; transcript_name "grm8a-202"; transcript_source "havana"; transcript_biotype "protein_coding"; tag "cds_end_NF"; tag "mRNA_end_NF";	chr4	3518653	3518752
chr4	havana	five_prime_utr	3482053	3482315	gene_id "ENSDARG00000077654"; gene_version "6"; transcript_id "ENSDART00000153944"; transcript_version "2"; gene_name "grm8a"; gene_source "ensembl_havana"; gene_biotype "protein_coding"; transcript_name "grm8a-202"; transcript_source "havana"; transcript_biotype "protein_coding"; tag "cds_end_NF"; tag "mRNA_end_NF";	chr4	3518653	3518752
chr4	ensembl	transcript	3482312	3745093	gene_id "ENSDARG00000077654"; gene_version "6"; transcript_id "ENSDART00000109044"; transcript_version "5"; gene_name "grm8a"; gene_source "ensembl_havana"; gene_biotype "protein_coding"; transcript_name "grm8a-201"; transcript_source "ensembl"; transcript_biotype "protein_coding";	chr4	3518653	3518752
chr4	ensembl	exon	3482312	3482822	gene_id "ENSDARG00000077654"; gene_version "6"; transcript_id "ENSDART00000109044"; transcript_version "5"; exon_number "1"; gene_name "grm8a"; gene_source "ensembl_havana"; gene_biotype "protein_coding"; transcript_name "grm8a-201"; transcript_source "ensembl"; transcript_biotype "protein_coding"; exon_id "ENSDARE00000966407"; exon_version "4";	chr4	3518653	3518752
chr4	ensembl	five_prime_utr	3482312	3482315	gene_id "ENSDARG00000077654"; gene_version "6"; transcript_id "ENSDART00000109044"; transcript_version "5"; gene_name "grm8a"; gene_source "ensembl_havana"; gene_biotype "protein_coding"; transcript_name "grm8a-201"; transcript_source "ensembl"; transcript_biotype "protein_coding";	chr4	3518653	3518752
chr4	ensembl_havana	gene	3980247	3998490	gene_id "ENSDARG00000033296"; gene_version "7"; gene_name "gpr37b"; gene_source "ensembl_havana"; gene_biotype "protein_coding";	chr4	3952259	3952358
chr4	ensembl_havana	gene	3980247	3998490	gene_id "ENSDARG00000033296"; gene_version "7"; gene_name "gpr37b"; gene_source "ensembl_havana"; gene_biotype "protein_coding";	chr4	3972882	3972991
chr4	ensembl_havana	gene	3980247	3998490	gene_id "ENSDARG00000033296"; gene_version "7"; gene_name "gpr37b"; gene_source "ensembl_havana"; gene_biotype "protein_coding";	chr4	4024741	4024840
chr4	ensembl_havana	transcript	3980247	3998490	gene_id "ENSDARG00000033296"; gene_version "7"; transcript_id "ENSDART00000049194"; transcript_version "7"; gene_name "gpr37b"; gene_source "ensembl_havana"; gene_biotype "protein_coding"; transcript_name "gpr37b-201"; transcript_source "ensembl_havana"; transcript_biotype "protein_coding";	chr4	3952259	3952358
chr4	ensembl_havana	transcript	3980247	3998490	gene_id "ENSDARG00000033296"; gene_version "7"; transcript_id "ENSDART00000049194"; transcript_version "7"; gene_name "gpr37b"; gene_source "ensembl_havana"; gene_biotype "protein_coding"; transcript_name "gpr37b-201"; transcript_source "ensembl_havana"; transcript_biotype "protein_coding";	chr4	3972882	3972991
chr4	ensembl_havana	transcript	3980247	3998490	gene_id "ENSDARG00000033296"; gene_version "7"; transcript_id "ENSDART00000049194"; transcript_version "7"; gene_name "gpr37b"; gene_source "ensembl_havana"; gene_biotype "protein_coding"; transcript_name "gpr37b-201"; transcript_source "ensembl_havana"; transcript_biotype "protein_coding";	chr4	4024741	4024840
chr4	ensembl_havana	exon	3980247	3981298	gene_id "ENSDARG00000033296"; gene_version "7"; transcript_id "ENSDART00000049194"; transcript_version "7"; exon_number "1"; gene_name "gpr37b"; gene_source "ensembl_havana"; gene_biotype "protein_coding"; transcript_name "gpr37b-201"; transcript_source "ensembl_havana"; transcript_biotype "protein_coding"; exon_id "ENSDARE00000326712"; exon_version "6";	chr4	3952259	3952358
chr4	ensembl_havana	exon	3980247	3981298	gene_id "ENSDARG00000033296"; gene_version "7"; transcript_id "ENSDART00000049194"; transcript_version "7"; exon_number "1"; gene_name "gpr37b"; gene_source "ensembl_havana"; gene_biotype "protein_coding"; transcript_name "gpr37b-201"; transcript_source "ensembl_havana"; transcript_biotype "protein_coding"; exon_id "ENSDARE00000326712"; exon_version "6";	chr4	3972882	3972991
chr4	ensembl_havana	exon	3980247	3981298	gene_id "ENSDARG00000033296"; gene_version "7"; transcript_id "ENSDART00000049194"; transcript_version "7"; exon_number "1"; gene_name "gpr37b"; gene_source "ensembl_havana"; gene_biotype "protein_coding"; transcript_name "gpr37b-201"; transcript_source "ensembl_havana"; transcript_biotype "protein_coding"; exon_id "ENSDARE00000326712"; exon_version "6";	chr4	4024741	4024840
chr4	ensembl_havana	exon	3997660	3998490	gene_id "ENSDARG00000033296"; gene_version "7"; transcript_id "ENSDART00000049194"; transcript_version "7"; exon_number "2"; gene_name "gpr37b"; gene_source "ensembl_havana"; gene_biotype "protein_coding"; transcript_name "gpr37b-201"; transcript_source "ensembl_havana"; transcript_biotype "protein_coding"; exon_id "ENSDARE00000327993"; exon_version "2";	chr4	3952259	3952358
chr4	ensembl_havana	exon	3997660	3998490	gene_id "ENSDARG00000033296"; gene_version "7"; transcript_id "ENSDART00000049194"; transcript_version "7"; exon_number "2"; gene_name "gpr37b"; gene_source "ensembl_havana"; gene_biotype "protein_coding"; transcript_name "gpr37b-201"; transcript_source "ensembl_havana"; transcript_biotype "protein_coding"; exon_id "ENSDARE00000327993"; exon_version "2";	chr4	3972882	3972991
chr4	ensembl_havana	exon	3997660	3998490	gene_id "ENSDARG00000033296"; gene_version "7"; transcript_id "ENSDART00000049194"; transcript_version "7"; exon_number "2"; gene_name "gpr37b"; gene_source "ensembl_havana"; gene_biotype "protein_coding"; transcript_name "gpr37b-201"; transcript_source "ensembl_havana"; transcript_biotype "protein_coding"; exon_id "ENSDARE00000327993"; exon_version "2";	chr4	4024741	4024840
chr4	ensembl_havana	five_prime_utr	3980247	3980293	gene_id "ENSDARG00000033296"; gene_version "7"; transcript_id "ENSDART00000049194"; transcript_version "7"; gene_name "gpr37b"; gene_source "ensembl_havana"; gene_biotype "protein_coding"; transcript_name "gpr37b-201"; transcript_source "ensembl_havana"; transcript_biotype "protein_coding";	chr4	3952259	3952358
chr4	ensembl_havana	five_prime_utr	3980247	3980293	gene_id "ENSDARG00000033296"; gene_version "7"; transcript_id "ENSDART00000049194"; transcript_version "7"; gene_name "gpr37b"; gene_source "ensembl_havana"; gene_biotype "protein_coding"; transcript_name "gpr37b-201"; transcript_source "ensembl_havana"; transcript_biotype "protein_coding";	chr4	3972882	3972991
chr4	ensembl_havana	five_prime_utr	3980247	3980293	gene_id "ENSDARG00000033296"; gene_version "7"; transcript_id "ENSDART00000049194"; transcript_version "7"; gene_name "gpr37b"; gene_source "ensembl_havana"; gene_biotype "protein_coding"; transcript_name "gpr37b-201"; transcript_source "ensembl_havana"; transcript_biotype "protein_coding";	chr4	4024741	4024840
chr4	ensembl_havana	gene	4079418	4111767	gene_id "ENSDARG00000006283"; gene_version "8"; gene_name "waslb"; gene_source "ensembl_havana"; gene_biotype "protein_coding";	chr4	4077935	4078034
chr4	ensembl_havana	transcript	4079418	4111767	gene_id "ENSDARG00000006283"; gene_version "8"; transcript_id "ENSDART00000028016"; transcript_version "8"; gene_name "waslb"; gene_source "ensembl_havana"; gene_biotype "protein_coding"; transcript_name "waslb-201"; transcript_source "ensembl_havana"; transcript_biotype "protein_coding";	chr4	4077935	4078034
chr4	ensembl_havana	exon	4079418	4079776	gene_id "ENSDARG00000006283"; gene_version "8"; transcript_id "ENSDART00000028016"; transcript_version "8"; exon_number "1"; gene_name "waslb"; gene_source "ensembl_havana"; gene_biotype "protein_coding"; transcript_name "waslb-201"; transcript_source "ensembl_havana"; transcript_biotype "protein_coding"; exon_id "ENSDARE00000196850"; exon_version "3";	chr4	4077935	4078034
chr4	ensembl_havana	exon	4088433	4088567	gene_id "ENSDARG00000006283"; gene_version "8"; transcript_id "ENSDART00000028016"; transcript_version "8"; exon_number "2"; gene_name "waslb"; gene_source "ensembl_havana"; gene_biotype "protein_coding"; transcript_name "waslb-201"; transcript_source "ensembl_havana"; transcript_biotype "protein_coding"; exon_id "ENSDARE00000128082"; exon_version "1";	chr4	4077935	4078034
chr4	ensembl_havana	exon	4090421	4090507	gene_id "ENSDARG00000006283"; gene_version "8"; transcript_id "ENSDART00000028016"; transcript_version "8"; exon_number "3"; gene_name "waslb"; gene_source "ensembl_havana"; gene_biotype "protein_coding"; transcript_name "waslb-201"; transcript_source "ensembl_havana"; transcript_biotype "protein_coding"; exon_id "ENSDARE00000035733"; exon_version "1";	chr4	4077935	4078034
chr4	ensembl_havana	exon	4091305	4091401	gene_id "ENSDARG00000006283"; gene_version "8"; transcript_id "ENSDART00000028016"; transcript_version "8"; exon_number "4"; gene_name "waslb"; gene_source "ensembl_havana"; gene_biotype "protein_coding"; transcript_name "waslb-201"; transcript_source "ensembl_havana"; transcript_biotype "protein_coding"; exon_id "ENSDARE00000014623"; exon_version "2";	chr4	4077935	4078034
chr4	ensembl_havana	exon	4094783	4094806	gene_id "ENSDARG00000006283"; gene_version "8"; transcript_id "ENSDART00000028016"; transcript_version "8"; exon_number "5"; gene_name "waslb"; gene_source "ensembl_havana"; gene_biotype "protein_coding"; transcript_name "waslb-201"; transcript_source "ensembl_havana"; transcript_biotype "protein_coding"; exon_id "ENSDARE00000196725"; exon_version "1";	chr4	4077935	4078034
chr4	ensembl_havana	exon	4098465	4098681	gene_id "ENSDARG00000006283"; gene_version "8"; transcript_id "ENSDART00000028016"; transcript_version "8"; exon_number "6"; gene_name "waslb"; gene_source "ensembl_havana"; gene_biotype "protein_coding"; transcript_name "waslb-201"; transcript_source "ensembl_havana"; transcript_biotype "protein_coding"; exon_id "ENSDARE00000275174"; exon_version "1";	chr4	4077935	4078034
chr4	ensembl_havana	exon	4101942	4101984	gene_id "ENSDARG00000006283"; gene_version "8"; transcript_id "ENSDART00000028016"; transcript_version "8"; exon_number "7"; gene_name "waslb"; gene_source "ensembl_havana"; gene_biotype "protein_coding"; transcript_name "waslb-201"; transcript_source "ensembl_havana"; transcript_biotype "protein_coding"; exon_id "ENSDARE00000105094"; exon_version "3";	chr4	4077935	4078034
chr4	ensembl_havana	exon	4104136	4104289	gene_id "ENSDARG00000006283"; gene_version "8"; transcript_id "ENSDART00000028016"; transcript_version "8"; exon_number "8"; gene_name "waslb"; gene_source "ensembl_havana"; gene_biotype "protein_coding"; transcript_name "waslb-201"; transcript_source "ensembl_havana"; transcript_biotype "protein_coding"; exon_id "ENSDARE00000240175"; exon_version "2";	chr4	4077935	4078034
chr4	ensembl_havana	exon	4106266	4106786	gene_id "ENSDARG00000006283"; gene_version "8"; transcript_id "ENSDART00000028016"; transcript_version "8"; exon_number "9"; gene_name "waslb"; gene_source "ensembl_havana"; gene_biotype "protein_coding"; transcript_name "waslb-201"; transcript_source "ensembl_havana"; transcript_biotype "protein_coding"; exon_id "ENSDARE00000342322"; exon_version "1";	chr4	4077935	4078034
chr4	ensembl_havana	exon	4110045	4110153	gene_id "ENSDARG00000006283"; gene_version "8"; transcript_id "ENSDART00000028016"; transcript_version "8"; exon_number "10"; gene_name "waslb"; gene_source "ensembl_havana"; gene_biotype "protein_coding"; transcript_name "waslb-201"; transcript_source "ensembl_havana"; transcript_biotype "protein_coding"; exon_id "ENSDARE00000091592"; exon_version "3";	chr4	4077935	4078034
chr4	ensembl_havana	exon	4110709	4111767	gene_id "ENSDARG00000006283"; gene_version "8"; transcript_id "ENSDART00000028016"; transcript_version "8"; exon_number "11"; gene_name "waslb"; gene_source "ensembl_havana"; gene_biotype "protein_coding"; transcript_name "waslb-201"; transcript_source "ensembl_havana"; transcript_biotype "protein_coding"; exon_id "ENSDARE00000036409"; exon_version "5";	chr4	4077935	4078034
chr4	ensembl_havana	five_prime_utr	4079418	4079668	gene_id "ENSDARG00000006283"; gene_version "8"; transcript_id "ENSDART00000028016"; transcript_version "8"; gene_name "waslb"; gene_source "ensembl_havana"; gene_biotype "protein_coding"; transcript_name "waslb-201"; transcript_source "ensembl_havana"; transcript_biotype "protein_coding";	chr4	4077935	4078034
chr4	ensembl_havana	three_prime_utr	4110771	4111767	gene_id "ENSDARG00000006283"; gene_version "8"; transcript_id "ENSDART00000028016"; transcript_version "8"; gene_name "waslb"; gene_source "ensembl_havana"; gene_biotype "protein_coding"; transcript_name "waslb-201"; transcript_source "ensembl_havana"; transcript_biotype "protein_coding";	chr4	4077935	4078034
chr4	ensembl_havana	gene	4115778	4119425	gene_id "ENSDARG00000045864"; gene_version "7"; gene_name "lmod2b"; gene_source "ensembl_havana"; gene_biotype "protein_coding";	chr4	4077935	4078034
chr4	ensembl	transcript	4115778	4119396	gene_id "ENSDARG00000045864"; gene_version "7"; transcript_id "ENSDART00000067409"; transcript_version "4"; gene_name "lmod2b"; gene_source "ensembl_havana"; gene_biotype "protein_coding"; transcript_name "lmod2b-201"; transcript_source "ensembl"; transcript_biotype "protein_coding";	chr4	4077935	4078034
chr4	ensembl	exon	4119019	4119396	gene_id "ENSDARG00000045864"; gene_version "7"; transcript_id "ENSDART00000067409"; transcript_version "4"; exon_number "1"; gene_name "lmod2b"; gene_source "ensembl_havana"; gene_biotype "protein_coding"; transcript_name "lmod2b-201"; transcript_source "ensembl"; transcript_biotype "protein_coding"; exon_id "ENSDARE00000512769"; exon_version "4";	chr4	4077935	4078034
chr4	ensembl	exon	4117021	4118406	gene_id "ENSDARG00000045864"; gene_version "7"; transcript_id "ENSDART00000067409"; transcript_version "4"; exon_number "2"; gene_name "lmod2b"; gene_source "ensembl_havana"; gene_biotype "protein_coding"; transcript_name "lmod2b-201"; transcript_source "ensembl"; transcript_biotype "protein_coding"; exon_id "ENSDARE00000512768"; exon_version "2";	chr4	4077935	4078034
chr4	ensembl	exon	4115778	4115804	gene_id "ENSDARG00000045864"; gene_version "7"; transcript_id "ENSDART00000067409"; transcript_version "4"; exon_number "3"; gene_name "lmod2b"; gene_source "ensembl_havana"; gene_biotype "protein_coding"; transcript_name "lmod2b-201"; transcript_source "ensembl"; transcript_biotype "protein_coding"; exon_id "ENSDARE00001317670"; exon_version "1";	chr4	4077935	4078034
chr4	havana	transcript	4117002	4119425	gene_id "ENSDARG00000045864"; gene_version "7"; transcript_id "ENSDART00000138221"; transcript_version "2"; gene_name "lmod2b"; gene_source "ensembl_havana"; gene_biotype "protein_coding"; transcript_name "lmod2b-202"; transcript_source "havana"; transcript_biotype "protein_coding"; tag "cds_end_NF"; tag "cds_start_NF"; tag "mRNA_end_NF"; tag "mRNA_start_NF";	chr4	4077935	4078034
chr4	havana	exon	4119019	4119425	gene_id "ENSDARG00000045864"; gene_version "7"; transcript_id "ENSDART00000138221"; transcript_version "2"; exon_number "1"; gene_name "lmod2b"; gene_source "ensembl_havana"; gene_biotype "protein_coding"; transcript_name "lmod2b-202"; transcript_source "havana"; transcript_biotype "protein_coding"; exon_id "ENSDARE00001026744"; exon_version "1"; tag "cds_end_NF"; tag "cds_start_NF"; tag "mRNA_en…	chr4	4077935	4078034
chr4	havana	exon	4117002	4118406	gene_id "ENSDARG00000045864"; gene_version "7"; transcript_id "ENSDART00000138221"; transcript_version "2"; exon_number "2"; gene_name "lmod2b"; gene_source "ensembl_havana"; gene_biotype "protein_coding"; transcript_name "lmod2b-202"; transcript_source "havana"; transcript_biotype "protein_coding"; exon_id "ENSDARE00001029879"; exon_version "1"; tag "cds_end_NF"; tag "cds_start_NF"; tag "mRNA_en…	chr4	4077935	4078034
chr4	ensembl_havana	gene	4120570	4129187	gene_id "ENSDARG00000045863"; gene_version "7"; gene_name "asb15b"; gene_source "ensembl_havana"; gene_biotype "protein_coding";	chr4	4077935	4078034
chr4	ensembl_havana	transcript	4120570	4129187	gene_id "ENSDARG00000045863"; gene_version "7"; transcript_id "ENSDART00000146889"; transcript_version "2"; gene_name "asb15b"; gene_source "ensembl_havana"; gene_biotype "protein_coding"; transcript_name "asb15b-201"; transcript_source "ensembl_havana"; transcript_biotype "protein_coding";	chr4	4077935	4078034
chr4	ensembl_havana	exon	4127348	4127403	gene_id "ENSDARG00000045863"; gene_version "7"; transcript_id "ENSDART00000146889"; transcript_version "2"; exon_number "2"; gene_name "asb15b"; gene_source "ensembl_havana"; gene_biotype "protein_coding"; transcript_name "asb15b-201"; transcript_source "ensembl_havana"; transcript_biotype "protein_coding"; exon_id "ENSDARE00000743736"; exon_version "1";	chr4	4077935	4078034
chr4	ensembl_havana	exon	4127129	4127260	gene_id "ENSDARG00000045863"; gene_version "7"; transcript_id "ENSDART00000146889"; transcript_version "2"; exon_number "3"; gene_name "asb15b"; gene_source "ensembl_havana"; gene_biotype "protein_coding"; transcript_name "asb15b-201"; transcript_source "ensembl_havana"; transcript_biotype "protein_coding"; exon_id "ENSDARE00000512767"; exon_version "2";	chr4	4077935	4078034
chr4	ensembl_havana	exon	4126302	4126460	gene_id "ENSDARG00000045863"; gene_version "7"; transcript_id "ENSDART00000146889"; transcript_version "2"; exon_number "4"; gene_name "asb15b"; gene_source "ensembl_havana"; gene_biotype "protein_coding"; transcript_name "asb15b-201"; transcript_source "ensembl_havana"; transcript_biotype "protein_coding"; exon_id "ENSDARE00000512766"; exon_version "1";	chr4	4077935	4078034
chr4	ensembl_havana	exon	4124897	4125142	gene_id "ENSDARG00000045863"; gene_version "7"; transcript_id "ENSDART00000146889"; transcript_version "2"; exon_number "5"; gene_name "asb15b"; gene_source "ensembl_havana"; gene_biotype "protein_coding"; transcript_name "asb15b-201"; transcript_source "ensembl_havana"; transcript_biotype "protein_coding"; exon_id "ENSDARE00000512765"; exon_version "1";	chr4	4077935	4078034
chr4	ensembl_havana	exon	4124245	4124416	gene_id "ENSDARG00000045863"; gene_version "7"; transcript_id "ENSDART00000146889"; transcript_version "2"; exon_number "6"; gene_name "asb15b"; gene_source "ensembl_havana"; gene_biotype "protein_coding"; transcript_name "asb15b-201"; transcript_source "ensembl_havana"; transcript_biotype "protein_coding"; exon_id "ENSDARE00001027969"; exon_version "1";	chr4	4077935	4078034
chr4	ensembl_havana	exon	4122379	4122940	gene_id "ENSDARG00000045863"; gene_version "7"; transcript_id "ENSDART00000146889"; transcript_version "2"; exon_number "7"; gene_name "asb15b"; gene_source "ensembl_havana"; gene_biotype "protein_coding"; transcript_name "asb15b-201"; transcript_source "ensembl_havana"; transcript_biotype "protein_coding"; exon_id "ENSDARE00000512762"; exon_version "1";	chr4	4077935	4078034
chr4	ensembl_havana	exon	4120814	4120967	gene_id "ENSDARG00000045863"; gene_version "7"; transcript_id "ENSDART00000146889"; transcript_version "2"; exon_number "8"; gene_name "asb15b"; gene_source "ensembl_havana"; gene_biotype "protein_coding"; transcript_name "asb15b-201"; transcript_source "ensembl_havana"; transcript_biotype "protein_coding"; exon_id "ENSDARE00001037069"; exon_version "1";	chr4	4077935	4078034
chr4	ensembl_havana	exon	4120570	4120739	gene_id "ENSDARG00000045863"; gene_version "7"; transcript_id "ENSDART00000146889"; transcript_version "2"; exon_number "9"; gene_name "asb15b"; gene_source "ensembl_havana"; gene_biotype "protein_coding"; transcript_name "asb15b-201"; transcript_source "ensembl_havana"; transcript_biotype "protein_coding"; exon_id "ENSDARE00001026788"; exon_version "1";	chr4	4077935	4078034
chr4	ensembl_havana	gene	4234994	4261673	gene_id "ENSDARG00000016691"; gene_version "9"; gene_name "cd9b"; gene_source "ensembl_havana"; gene_biotype "protein_coding";	chr4	4290886	4290985
chr4	ensembl_havana	gene	4234994	4261673	gene_id "ENSDARG00000016691"; gene_version "9"; gene_name "cd9b"; gene_source "ensembl_havana"; gene_biotype "protein_coding";	chr4	4295006	4295105
chr4	ensembl_havana	gene	4234994	4261673	gene_id "ENSDARG00000016691"; gene_version "9"; gene_name "cd9b"; gene_source "ensembl_havana"; gene_biotype "protein_coding";	chr4	4297571	4297670
chr4	ensembl_havana	transcript	4234994	4256300	gene_id "ENSDARG00000016691"; gene_version "9"; transcript_id "ENSDART00000103319"; transcript_version "5"; gene_name "cd9b"; gene_source "ensembl_havana"; gene_biotype "protein_coding"; transcript_name "cd9b-203"; transcript_source "ensembl_havana"; transcript_biotype "protein_coding";	chr4	4290886	4290985
chr4	ensembl_havana	transcript	4234994	4256300	gene_id "ENSDARG00000016691"; gene_version "9"; transcript_id "ENSDART00000103319"; transcript_version "5"; gene_name "cd9b"; gene_source "ensembl_havana"; gene_biotype "protein_coding"; transcript_name "cd9b-203"; transcript_source "ensembl_havana"; transcript_biotype "protein_coding";	chr4	4295006	4295105
chr4	ensembl_havana	transcript	4234994	4256300	gene_id "ENSDARG00000016691"; gene_version "9"; transcript_id "ENSDART00000103319"; transcript_version "5"; gene_name "cd9b"; gene_source "ensembl_havana"; gene_biotype "protein_coding"; transcript_name "cd9b-203"; transcript_source "ensembl_havana"; transcript_biotype "protein_coding";	chr4	4297571	4297670
chr4	ensembl_havana	exon	4256122	4256300	gene_id "ENSDARG00000016691"; gene_version "9"; transcript_id "ENSDART00000103319"; transcript_version "5"; exon_number "1"; gene_name "cd9b"; gene_source "ensembl_havana"; gene_biotype "protein_coding"; transcript_name "cd9b-203"; transcript_source "ensembl_havana"; transcript_biotype "protein_coding"; exon_id "ENSDARE00000743757"; exon_version "2";	chr4	4290886	4290985
chr4	ensembl_havana	exon	4256122	4256300	gene_id "ENSDARG00000016691"; gene_version "9"; transcript_id "ENSDART00000103319"; transcript_version "5"; exon_number "1"; gene_name "cd9b"; gene_source "ensembl_havana"; gene_biotype "protein_coding"; transcript_name "cd9b-203"; transcript_source "ensembl_havana"; transcript_biotype "protein_coding"; exon_id "ENSDARE00000743757"; exon_version "2";	chr4	4295006	4295105
chr4	ensembl_havana	exon	4256122	4256300	gene_id "ENSDARG00000016691"; gene_version "9"; transcript_id "ENSDART00000103319"; transcript_version "5"; exon_number "1"; gene_name "cd9b"; gene_source "ensembl_havana"; gene_biotype "protein_coding"; transcript_name "cd9b-203"; transcript_source "ensembl_havana"; transcript_biotype "protein_coding"; exon_id "ENSDARE00000743757"; exon_version "2";	chr4	4297571	4297670
chr4	ensembl_havana	exon	4249590	4249692	gene_id "ENSDARG00000016691"; gene_version "9"; transcript_id "ENSDART00000103319"; transcript_version "5"; exon_number "2"; gene_name "cd9b"; gene_source "ensembl_havana"; gene_biotype "protein_coding"; transcript_name "cd9b-203"; transcript_source "ensembl_havana"; transcript_biotype "protein_coding"; exon_id "ENSDARE00001106462"; exon_version "1";	chr4	4290886	4290985
chr4	ensembl_havana	exon	4249590	4249692	gene_id "ENSDARG00000016691"; gene_version "9"; transcript_id "ENSDART00000103319"; transcript_version "5"; exon_number "2"; gene_name "cd9b"; gene_source "ensembl_havana"; gene_biotype "protein_coding"; transcript_name "cd9b-203"; transcript_source "ensembl_havana"; transcript_biotype "protein_coding"; exon_id "ENSDARE00001106462"; exon_version "1";	chr4	4295006	4295105
chr4	ensembl_havana	exon	4249590	4249692	gene_id "ENSDARG00000016691"; gene_version "9"; transcript_id "ENSDART00000103319"; transcript_version "5"; exon_number "2"; gene_name "cd9b"; gene_source "ensembl_havana"; gene_biotype "protein_coding"; transcript_name "cd9b-203"; transcript_source "ensembl_havana"; transcript_biotype "protein_coding"; exon_id "ENSDARE00001106462"; exon_version "1";	chr4	4297571	4297670
chr4	ensembl_havana	exon	4243036	4243133	gene_id "ENSDARG00000016691"; gene_version "9"; transcript_id "ENSDART00000103319"; transcript_version "5"; exon_number "3"; gene_name "cd9b"; gene_source "ensembl_havana"; gene_biotype "protein_coding"; transcript_name "cd9b-203"; transcript_source "ensembl_havana"; transcript_biotype "protein_coding"; exon_id "ENSDARE00001109214"; exon_version "1";	chr4	4290886	4290985
chr4	ensembl_havana	five_prime_utr	4256188	4256300	gene_id "ENSDARG00000016691"; gene_version "9"; transcript_id "ENSDART00000103319"; transcript_version "5"; gene_name "cd9b"; gene_source "ensembl_havana"; gene_biotype "protein_coding"; transcript_name "cd9b-203"; transcript_source "ensembl_havana"; transcript_biotype "protein_coding";	chr4	4290886	4290985
chr4	ensembl_havana	five_prime_utr	4256188	4256300	gene_id "ENSDARG00000016691"; gene_version "9"; transcript_id "ENSDART00000103319"; transcript_version "5"; gene_name "cd9b"; gene_source "ensembl_havana"; gene_biotype "protein_coding"; transcript_name "cd9b-203"; transcript_source "ensembl_havana"; transcript_biotype "protein_coding";	chr4	4295006	4295105
chr4	ensembl_havana	five_prime_utr	4256188	4256300	gene_id "ENSDARG00000016691"; gene_version "9"; transcript_id "ENSDART00000103319"; transcript_version "5"; gene_name "cd9b"; gene_source "ensembl_havana"; gene_biotype "protein_coding"; transcript_name "cd9b-203"; transcript_source "ensembl_havana"; transcript_biotype "protein_coding";	chr4	4297571	4297670
chr4	havana	transcript	4235232	4250317	gene_id "ENSDARG00000016691"; gene_version "9"; transcript_id "ENSDART00000103316"; transcript_version "5"; gene_name "cd9b"; gene_source "ensembl_havana"; gene_biotype "protein_coding"; transcript_name "cd9b-202"; transcript_source "havana"; transcript_biotype "protein_coding";	chr4	4290886	4290985
chr4	havana	transcript	4235232	4250317	gene_id "ENSDARG00000016691"; gene_version "9"; transcript_id "ENSDART00000103316"; transcript_version "5"; gene_name "cd9b"; gene_source "ensembl_havana"; gene_biotype "protein_coding"; transcript_name "cd9b-202"; transcript_source "havana"; transcript_biotype "protein_coding";	chr4	4295006	4295105
chr4	havana	transcript	4235232	4250317	gene_id "ENSDARG00000016691"; gene_version "9"; transcript_id "ENSDART00000103316"; transcript_version "5"; gene_name "cd9b"; gene_source "ensembl_havana"; gene_biotype "protein_coding"; transcript_name "cd9b-202"; transcript_source "havana"; transcript_biotype "protein_coding";	chr4	4297571	4297670
chr4	havana	exon	4250092	4250317	gene_id "ENSDARG00000016691"; gene_version "9"; transcript_id "ENSDART00000103316"; transcript_version "5"; exon_number "1"; gene_name "cd9b"; gene_source "ensembl_havana"; gene_biotype "protein_coding"; transcript_name "cd9b-202"; transcript_source "havana"; transcript_biotype "protein_coding"; exon_id "ENSDARE00000743742"; exon_version "2";	chr4	4290886	4290985
chr4	havana	exon	4250092	4250317	gene_id "ENSDARG00000016691"; gene_version "9"; transcript_id "ENSDART00000103316"; transcript_version "5"; exon_number "1"; gene_name "cd9b"; gene_source "ensembl_havana"; gene_biotype "protein_coding"; transcript_name "cd9b-202"; transcript_source "havana"; transcript_biotype "protein_coding"; exon_id "ENSDARE00000743742"; exon_version "2";	chr4	4295006	4295105
chr4	havana	exon	4250092	4250317	gene_id "ENSDARG00000016691"; gene_version "9"; transcript_id "ENSDART00000103316"; transcript_version "5"; exon_number "1"; gene_name "cd9b"; gene_source "ensembl_havana"; gene_biotype "protein_coding"; transcript_name "cd9b-202"; transcript_source "havana"; transcript_biotype "protein_coding"; exon_id "ENSDARE00000743742"; exon_version "2";	chr4	4297571	4297670
chr4	havana	exon	4249590	4249692	gene_id "ENSDARG00000016691"; gene_version "9"; transcript_id "ENSDART00000103316"; transcript_version "5"; exon_number "2"; gene_name "cd9b"; gene_source "ensembl_havana"; gene_biotype "protein_coding"; transcript_name "cd9b-202"; transcript_source "havana"; transcript_biotype "protein_coding"; exon_id "ENSDARE00001106462"; exon_version "1";	chr4	4290886	4290985
chr4	havana	exon	4249590	4249692	gene_id "ENSDARG00000016691"; gene_version "9"; transcript_id "ENSDART00000103316"; transcript_version "5"; exon_number "2"; gene_name "cd9b"; gene_source "ensembl_havana"; gene_biotype "protein_coding"; transcript_name "cd9b-202"; transcript_source "havana"; transcript_biotype "protein_coding"; exon_id "ENSDARE00001106462"; exon_version "1";	chr4	4295006	4295105
chr4	havana	exon	4249590	4249692	gene_id "ENSDARG00000016691"; gene_version "9"; transcript_id "ENSDART00000103316"; transcript_version "5"; exon_number "2"; gene_name "cd9b"; gene_source "ensembl_havana"; gene_biotype "protein_coding"; transcript_name "cd9b-202"; transcript_source "havana"; transcript_biotype "protein_coding"; exon_id "ENSDARE00001106462"; exon_version "1";	chr4	4297571	4297670
chr4	havana	exon	4243036	4243133	gene_id "ENSDARG00000016691"; gene_version "9"; transcript_id "ENSDART00000103316"; transcript_version "5"; exon_number "3"; gene_name "cd9b"; gene_source "ensembl_havana"; gene_biotype "protein_coding"; transcript_name "cd9b-202"; transcript_source "havana"; transcript_biotype "protein_coding"; exon_id "ENSDARE00001109214"; exon_version "1";	chr4	4290886	4290985
chr4	havana	five_prime_utr	4250149	4250317	gene_id "ENSDARG00000016691"; gene_version "9"; transcript_id "ENSDART00000103316"; transcript_version "5"; gene_name "cd9b"; gene_source "ensembl_havana"; gene_biotype "protein_coding"; transcript_name "cd9b-202"; transcript_source "havana"; transcript_biotype "protein_coding";	chr4	4290886	4290985
chr4	havana	five_prime_utr	4250149	4250317	gene_id "ENSDARG00000016691"; gene_version "9"; transcript_id "ENSDART00000103316"; transcript_version "5"; gene_name "cd9b"; gene_source "ensembl_havana"; gene_biotype "protein_coding"; transcript_name "cd9b-202"; transcript_source "havana"; transcript_biotype "protein_coding";	chr4	4295006	4295105
chr4	havana	five_prime_utr	4250149	4250317	gene_id "ENSDARG00000016691"; gene_version "9"; transcript_id "ENSDART00000103316"; transcript_version "5"; gene_name "cd9b"; gene_source "ensembl_havana"; gene_biotype "protein_coding"; transcript_name "cd9b-202"; transcript_source "havana"; transcript_biotype "protein_coding";	chr4	4297571	4297670
chr4	havana	transcript	4235262	4259079	gene_id "ENSDARG00000016691"; gene_version "9"; transcript_id "ENSDART00000135352"; transcript_version "3"; gene_name "cd9b"; gene_source "ensembl_havana"; gene_biotype "protein_coding"; transcript_name "cd9b-204"; transcript_source "havana"; transcript_biotype "protein_coding";	chr4	4290886	4290985
chr4	havana	transcript	4235262	4259079	gene_id "ENSDARG00000016691"; gene_version "9"; transcript_id "ENSDART00000135352"; transcript_version "3"; gene_name "cd9b"; gene_source "ensembl_havana"; gene_biotype "protein_coding"; transcript_name "cd9b-204"; transcript_source "havana"; transcript_biotype "protein_coding";	chr4	4295006	4295105
chr4	havana	transcript	4235262	4259079	gene_id "ENSDARG00000016691"; gene_version "9"; transcript_id "ENSDART00000135352"; transcript_version "3"; gene_name "cd9b"; gene_source "ensembl_havana"; gene_biotype "protein_coding"; transcript_name "cd9b-204"; transcript_source "havana"; transcript_biotype "protein_coding";	chr4	4297571	4297670
chr4	havana	exon	4258941	4259079	gene_id "ENSDARG00000016691"; gene_version "9"; transcript_id "ENSDART00000135352"; transcript_version "3"; exon_number "1"; gene_name "cd9b"; gene_source "ensembl_havana"; gene_biotype "protein_coding"; transcript_name "cd9b-204"; transcript_source "havana"; transcript_biotype "protein_coding"; exon_id "ENSDARE00001004560"; exon_version "1";	chr4	4290886	4290985
chr4	havana	exon	4258941	4259079	gene_id "ENSDARG00000016691"; gene_version "9"; transcript_id "ENSDART00000135352"; transcript_version "3"; exon_number "1"; gene_name "cd9b"; gene_source "ensembl_havana"; gene_biotype "protein_coding"; transcript_name "cd9b-204"; transcript_source "havana"; transcript_biotype "protein_coding"; exon_id "ENSDARE00001004560"; exon_version "1";	chr4	4295006	4295105
chr4	havana	exon	4258941	4259079	gene_id "ENSDARG00000016691"; gene_version "9"; transcript_id "ENSDART00000135352"; transcript_version "3"; exon_number "1"; gene_name "cd9b"; gene_source "ensembl_havana"; gene_biotype "protein_coding"; transcript_name "cd9b-204"; transcript_source "havana"; transcript_biotype "protein_coding"; exon_id "ENSDARE00001004560"; exon_version "1";	chr4	4297571	4297670
chr4	havana	exon	4249590	4249692	gene_id "ENSDARG00000016691"; gene_version "9"; transcript_id "ENSDART00000135352"; transcript_version "3"; exon_number "2"; gene_name "cd9b"; gene_source "ensembl_havana"; gene_biotype "protein_coding"; transcript_name "cd9b-204"; transcript_source "havana"; transcript_biotype "protein_coding"; exon_id "ENSDARE00001112955"; exon_version "1";	chr4	4290886	4290985
chr4	havana	exon	4249590	4249692	gene_id "ENSDARG00000016691"; gene_version "9"; transcript_id "ENSDART00000135352"; transcript_version "3"; exon_number "2"; gene_name "cd9b"; gene_source "ensembl_havana"; gene_biotype "protein_coding"; transcript_name "cd9b-204"; transcript_source "havana"; transcript_biotype "protein_coding"; exon_id "ENSDARE00001112955"; exon_version "1";	chr4	4295006	4295105
chr4	havana	exon	4249590	4249692	gene_id "ENSDARG00000016691"; gene_version "9"; transcript_id "ENSDART00000135352"; transcript_version "3"; exon_number "2"; gene_name "cd9b"; gene_source "ensembl_havana"; gene_biotype "protein_coding"; transcript_name "cd9b-204"; transcript_source "havana"; transcript_biotype "protein_coding"; exon_id "ENSDARE00001112955"; exon_version "1";	chr4	4297571	4297670
chr4	havana	exon	4243036	4243133	gene_id "ENSDARG00000016691"; gene_version "9"; transcript_id "ENSDART00000135352"; transcript_version "3"; exon_number "3"; gene_name "cd9b"; gene_source "ensembl_havana"; gene_biotype "protein_coding"; transcript_name "cd9b-204"; transcript_source "havana"; transcript_biotype "protein_coding"; exon_id "ENSDARE00001105986"; exon_version "1";	chr4	4290886	4290985
chr4	havana	five_prime_utr	4258941	4259079	gene_id "ENSDARG00000016691"; gene_version "9"; transcript_id "ENSDART00000135352"; transcript_version "3"; gene_name "cd9b"; gene_source "ensembl_havana"; gene_biotype "protein_coding"; transcript_name "cd9b-204"; transcript_source "havana"; transcript_biotype "protein_coding";	chr4	4290886	4290985
chr4	havana	five_prime_utr	4258941	4259079	gene_id "ENSDARG00000016691"; gene_version "9"; transcript_id "ENSDART00000135352"; transcript_version "3"; gene_name "cd9b"; gene_source "ensembl_havana"; gene_biotype "protein_coding"; transcript_name "cd9b-204"; transcript_source "havana"; transcript_biotype "protein_coding";	chr4	4295006	4295105
chr4	havana	five_prime_utr	4258941	4259079	gene_id "ENSDARG00000016691"; gene_version "9"; transcript_id "ENSDART00000135352"; transcript_version "3"; gene_name "cd9b"; gene_source "ensembl_havana"; gene_biotype "protein_coding"; transcript_name "cd9b-204"; transcript_source "havana"; transcript_biotype "protein_coding";	chr4	4297571	4297670
chr4	havana	five_prime_utr	4249590	4249692	gene_id "ENSDARG00000016691"; gene_version "9"; transcript_id "ENSDART00000135352"; transcript_version "3"; gene_name "cd9b"; gene_source "ensembl_havana"; gene_biotype "protein_coding"; transcript_name "cd9b-204"; transcript_source "havana"; transcript_biotype "protein_coding";	chr4	4290886	4290985
chr4	havana	five_prime_utr	4249590	4249692	gene_id "ENSDARG00000016691"; gene_version "9"; transcript_id "ENSDART00000135352"; transcript_version "3"; gene_name "cd9b"; gene_source "ensembl_havana"; gene_biotype "protein_coding"; transcript_name "cd9b-204"; transcript_source "havana"; transcript_biotype "protein_coding";	chr4	4295006	4295105
chr4	havana	five_prime_utr	4249590	4249692	gene_id "ENSDARG00000016691"; gene_version "9"; transcript_id "ENSDART00000135352"; transcript_version "3"; gene_name "cd9b"; gene_source "ensembl_havana"; gene_biotype "protein_coding"; transcript_name "cd9b-204"; transcript_source "havana"; transcript_biotype "protein_coding";	chr4	4297571	4297670
chr4	havana	five_prime_utr	4243102	4243133	gene_id "ENSDARG00000016691"; gene_version "9"; transcript_id "ENSDART00000135352"; transcript_version "3"; gene_name "cd9b"; gene_source "ensembl_havana"; gene_biotype "protein_coding"; transcript_name "cd9b-204"; transcript_source "havana"; transcript_biotype "protein_coding";	chr4	4290886	4290985
chr4	ensembl_havana	transcript	4235305	4259102	gene_id "ENSDARG00000016691"; gene_version "9"; transcript_id "ENSDART00000026559"; transcript_version "8"; gene_name "cd9b"; gene_source "ensembl_havana"; gene_biotype "protein_coding"; transcript_name "cd9b-201"; transcript_source "ensembl_havana"; transcript_biotype "protein_coding";	chr4	4290886	4290985
chr4	ensembl_havana	transcript	4235305	4259102	gene_id "ENSDARG00000016691"; gene_version "9"; transcript_id "ENSDART00000026559"; transcript_version "8"; gene_name "cd9b"; gene_source "ensembl_havana"; gene_biotype "protein_coding"; transcript_name "cd9b-201"; transcript_source "ensembl_havana"; transcript_biotype "protein_coding";	chr4	4295006	4295105
chr4	ensembl_havana	transcript	4235305	4259102	gene_id "ENSDARG00000016691"; gene_version "9"; transcript_id "ENSDART00000026559"; transcript_version "8"; gene_name "cd9b"; gene_source "ensembl_havana"; gene_biotype "protein_coding"; transcript_name "cd9b-201"; transcript_source "ensembl_havana"; transcript_biotype "protein_coding";	chr4	4297571	4297670
chr4	ensembl_havana	exon	4258879	4259102	gene_id "ENSDARG00000016691"; gene_version "9"; transcript_id "ENSDART00000026559"; transcript_version "8"; exon_number "1"; gene_name "cd9b"; gene_source "ensembl_havana"; gene_biotype "protein_coding"; transcript_name "cd9b-201"; transcript_source "ensembl_havana"; transcript_biotype "protein_coding"; exon_id "ENSDARE00000743834"; exon_version "2";	chr4	4290886	4290985
chr4	ensembl_havana	exon	4258879	4259102	gene_id "ENSDARG00000016691"; gene_version "9"; transcript_id "ENSDART00000026559"; transcript_version "8"; exon_number "1"; gene_name "cd9b"; gene_source "ensembl_havana"; gene_biotype "protein_coding"; transcript_name "cd9b-201"; transcript_source "ensembl_havana"; transcript_biotype "protein_coding"; exon_id "ENSDARE00000743834"; exon_version "2";	chr4	4295006	4295105
chr4	ensembl_havana	exon	4258879	4259102	gene_id "ENSDARG00000016691"; gene_version "9"; transcript_id "ENSDART00000026559"; transcript_version "8"; exon_number "1"; gene_name "cd9b"; gene_source "ensembl_havana"; gene_biotype "protein_coding"; transcript_name "cd9b-201"; transcript_source "ensembl_havana"; transcript_biotype "protein_coding"; exon_id "ENSDARE00000743834"; exon_version "2";	chr4	4297571	4297670
chr4	ensembl_havana	exon	4249590	4249692	gene_id "ENSDARG00000016691"; gene_version "9"; transcript_id "ENSDART00000026559"; transcript_version "8"; exon_number "2"; gene_name "cd9b"; gene_source "ensembl_havana"; gene_biotype "protein_coding"; transcript_name "cd9b-201"; transcript_source "ensembl_havana"; transcript_biotype "protein_coding"; exon_id "ENSDARE00001106462"; exon_version "1";	chr4	4290886	4290985
chr4	ensembl_havana	exon	4249590	4249692	gene_id "ENSDARG00000016691"; gene_version "9"; transcript_id "ENSDART00000026559"; transcript_version "8"; exon_number "2"; gene_name "cd9b"; gene_source "ensembl_havana"; gene_biotype "protein_coding"; transcript_name "cd9b-201"; transcript_source "ensembl_havana"; transcript_biotype "protein_coding"; exon_id "ENSDARE00001106462"; exon_version "1";	chr4	4295006	4295105
chr4	ensembl_havana	exon	4249590	4249692	gene_id "ENSDARG00000016691"; gene_version "9"; transcript_id "ENSDART00000026559"; transcript_version "8"; exon_number "2"; gene_name "cd9b"; gene_source "ensembl_havana"; gene_biotype "protein_coding"; transcript_name "cd9b-201"; transcript_source "ensembl_havana"; transcript_biotype "protein_coding"; exon_id "ENSDARE00001106462"; exon_version "1";	chr4	4297571	4297670
chr4	ensembl_havana	exon	4243036	4243133	gene_id "ENSDARG00000016691"; gene_version "9"; transcript_id "ENSDART00000026559"; transcript_version "8"; exon_number "3"; gene_name "cd9b"; gene_source "ensembl_havana"; gene_biotype "protein_coding"; transcript_name "cd9b-201"; transcript_source "ensembl_havana"; transcript_biotype "protein_coding"; exon_id "ENSDARE00001109214"; exon_version "1";	chr4	4290886	4290985
chr4	ensembl_havana	five_prime_utr	4258957	4259102	gene_id "ENSDARG00000016691"; gene_version "9"; transcript_id "ENSDART00000026559"; transcript_version "8"; gene_name "cd9b"; gene_source "ensembl_havana"; gene_biotype "protein_coding"; transcript_name "cd9b-201"; transcript_source "ensembl_havana"; transcript_biotype "protein_coding";	chr4	4290886	4290985
chr4	ensembl_havana	five_prime_utr	4258957	4259102	gene_id "ENSDARG00000016691"; gene_version "9"; transcript_id "ENSDART00000026559"; transcript_version "8"; gene_name "cd9b"; gene_source "ensembl_havana"; gene_biotype "protein_coding"; transcript_name "cd9b-201"; transcript_source "ensembl_havana"; transcript_biotype "protein_coding";	chr4	4295006	4295105
chr4	ensembl_havana	five_prime_utr	4258957	4259102	gene_id "ENSDARG00000016691"; gene_version "9"; transcript_id "ENSDART00000026559"; transcript_version "8"; gene_name "cd9b"; gene_source "ensembl_havana"; gene_biotype "protein_coding"; transcript_name "cd9b-201"; transcript_source "ensembl_havana"; transcript_biotype "protein_coding";	chr4	4297571	4297670
chr4	havana	transcript	4235319	4256367	gene_id "ENSDARG00000016691"; gene_version "9"; transcript_id "ENSDART00000150279"; transcript_version "3"; gene_name "cd9b"; gene_source "ensembl_havana"; gene_biotype "protein_coding"; transcript_name "cd9b-206"; transcript_source "havana"; transcript_biotype "protein_coding";	chr4	4290886	4290985
chr4	havana	transcript	4235319	4256367	gene_id "ENSDARG00000016691"; gene_version "9"; transcript_id "ENSDART00000150279"; transcript_version "3"; gene_name "cd9b"; gene_source "ensembl_havana"; gene_biotype "protein_coding"; transcript_name "cd9b-206"; transcript_source "havana"; transcript_biotype "protein_coding";	chr4	4295006	4295105
chr4	havana	transcript	4235319	4256367	gene_id "ENSDARG00000016691"; gene_version "9"; transcript_id "ENSDART00000150279"; transcript_version "3"; gene_name "cd9b"; gene_source "ensembl_havana"; gene_biotype "protein_coding"; transcript_name "cd9b-206"; transcript_source "havana"; transcript_biotype "protein_coding";	chr4	4297571	4297670
chr4	havana	exon	4256318	4256367	gene_id "ENSDARG00000016691"; gene_version "9"; transcript_id "ENSDART00000150279"; transcript_version "3"; exon_number "1"; gene_name "cd9b"; gene_source "ensembl_havana"; gene_biotype "protein_coding"; transcript_name "cd9b-206"; transcript_source "havana"; transcript_biotype "protein_coding"; exon_id "ENSDARE00001063618"; exon_version "1";	chr4	4290886	4290985
chr4	havana	exon	4256318	4256367	gene_id "ENSDARG00000016691"; gene_version "9"; transcript_id "ENSDART00000150279"; transcript_version "3"; exon_number "1"; gene_name "cd9b"; gene_source "ensembl_havana"; gene_biotype "protein_coding"; transcript_name "cd9b-206"; transcript_source "havana"; transcript_biotype "protein_coding"; exon_id "ENSDARE00001063618"; exon_version "1";	chr4	4295006	4295105
chr4	havana	exon	4256318	4256367	gene_id "ENSDARG00000016691"; gene_version "9"; transcript_id "ENSDART00000150279"; transcript_version "3"; exon_number "1"; gene_name "cd9b"; gene_source "ensembl_havana"; gene_biotype "protein_coding"; transcript_name "cd9b-206"; transcript_source "havana"; transcript_biotype "protein_coding"; exon_id "ENSDARE00001063618"; exon_version "1";	chr4	4297571	4297670
chr4	havana	exon	4256122	4256189	gene_id "ENSDARG00000016691"; gene_version "9"; transcript_id "ENSDART00000150279"; transcript_version "3"; exon_number "2"; gene_name "cd9b"; gene_source "ensembl_havana"; gene_biotype "protein_coding"; transcript_name "cd9b-206"; transcript_source "havana"; transcript_biotype "protein_coding"; exon_id "ENSDARE00001067414"; exon_version "1";	chr4	4290886	4290985
chr4	havana	exon	4256122	4256189	gene_id "ENSDARG00000016691"; gene_version "9"; transcript_id "ENSDART00000150279"; transcript_version "3"; exon_number "2"; gene_name "cd9b"; gene_source "ensembl_havana"; gene_biotype "protein_coding"; transcript_name "cd9b-206"; transcript_source "havana"; transcript_biotype "protein_coding"; exon_id "ENSDARE00001067414"; exon_version "1";	chr4	4295006	4295105
chr4	havana	exon	4256122	4256189	gene_id "ENSDARG00000016691"; gene_version "9"; transcript_id "ENSDART00000150279"; transcript_version "3"; exon_number "2"; gene_name "cd9b"; gene_source "ensembl_havana"; gene_biotype "protein_coding"; transcript_name "cd9b-206"; transcript_source "havana"; transcript_biotype "protein_coding"; exon_id "ENSDARE00001067414"; exon_version "1";	chr4	4297571	4297670
chr4	havana	exon	4249590	4249692	gene_id "ENSDARG00000016691"; gene_version "9"; transcript_id "ENSDART00000150279"; transcript_version "3"; exon_number "3"; gene_name "cd9b"; gene_source "ensembl_havana"; gene_biotype "protein_coding"; transcript_name "cd9b-206"; transcript_source "havana"; transcript_biotype "protein_coding"; exon_id "ENSDARE00001106462"; exon_version "1";	chr4	4290886	4290985
chr4	havana	exon	4249590	4249692	gene_id "ENSDARG00000016691"; gene_version "9"; transcript_id "ENSDART00000150279"; transcript_version "3"; exon_number "3"; gene_name "cd9b"; gene_source "ensembl_havana"; gene_biotype "protein_coding"; transcript_name "cd9b-206"; transcript_source "havana"; transcript_biotype "protein_coding"; exon_id "ENSDARE00001106462"; exon_version "1";	chr4	4295006	4295105
chr4	havana	exon	4249590	4249692	gene_id "ENSDARG00000016691"; gene_version "9"; transcript_id "ENSDART00000150279"; transcript_version "3"; exon_number "3"; gene_name "cd9b"; gene_source "ensembl_havana"; gene_biotype "protein_coding"; transcript_name "cd9b-206"; transcript_source "havana"; transcript_biotype "protein_coding"; exon_id "ENSDARE00001106462"; exon_version "1";	chr4	4297571	4297670
chr4	havana	exon	4243036	4243133	gene_id "ENSDARG00000016691"; gene_version "9"; transcript_id "ENSDART00000150279"; transcript_version "3"; exon_number "4"; gene_name "cd9b"; gene_source "ensembl_havana"; gene_biotype "protein_coding"; transcript_name "cd9b-206"; transcript_source "havana"; transcript_biotype "protein_coding"; exon_id "ENSDARE00001109214"; exon_version "1";	chr4	4290886	4290985
chr4	havana	five_prime_utr	4256318	4256367	gene_id "ENSDARG00000016691"; gene_version "9"; transcript_id "ENSDART00000150279"; transcript_version "3"; gene_name "cd9b"; gene_source "ensembl_havana"; gene_biotype "protein_coding"; transcript_name "cd9b-206"; transcript_source "havana"; transcript_biotype "protein_coding";	chr4	4290886	4290985
chr4	havana	five_prime_utr	4256318	4256367	gene_id "ENSDARG00000016691"; gene_version "9"; transcript_id "ENSDART00000150279"; transcript_version "3"; gene_name "cd9b"; gene_source "ensembl_havana"; gene_biotype "protein_coding"; transcript_name "cd9b-206"; transcript_source "havana"; transcript_biotype "protein_coding";	chr4	4295006	4295105
chr4	havana	five_prime_utr	4256318	4256367	gene_id "ENSDARG00000016691"; gene_version "9"; transcript_id "ENSDART00000150279"; transcript_version "3"; gene_name "cd9b"; gene_source "ensembl_havana"; gene_biotype "protein_coding"; transcript_name "cd9b-206"; transcript_source "havana"; transcript_biotype "protein_coding";	chr4	4297571	4297670
chr4	havana	five_prime_utr	4256188	4256189	gene_id "ENSDARG00000016691"; gene_version "9"; transcript_id "ENSDART00000150279"; transcript_version "3"; gene_name "cd9b"; gene_source "ensembl_havana"; gene_biotype "protein_coding"; transcript_name "cd9b-206"; transcript_source "havana"; transcript_biotype "protein_coding";	chr4	4290886	4290985
chr4	havana	five_prime_utr	4256188	4256189	gene_id "ENSDARG00000016691"; gene_version "9"; transcript_id "ENSDART00000150279"; transcript_version "3"; gene_name "cd9b"; gene_source "ensembl_havana"; gene_biotype "protein_coding"; transcript_name "cd9b-206"; transcript_source "havana"; transcript_biotype "protein_coding";	chr4	4295006	4295105
chr4	havana	five_prime_utr	4256188	4256189	gene_id "ENSDARG00000016691"; gene_version "9"; transcript_id "ENSDART00000150279"; transcript_version "3"; gene_name "cd9b"; gene_source "ensembl_havana"; gene_biotype "protein_coding"; transcript_name "cd9b-206"; transcript_source "havana"; transcript_biotype "protein_coding";	chr4	4297571	4297670
chr4	havana	transcript	4238000	4256275	gene_id "ENSDARG00000016691"; gene_version "9"; transcript_id "ENSDART00000147804"; transcript_version "2"; gene_name "cd9b"; gene_source "ensembl_havana"; gene_biotype "protein_coding"; transcript_name "cd9b-205"; transcript_source "havana"; transcript_biotype "retained_intron";	chr4	4290886	4290985
chr4	havana	transcript	4238000	4256275	gene_id "ENSDARG00000016691"; gene_version "9"; transcript_id "ENSDART00000147804"; transcript_version "2"; gene_name "cd9b"; gene_source "ensembl_havana"; gene_biotype "protein_coding"; transcript_name "cd9b-205"; transcript_source "havana"; transcript_biotype "retained_intron";	chr4	4295006	4295105
chr4	havana	transcript	4238000	4256275	gene_id "ENSDARG00000016691"; gene_version "9"; transcript_id "ENSDART00000147804"; transcript_version "2"; gene_name "cd9b"; gene_source "ensembl_havana"; gene_biotype "protein_coding"; transcript_name "cd9b-205"; transcript_source "havana"; transcript_biotype "retained_intron";	chr4	4297571	4297670
chr4	havana	exon	4256122	4256275	gene_id "ENSDARG00000016691"; gene_version "9"; transcript_id "ENSDART00000147804"; transcript_version "2"; exon_number "1"; gene_name "cd9b"; gene_source "ensembl_havana"; gene_biotype "protein_coding"; transcript_name "cd9b-205"; transcript_source "havana"; transcript_biotype "retained_intron"; exon_id "ENSDARE00001006098"; exon_version "1";	chr4	4290886	4290985
chr4	havana	exon	4256122	4256275	gene_id "ENSDARG00000016691"; gene_version "9"; transcript_id "ENSDART00000147804"; transcript_version "2"; exon_number "1"; gene_name "cd9b"; gene_source "ensembl_havana"; gene_biotype "protein_coding"; transcript_name "cd9b-205"; transcript_source "havana"; transcript_biotype "retained_intron"; exon_id "ENSDARE00001006098"; exon_version "1";	chr4	4295006	4295105
chr4	havana	exon	4256122	4256275	gene_id "ENSDARG00000016691"; gene_version "9"; transcript_id "ENSDART00000147804"; transcript_version "2"; exon_number "1"; gene_name "cd9b"; gene_source "ensembl_havana"; gene_biotype "protein_coding"; transcript_name "cd9b-205"; transcript_source "havana"; transcript_biotype "retained_intron"; exon_id "ENSDARE00001006098"; exon_version "1";	chr4	4297571	4297670
chr4	havana	exon	4249590	4249692	gene_id "ENSDARG00000016691"; gene_version "9"; transcript_id "ENSDART00000147804"; transcript_version "2"; exon_number "2"; gene_name "cd9b"; gene_source "ensembl_havana"; gene_biotype "protein_coding"; transcript_name "cd9b-205"; transcript_source "havana"; transcript_biotype "retained_intron"; exon_id "ENSDARE00001112955"; exon_version "1";	chr4	4290886	4290985
chr4	havana	exon	4249590	4249692	gene_id "ENSDARG00000016691"; gene_version "9"; transcript_id "ENSDART00000147804"; transcript_version "2"; exon_number "2"; gene_name "cd9b"; gene_source "ensembl_havana"; gene_biotype "protein_coding"; transcript_name "cd9b-205"; transcript_source "havana"; transcript_biotype "retained_intron"; exon_id "ENSDARE00001112955"; exon_version "1";	chr4	4295006	4295105
chr4	havana	exon	4249590	4249692	gene_id "ENSDARG00000016691"; gene_version "9"; transcript_id "ENSDART00000147804"; transcript_version "2"; exon_number "2"; gene_name "cd9b"; gene_source "ensembl_havana"; gene_biotype "protein_coding"; transcript_name "cd9b-205"; transcript_source "havana"; transcript_biotype "retained_intron"; exon_id "ENSDARE00001112955"; exon_version "1";	chr4	4297571	4297670
chr4	havana	exon	4243036	4243133	gene_id "ENSDARG00000016691"; gene_version "9"; transcript_id "ENSDART00000147804"; transcript_version "2"; exon_number "3"; gene_name "cd9b"; gene_source "ensembl_havana"; gene_biotype "protein_coding"; transcript_name "cd9b-205"; transcript_source "havana"; transcript_biotype "retained_intron"; exon_id "ENSDARE00001110250"; exon_version "1";	chr4	4290886	4290985
chr4	havana	transcript	4240262	4261673	gene_id "ENSDARG00000016691"; gene_version "9"; transcript_id "ENSDART00000150694"; transcript_version "2"; gene_name "cd9b"; gene_source "ensembl_havana"; gene_biotype "protein_coding"; transcript_name "cd9b-207"; transcript_source "havana"; transcript_biotype "protein_coding"; tag "cds_end_NF"; tag "mRNA_end_NF";	chr4	4290886	4290985
chr4	havana	transcript	4240262	4261673	gene_id "ENSDARG00000016691"; gene_version "9"; transcript_id "ENSDART00000150694"; transcript_version "2"; gene_name "cd9b"; gene_source "ensembl_havana"; gene_biotype "protein_coding"; transcript_name "cd9b-207"; transcript_source "havana"; transcript_biotype "protein_coding"; tag "cds_end_NF"; tag "mRNA_end_NF";	chr4	4295006	4295105
chr4	havana	transcript	4240262	4261673	gene_id "ENSDARG00000016691"; gene_version "9"; transcript_id "ENSDART00000150694"; transcript_version "2"; gene_name "cd9b"; gene_source "ensembl_havana"; gene_biotype "protein_coding"; transcript_name "cd9b-207"; transcript_source "havana"; transcript_biotype "protein_coding"; tag "cds_end_NF"; tag "mRNA_end_NF";	chr4	4297571	4297670
chr4	havana	exon	4261448	4261673	gene_id "ENSDARG00000016691"; gene_version "9"; transcript_id "ENSDART00000150694"; transcript_version "2"; exon_number "1"; gene_name "cd9b"; gene_source "ensembl_havana"; gene_biotype "protein_coding"; transcript_name "cd9b-207"; transcript_source "havana"; transcript_biotype "protein_coding"; exon_id "ENSDARE00001064651"; exon_version "1"; tag "cds_end_NF"; tag "mRNA_end_NF";	chr4	4290886	4290985
chr4	havana	exon	4261448	4261673	gene_id "ENSDARG00000016691"; gene_version "9"; transcript_id "ENSDART00000150694"; transcript_version "2"; exon_number "1"; gene_name "cd9b"; gene_source "ensembl_havana"; gene_biotype "protein_coding"; transcript_name "cd9b-207"; transcript_source "havana"; transcript_biotype "protein_coding"; exon_id "ENSDARE00001064651"; exon_version "1"; tag "cds_end_NF"; tag "mRNA_end_NF";	chr4	4295006	4295105
chr4	havana	exon	4261448	4261673	gene_id "ENSDARG00000016691"; gene_version "9"; transcript_id "ENSDART00000150694"; transcript_version "2"; exon_number "1"; gene_name "cd9b"; gene_source "ensembl_havana"; gene_biotype "protein_coding"; transcript_name "cd9b-207"; transcript_source "havana"; transcript_biotype "protein_coding"; exon_id "ENSDARE00001064651"; exon_version "1"; tag "cds_end_NF"; tag "mRNA_end_NF";	chr4	4297571	4297670
chr4	havana	exon	4258879	4259077	gene_id "ENSDARG00000016691"; gene_version "9"; transcript_id "ENSDART00000150694"; transcript_version "2"; exon_number "2"; gene_name "cd9b"; gene_source "ensembl_havana"; gene_biotype "protein_coding"; transcript_name "cd9b-207"; transcript_source "havana"; transcript_biotype "protein_coding"; exon_id "ENSDARE00001064857"; exon_version "1"; tag "cds_end_NF"; tag "mRNA_end_NF";	chr4	4290886	4290985
chr4	havana	exon	4258879	4259077	gene_id "ENSDARG00000016691"; gene_version "9"; transcript_id "ENSDART00000150694"; transcript_version "2"; exon_number "2"; gene_name "cd9b"; gene_source "ensembl_havana"; gene_biotype "protein_coding"; transcript_name "cd9b-207"; transcript_source "havana"; transcript_biotype "protein_coding"; exon_id "ENSDARE00001064857"; exon_version "1"; tag "cds_end_NF"; tag "mRNA_end_NF";	chr4	4295006	4295105
chr4	havana	exon	4258879	4259077	gene_id "ENSDARG00000016691"; gene_version "9"; transcript_id "ENSDART00000150694"; transcript_version "2"; exon_number "2"; gene_name "cd9b"; gene_source "ensembl_havana"; gene_biotype "protein_coding"; transcript_name "cd9b-207"; transcript_source "havana"; transcript_biotype "protein_coding"; exon_id "ENSDARE00001064857"; exon_version "1"; tag "cds_end_NF"; tag "mRNA_end_NF";	chr4	4297571	4297670
chr4	havana	exon	4249590	4249692	gene_id "ENSDARG00000016691"; gene_version "9"; transcript_id "ENSDART00000150694"; transcript_version "2"; exon_number "3"; gene_name "cd9b"; gene_source "ensembl_havana"; gene_biotype "protein_coding"; transcript_name "cd9b-207"; transcript_source "havana"; transcript_biotype "protein_coding"; exon_id "ENSDARE00001106462"; exon_version "1"; tag "cds_end_NF"; tag "mRNA_end_NF";	chr4	4290886	4290985
chr4	havana	exon	4249590	4249692	gene_id "ENSDARG00000016691"; gene_version "9"; transcript_id "ENSDART00000150694"; transcript_version "2"; exon_number "3"; gene_name "cd9b"; gene_source "ensembl_havana"; gene_biotype "protein_coding"; transcript_name "cd9b-207"; transcript_source "havana"; transcript_biotype "protein_coding"; exon_id "ENSDARE00001106462"; exon_version "1"; tag "cds_end_NF"; tag "mRNA_end_NF";	chr4	4295006	4295105
chr4	havana	exon	4249590	4249692	gene_id "ENSDARG00000016691"; gene_version "9"; transcript_id "ENSDART00000150694"; transcript_version "2"; exon_number "3"; gene_name "cd9b"; gene_source "ensembl_havana"; gene_biotype "protein_coding"; transcript_name "cd9b-207"; transcript_source "havana"; transcript_biotype "protein_coding"; exon_id "ENSDARE00001106462"; exon_version "1"; tag "cds_end_NF"; tag "mRNA_end_NF";	chr4	4297571	4297670
chr4	havana	exon	4243036	4243133	gene_id "ENSDARG00000016691"; gene_version "9"; transcript_id "ENSDART00000150694"; transcript_version "2"; exon_number "4"; gene_name "cd9b"; gene_source "ensembl_havana"; gene_biotype "protein_coding"; transcript_name "cd9b-207"; transcript_source "havana"; transcript_biotype "protein_coding"; exon_id "ENSDARE00001109214"; exon_version "1"; tag "cds_end_NF"; tag "mRNA_end_NF";	chr4	4290886	4290985
chr4	havana	five_prime_utr	4261448	4261673	gene_id "ENSDARG00000016691"; gene_version "9"; transcript_id "ENSDART00000150694"; transcript_version "2"; gene_name "cd9b"; gene_source "ensembl_havana"; gene_biotype "protein_coding"; transcript_name "cd9b-207"; transcript_source "havana"; transcript_biotype "protein_coding"; tag "cds_end_NF"; tag "mRNA_end_NF";	chr4	4290886	4290985
chr4	havana	five_prime_utr	4261448	4261673	gene_id "ENSDARG00000016691"; gene_version "9"; transcript_id "ENSDART00000150694"; transcript_version "2"; gene_name "cd9b"; gene_source "ensembl_havana"; gene_biotype "protein_coding"; transcript_name "cd9b-207"; transcript_source "havana"; transcript_biotype "protein_coding"; tag "cds_end_NF"; tag "mRNA_end_NF";	chr4	4295006	4295105
chr4	havana	five_prime_utr	4261448	4261673	gene_id "ENSDARG00000016691"; gene_version "9"; transcript_id "ENSDART00000150694"; transcript_version "2"; gene_name "cd9b"; gene_source "ensembl_havana"; gene_biotype "protein_coding"; transcript_name "cd9b-207"; transcript_source "havana"; transcript_biotype "protein_coding"; tag "cds_end_NF"; tag "mRNA_end_NF";	chr4	4297571	4297670
chr4	havana	five_prime_utr	4258957	4259077	gene_id "ENSDARG00000016691"; gene_version "9"; transcript_id "ENSDART00000150694"; transcript_version "2"; gene_name "cd9b"; gene_source "ensembl_havana"; gene_biotype "protein_coding"; transcript_name "cd9b-207"; transcript_source "havana"; transcript_biotype "protein_coding"; tag "cds_end_NF"; tag "mRNA_end_NF";	chr4	4290886	4290985
chr4	havana	five_prime_utr	4258957	4259077	gene_id "ENSDARG00000016691"; gene_version "9"; transcript_id "ENSDART00000150694"; transcript_version "2"; gene_name "cd9b"; gene_source "ensembl_havana"; gene_biotype "protein_coding"; transcript_name "cd9b-207"; transcript_source "havana"; transcript_biotype "protein_coding"; tag "cds_end_NF"; tag "mRNA_end_NF";	chr4	4295006	4295105
chr4	havana	five_prime_utr	4258957	4259077	gene_id "ENSDARG00000016691"; gene_version "9"; transcript_id "ENSDART00000150694"; transcript_version "2"; gene_name "cd9b"; gene_source "ensembl_havana"; gene_biotype "protein_coding"; transcript_name "cd9b-207"; transcript_source "havana"; transcript_biotype "protein_coding"; tag "cds_end_NF"; tag "mRNA_end_NF";	chr4	4297571	4297670
chr4	ensembl_havana	gene	4267451	4358940	gene_id "ENSDARG00000101363"; gene_version "2"; gene_name "ano2"; gene_source "ensembl_havana"; gene_biotype "protein_coding";	chr4	4290886	4290985
chr4	ensembl_havana	gene	4267451	4358940	gene_id "ENSDARG00000101363"; gene_version "2"; gene_name "ano2"; gene_source "ensembl_havana"; gene_biotype "protein_coding";	chr4	4295006	4295105
chr4	ensembl_havana	gene	4267451	4358940	gene_id "ENSDARG00000101363"; gene_version "2"; gene_name "ano2"; gene_source "ensembl_havana"; gene_biotype "protein_coding";	chr4	4297571	4297670
chr4	ensembl_havana	gene	4267451	4358940	gene_id "ENSDARG00000101363"; gene_version "2"; gene_name "ano2"; gene_source "ensembl_havana"; gene_biotype "protein_coding";	chr4	4358959	4359058
chr4	ensembl_havana	gene	4267451	4358940	gene_id "ENSDARG00000101363"; gene_version "2"; gene_name "ano2"; gene_source "ensembl_havana"; gene_biotype "protein_coding";	chr4	4358959	4359058
chr4	ensembl	transcript	4267451	4356831	gene_id "ENSDARG00000101363"; gene_version "2"; transcript_id "ENSDART00000192069"; transcript_version "1"; gene_name "ano2"; gene_source "ensembl_havana"; gene_biotype "protein_coding"; transcript_name "ano2-203"; transcript_source "ensembl"; transcript_biotype "protein_coding";	chr4	4290886	4290985
chr4	ensembl	transcript	4267451	4356831	gene_id "ENSDARG00000101363"; gene_version "2"; transcript_id "ENSDART00000192069"; transcript_version "1"; gene_name "ano2"; gene_source "ensembl_havana"; gene_biotype "protein_coding"; transcript_name "ano2-203"; transcript_source "ensembl"; transcript_biotype "protein_coding";	chr4	4295006	4295105
chr4	ensembl	transcript	4267451	4356831	gene_id "ENSDARG00000101363"; gene_version "2"; transcript_id "ENSDART00000192069"; transcript_version "1"; gene_name "ano2"; gene_source "ensembl_havana"; gene_biotype "protein_coding"; transcript_name "ano2-203"; transcript_source "ensembl"; transcript_biotype "protein_coding";	chr4	4297571	4297670
chr4	ensembl	transcript	4267451	4356831	gene_id "ENSDARG00000101363"; gene_version "2"; transcript_id "ENSDART00000192069"; transcript_version "1"; gene_name "ano2"; gene_source "ensembl_havana"; gene_biotype "protein_coding"; transcript_name "ano2-203"; transcript_source "ensembl"; transcript_biotype "protein_coding";	chr4	4358959	4359058
chr4	ensembl	transcript	4267451	4356831	gene_id "ENSDARG00000101363"; gene_version "2"; transcript_id "ENSDART00000192069"; transcript_version "1"; gene_name "ano2"; gene_source "ensembl_havana"; gene_biotype "protein_coding"; transcript_name "ano2-203"; transcript_source "ensembl"; transcript_biotype "protein_coding";	chr4	4358959	4359058
chr4	ensembl	exon	4267451	4267528	gene_id "ENSDARG00000101363"; gene_version "2"; transcript_id "ENSDART00000192069"; transcript_version "1"; exon_number "1"; gene_name "ano2"; gene_source "ensembl_havana"; gene_biotype "protein_coding"; transcript_name "ano2-203"; transcript_source "ensembl"; transcript_biotype "protein_coding"; exon_id "ENSDARE00001322170"; exon_version "1";	chr4	4290886	4290985
chr4	ensembl	exon	4267451	4267528	gene_id "ENSDARG00000101363"; gene_version "2"; transcript_id "ENSDART00000192069"; transcript_version "1"; exon_number "1"; gene_name "ano2"; gene_source "ensembl_havana"; gene_biotype "protein_coding"; transcript_name "ano2-203"; transcript_source "ensembl"; transcript_biotype "protein_coding"; exon_id "ENSDARE00001322170"; exon_version "1";	chr4	4295006	4295105
chr4	ensembl	exon	4267451	4267528	gene_id "ENSDARG00000101363"; gene_version "2"; transcript_id "ENSDART00000192069"; transcript_version "1"; exon_number "1"; gene_name "ano2"; gene_source "ensembl_havana"; gene_biotype "protein_coding"; transcript_name "ano2-203"; transcript_source "ensembl"; transcript_biotype "protein_coding"; exon_id "ENSDARE00001322170"; exon_version "1";	chr4	4297571	4297670
chr4	ensembl	exon	4270441	4270601	gene_id "ENSDARG00000101363"; gene_version "2"; transcript_id "ENSDART00000192069"; transcript_version "1"; exon_number "2"; gene_name "ano2"; gene_source "ensembl_havana"; gene_biotype "protein_coding"; transcript_name "ano2-203"; transcript_source "ensembl"; transcript_biotype "protein_coding"; exon_id "ENSDARE00001315089"; exon_version "1";	chr4	4290886	4290985
chr4	ensembl	exon	4270441	4270601	gene_id "ENSDARG00000101363"; gene_version "2"; transcript_id "ENSDART00000192069"; transcript_version "1"; exon_number "2"; gene_name "ano2"; gene_source "ensembl_havana"; gene_biotype "protein_coding"; transcript_name "ano2-203"; transcript_source "ensembl"; transcript_biotype "protein_coding"; exon_id "ENSDARE00001315089"; exon_version "1";	chr4	4295006	4295105
chr4	ensembl	exon	4270441	4270601	gene_id "ENSDARG00000101363"; gene_version "2"; transcript_id "ENSDART00000192069"; transcript_version "1"; exon_number "2"; gene_name "ano2"; gene_source "ensembl_havana"; gene_biotype "protein_coding"; transcript_name "ano2-203"; transcript_source "ensembl"; transcript_biotype "protein_coding"; exon_id "ENSDARE00001315089"; exon_version "1";	chr4	4297571	4297670
chr4	ensembl	exon	4272937	4272975	gene_id "ENSDARG00000101363"; gene_version "2"; transcript_id "ENSDART00000192069"; transcript_version "1"; exon_number "3"; gene_name "ano2"; gene_source "ensembl_havana"; gene_biotype "protein_coding"; transcript_name "ano2-203"; transcript_source "ensembl"; transcript_biotype "protein_coding"; exon_id "ENSDARE00001325370"; exon_version "1";	chr4	4290886	4290985
chr4	ensembl	exon	4272937	4272975	gene_id "ENSDARG00000101363"; gene_version "2"; transcript_id "ENSDART00000192069"; transcript_version "1"; exon_number "3"; gene_name "ano2"; gene_source "ensembl_havana"; gene_biotype "protein_coding"; transcript_name "ano2-203"; transcript_source "ensembl"; transcript_biotype "protein_coding"; exon_id "ENSDARE00001325370"; exon_version "1";	chr4	4295006	4295105
chr4	ensembl	exon	4272937	4272975	gene_id "ENSDARG00000101363"; gene_version "2"; transcript_id "ENSDART00000192069"; transcript_version "1"; exon_number "3"; gene_name "ano2"; gene_source "ensembl_havana"; gene_biotype "protein_coding"; transcript_name "ano2-203"; transcript_source "ensembl"; transcript_biotype "protein_coding"; exon_id "ENSDARE00001325370"; exon_version "1";	chr4	4297571	4297670
chr4	ensembl	exon	4273257	4273592	gene_id "ENSDARG00000101363"; gene_version "2"; transcript_id "ENSDART00000192069"; transcript_version "1"; exon_number "4"; gene_name "ano2"; gene_source "ensembl_havana"; gene_biotype "protein_coding"; transcript_name "ano2-203"; transcript_source "ensembl"; transcript_biotype "protein_coding"; exon_id "ENSDARE00001208337"; exon_version "1";	chr4	4290886	4290985
chr4	ensembl	exon	4273257	4273592	gene_id "ENSDARG00000101363"; gene_version "2"; transcript_id "ENSDART00000192069"; transcript_version "1"; exon_number "4"; gene_name "ano2"; gene_source "ensembl_havana"; gene_biotype "protein_coding"; transcript_name "ano2-203"; transcript_source "ensembl"; transcript_biotype "protein_coding"; exon_id "ENSDARE00001208337"; exon_version "1";	chr4	4295006	4295105
chr4	ensembl	exon	4273257	4273592	gene_id "ENSDARG00000101363"; gene_version "2"; transcript_id "ENSDART00000192069"; transcript_version "1"; exon_number "4"; gene_name "ano2"; gene_source "ensembl_havana"; gene_biotype "protein_coding"; transcript_name "ano2-203"; transcript_source "ensembl"; transcript_biotype "protein_coding"; exon_id "ENSDARE00001208337"; exon_version "1";	chr4	4297571	4297670
chr4	ensembl	exon	4290359	4290457	gene_id "ENSDARG00000101363"; gene_version "2"; transcript_id "ENSDART00000192069"; transcript_version "1"; exon_number "5"; gene_name "ano2"; gene_source "ensembl_havana"; gene_biotype "protein_coding"; transcript_name "ano2-203"; transcript_source "ensembl"; transcript_biotype "protein_coding"; exon_id "ENSDARE00001210987"; exon_version "1";	chr4	4290886	4290985
chr4	ensembl	exon	4290359	4290457	gene_id "ENSDARG00000101363"; gene_version "2"; transcript_id "ENSDART00000192069"; transcript_version "1"; exon_number "5"; gene_name "ano2"; gene_source "ensembl_havana"; gene_biotype "protein_coding"; transcript_name "ano2-203"; transcript_source "ensembl"; transcript_biotype "protein_coding"; exon_id "ENSDARE00001210987"; exon_version "1";	chr4	4295006	4295105
chr4	ensembl	exon	4290359	4290457	gene_id "ENSDARG00000101363"; gene_version "2"; transcript_id "ENSDART00000192069"; transcript_version "1"; exon_number "5"; gene_name "ano2"; gene_source "ensembl_havana"; gene_biotype "protein_coding"; transcript_name "ano2-203"; transcript_source "ensembl"; transcript_biotype "protein_coding"; exon_id "ENSDARE00001210987"; exon_version "1";	chr4	4297571	4297670
chr4	ensembl	exon	4290639	4290796	gene_id "ENSDARG00000101363"; gene_version "2"; transcript_id "ENSDART00000192069"; transcript_version "1"; exon_number "6"; gene_name "ano2"; gene_source "ensembl_havana"; gene_biotype "protein_coding"; transcript_name "ano2-203"; transcript_source "ensembl"; transcript_biotype "protein_coding"; exon_id "ENSDARE00001209440"; exon_version "1";	chr4	4290886	4290985
chr4	ensembl	exon	4290639	4290796	gene_id "ENSDARG00000101363"; gene_version "2"; transcript_id "ENSDART00000192069"; transcript_version "1"; exon_number "6"; gene_name "ano2"; gene_source "ensembl_havana"; gene_biotype "protein_coding"; transcript_name "ano2-203"; transcript_source "ensembl"; transcript_biotype "protein_coding"; exon_id "ENSDARE00001209440"; exon_version "1";	chr4	4295006	4295105
chr4	ensembl	exon	4290639	4290796	gene_id "ENSDARG00000101363"; gene_version "2"; transcript_id "ENSDART00000192069"; transcript_version "1"; exon_number "6"; gene_name "ano2"; gene_source "ensembl_havana"; gene_biotype "protein_coding"; transcript_name "ano2-203"; transcript_source "ensembl"; transcript_biotype "protein_coding"; exon_id "ENSDARE00001209440"; exon_version "1";	chr4	4297571	4297670
chr4	ensembl	exon	4290941	4290995	gene_id "ENSDARG00000101363"; gene_version "2"; transcript_id "ENSDART00000192069"; transcript_version "1"; exon_number "7"; gene_name "ano2"; gene_source "ensembl_havana"; gene_biotype "protein_coding"; transcript_name "ano2-203"; transcript_source "ensembl"; transcript_biotype "protein_coding"; exon_id "ENSDARE00001178243"; exon_version "1";	chr4	4290886	4290985
chr4	ensembl	exon	4290941	4290995	gene_id "ENSDARG00000101363"; gene_version "2"; transcript_id "ENSDART00000192069"; transcript_version "1"; exon_number "7"; gene_name "ano2"; gene_source "ensembl_havana"; gene_biotype "protein_coding"; transcript_name "ano2-203"; transcript_source "ensembl"; transcript_biotype "protein_coding"; exon_id "ENSDARE00001178243"; exon_version "1";	chr4	4295006	4295105
chr4	ensembl	exon	4290941	4290995	gene_id "ENSDARG00000101363"; gene_version "2"; transcript_id "ENSDART00000192069"; transcript_version "1"; exon_number "7"; gene_name "ano2"; gene_source "ensembl_havana"; gene_biotype "protein_coding"; transcript_name "ano2-203"; transcript_source "ensembl"; transcript_biotype "protein_coding"; exon_id "ENSDARE00001178243"; exon_version "1";	chr4	4297571	4297670
chr4	ensembl	exon	4291266	4291317	gene_id "ENSDARG00000101363"; gene_version "2"; transcript_id "ENSDART00000192069"; transcript_version "1"; exon_number "8"; gene_name "ano2"; gene_source "ensembl_havana"; gene_biotype "protein_coding"; transcript_name "ano2-203"; transcript_source "ensembl"; transcript_biotype "protein_coding"; exon_id "ENSDARE00001199230"; exon_version "1";	chr4	4290886	4290985
chr4	ensembl	exon	4291266	4291317	gene_id "ENSDARG00000101363"; gene_version "2"; transcript_id "ENSDART00000192069"; transcript_version "1"; exon_number "8"; gene_name "ano2"; gene_source "ensembl_havana"; gene_biotype "protein_coding"; transcript_name "ano2-203"; transcript_source "ensembl"; transcript_biotype "protein_coding"; exon_id "ENSDARE00001199230"; exon_version "1";	chr4	4295006	4295105
chr4	ensembl	exon	4291266	4291317	gene_id "ENSDARG00000101363"; gene_version "2"; transcript_id "ENSDART00000192069"; transcript_version "1"; exon_number "8"; gene_name "ano2"; gene_source "ensembl_havana"; gene_biotype "protein_coding"; transcript_name "ano2-203"; transcript_source "ensembl"; transcript_biotype "protein_coding"; exon_id "ENSDARE00001199230"; exon_version "1";	chr4	4297571	4297670
chr4	ensembl	exon	4294012	4294067	gene_id "ENSDARG00000101363"; gene_version "2"; transcript_id "ENSDART00000192069"; transcript_version "1"; exon_number "9"; gene_name "ano2"; gene_source "ensembl_havana"; gene_biotype "protein_coding"; transcript_name "ano2-203"; transcript_source "ensembl"; transcript_biotype "protein_coding"; exon_id "ENSDARE00001195338"; exon_version "1";	chr4	4290886	4290985
chr4	ensembl	exon	4294012	4294067	gene_id "ENSDARG00000101363"; gene_version "2"; transcript_id "ENSDART00000192069"; transcript_version "1"; exon_number "9"; gene_name "ano2"; gene_source "ensembl_havana"; gene_biotype "protein_coding"; transcript_name "ano2-203"; transcript_source "ensembl"; transcript_biotype "protein_coding"; exon_id "ENSDARE00001195338"; exon_version "1";	chr4	4295006	4295105
chr4	ensembl	exon	4294012	4294067	gene_id "ENSDARG00000101363"; gene_version "2"; transcript_id "ENSDART00000192069"; transcript_version "1"; exon_number "9"; gene_name "ano2"; gene_source "ensembl_havana"; gene_biotype "protein_coding"; transcript_name "ano2-203"; transcript_source "ensembl"; transcript_biotype "protein_coding"; exon_id "ENSDARE00001195338"; exon_version "1";	chr4	4297571	4297670
chr4	ensembl	exon	4294147	4294194	gene_id "ENSDARG00000101363"; gene_version "2"; transcript_id "ENSDART00000192069"; transcript_version "1"; exon_number "10"; gene_name "ano2"; gene_source "ensembl_havana"; gene_biotype "protein_coding"; transcript_name "ano2-203"; transcript_source "ensembl"; transcript_biotype "protein_coding"; exon_id "ENSDARE00001221861"; exon_version "1";	chr4	4290886	4290985
chr4	ensembl	exon	4294147	4294194	gene_id "ENSDARG00000101363"; gene_version "2"; transcript_id "ENSDART00000192069"; transcript_version "1"; exon_number "10"; gene_name "ano2"; gene_source "ensembl_havana"; gene_biotype "protein_coding"; transcript_name "ano2-203"; transcript_source "ensembl"; transcript_biotype "protein_coding"; exon_id "ENSDARE00001221861"; exon_version "1";	chr4	4295006	4295105
chr4	ensembl	exon	4294147	4294194	gene_id "ENSDARG00000101363"; gene_version "2"; transcript_id "ENSDART00000192069"; transcript_version "1"; exon_number "10"; gene_name "ano2"; gene_source "ensembl_havana"; gene_biotype "protein_coding"; transcript_name "ano2-203"; transcript_source "ensembl"; transcript_biotype "protein_coding"; exon_id "ENSDARE00001221861"; exon_version "1";	chr4	4297571	4297670
chr4	ensembl	exon	4294265	4294329	gene_id "ENSDARG00000101363"; gene_version "2"; transcript_id "ENSDART00000192069"; transcript_version "1"; exon_number "11"; gene_name "ano2"; gene_source "ensembl_havana"; gene_biotype "protein_coding"; transcript_name "ano2-203"; transcript_source "ensembl"; transcript_biotype "protein_coding"; exon_id "ENSDARE00001217180"; exon_version "1";	chr4	4290886	4290985
chr4	ensembl	exon	4294265	4294329	gene_id "ENSDARG00000101363"; gene_version "2"; transcript_id "ENSDART00000192069"; transcript_version "1"; exon_number "11"; gene_name "ano2"; gene_source "ensembl_havana"; gene_biotype "protein_coding"; transcript_name "ano2-203"; transcript_source "ensembl"; transcript_biotype "protein_coding"; exon_id "ENSDARE00001217180"; exon_version "1";	chr4	4295006	4295105
chr4	ensembl	exon	4294265	4294329	gene_id "ENSDARG00000101363"; gene_version "2"; transcript_id "ENSDART00000192069"; transcript_version "1"; exon_number "11"; gene_name "ano2"; gene_source "ensembl_havana"; gene_biotype "protein_coding"; transcript_name "ano2-203"; transcript_source "ensembl"; transcript_biotype "protein_coding"; exon_id "ENSDARE00001217180"; exon_version "1";	chr4	4297571	4297670
chr4	ensembl	exon	4294403	4294537	gene_id "ENSDARG00000101363"; gene_version "2"; transcript_id "ENSDART00000192069"; transcript_version "1"; exon_number "12"; gene_name "ano2"; gene_source "ensembl_havana"; gene_biotype "protein_coding"; transcript_name "ano2-203"; transcript_source "ensembl"; transcript_biotype "protein_coding"; exon_id "ENSDARE00001166995"; exon_version "1";	chr4	4290886	4290985
chr4	ensembl	exon	4294403	4294537	gene_id "ENSDARG00000101363"; gene_version "2"; transcript_id "ENSDART00000192069"; transcript_version "1"; exon_number "12"; gene_name "ano2"; gene_source "ensembl_havana"; gene_biotype "protein_coding"; transcript_name "ano2-203"; transcript_source "ensembl"; transcript_biotype "protein_coding"; exon_id "ENSDARE00001166995"; exon_version "1";	chr4	4295006	4295105
chr4	ensembl	exon	4294403	4294537	gene_id "ENSDARG00000101363"; gene_version "2"; transcript_id "ENSDART00000192069"; transcript_version "1"; exon_number "12"; gene_name "ano2"; gene_source "ensembl_havana"; gene_biotype "protein_coding"; transcript_name "ano2-203"; transcript_source "ensembl"; transcript_biotype "protein_coding"; exon_id "ENSDARE00001166995"; exon_version "1";	chr4	4297571	4297670
chr4	ensembl	exon	4295013	4295173	gene_id "ENSDARG00000101363"; gene_version "2"; transcript_id "ENSDART00000192069"; transcript_version "1"; exon_number "13"; gene_name "ano2"; gene_source "ensembl_havana"; gene_biotype "protein_coding"; transcript_name "ano2-203"; transcript_source "ensembl"; transcript_biotype "protein_coding"; exon_id "ENSDARE00001170370"; exon_version "1";	chr4	4290886	4290985
chr4	ensembl	exon	4295013	4295173	gene_id "ENSDARG00000101363"; gene_version "2"; transcript_id "ENSDART00000192069"; transcript_version "1"; exon_number "13"; gene_name "ano2"; gene_source "ensembl_havana"; gene_biotype "protein_coding"; transcript_name "ano2-203"; transcript_source "ensembl"; transcript_biotype "protein_coding"; exon_id "ENSDARE00001170370"; exon_version "1";	chr4	4295006	4295105
chr4	ensembl	exon	4295013	4295173	gene_id "ENSDARG00000101363"; gene_version "2"; transcript_id "ENSDART00000192069"; transcript_version "1"; exon_number "13"; gene_name "ano2"; gene_source "ensembl_havana"; gene_biotype "protein_coding"; transcript_name "ano2-203"; transcript_source "ensembl"; transcript_biotype "protein_coding"; exon_id "ENSDARE00001170370"; exon_version "1";	chr4	4297571	4297670
chr4	ensembl	exon	4299343	4299425	gene_id "ENSDARG00000101363"; gene_version "2"; transcript_id "ENSDART00000192069"; transcript_version "1"; exon_number "14"; gene_name "ano2"; gene_source "ensembl_havana"; gene_biotype "protein_coding"; transcript_name "ano2-203"; transcript_source "ensembl"; transcript_biotype "protein_coding"; exon_id "ENSDARE00001205553"; exon_version "1";	chr4	4290886	4290985
chr4	ensembl	exon	4299343	4299425	gene_id "ENSDARG00000101363"; gene_version "2"; transcript_id "ENSDART00000192069"; transcript_version "1"; exon_number "14"; gene_name "ano2"; gene_source "ensembl_havana"; gene_biotype "protein_coding"; transcript_name "ano2-203"; transcript_source "ensembl"; transcript_biotype "protein_coding"; exon_id "ENSDARE00001205553"; exon_version "1";	chr4	4295006	4295105
chr4	ensembl	exon	4299343	4299425	gene_id "ENSDARG00000101363"; gene_version "2"; transcript_id "ENSDART00000192069"; transcript_version "1"; exon_number "14"; gene_name "ano2"; gene_source "ensembl_havana"; gene_biotype "protein_coding"; transcript_name "ano2-203"; transcript_source "ensembl"; transcript_biotype "protein_coding"; exon_id "ENSDARE00001205553"; exon_version "1";	chr4	4297571	4297670
chr4	ensembl	exon	4299908	4299988	gene_id "ENSDARG00000101363"; gene_version "2"; transcript_id "ENSDART00000192069"; transcript_version "1"; exon_number "15"; gene_name "ano2"; gene_source "ensembl_havana"; gene_biotype "protein_coding"; transcript_name "ano2-203"; transcript_source "ensembl"; transcript_biotype "protein_coding"; exon_id "ENSDARE00001225676"; exon_version "1";	chr4	4290886	4290985
chr4	ensembl	exon	4299908	4299988	gene_id "ENSDARG00000101363"; gene_version "2"; transcript_id "ENSDART00000192069"; transcript_version "1"; exon_number "15"; gene_name "ano2"; gene_source "ensembl_havana"; gene_biotype "protein_coding"; transcript_name "ano2-203"; transcript_source "ensembl"; transcript_biotype "protein_coding"; exon_id "ENSDARE00001225676"; exon_version "1";	chr4	4295006	4295105
chr4	ensembl	exon	4299908	4299988	gene_id "ENSDARG00000101363"; gene_version "2"; transcript_id "ENSDART00000192069"; transcript_version "1"; exon_number "15"; gene_name "ano2"; gene_source "ensembl_havana"; gene_biotype "protein_coding"; transcript_name "ano2-203"; transcript_source "ensembl"; transcript_biotype "protein_coding"; exon_id "ENSDARE00001225676"; exon_version "1";	chr4	4297571	4297670
chr4	ensembl	exon	4300346	4300432	gene_id "ENSDARG00000101363"; gene_version "2"; transcript_id "ENSDART00000192069"; transcript_version "1"; exon_number "16"; gene_name "ano2"; gene_source "ensembl_havana"; gene_biotype "protein_coding"; transcript_name "ano2-203"; transcript_source "ensembl"; transcript_biotype "protein_coding"; exon_id "ENSDARE00001185677"; exon_version "1";	chr4	4290886	4290985
chr4	ensembl	exon	4300346	4300432	gene_id "ENSDARG00000101363"; gene_version "2"; transcript_id "ENSDART00000192069"; transcript_version "1"; exon_number "16"; gene_name "ano2"; gene_source "ensembl_havana"; gene_biotype "protein_coding"; transcript_name "ano2-203"; transcript_source "ensembl"; transcript_biotype "protein_coding"; exon_id "ENSDARE00001185677"; exon_version "1";	chr4	4295006	4295105
chr4	ensembl	exon	4300346	4300432	gene_id "ENSDARG00000101363"; gene_version "2"; transcript_id "ENSDART00000192069"; transcript_version "1"; exon_number "16"; gene_name "ano2"; gene_source "ensembl_havana"; gene_biotype "protein_coding"; transcript_name "ano2-203"; transcript_source "ensembl"; transcript_biotype "protein_coding"; exon_id "ENSDARE00001185677"; exon_version "1";	chr4	4297571	4297670
chr4	ensembl	exon	4327194	4327268	gene_id "ENSDARG00000101363"; gene_version "2"; transcript_id "ENSDART00000192069"; transcript_version "1"; exon_number "17"; gene_name "ano2"; gene_source "ensembl_havana"; gene_biotype "protein_coding"; transcript_name "ano2-203"; transcript_source "ensembl"; transcript_biotype "protein_coding"; exon_id "ENSDARE00001182102"; exon_version "1";	chr4	4290886	4290985
chr4	ensembl	exon	4327194	4327268	gene_id "ENSDARG00000101363"; gene_version "2"; transcript_id "ENSDART00000192069"; transcript_version "1"; exon_number "17"; gene_name "ano2"; gene_source "ensembl_havana"; gene_biotype "protein_coding"; transcript_name "ano2-203"; transcript_source "ensembl"; transcript_biotype "protein_coding"; exon_id "ENSDARE00001182102"; exon_version "1";	chr4	4295006	4295105
chr4	ensembl	exon	4327194	4327268	gene_id "ENSDARG00000101363"; gene_version "2"; transcript_id "ENSDART00000192069"; transcript_version "1"; exon_number "17"; gene_name "ano2"; gene_source "ensembl_havana"; gene_biotype "protein_coding"; transcript_name "ano2-203"; transcript_source "ensembl"; transcript_biotype "protein_coding"; exon_id "ENSDARE00001182102"; exon_version "1";	chr4	4297571	4297670
chr4	ensembl	exon	4327194	4327268	gene_id "ENSDARG00000101363"; gene_version "2"; transcript_id "ENSDART00000192069"; transcript_version "1"; exon_number "17"; gene_name "ano2"; gene_source "ensembl_havana"; gene_biotype "protein_coding"; transcript_name "ano2-203"; transcript_source "ensembl"; transcript_biotype "protein_coding"; exon_id "ENSDARE00001182102"; exon_version "1";	chr4	4358959	4359058
chr4	ensembl	exon	4327194	4327268	gene_id "ENSDARG00000101363"; gene_version "2"; transcript_id "ENSDART00000192069"; transcript_version "1"; exon_number "17"; gene_name "ano2"; gene_source "ensembl_havana"; gene_biotype "protein_coding"; transcript_name "ano2-203"; transcript_source "ensembl"; transcript_biotype "protein_coding"; exon_id "ENSDARE00001182102"; exon_version "1";	chr4	4358959	4359058
chr4	ensembl	exon	4327725	4327926	gene_id "ENSDARG00000101363"; gene_version "2"; transcript_id "ENSDART00000192069"; transcript_version "1"; exon_number "18"; gene_name "ano2"; gene_source "ensembl_havana"; gene_biotype "protein_coding"; transcript_name "ano2-203"; transcript_source "ensembl"; transcript_biotype "protein_coding"; exon_id "ENSDARE00001168530"; exon_version "1";	chr4	4290886	4290985
chr4	ensembl	exon	4327725	4327926	gene_id "ENSDARG00000101363"; gene_version "2"; transcript_id "ENSDART00000192069"; transcript_version "1"; exon_number "18"; gene_name "ano2"; gene_source "ensembl_havana"; gene_biotype "protein_coding"; transcript_name "ano2-203"; transcript_source "ensembl"; transcript_biotype "protein_coding"; exon_id "ENSDARE00001168530"; exon_version "1";	chr4	4295006	4295105
chr4	ensembl	exon	4327725	4327926	gene_id "ENSDARG00000101363"; gene_version "2"; transcript_id "ENSDART00000192069"; transcript_version "1"; exon_number "18"; gene_name "ano2"; gene_source "ensembl_havana"; gene_biotype "protein_coding"; transcript_name "ano2-203"; transcript_source "ensembl"; transcript_biotype "protein_coding"; exon_id "ENSDARE00001168530"; exon_version "1";	chr4	4297571	4297670
chr4	ensembl	exon	4327725	4327926	gene_id "ENSDARG00000101363"; gene_version "2"; transcript_id "ENSDART00000192069"; transcript_version "1"; exon_number "18"; gene_name "ano2"; gene_source "ensembl_havana"; gene_biotype "protein_coding"; transcript_name "ano2-203"; transcript_source "ensembl"; transcript_biotype "protein_coding"; exon_id "ENSDARE00001168530"; exon_version "1";	chr4	4358959	4359058
chr4	ensembl	exon	4327725	4327926	gene_id "ENSDARG00000101363"; gene_version "2"; transcript_id "ENSDART00000192069"; transcript_version "1"; exon_number "18"; gene_name "ano2"; gene_source "ensembl_havana"; gene_biotype "protein_coding"; transcript_name "ano2-203"; transcript_source "ensembl"; transcript_biotype "protein_coding"; exon_id "ENSDARE00001168530"; exon_version "1";	chr4	4358959	4359058
chr4	ensembl	exon	4328940	4329051	gene_id "ENSDARG00000101363"; gene_version "2"; transcript_id "ENSDART00000192069"; transcript_version "1"; exon_number "19"; gene_name "ano2"; gene_source "ensembl_havana"; gene_biotype "protein_coding"; transcript_name "ano2-203"; transcript_source "ensembl"; transcript_biotype "protein_coding"; exon_id "ENSDARE00001179759"; exon_version "1";	chr4	4290886	4290985
chr4	ensembl	exon	4328940	4329051	gene_id "ENSDARG00000101363"; gene_version "2"; transcript_id "ENSDART00000192069"; transcript_version "1"; exon_number "19"; gene_name "ano2"; gene_source "ensembl_havana"; gene_biotype "protein_coding"; transcript_name "ano2-203"; transcript_source "ensembl"; transcript_biotype "protein_coding"; exon_id "ENSDARE00001179759"; exon_version "1";	chr4	4295006	4295105
chr4	ensembl	exon	4328940	4329051	gene_id "ENSDARG00000101363"; gene_version "2"; transcript_id "ENSDART00000192069"; transcript_version "1"; exon_number "19"; gene_name "ano2"; gene_source "ensembl_havana"; gene_biotype "protein_coding"; transcript_name "ano2-203"; transcript_source "ensembl"; transcript_biotype "protein_coding"; exon_id "ENSDARE00001179759"; exon_version "1";	chr4	4297571	4297670
chr4	ensembl	exon	4328940	4329051	gene_id "ENSDARG00000101363"; gene_version "2"; transcript_id "ENSDART00000192069"; transcript_version "1"; exon_number "19"; gene_name "ano2"; gene_source "ensembl_havana"; gene_biotype "protein_coding"; transcript_name "ano2-203"; transcript_source "ensembl"; transcript_biotype "protein_coding"; exon_id "ENSDARE00001179759"; exon_version "1";	chr4	4358959	4359058
chr4	ensembl	exon	4328940	4329051	gene_id "ENSDARG00000101363"; gene_version "2"; transcript_id "ENSDART00000192069"; transcript_version "1"; exon_number "19"; gene_name "ano2"; gene_source "ensembl_havana"; gene_biotype "protein_coding"; transcript_name "ano2-203"; transcript_source "ensembl"; transcript_biotype "protein_coding"; exon_id "ENSDARE00001179759"; exon_version "1";	chr4	4358959	4359058
chr4	ensembl	exon	4329285	4329342	gene_id "ENSDARG00000101363"; gene_version "2"; transcript_id "ENSDART00000192069"; transcript_version "1"; exon_number "20"; gene_name "ano2"; gene_source "ensembl_havana"; gene_biotype "protein_coding"; transcript_name "ano2-203"; transcript_source "ensembl"; transcript_biotype "protein_coding"; exon_id "ENSDARE00001153194"; exon_version "1";	chr4	4290886	4290985
chr4	ensembl	exon	4329285	4329342	gene_id "ENSDARG00000101363"; gene_version "2"; transcript_id "ENSDART00000192069"; transcript_version "1"; exon_number "20"; gene_name "ano2"; gene_source "ensembl_havana"; gene_biotype "protein_coding"; transcript_name "ano2-203"; transcript_source "ensembl"; transcript_biotype "protein_coding"; exon_id "ENSDARE00001153194"; exon_version "1";	chr4	4295006	4295105
chr4	ensembl	exon	4329285	4329342	gene_id "ENSDARG00000101363"; gene_version "2"; transcript_id "ENSDART00000192069"; transcript_version "1"; exon_number "20"; gene_name "ano2"; gene_source "ensembl_havana"; gene_biotype "protein_coding"; transcript_name "ano2-203"; transcript_source "ensembl"; transcript_biotype "protein_coding"; exon_id "ENSDARE00001153194"; exon_version "1";	chr4	4297571	4297670
chr4	ensembl	exon	4329285	4329342	gene_id "ENSDARG00000101363"; gene_version "2"; transcript_id "ENSDART00000192069"; transcript_version "1"; exon_number "20"; gene_name "ano2"; gene_source "ensembl_havana"; gene_biotype "protein_coding"; transcript_name "ano2-203"; transcript_source "ensembl"; transcript_biotype "protein_coding"; exon_id "ENSDARE00001153194"; exon_version "1";	chr4	4358959	4359058
chr4	ensembl	exon	4329285	4329342	gene_id "ENSDARG00000101363"; gene_version "2"; transcript_id "ENSDART00000192069"; transcript_version "1"; exon_number "20"; gene_name "ano2"; gene_source "ensembl_havana"; gene_biotype "protein_coding"; transcript_name "ano2-203"; transcript_source "ensembl"; transcript_biotype "protein_coding"; exon_id "ENSDARE00001153194"; exon_version "1";	chr4	4358959	4359058
chr4	ensembl	exon	4331074	4331174	gene_id "ENSDARG00000101363"; gene_version "2"; transcript_id "ENSDART00000192069"; transcript_version "1"; exon_number "21"; gene_name "ano2"; gene_source "ensembl_havana"; gene_biotype "protein_coding"; transcript_name "ano2-203"; transcript_source "ensembl"; transcript_biotype "protein_coding"; exon_id "ENSDARE00001169721"; exon_version "1";	chr4	4290886	4290985
chr4	ensembl	exon	4331074	4331174	gene_id "ENSDARG00000101363"; gene_version "2"; transcript_id "ENSDART00000192069"; transcript_version "1"; exon_number "21"; gene_name "ano2"; gene_source "ensembl_havana"; gene_biotype "protein_coding"; transcript_name "ano2-203"; transcript_source "ensembl"; transcript_biotype "protein_coding"; exon_id "ENSDARE00001169721"; exon_version "1";	chr4	4295006	4295105
chr4	ensembl	exon	4331074	4331174	gene_id "ENSDARG00000101363"; gene_version "2"; transcript_id "ENSDART00000192069"; transcript_version "1"; exon_number "21"; gene_name "ano2"; gene_source "ensembl_havana"; gene_biotype "protein_coding"; transcript_name "ano2-203"; transcript_source "ensembl"; transcript_biotype "protein_coding"; exon_id "ENSDARE00001169721"; exon_version "1";	chr4	4297571	4297670
chr4	ensembl	exon	4331074	4331174	gene_id "ENSDARG00000101363"; gene_version "2"; transcript_id "ENSDART00000192069"; transcript_version "1"; exon_number "21"; gene_name "ano2"; gene_source "ensembl_havana"; gene_biotype "protein_coding"; transcript_name "ano2-203"; transcript_source "ensembl"; transcript_biotype "protein_coding"; exon_id "ENSDARE00001169721"; exon_version "1";	chr4	4358959	4359058
chr4	ensembl	exon	4331074	4331174	gene_id "ENSDARG00000101363"; gene_version "2"; transcript_id "ENSDART00000192069"; transcript_version "1"; exon_number "21"; gene_name "ano2"; gene_source "ensembl_havana"; gene_biotype "protein_coding"; transcript_name "ano2-203"; transcript_source "ensembl"; transcript_biotype "protein_coding"; exon_id "ENSDARE00001169721"; exon_version "1";	chr4	4358959	4359058
chr4	ensembl	exon	4339071	4339216	gene_id "ENSDARG00000101363"; gene_version "2"; transcript_id "ENSDART00000192069"; transcript_version "1"; exon_number "22"; gene_name "ano2"; gene_source "ensembl_havana"; gene_biotype "protein_coding"; transcript_name "ano2-203"; transcript_source "ensembl"; transcript_biotype "protein_coding"; exon_id "ENSDARE00001158661"; exon_version "1";	chr4	4290886	4290985
chr4	ensembl	exon	4339071	4339216	gene_id "ENSDARG00000101363"; gene_version "2"; transcript_id "ENSDART00000192069"; transcript_version "1"; exon_number "22"; gene_name "ano2"; gene_source "ensembl_havana"; gene_biotype "protein_coding"; transcript_name "ano2-203"; transcript_source "ensembl"; transcript_biotype "protein_coding"; exon_id "ENSDARE00001158661"; exon_version "1";	chr4	4295006	4295105
chr4	ensembl	exon	4339071	4339216	gene_id "ENSDARG00000101363"; gene_version "2"; transcript_id "ENSDART00000192069"; transcript_version "1"; exon_number "22"; gene_name "ano2"; gene_source "ensembl_havana"; gene_biotype "protein_coding"; transcript_name "ano2-203"; transcript_source "ensembl"; transcript_biotype "protein_coding"; exon_id "ENSDARE00001158661"; exon_version "1";	chr4	4297571	4297670
chr4	ensembl	exon	4339071	4339216	gene_id "ENSDARG00000101363"; gene_version "2"; transcript_id "ENSDART00000192069"; transcript_version "1"; exon_number "22"; gene_name "ano2"; gene_source "ensembl_havana"; gene_biotype "protein_coding"; transcript_name "ano2-203"; transcript_source "ensembl"; transcript_biotype "protein_coding"; exon_id "ENSDARE00001158661"; exon_version "1";	chr4	4358959	4359058
chr4	ensembl	exon	4339071	4339216	gene_id "ENSDARG00000101363"; gene_version "2"; transcript_id "ENSDART00000192069"; transcript_version "1"; exon_number "22"; gene_name "ano2"; gene_source "ensembl_havana"; gene_biotype "protein_coding"; transcript_name "ano2-203"; transcript_source "ensembl"; transcript_biotype "protein_coding"; exon_id "ENSDARE00001158661"; exon_version "1";	chr4	4358959	4359058
chr4	ensembl	exon	4345048	4345200	gene_id "ENSDARG00000101363"; gene_version "2"; transcript_id "ENSDART00000192069"; transcript_version "1"; exon_number "23"; gene_name "ano2"; gene_source "ensembl_havana"; gene_biotype "protein_coding"; transcript_name "ano2-203"; transcript_source "ensembl"; transcript_biotype "protein_coding"; exon_id "ENSDARE00001158980"; exon_version "1";	chr4	4295006	4295105
chr4	ensembl	exon	4345048	4345200	gene_id "ENSDARG00000101363"; gene_version "2"; transcript_id "ENSDART00000192069"; transcript_version "1"; exon_number "23"; gene_name "ano2"; gene_source "ensembl_havana"; gene_biotype "protein_coding"; transcript_name "ano2-203"; transcript_source "ensembl"; transcript_biotype "protein_coding"; exon_id "ENSDARE00001158980"; exon_version "1";	chr4	4297571	4297670
chr4	ensembl	exon	4345048	4345200	gene_id "ENSDARG00000101363"; gene_version "2"; transcript_id "ENSDART00000192069"; transcript_version "1"; exon_number "23"; gene_name "ano2"; gene_source "ensembl_havana"; gene_biotype "protein_coding"; transcript_name "ano2-203"; transcript_source "ensembl"; transcript_biotype "protein_coding"; exon_id "ENSDARE00001158980"; exon_version "1";	chr4	4358959	4359058
chr4	ensembl	exon	4345048	4345200	gene_id "ENSDARG00000101363"; gene_version "2"; transcript_id "ENSDART00000192069"; transcript_version "1"; exon_number "23"; gene_name "ano2"; gene_source "ensembl_havana"; gene_biotype "protein_coding"; transcript_name "ano2-203"; transcript_source "ensembl"; transcript_biotype "protein_coding"; exon_id "ENSDARE00001158980"; exon_version "1";	chr4	4358959	4359058
chr4	ensembl	exon	4345288	4345340	gene_id "ENSDARG00000101363"; gene_version "2"; transcript_id "ENSDART00000192069"; transcript_version "1"; exon_number "24"; gene_name "ano2"; gene_source "ensembl_havana"; gene_biotype "protein_coding"; transcript_name "ano2-203"; transcript_source "ensembl"; transcript_biotype "protein_coding"; exon_id "ENSDARE00001199389"; exon_version "1";	chr4	4297571	4297670
chr4	ensembl	exon	4345288	4345340	gene_id "ENSDARG00000101363"; gene_version "2"; transcript_id "ENSDART00000192069"; transcript_version "1"; exon_number "24"; gene_name "ano2"; gene_source "ensembl_havana"; gene_biotype "protein_coding"; transcript_name "ano2-203"; transcript_source "ensembl"; transcript_biotype "protein_coding"; exon_id "ENSDARE00001199389"; exon_version "1";	chr4	4358959	4359058
chr4	ensembl	exon	4345288	4345340	gene_id "ENSDARG00000101363"; gene_version "2"; transcript_id "ENSDART00000192069"; transcript_version "1"; exon_number "24"; gene_name "ano2"; gene_source "ensembl_havana"; gene_biotype "protein_coding"; transcript_name "ano2-203"; transcript_source "ensembl"; transcript_biotype "protein_coding"; exon_id "ENSDARE00001199389"; exon_version "1";	chr4	4358959	4359058
chr4	ensembl	exon	4348753	4348922	gene_id "ENSDARG00000101363"; gene_version "2"; transcript_id "ENSDART00000192069"; transcript_version "1"; exon_number "25"; gene_name "ano2"; gene_source "ensembl_havana"; gene_biotype "protein_coding"; transcript_name "ano2-203"; transcript_source "ensembl"; transcript_biotype "protein_coding"; exon_id "ENSDARE00001155949"; exon_version "1";	chr4	4358959	4359058
chr4	ensembl	exon	4348753	4348922	gene_id "ENSDARG00000101363"; gene_version "2"; transcript_id "ENSDART00000192069"; transcript_version "1"; exon_number "25"; gene_name "ano2"; gene_source "ensembl_havana"; gene_biotype "protein_coding"; transcript_name "ano2-203"; transcript_source "ensembl"; transcript_biotype "protein_coding"; exon_id "ENSDARE00001155949"; exon_version "1";	chr4	4358959	4359058
chr4	ensembl	exon	4352877	4352982	gene_id "ENSDARG00000101363"; gene_version "2"; transcript_id "ENSDART00000192069"; transcript_version "1"; exon_number "26"; gene_name "ano2"; gene_source "ensembl_havana"; gene_biotype "protein_coding"; transcript_name "ano2-203"; transcript_source "ensembl"; transcript_biotype "protein_coding"; exon_id "ENSDARE00001149858"; exon_version "1";	chr4	4358959	4359058
chr4	ensembl	exon	4352877	4352982	gene_id "ENSDARG00000101363"; gene_version "2"; transcript_id "ENSDART00000192069"; transcript_version "1"; exon_number "26"; gene_name "ano2"; gene_source "ensembl_havana"; gene_biotype "protein_coding"; transcript_name "ano2-203"; transcript_source "ensembl"; transcript_biotype "protein_coding"; exon_id "ENSDARE00001149858"; exon_version "1";	chr4	4358959	4359058
chr4	ensembl	exon	4355415	4356831	gene_id "ENSDARG00000101363"; gene_version "2"; transcript_id "ENSDART00000192069"; transcript_version "1"; exon_number "27"; gene_name "ano2"; gene_source "ensembl_havana"; gene_biotype "protein_coding"; transcript_name "ano2-203"; transcript_source "ensembl"; transcript_biotype "protein_coding"; exon_id "ENSDARE00001306760"; exon_version "1";	chr4	4358959	4359058
chr4	ensembl	exon	4355415	4356831	gene_id "ENSDARG00000101363"; gene_version "2"; transcript_id "ENSDART00000192069"; transcript_version "1"; exon_number "27"; gene_name "ano2"; gene_source "ensembl_havana"; gene_biotype "protein_coding"; transcript_name "ano2-203"; transcript_source "ensembl"; transcript_biotype "protein_coding"; exon_id "ENSDARE00001306760"; exon_version "1";	chr4	4358959	4359058
chr4	ensembl	five_prime_utr	4267451	4267497	gene_id "ENSDARG00000101363"; gene_version "2"; transcript_id "ENSDART00000192069"; transcript_version "1"; gene_name "ano2"; gene_source "ensembl_havana"; gene_biotype "protein_coding"; transcript_name "ano2-203"; transcript_source "ensembl"; transcript_biotype "protein_coding";	chr4	4290886	4290985
chr4	ensembl	five_prime_utr	4267451	4267497	gene_id "ENSDARG00000101363"; gene_version "2"; transcript_id "ENSDART00000192069"; transcript_version "1"; gene_name "ano2"; gene_source "ensembl_havana"; gene_biotype "protein_coding"; transcript_name "ano2-203"; transcript_source "ensembl"; transcript_biotype "protein_coding";	chr4	4295006	4295105
chr4	ensembl	five_prime_utr	4267451	4267497	gene_id "ENSDARG00000101363"; gene_version "2"; transcript_id "ENSDART00000192069"; transcript_version "1"; gene_name "ano2"; gene_source "ensembl_havana"; gene_biotype "protein_coding"; transcript_name "ano2-203"; transcript_source "ensembl"; transcript_biotype "protein_coding";	chr4	4297571	4297670
chr4	ensembl	three_prime_utr	4355790	4356831	gene_id "ENSDARG00000101363"; gene_version "2"; transcript_id "ENSDART00000192069"; transcript_version "1"; gene_name "ano2"; gene_source "ensembl_havana"; gene_biotype "protein_coding"; transcript_name "ano2-203"; transcript_source "ensembl"; transcript_biotype "protein_coding";	chr4	4358959	4359058
chr4	ensembl	three_prime_utr	4355790	4356831	gene_id "ENSDARG00000101363"; gene_version "2"; transcript_id "ENSDART00000192069"; transcript_version "1"; gene_name "ano2"; gene_source "ensembl_havana"; gene_biotype "protein_coding"; transcript_name "ano2-203"; transcript_source "ensembl"; transcript_biotype "protein_coding";	chr4	4358959	4359058
chr4	havana	transcript	4272622	4358940	gene_id "ENSDARG00000101363"; gene_version "2"; transcript_id "ENSDART00000164810"; transcript_version "2"; gene_name "ano2"; gene_source "ensembl_havana"; gene_biotype "protein_coding"; transcript_name "ano2-201"; transcript_source "havana"; transcript_biotype "protein_coding";	chr4	4290886	4290985
chr4	havana	transcript	4272622	4358940	gene_id "ENSDARG00000101363"; gene_version "2"; transcript_id "ENSDART00000164810"; transcript_version "2"; gene_name "ano2"; gene_source "ensembl_havana"; gene_biotype "protein_coding"; transcript_name "ano2-201"; transcript_source "havana"; transcript_biotype "protein_coding";	chr4	4295006	4295105
[truncated: 571,542+ more rows]

## Sheet: Genes 50kb of PC RRE and CNE
Gene Annotation +/- 50kb						RRE Coordinate
						chr	start	end
[truncated: 618,830+ more rows]

## Sheet: Genes 50kb of SC RRE and CNE
Gene Annotation +/- 50kb						RRE Coordinate
						chr	start	end
[truncated: 531,525+ more rows]
