# Supplementary material for: A regulatory network of Sox and Six transcription factors initiate a cell fate transformation during hearing regeneration in adult zebrafish
Source: Cell Genom. 2022 Aug 22;2(9):100170. doi: 10.1016/j.xgen.2022.100170 (PMC9540346; doi:10.1016/j.xgen.2022.100170)
Supplement: Table S14. Differentially expressed genes identified during hair cell regeneration, including differentially expressed genes ± 50 kb of RRE (and CNE), related to Figure 5 [file mmc15.xlsx]

## Sheet: README
Table S14 (related to Figure 5). Differentially expressed genes identified during hair cell regeneration including differential genes +/- 50 kb of RRE (and CNE).

## Sheet: Differential Genes
Differentially Expressed Genes Combined (Saccule and Utricle) During Hair Cell Regeneration, p < 0.1
SC 2266	PC 2564	HC 3164	si:ch211-133n4.4
2022-03-06	si:ch211-133n4.4	cops4	s100s
2022-03-06	s100s	bdnf	srcap
2022-09-12	srcap	ier2b	wdr43
2022-09-15	wdr43	tmbim4	oaz1b
2022-09-15	oaz1b	rps6	h3f3b.1.2
aars	h3f3b.1.2	brdt	egfra
abca1a	egfra	gal3st1a	ical1
abca1a	ical1	errfi1a	jade1
abca1a	jade1	zfr	pskh1
abca1a	pskh1	h2afy2	rnf19a
abcb10	rnf19a	si:dkey-177p2.6	dpy30
abcb10	dpy30	tpm4a	sox4a.1
abcb10	sox4a.1	dynll1	sod1
abce1	sod1	gnai1	rab1ba
abce1	rab1ba	tspo	ptgis
abce1	ptgis	msna	nanos1
abce1	nanos1	sub1a	si:ch211-288g17.3
abcf1	si:ch211-288g17.3	tspan3a	arl6ip5b
abcf1	arl6ip5b	pvalb8	rps13
abcf1	rps13	tardbp	bccip
abcf1	bccip	brd4	stip1
abcf2a	stip1	ndufa11	tmsb4x
abcf2a	tmsb4x	tjp1a	serpinb1l3
abcf2a	serpinb1l3	fkbp2	ctnnb2
abhd17b	ctnnb2	tmsb4x	gpia
abi1a	gpia	ube2a	tnrc6c1
acadm	tnrc6c1	gadd45ga	cad
acadm	cad	si:ch211-152c2.3	fam13b
acadm	fam13b	gtpbp4	zgc:77486.1
acadm	zgc:77486.1	hbaa1	rer1
ace	rer1	eif3ja	hspbp1
acin1a	hspbp1	pclob	apln
acin1b	apln	bag6	gtpbp1
acsl4a	gtpbp1	mcts1	hmgn2
acsl4a	hmgn2	bcar1	klf6a
acsl4b	klf6a	mycb	ep300a
acta1a	ep300a	si:dkeyp-27c8.2	slc7a3b
acta1a	slc7a3b	smg7	sox4b
actb1	sox4b	stat1a	tomm6
actb1	tomm6	rps29	tgfb1a
actb1	tgfb1a	hspa4a	cox7c
actb1	cox7c	atp2b1a	zgc:162730
actb2	zgc:162730	snrnp70	fabp3
actb2	fabp3	ndufs7	polr3h
actb2	polr3h	sh2d4bb	eif5a2
actn1	eif5a2	srsf9	tefa
actn1	tefa	kdm1a	rpl5b
actn1	rpl5b	atp5if1a	h3f3c
actn1	h3f3c	setb	ildr1a
actn1	ildr1a	letm2	zgc:114118
actn4	zgc:114118	snx6	ostc
add3a	ostc	prpf40a	lima1a
adgrg1.1	lima1a	atp5md	mb
adgrg1.1	mb	nop2	ddx24
adgrg1.1	ddx24	foxp4	si:rp71-45k5.4
adgrg1.1	si:rp71-45k5.4	ranbp1	tax1bp1b
adgrg1.1	tax1bp1b	zfand2a	copb2
adgrg1.1	copb2	hnrnpl2	lin28a
adgrg6	lin28a	zgc:154006	efhd1
adgrg6	efhd1	six1b	ppp2cb
adgrg6	ppp2cb	fxyd1	erfl3
adgrl2a	erfl3	rps28	myoc
adh5	myoc	xiap	tgif1
adh5	tgif1	ywhaqa	tspan36
adh5	tspan36	coq10b	pim2
adprm	pim2	emc7	si:dkey-25e12.3
adprm	si:dkey-25e12.3	vps35	otol1a
adssl	otol1a	copz1	inhbb
adssl	inhbb	mhc1zba	caskin1
aebp2	caskin1	jag1b	slc43a2b
aebp2	slc43a2b	klf7b	creb3l2
aebp2	creb3l2	rgs12b	tuft1a
afap1l2	tuft1a	sptbn1	si:ch73-335l21.4
afdna	si:ch73-335l21.4	mt-cyb	ctnnd1
afdna	ctnnd1	ndufv1	nfkb2
aff2	nfkb2	prkag2a	cfl1
agap1	cfl1	plekhh3	si:dkey-4p15.3
agap1	si:dkey-4p15.3	rab3ip	fxyd1
ago3b	fxyd1	tbc1d17	ppan
ago3b	ppan	lima1a	angptl4
agrn	angptl4	whrna	si:ch211-212k18.5
ahcy	si:ch211-212k18.5	slc4a10a	rps27a
ahcy	rps27a	amph	rpl8
ahnak	rpl8	dnajc5b	rpl38
ahnak	rpl38	si:ch211-51e12.7	rhov
ahnak	rhov	iqsec1b	ildr1a
ahr2	ildr1a	si:dkey-88p24.11	kcnn3
ahsa1b	kcnn3	ptcd3	cd59
ahsa1b	cd59	si:dkey-16p21.8	f3a
ahsa1b	f3a	ywhae1	rack1
aif1l	rack1	zfand2a	zgc:158343
aif1l	zgc:158343	dynll1	csnk1a1
aif1l	csnk1a1	ppme1	optn
aimp2	optn	prdx2	hspb8
aimp2	hspb8	her6	rpl19
ak1	rpl19	galnt11	eif4a3
ak2	eif4a3	klf11b	cox5aa
ak2	cox5aa	itm2bb	tma7
ak6	tma7	tox	mapk14b
akap12b	mapk14b	ip6k2a	tent5c
akap12b	tent5c	dld	chmp4ba
akap1b	chmp4ba	foxo3b	nccrp1
akirin1	nccrp1	ahcyl1	myl12.1
akirin2	myl12.1	them6	tuft1a
al732488.1	tuft1a	slc25a12	chmp5b
al929435.1	chmp5b	anp32a	tbcb
al929435.1	tbcb	fam219aa	ywhaqb
al929435.1	ywhaqb	si:ch211-134m17.9	chac1
alas1	chac1	hmgb1a	syne2b
alas1	syne2b	twf2a	zfand2a
alas1	zfand2a	ktn1	bcam
alas1	bcam	pard3ab	tent5c
alas1	tent5c	timp2b	nr4a1
aldoaa	nr4a1	rps27.2	cox7b
alg5	cox7b	auts2b	wbp2
alkbh3.1	wbp2	cox5b2	rpsa
alpi.1	rpsa	myl12.2	sarnp
alyref	sarnp	enc1	calm2a
alyref	calm2a	cr383676.1	mt-nd5
alyref	mt-nd5	tgfb1a	mex3b
ammecr1	mex3b	zgc:153867	arhgap42a
amotl2a	arhgap42a	ptbp1b	romo1
amotl2a	romo1	atp6v0a1a	ical1
angptl4	ical1	atp6v1c2	hspd1
angptl4	hspd1	tmem167a	asap1b
angptl4	asap1b	mgat4b	rnf111
angptl4	rnf111	ppib	bhlhe41
angptl7	bhlhe41	ucp2	klf7b
ank2b	klf7b	nfil3-5	pomp
ankrd11	pomp	trim36	cotl1
ankrd12	cotl1	igsf9a	rps29
ankrd12	rps29	gramd4b	mbnl2
ankrd22	mbnl2	tpt1	mfsd2ab
ankrd22	mfsd2ab	sugt1	srrm4
ankrd22	srrm4	ptbp1b	rdh10b
ankrd22	rdh10b	mapk14b	sh3bgrl
anp32a	sh3bgrl	zgc:86598	atp5fa1
anp32a	atp5fa1	eif3k	psme1
anp32a	psme1	xirp2a	zgc:110783
anp32a	zgc:110783	ncl	tomm20b
anp32b	tomm20b	pprc1	pgam1a
anp32b	pgam1a	taf13	mt-nd2
antxr1c	mt-nd2	ndel1b	mtbl
anxa11a	mtbl	grxcr1	actb2
anxa11a	actb2	zfp36l1b	akap12b
anxa11a	akap12b	foxj3	plekhh3
anxa11a	plekhh3	serpine2	phc2a
anxa11b	phc2a	timm9	ctsla
anxa13	ctsla	yipf3	chmp4ba
anxa13	chmp4ba	mfap3l	pcxa
anxa13	pcxa	alms1	gnb1a
anxa13	gnb1a	hacd3	rnf7
anxa13	rnf7	pleca	krt8
anxa13	krt8	sh2d4ba	rplp2l
anxa13l	rplp2l	maff	tiparp
anxa13l	tiparp	ckmt1	rpl29
anxa13l	rpl29	hspd1	hsp90ab1
anxa5b	hsp90ab1	osbpl1a	fth1a
anxa5b	fth1a	msrb3	pcdh10b
ap1g1	pcdh10b	kif2a	esama
ap1m2	esama	ppargc1b	ppp1r12a
ap1s1	ppp1r12a	col9a2	hnrnpd
ap1s1	hnrnpd	tmem167a	nr4a3
ap2m1a	nr4a3	clgn	optn
ap2m1a	optn	acsbg2	suclg1
apc	suclg1	tia1l	rpl36a
apc	rpl36a	pmp22b	spcs3
apc	spcs3	nsa2	si:ch211-39i2.2
apc	si:ch211-39i2.2	hivep1	cr762483.1
api5	cr762483.1	coq10b	selenof
aplp2	selenof	csnk1g2b	rpl29
apoeb	rpl29	si:dkey-188h10.3	hdac5
apoeb	hdac5	fkbp1b	gspt1l
apoeb	gspt1l	nucks1a	ptmaa
apoeb	ptmaa	snrpf	zgc:110339
appb	zgc:110339	egln2	hnrnph1l
appb	hnrnph1l	man1a1	si:dkey-253i9.4
arf1	si:dkey-253i9.4	qars	rln3a
arf2a	rln3a	mt-nd1	atp6v0a1a
arf4a.1	atp6v0a1a	galnt1	vps4b
arf5	vps4b	hnrnpl	akap8l
arf5	akap8l	ndufb3	acta1a
arf5	acta1a	gcnt4a	pcdh18b
arf6a	pcdh18b	emb	si:ch211-217k17.7
arfgap2	si:ch211-217k17.7	mt-co3	gadd45ba
arfgap2	gadd45ba	ubac1	rpl4
arg2	rpl4	rsl1d1	slc4a2a
arg2	slc4a2a	hsd17b7	pabpc1a
arg2	pabpc1a	otofb	abcd3a
arg2	abcd3a	vangl2	brd4
arglu1a	brd4	itm2ba	s1pr1
arglu1a	s1pr1	rpl26.1	polr2a
arhgap21a	polr2a	hipk3a	usp54a
arhgap35a	usp54a	cirbpa	dusp5
arhgap42a	dusp5	map7d1b	inavaa
arhgap42a	inavaa	rpl29	cfl1l
arhgap42a	cfl1l	tcp11l2	rps7
arhgap42a	rps7	uchl1	arrdc2
arhgap42a	arrdc2	mrpl18	prrx1a
arhgap5	prrx1a	tgif1	smox
arhgap5	smox	gtf2a1	tbcb
arhgdia	tbcb	si:ch211-114c12.2	col2a1b
arhgef18a	col2a1b	psmb1	zfand5b
arhgef1a	zfand5b	polr3h	mych
arhgef1a	mych	pdia3	ccnt2a
arid1aa	ccnt2a	tekt1	prdx6
arid1ab	prdx6	rab11a	idh2
arid1b	idh2	dclk1a	lsp1
arid4a	lsp1	dido1	aimp2
arl1	aimp2	rps25	cited1
arl1	cited1	eml2	si:ch211-178n15.1
arl3	si:ch211-178n15.1	nme3	cebpb
arl4aa	cebpb	map7d1b	cbx3b
arl4aa	cbx3b	pin1	flii
arl4aa	flii	pfkpa	mt-nd4
arl4d	mt-nd4	lyrm4	pcdh19
arl5c	pcdh19	ndufb2	calr3b
arl5c	calr3b	psmb4	rpl6
arl5c	rpl6	eef1a1l1	si:dkey-188i13.10
arl6ip1	si:dkey-188i13.10	ldhba	sall1b
arl6ip5b	sall1b	gdi2	thoc5
arl6ip5b	thoc5	rpl9	rps27.2
arpc1a	rps27.2	reep3b	psmb2
arpc2	psmb2	brdt	mt-nd2
arpc2	mt-nd2	si:ch211-218o21.4	egr2b
arpc3	egr2b	rpl37a	apoeb
arpc3	apoeb	ubap2a	rps2
arrdc1a	rps2	zgc:113314	tmem54a
arrdc1a	tmem54a	lsm5	si:rp71-77l1.1
arrdc2	si:rp71-77l1.1	stt3b	c7b
arrdc2	c7b	gb:eh456644	gdpd5a
arrdc3a	gdpd5a	st13	jpt1b
arrdc3a	jpt1b	kbtbd8	usp9
arrdc3a	usp9	hsp70l	ahsa1b
arrdc3a	ahsa1b	eif3k	mid1ip1b
arrdc3a	mid1ip1b	si:ch211-281l24.3	inhbaa
arrdc3b	inhbaa	atp5mc3b	rps17
arrdc3b	rps17	klhl30	dazap2
arrdc3b	dazap2	fscn2b	canx
asna1	canx	zdhhc5a	tmsb
aste1a	tmsb	rps29	tp53bp2b
aste1a	tp53bp2b	uqcr10	ap2m1a
atf3	ap2m1a	eif3jb	her15.1
atf3	her15.1	itm2cb	baz1a.1
atf3	baz1a.1	asna1	pdlim1
atf4a	pdlim1	nr2f1a	sox10
atf4a	sox10	cr925719.1	mark2b
atf4b	mark2b	cox6a1	ctbp2a
atf4b	ctbp2a	erh	ddx21
atf4b	ddx21	eif3i	esyt2a
atf5b	esyt2a	idh3g	tfeb
atf5b	tfeb	sdc4	pcdh19
atf5b	pcdh19	mapk14b	rpl10a
atf5b	rpl10a	ubb	sox21a
atf6	sox21a	slc25a3b	usp54a
atf6	usp54a	ier2a	larp4ab
atl3	larp4ab	rassf1	plxna4
atl3	plxna4	atp5md	rpl26
atoh1a	rpl26	atp6v1e1b	chmp1b
atoh1a	chmp1b	ddx6	rbm4.2
atp11a	rbm4.2	ddx21	rbm4.2
atp11a	rbm4.2	tardbp	atp5f1b
atp1a1a.1	atp5f1b	hbegfa	rpl24
atp1a1a.1	rpl24	leng8	gata3
atp1a1a.4	gata3	lsm4	fzd8a
atp1b2b	fzd8a	phc2a	cfl1l
atp2a2b	cfl1l	ptp4a2b	eya4
atp2a2b	eya4	zgc:158263	sub1a
atp2a2b	sub1a	tet3	rack1
atp2a2b	rack1	ndufa4l	gal3st3
atp2a2b	gal3st3	six1b	gpx1b
atp2b1a	gpx1b	gnb1b	srpra
atp2b1a	srpra	ubb	atp5pd
atp2b1a	atp5pd	sipa1l2	dbi
atp2b2.1	dbi	irx2a	ccl19a.1
atp2b2.1	ccl19a.1	setb	sinhcaf
atp5f1b	sinhcaf	akap9	ndrg1a
atp5f1c	ndrg1a	hpca	si:ch211-133n4.6
atp5f1c	si:ch211-133n4.6	calm3a	slc22a31
atp5f1c	slc22a31	ccng2	riok3
atp5f1d	riok3	si:dkey-26c10.5	zgc:153018
atp5f1e	zgc:153018	cltcb	prom1a
atp5f1e	prom1a	angptl4	oser1
atp5f1e	oser1	zgc:158343	arhgef18a
atp5f1e	arhgef18a	capgb	mgst3b
atp5fa1	mgst3b	pik3r6a	uck2b
atp5if1a	uck2b	pet100	bbip1
atp5if1b	bbip1	psma4	zfhx4
atp5if1b	zfhx4	arpc3	rpl35
atp5if1b	rpl35	loxhd1a	mibp2
atp5if1b	mibp2	arl4aa	naca
atp5l	naca	mt-co1	spred1
atp5l	spred1	dll4	44816
atp5mc1	2022-09-12	tbca	atf5b
atp5mc1	atf5b	clk4a	eef2b
atp5mc1	eef2b	krt8	hmgb3a
atp5mc1	hmgb3a	pak1	cu694197.1
atp5mc3a	cu694197.1	prkcsh	ube2d3
atp5mc3a	ube2d3	mrpl35	cdh2
atp5mc3a	cdh2	slc7a11	ahsa1b
atp5mc3b	ahsa1b	eef1a1l1	si:dkey-1m11.6
atp5mc3b	si:dkey-1m11.6	cdca4	zswim5
atp5mc3b	zswim5	si:ch73-46j18.5	si:dkeyp-69e1.8
atp5mc3b	si:dkeyp-69e1.8	ccar1	mapk14a
atp5md	mapk14a	sdhdb	sub1b
atp5md	sub1b	ndufb8	ppp1caa
atp5md	ppp1caa	arhgdia	ppiab
atp5md	ppiab	zgc:55461	sall1b
atp5md	sall1b	tox	h1f0
atp5meb	h1f0	foxj1a	ell
atp5meb	ell	zgc:101858	lima1a
atp5meb	lima1a	csnk1db	hsp70.2
atp5meb	hsp70.2	akap9	rps27l
atp5meb	rps27l	dlst	mybl1
atp5mf	mybl1	mrpl35	hbegfa
atp5mf	hbegfa	ct027638.1	arf4a.1
atp5mf	arf4a.1	tmbim1b	irak3
atp5pb	irak3	hsp70.1	fam167ab
atp5pb	fam167ab	mbpa	sall1a
atp5pd	sall1a	dbi	ywhah
atp5pd	ywhah	zgc:158258	lima1a
atp5pd	lima1a	rpl35a	mark2b
atp5pd	mark2b	fam192a	elf1
atp5pf	elf1	itm2cb	hbba1
atp5pf	hbba1	ndufb7	mbpb
atp5pf	mbpb	nhp2	atp1a1b
atp5po	atp1a1b	psma6a	si:ch211-286b5.5
atp5po	si:ch211-286b5.5	tpm4a	mrpl38
atp5po	mrpl38	ap1b1	sat1a.2
atp6v0a1a	sat1a.2	cops7a	ier2a
atp6v0b	ier2a	ist1	kdm6ba
atp6v0b	kdm6ba	gna12a	zc3h15
atp6v0ca	zc3h15	psma8	cab39l
atp6v0ca	cab39l	zgc:101851	tmsb
atp6v0cb	tmsb	rps26	ctnnd2b
atp6v0d1	ctnnd2b	pmp22b	tmprss4a
atp6v0d1	tmprss4a	tmem56b	rpl10a
atp6v1e1b	rpl10a	kalrnb	id2b
atp6v1e1b	id2b	chrna9	ctgfa
atrx	ctgfa	rps27.2	srrm4
atrx	srrm4	h2afy2	hexim1
atxn2l	hexim1	znf706	anxa11a
b2m	anxa11a	rln3a	chmp4ba
b2ml	chmp4ba	lmna	oaz1b
b2ml	oaz1b	gtf2f1	ubb
b2ml	ubb	col9a2	myo1ea
b3galt2	myo1ea	cldnb	mbd2
b3gnt2b	mbd2	cabz01066312.1	oaz1b
b3gnt2b	oaz1b	si:ch211-98n17.5	bricd5
b3gnt5a	bricd5	txlna	slc4a2a
b3gnt5a	slc4a2a	seta	nme2b.1
b4galt6	nme2b.1	ppiaa	ndufb6
b4galt6	ndufb6	twf2a	ctnna1
bach1b	ctnna1	taf12	kmt5aa
bach1b	kmt5aa	dytn	calr
bach1b	calr	tmem126a	pim3
bach1b	pim3	mrpl30	si:ch211-129c21.1
bach1b	si:ch211-129c21.1	pgam1b	ppp4cb
bag3	ppp4cb	zgc:158463	pdlim1
bag3	pdlim1	psmd13	f3a
bag3	f3a	rheb	mapkapk2a
bag3	mapkapk2a	map2	myl9a
bag3	myl9a	si:ch73-1a9.3	rpl13
bahd1	rpl13	hmgn6	ctsba
bahd1	ctsba	cs	sox4b
banf1	sox4b	rpl31	stxbp6
baxa.1	stxbp6	insig1	psmb6
baxa.1	psmb6	rbx1	rps27l
baxa.1	rps27l	atp5pf	eya1
baxb	eya1	prpf31	calm3b
baz1a	calm3b	ttc7a	il13ra1
baz1a.1	il13ra1	hspa4a	metrnla
baz1a.1	metrnla	tp53inp1	reep5
baz1a.1	reep5	zgc:165573	polr2l
baz1b	polr2l	tent4b	cyth1a.1
baz1b	cyth1a.1	keap1a	mapkapk2a
baz2ba	mapkapk2a	plekho1b	mycb
baz2ba	mycb	calm3b	psmb1
baz2ba	psmb1	cfl1l	tuba8l
baz2ba	tuba8l	lrp12	hbaa1
bbip1	hbaa1	sh2d4bb	znf593
bbip1	znf593	nr1d2b	dlgap4a
bcar1	dlgap4a	mrpl30	rpl10
bcar1	rpl10	ywhaqa	ctsla
bcar1	ctsla	desi1a	cishb
bcar1	cishb	nenf	ptbp3
bccip	ptbp3	arhgef7a	her6
bccip	her6	ift27	gse1
bccip	gse1	smad2	hsp90aa1.2
bcl2a	hsp90aa1.2	tnfrsf19	stx5a
bcl2a	stx5a	sf3b5	osbpl2b
bcl2a	osbpl2b	uqcrc1	fads2
bcl2l1	fads2	txnipa	hmga1a
bcl2l1	hmga1a	pou4f1	flcn
bcl2l10	flcn	ppig	anxa5b
bcl6ab	anxa5b	eya4	rps3
bhlhe40	rps3	idh2	pdgfrb
bhlhe40	pdgfrb	2022-03-06	h3f3b.1.2
bicdl2l	h3f3b.1.2	pcloa	atp1a3b
bicdl2l	atp1a3b	arl4aa	ezrb
blcap	ezrb	nhp2	u2af2b
blcap	u2af2b	psma5	si:dkey-23i12.7
blcap	si:dkey-23i12.7	ero1b	uqcrfs1
blcap	uqcrfs1	mapk4	kremen1
bmpr2a	kremen1	si:dkey-27p23.3	sinhcafl.1
bnip3lb	sinhcafl.1	mfsd6b	si:ch1073-443f11.2
brd1b	si:ch1073-443f11.2	ap1m2	si:dkey-95p16.2
brd1b	si:dkey-95p16.2	sinhcaf	ilf2
brd1b	ilf2	si:ch211-172l8.4	si:dkey-23i12.7
brd2a	si:dkey-23i12.7	nme2b.1	selenbp1
brd2a	selenbp1	echs1	atp5f1c
brd4	atp5f1c	gnb1a	tomm5
brd4	tomm5	psmd12	vdrb
brd4	vdrb	hmgn2	gca
brd4	gca	mtus1a	si:dkey-100n23.5
brd4	si:dkey-100n23.5	mb	si:ch211-195b13.1
brd9	si:ch211-195b13.1	daw1	taf3
brdt	taf3	ash1l	hspa9
brdt	hspa9	cox8b	cyth1a.1
brdt	cyth1a.1	morn4	scdb
bricd5	scdb	etnppl	zgc:113314
bricd5	zgc:113314	dpysl3	pnrc2
bricd5	pnrc2	eef2b	hmga1a
bricd5	hmga1a	cebpb	wscd2
bricd5	wscd2	zgc:162730	kpnb1
bsg	kpnb1	eif5	s100a10b
btbd10b	s100a10b	rpl10a	jdp2b
btbd10b	jdp2b	rps12	cers2a
btbd6a	cers2a	sar1b	tnfrsf11b
btg1	tnfrsf11b	arl6ip5b	tet3
btg1	tet3	apba1a	trib3
btg1	trib3	mrpl30	eif4a1a
btg2	eif4a1a	si:ch211-222l21.1	rnd3a
btg2	rnd3a	setb	vmp1
btg2	vmp1	cry1aa	stard14
btg2	stard14	timm23a	cox7c
btg3	cox7c	rps5	tspo
btg3	tspo	pleca	jam2b
btg3	jam2b	cfap20	rab3ip
btg3	rab3ip	ccdc85b	fkbp1aa
btg3	fkbp1aa	atp6v1ba	cyp26b1
bud31	cyp26b1	cotl1	tnn
bud31	tnn	tspan3a	rpl5a
bud31	rpl5a	si:ch73-46j18.5	rps16
bud31	rps16	hsp70.3	prdx6
bx248331.2	prdx6	iars	aebp2
bx248331.2	aebp2	cirbpb	arhgap42a
bx284638.1	arhgap42a	krt5	phf5a
bx284638.1	phf5a	rpl7l1	dcn
bx322530.1	dcn	ndufa10	ical1
bx465862.3	ical1	rps18	eya4
bx511111.1	eya4	fosab	baz2ba
bx511111.1	baz2ba	golga7	arrdc1a
bx548028.1	arrdc1a	tectb	stat1a
bx908782.2	stat1a	psma5	igf2b
bx908782.2	igf2b	tuft1a	si:dkey-33c12.4
bx908782.2	si:dkey-33c12.4	cnot1	srpra
bx908782.2	srpra	cox6c	cbln20
bx908782.2	cbln20	grxcr1	rps19
bx936337.1	rps19	mrpl47	egr1
bx957317.1	egr1	zgc:162989	chd2
bxdc2	chd2	clic5b	hnrnpa0l.1
bxdc2	hnrnpa0l.1	bbip1	stap2b
bxdc2	stap2b	si:ch211-57i17.5	pcxa
bxdc2	pcxa	mid1ip1l	nuak1b
bysl	nuak1b	cib2	nop10
bysl	nop10	tcp11l2	ube2al
bysl	ube2al	atp5mf	ndufa12
bysl	ndufa12	caprin1b	sf3b6
bzw1a	sf3b6	mdh2	fosl2
bzw1a	fosl2	col2a1a	nfkbiab
bzw1a	nfkbiab	arfip1	acta1a
bzw1a	acta1a	si:ch211-232b12.5	zgc:171497
bzw1b	zgc:171497	ip6k2a	cnbpb
bzw1b	cnbpb	ddx5	timp2a
c1galt1b	timp2a	ube2ib	eef1g
c1qbp	eef1g	pgd	eif6
c1qbp	eif6	rps14	mt2
c1qbp	mt2	pabpc1b	dtnba
c7b	dtnba	tpd52l1	rps25
c7b	rps25	tmem56b	shroom2a
c7b	shroom2a	cox4i1	atp5f1d
c7b	atp5f1d	h1fx	ndufb5
cab39l	ndufb5	syncrip	b2ml
cab39l	b2ml	cpn1.1	maff
cab39l	maff	hmgb1b	nfil3-5
cab39l	nfil3-5	lsm3	h2afvb
cab39l	h2afvb	dusp1	lrba
cab39l	lrba	s100a10b	gal3st3
cabz01020840.1	gal3st3	ndufs3	znf865
cabz01020840.1	znf865	tpi1b	hopx
cabz01020840.1	hopx	zfr2	spink2.1
cabz01020840.1	spink2.1	spata13	tp53bp2b
cabz01020840.1	tp53bp2b	tspan3a	nfil3-5
cabz01020840.1	nfil3-5	si:dkeyp-46h3.1	mak16
cabz01068367.1	mak16	atp5fa1	rack1
cabz01068367.1	rack1	tbca	rpl23
cabz01068367.1	rpl23	zdhhc16b	eif3ea
cabz01078055.1	eif3ea	gsk3ab	hccsb
cabz01080568.1	hccsb	ccdc88c	prelid1a
cabz01080568.1	prelid1a	stip1	nfil3-5
cabz01080702.1	nfil3-5	mrpl12	hyal2b
cacybp	hyal2b	atp5fa1	ptgs2b
cacybp	ptgs2b	sh3gl2a	apc
cadm4	apc	eif1axb	hk2
cadm4	hk2	wbp2nl	aif1l
cadm4	aif1l	rps16	lrrc59
calm1b	lrrc59	ranbp1	si:dkey-187e18.1
calm1b	si:dkey-187e18.1	chmp4ba	stk35
calm2a	stk35	lonrf1	atp2a2b
calm2a	atp2a2b	arl8a	cad
calm2a	cad	pax2a	sdcbp2
calm2b	sdcbp2	sgip1a	kif19
calm2b	kif19	pfkfb4b	cnn2
calm2b	cnn2	fam228a	jam2b
calm3a	jam2b	cnn2	inhbaa
calm3a	inhbaa	copz1	prmt1
calm3a	prmt1	cox5b	tomm20a
calm3a	tomm20a	blcap	hist1h4l
calm3a	hist1h4l	myclb	cnot6a
calm3b	cnot6a	rgs12b	ranbp9
calm3b	ranbp9	polb	lmna
calml4a	lmna	psma8	plecb
calr3a	plecb	gfi1aa	polr2l
calua	polr2l	vma21	pvalb8
camk1db	pvalb8	morf4l1	antxr1c
camk1db	antxr1c	ptmaa	gpm6ab
camk2g2	gpm6ab	pbx1a	srsf7a
camk2g2	srsf7a	smim20	odc1
camk2n1a	odc1	mb	hsp70.1
camk2n1a	hsp70.1	ap1m2	gstr
canx	gstr	esf1	atp5mc1
canx	atp5mc1	per3	nanos1
capn2a	nanos1	stt3b	krt8
capn2a	krt8	sart3	myl12.2
capns1a	myl12.2	igsf9a	ahnak
capns1b	ahnak	gnaia	si:ch73-21g5.7
capza1a	si:ch73-21g5.7	rab11a	si:ch73-281n10.2
capza1a	si:ch73-281n10.2	arpc4l	si:ch1073-303k11.2
carhsp1	si:ch1073-303k11.2	tomm7	tmem79b
carhsp1	tmem79b	plcd4a	tspan36
cart3	tspan36	gga1	rps27a
cast	rps27a	ago3b	sars
cast	sars	cabz01080568.1	cxcl14
cavin1b	cxcl14	dync1li2	tmsb4x
cavin2b	tmsb4x	nr2f1a	hk2
cblb	hk2	f11r.1	vamp8
cblb	vamp8	rpl26.1	lims1
cbsb	lims1	shisa2a	si:dkey-188i13.11
cbx3a	si:dkey-188i13.11	atf4b	khsrp
cbx3a	khsrp	si:ch211-196l7.4	gpx1a
cbx3a	gpx1a	fmr1	marcksl1a
cbx3a	marcksl1a	ccdc57	zgc:112437
cbx7a	zgc:112437	cnot1	rab5ab
cbx7a	rab5ab	tcp11l2	eno1a
cbx7a	eno1a	oga	nme3
ccdc137	nme3	si:dkey-16l2.17	odc1
ccdc186	odc1	hk1	fkbp3
ccdc187	fkbp3	flj11011l	zgc:158463
ccdc187	zgc:158463	ufm1	rpl11
ccdc80	rpl11	prkcdb	arpc3
ccdc80	arpc3	spry4	cebpg
ccdc80	cebpg	ell2	srprb
ccdc80	srprb	mt2	vps37c
ccdc85b	vps37c	mgat4b	ndufc2
ccdc85b	ndufc2	nfkbiab	fthl31
ccl19a.1	fthl31	ndufs2	ctsla
ccl19a.1	ctsla	ubb	fam13b
ccl19a.1	fam13b	sat1a.2	rplp0
ccl20b	rplp0	nop10	ddx24
ccl20b	ddx24	chac1	rpl5a
ccl44	rpl5a	hsp70l	mdh2
ccl44	mdh2	rpl15	nova2
ccng1	nova2	nop56	efhd1
ccng1	efhd1	mt-nd4l	txn
ccng1	txn	rab11fip1a	fkbp3
ccng1	fkbp3	sart3	psmb2
ccng2	psmb2	srsf3b	tagln2
ccnl1a	tagln2	rab4b	fam168b
ccnl1a	fam168b	ube4b	rps5
ccnl1b	rps5	u2af2b	coch
ccnl1b	coch	gnai1	flna
ccnl1b	flna	stxbp6	eif3s10
ccnt2a	eif3s10	cebpb	h2afvb
ccnt2b	h2afvb	ppiaa	tax1bp3
ccnt2b	tax1bp3	twf2b	pomp
ccnyl1	pomp	stard15	anp32a
ccnyl1	anp32a	camk2g2	stt3b
ccser2a	stt3b	map2	cxcl8a
ccser2a	cxcl8a	pip4p1a	myo1cb
cct2.1	myo1cb	lin28a	cox5ab
cct2.1	cox5ab	myef2	rbfox2
cct3	rbfox2	hsbp1a	twf2b
cct3	twf2b	tmem59	zgc:193541
cct3	zgc:193541	prdm1a	spcs3
cct3	spcs3	rpl36	kidins220b
cct4	kidins220b	rps15	lonrf1l
cct4	lonrf1l	pkp3b	pdgfba
cct4	pdgfba	eif4a3	nop58
cct4	nop58	atp5f1d	sall2
cct5	sall2	rbm24a	s100t
cct5	s100t	cd37	zgc:77158
cct5	zgc:77158	ddx3xb	sri
cct5	sri	rplp2	f3a
cct7	f3a	lsm5	fam110c
cct7	fam110c	sh2d4bb	npm1a
cct7	npm1a	phactr3a	rbm8a
cd59	rbm8a	icn	esf1
cd59	esf1	usp7	hes6
cd59	hes6	matr3l1.1.1	h1f0
cd59	h1f0	ywhae2	si:dkey-222f2.1
cd59	si:dkey-222f2.1	icn	lsm14ab
cd63	lsm14ab	cd63	cbx7a
cd63	cbx7a	ezrb	spry4
cd63	spry4	cib2	rassf7b
cd63	rassf7b	rsf1b.1	actn4
cd63	actn4	atp5pf	rhoub
cd63	rhoub	tpm4a	lonp1
cd81a	lonp1	ndufv2	eif3ea
cd81a	eif3ea	oga	cldna
cd81a	cldna	ddx6	ets2
cd99	ets2	trim3b	selenot1a
cd9b	selenot1a	atp5md	ndufb1
cd9b	ndufb1	vdac2	zgc:92313
cd9b	zgc:92313	lmna	gstt1b
cdc34a	gstt1b	ddx47	si:ch73-375g18.1
cdc40	si:ch73-375g18.1	ppargc1b	ccdc47
cdc42	ccdc47	cnbpb	psma2
cdc42bpb	psma2	rcan3	pdcd6
cdc42bpb	pdcd6	map2k2a	flna
cdc42bpb	flna	arpc2	ptpn13
cdc42ep4b	ptpn13	atoh1a	lrba
cdc42ep5	lrba	tjap1	rplp2l
cdc42ep5	rplp2l	spata48	cish
cdc42ep5	cish	cox6b1	eif3f
cdc42ep5	eif3f	etf1b	dlgap4a
cdc42l	dlgap4a	rpl26	psma2
cdc42l	psma2	pet100	cu639469.1
cdc42se1	cu639469.1	kpnb1	her15.1.1
cdc42se1	her15.1.1	syncrip	optn
cdc42se1	optn	timp2b	twf2b
cdc42se1	twf2b	bckdhb	raph1b
cdh1	raph1b	rpl28	ivns1abpb
cdh1	ivns1abpb	slc35f2	ak2
cdh1	ak2	tomm7	ppp2cb
cdh1	ppp2cb	ndufa5	eif3ea
cdh2	eif3ea	jund	msna
cdh2	msna	psmb6	tpm3
cdh2	tpm3	cox6a1	taok1a
cdh2	taok1a	si:dkey-26c10.5	atrx
cdh2	atrx	nfatc3a	tpm3
cdk2ap2	tpm3	arrdc3b	matr3l1.1
cdkn1bb	matr3l1.1	ptbp1b	cirbpb
cdkn2aipnl	cirbpb	ccng1	celsr1a
cdo1	celsr1a	spcs1	ndufs5
cdo1	ndufs5	sdc4	enah
cdo1	enah	hcfc1b	rbm4.3
cdo1	rbm4.3	sod1	eef1da
cdo1	eef1da	fosl1a	atp5mc3b
cdo1	atp5mc3b	csnk1a1	ppib
cdv3	ppib	uba1	cldna
cdv3	cldna	atp5f1b	cox7b
cdv3	cox7b	ddx3xa	zgc:162939
cdv3	zgc:162939	fabp7a	tbcb
cebpb	tbcb	stip1	hmgn7
cebpb	hmgn7	fbl	twistnb
cebpd	twistnb	meig1	tuba1c
cebpd	tuba1c	h3f3d	hist1h4l
cebpd	hist1h4l	nat16	eef2l2
cebpd	eef2l2	ranbp1	jund
cebpd	jund	pdia3	rnasekb
cebpg	rnasekb	tmed7	ptbp1a
cebpg	ptbp1a	abcf1	ndufb8
cebpg	ndufb8	lysmd3	ssr4
cemip	ssr4	atp1a1a.1	hk2
cemip	hk2	sumo3a	tgfb1a
cers5	tgfb1a	si:ch211-57i17.5	bcar1
cers5	bcar1	si:dkey-222f2.1	snu13b
cfap20	snu13b	gb:eh456644	rpl39
cfap20	rpl39	tuba8l3	txn
cfap298	txn	atp6v0cb	foxj3
cfl1	foxj3	rplp2	stmn1b
cfl1	stmn1b	cox7a2a	ndel1b
cfl1	ndel1b	gar1	luc7l
cfl1l	luc7l	atp5f1e	snrpe
cfl1l	snrpe	krt5	fosl1a
cfl1l	fosl1a	hnrnpm	myl12.1
cfl1l	myl12.1	cox7a2a	rasal2
cfl1l	rasal2	abhd12	rpl26
cfl1l	rpl26	col18a1a	nr3c1
cgna	nr3c1	anp32b	atoh1a
cgna	atoh1a	acadm	tmem258
cgna	tmem258	sec11a	neo1a
ch25h	neo1a	fam168b	otogl
ch25h	otogl	irx3a	lysmd3
chac1	lysmd3	tagln2	pir
chac1	pir	cyp3c1	epcam
chac1	epcam	selenow1	myoc
chac1	myoc	prdx2	nhp2
chchd2	nhp2	cry-dash	atp2b1a
chchd2	atp2b1a	hsp70.2	hspb1
chchd2	hspb1	zgc:153372	dnajc7
chchd2	dnajc7	foxj1a	lsm12b
chchd2	lsm12b	srsf11	dusp5
chd1	dusp5	dbt	dedd1
chd1	dedd1	clta	ap2a1
chd1	ap2a1	ift27	limk2
chd1	limk2	wscd2	mki67
chd2	mki67	gatad2ab	nat16
chd4a	nat16	susd6	ago3b
chd4b	ago3b	pygmb	atp5l
chd4b	atp5l	nup153	eif3i
chd7	eif3i	lsm6	sox21a
chd7	sox21a	sorcs2	cox7a2a
chd7	cox7a2a	atp1a3b	ctdspl3
chd7	ctdspl3	elavl4	anos1b
chd7	anos1b	fcho2	spag1a
chd9	spag1a	u2surp	egr4
chd9	egr4	rsrc2	rps27.2
chmp1b	rps27.2	msna	cx30.3
chmp1b	cx30.3	vdac3	rps11
chmp2a	rps11	gfi1aa	rpl5b
chmp2a	rpl5b	kif2a	rps4x
chmp2a	rps4x	ccnt2b	si:ch73-21g5.7
chmp2a	si:ch73-21g5.7	si:ch73-46j18.5	ppdpfa
chmp2bb	ppdpfa	hbegfa	picalmb
chmp2bb	picalmb	per1a	rpl36a
chmp2bb	rpl36a	sec11a	ddx3xb
chmp4ba	ddx3xb	sub1a	il4r.1
chmp4ba	il4r.1	cox7b	rpl35
chmp4ba	rpl35	u2surp	cdkn1bb
chmp4ba	cdkn1bb	rsrc2	pnp5b
chmp4ba	pnp5b	tagapa	sptssa
chmp4bb	sptssa	ctbp2a	ewsr1b
chmp4bb	ewsr1b	atp5pb	eef2b
chmp4bb	eef2b	elob.1	abcf1
chmp5b	abcf1	dad1	rps3a
chmp5b	rps3a	trib3	her4.1
chmp5b	her4.1	esf1	gcnt4a
chmp5b	gcnt4a	fbl	bricd5
chmp5b	bricd5	rab11fip1a	rps27a
chst11	rps27a	psmb6	dennd5b
chsy1	dennd5b	eef1a1b	mid1ip1b
chtopa	mid1ip1b	ppp6r3	nucks1a
ciapin1	nucks1a	gata3	krt18a.1
cicb	krt18a.1	fgf10a	cgna
cirbpa	cgna	gstp1	txn
cirbpa	txn	hspbp1	arg2
cirbpa	arg2	sorcs2	fxyd6l
cirbpa	fxyd6l	smarcc1a	myl12.1
cirbpb	myl12.1	sptan1	cadm4
cirbpb	cadm4	tmsb4x	chmp1b
cish	chmp1b	rpl17	fmr1
cish	fmr1	cycsb	hnrnpm
cited4a	hnrnpm	mb	ctnna1
cited4a	ctnna1	eif2s2	rdh10b
cited4a	rdh10b	ccng2	prmt1
cited4b	prmt1	mt-nd4	txn
ckbb	txn	dnajc7	sparc
ckbb	sparc	hax1	tbca
ckbb	tbca	rhoab	eif3d
clcf1	eif3d	bud31	ddx6
clcf1	ddx6	zgc:65873	rpl24
clcn3	rpl24	sec24c	oxsr1a
cldn19	oxsr1a	rpl35	rrs1
cldn23b	rrs1	si:ch211-196l7.4	ppiaa
cldn7b	ppiaa	tmem47	tecta
cldn7b	tecta	lhfpl5a	pkp3b
cldn7b	pkp3b	arpc3	eif3g
cldna	eif3g	commd3	tac3a
cldna	tac3a	baiap2l2b	dazap2
cldna	dazap2	srrm2	reep3b
cldna	reep3b	ndufs3	dynlrb1
cldna	dynlrb1	mapk4	rpl18
cldnb	rpl18	gadd45ba	tcf3b
cldnc	tcf3b	dad1	cu104709.1
cldne	cu104709.1	zgc:153867	atp5mc3b
cldne	atp5mc3b	rsl1d1	her4.2.1
cldne	her4.2.1	triobpa	letm1
cldne	letm1	rcan3	cebpg
cldne	cebpg	si:ch211-172l8.4	rpl5a
cldnh	rpl5a	zgc:165573	derl2
cldnh	derl2	ciarta	pcyt2
cldni	pcyt2	trip11	cct4
cldnk	cct4	cr753886.1	pdap1a
clic2	pdap1a	tardbpl	trib3
clic2	trib3	chga	si:dkey-222f2.1
clic4	si:dkey-222f2.1	copz1	aif1l
clic4	aif1l	zgc:158343	rnf10
clic4	rnf10	fam3c	mtbl
clic5a	mtbl	tmbim1b	tent5ba
clic5a	tent5ba	si:ch211-38m6.6	gadd45ba
clk4a	gadd45ba	scg5	si:dkey-222f2.1
clstn1	si:dkey-222f2.1	fam53b	pcf11
clstn1	pcf11	pcdh19	atp5pb
cltca	atp5pb	spata48	pacsin2
cltca	pacsin2	oxsr1a	cox6a1
clu	cox6a1	cd82a	chd4b
clu	chd4b	abca1a	il13ra1
cnbpa	il13ra1	ndufb7	fam219aa
cnbpb	fam219aa	atp6v1aa	rps19
cnmd	rps19	fthl28	tagln2
cnmd	tagln2	mical2b	ppiab
cnn2	ppiab	ndufb8	rps28
cnn2	rps28	prdx4	necap1
cnn2	necap1	tmie	pa2g4b
cnn2	pa2g4b	prr15la	hdlbpa
cnn2	hdlbpa	nfyc	si:ch73-248e21.1
cnn3a	si:ch73-248e21.1	tspan36	arrdc3b
cnn3a	arrdc3b	rtn4rl2b	ppan
cnn3a	ppan	gtpbp4	zgc:56676
cnn3a	zgc:56676	ndufa3	slc16a6b
cnot1	slc16a6b	dnajc7	pitpnaa
cnot6a	pitpnaa	ccnd1	fabp7a
cnppd1	fabp7a	cs	mia
cntf	mia	mif	dtnba
cntf	dtnba	vamp1	marcksl1a
coa3a	marcksl1a	tuba8l	cox17
coa3a	cox17	hspa5	arl4aa
coa3a	arl4aa	sncb	tubb2b
coa3a	tubb2b	si:dkeyp-86d6.2	srebf2
coch	srebf2	cplx2l	prdx2
coch	prdx2	cox6b1	dla
coch	dla	skor1b	ptp4a2b
coch	ptp4a2b	h2afvb	ptgs2b
coch	ptgs2b	u2surp	gadd45bb
col11a1a	gadd45bb	dennd5b	smg7
col11a1a	smg7	krt18a.1	syne2b
col11a2	syne2b	g3bp1	hiat1b
col14a1a	hiat1b	irx3a	her4.4
col14a1a	her4.4	hdgfl2	pskh1
col18a1b	pskh1	kmt2e	si:dkey-187e18.1
col19a1.1	si:dkey-187e18.1	rbmx	cdh2
col2a1a	cdh2	mxi1	atp5l
col2a1a	atp5l	kdm6bb	eif2s2
col2a1a	eif2s2	scg3	dbi
col2a1b	dbi	nop58	alas1
col2a1b	alas1	trioa	fus
col4a1	fus	fgf10b	rpl6
col4a1	rpl6	cltca	rbp5
col5a1	rbp5	snrpa1	hey1
col5a1	hey1	hsf2	nop2
col9a1a	nop2	crybg1b	nolc1
col9a1b	nolc1	n4bp1	ppp1r14bb
col9a2	ppp1r14bb	fscn2b	sorbs3
col9a2	sorbs3	slc25a22b	tubb2b
col9a3	tubb2b	atoh1a	rps7
col9a3	rps7	dedd1	elf1
col9a3	elf1	dnajc5b	elocb
col9a3	elocb	rpl39	eef1a1a
col9a3	eef1a1a	tpd52l1	atp5mc1
cops4	atp5mc1	txnipa	tuba1b
cops9	tuba1b	calm3a	id2a
coro1ca	id2a	coa6	mprip
coro1ca	mprip	hdac1	zgc:158640
coro1ca	zgc:158640	zgc:103692	sult2st1
coro1ca	sult2st1	hivep1	dnajb4
cotl1	dnajb4	si:ch211-212o1.2	stap2b
cotl1	stap2b	zswim5	hmgb3b
cox14	hmgb3b	mtch2	cox4i1
cox17	cox4i1	al808129.1	si:ch211-217k17.7
cox4i1	si:ch211-217k17.7	med23	nfkbib
cox4i1	nfkbib	sumo2b	ppib
cox4i1l	ppib	luc7l	ak1
cox4i1l	ak1	etv5a	hint1
cox4i2	hint1	selenok	sf3b1
cox5aa	sf3b1	ggnbp2	tbca
cox5ab	tbca	fam133b	ugt8
cox5ab	ugt8	sik2b	chd7
cox5b	chd7	kdm5c	il6st
cox5b2	il6st	h1fx	hmox1a
cox6a1	hmox1a	hax1	vdrb
cox6a2	vdrb	pgam1a	h3f3b.1.2
cox6b2	h3f3b.1.2	safb	gabarapa
cox6b2	gabarapa	cox6b1	ostc
cox7a1	ostc	atp5pf	pabpc1a
cox7a2	pabpc1a	rab3ip	si:ch211-74m13.3
cox7a2	si:ch211-74m13.3	ndufb8	sox5
cox7a2a	sox5	zgc:103692	znf593
cox7a2l	znf593	selenok	eif3s6ip
cox7b	eif3s6ip	mbnl3	si:ch211-178n15.1
cox7b	si:ch211-178n15.1	si:ch73-46j18.5	arhgap32a
cox7c	arhgap32a	oaz2a	etf1b
cox7c	etf1b	yy1b	hmox1a
cox8a	hmox1a	zgc:165573	pmp22b
cox8a	pmp22b	cox7b	brd2a
cox8a	brd2a	hk1	lmna
cox8b	lmna	col19a1.1	ifi45
cox8b	ifi45	cib2	nrarpb
cox8b	nrarpb	sptan1	cox8a
cpamd8	cox8a	npm1a	p4hb
cpeb4b	p4hb	hist2h2l	vamp8
cpeb4b	vamp8	krt5	prr12b
cpeb4b	prr12b	zmiz1a	ssh2a
cr293509.1	ssh2a	lyar	si:ch73-1a9.3
cr293509.1	si:ch73-1a9.3	mych	egr1
cr381618.1	egr1	cnn2	cox7a2a
cr383676.1	cox7a2a	rassf5	scn4ab
cr383676.2	scn4ab	fgf10a	hsp90aa1.2
cr753886.1	hsp90aa1.2	hk2	ppp4r4
cr762483.1	ppp4r4	hsp90aa1.2	rpl7
cr762483.1	rpl7	ccdc120	elavl1a
cr762483.1	elavl1a	nr4a1	elf1
cr762483.1	elf1	pim2	myoc
cr762483.1	myoc	ap3m2	si:ch211-214j24.10
cr762483.1	si:ch211-214j24.10	frya	rab10
crabp2b	rab10	cnbpb	txn
crabp2b	txn	sumo1	relt
crb3a	relt	bx324206.2	rpl29
crb3a	rpl29	ywhah	col2a1b
creb3l3l	col2a1b	lamtor5	ccser2a
crebbpb	ccser2a	hsd17b7	rsrp1
crebzf	rsrp1	actr1	calm3a
crebzf	calm3a	manea	sgk1
crema	sgk1	ndufab1a	hivep1
crema	hivep1	ppib	bach1b
crema	bach1b	tmem240b	hbegfa
cremb	hbegfa	pfkfb3	necap1
crim1	necap1	pls1	tmod4
crip1	tmod4	rbb4l	ptpn1
crip3	ptpn1	jpt1b	krt8
crk	krt8	mrpl20	ehd1a
crk	ehd1a	cdh1	hmgb2a
crk	hmgb2a	oaz2a	rps15a
crk	rps15a	nfia	idh2
crlf1a	idh2	gipc3	cox8a
crlf1a	cox8a	si:ch73-281n10.2	ndufa4l
crlf1a	ndufa4l	aurkaip1	atp5pf
crlf1a	atp5pf	cr925719.1	syf2
cry1bb	syf2	ndufb9	irf6
cryabb	irf6	mapk15	cu104709.1
cryabb	cu104709.1	anp32b	etf1b
crybg1a	etf1b	per1a	ywhaba
crybg1a	ywhaba	si:ch211-248e11.2	uqcrfs1
crybg1a	uqcrfs1	mrpl32	gspt1l
crybg1a	gspt1l	pfkfb3	g3bp1
crybg1b	g3bp1	prkag2a	cbx7a
crybg1b	cbx7a	alas1	hspe1
csdc2	hspe1	ptbp1b	lmo7a
csdc2	lmo7a	rab3ip	rpl26
cse1l	rpl26	stk25a	tchp
cse1l	tchp	zdhhc16b	rpl35a
csnk1a1	rpl35a	dkc1	med28
csnk1a1	med28	prdx3	cdkl5
csnk1db	cdkl5	g3bp1	lasp1
csnk1db	lasp1	si:dkey-19b23.13	tmbim1b
csnk1db	tmbim1b	hagh	flna
csnk1g2a	flna	slc7a11	kdm5c
csnk1g2a	kdm5c	cct6a	sde2
csnk2a1	sde2	mt-nd3	ube2d1b
csnk2a1	ube2d1b	vdac1	ifi45
csnk2b	ifi45	cct2.1	im:7152348
csnk2b	im:7152348	jupa	ndfip1
csnk2b	ndfip1	tp53bp2b	slc25a22b
csrnp1a	slc25a22b	tpgs1	eif4e1c
csrnp1b	eif4e1c	rnaset2	clic4
csrnp1b	clic4	fut8a	arrdc2
csrnp1b	arrdc2	zranb2	hmgb2b
csrnp1b	hmgb2b	prdx5	ccng1
csrp1a	ccng1	rnf111	chac1
csrp1a	chac1	sh2d4ba	npm1a
csrp1a	npm1a	sik1	nucks1a
csrp1a	nucks1a	cul1b	h3f3b.1
csrp1a	h3f3b.1	si:ch73-335l21.4	baxa.1
csrp2	baxa.1	nat16	tob1a
csrp2	tob1a	fbl	spcs1
cst14a.2	spcs1	dock9b	grinab
cst3	grinab	si:ch211-153b23.5	scyl2
cst3	scyl2	si:dkey-153k10.9	f3b
cst3	f3b	sox4b	hspa8
ct027638.1	hspa8	nenf	eif3ea
ct027638.1	eif3ea	pnrc2	cct3
ct027638.1	cct3	eif4bb	si:ch73-46j18.5
ct027638.1	si:ch73-46j18.5	uhrf1bp1l	rspry1
ctdsp2	rspry1	gnaia	midn
ctdsp2	midn	myl12.1	mycbp
ctdsp2	mycbp	krt5	mt-co1
ctnna1	mt-co1	bckdk	hmgb2b
ctnna1	hmgb2b	prdx2	ndufb7
ctnna1	ndufb7	gcnt4a	dspa
ctnnb1	dspa	pde3b	uba52
ctnnb1	uba52	tcp11l2	tfe3a
ctnnb1	tfe3a	trappc3	rps25
ctnnb1	rps25	oser1	arpc4l
ctnnb2	arpc4l	fosl1a	hivep1
ctnnb2	hivep1	ppdpfb	marcksl1b
ctnnb2	marcksl1b	skia	si:ch211-149l1.2
ctnnb2	si:ch211-149l1.2	hint1	tardbpl
ctnnb2	tardbpl	spry2	fabp3
ctnnb2	fabp3	etv5b	atp5mc3b
ctnnd1	atp5mc3b	xbp1	rps12
ctnnd1	rps12	elovl1b	zgc:86598
ctnnd1	zgc:86598	qkia	etv5b
ctnnd1	etv5b	tubb4b	ivns1abpb
ctsd	ivns1abpb	msi1	dusp14
ctsf	dusp14	cdc26	plek2
ctsf	plek2	cand1	rnf10
ctsla	rnf10	si:dkey-79d12.5	flii
ctsla	flii	klhl30	sinhcafl
ctsla	sinhcafl	cx30.3	txn
ctsla	txn	psma4	bckdk
ctsla	bckdk	man1a1	rab1ba
cu459056.1	rab1ba	chchd6b	rpl22
cu633745.1	rpl22	ndufs3	ndufs5
cu694197.1	ndufs5	cyr61	serinc5
cu694481.1	serinc5	acin1b	cebpg
cu929259.1	cebpg	etv4	elovl1b
cux1a	elovl1b	zgc:153911	tspan36
cux1a	tspan36	tspan13b	gadd45aa
cx30.3	gadd45aa	mvp	zgc:162730
cx30.3	zgc:162730	nenf	psma4
cx30.3	psma4	eya1	cox5b
cx30.3	cox5b	rpl7l1	rps8a
cx43.4	rps8a	klhl30	cox7c
cx43.4	cox7c	tspan13b	rpl38
cx43.4	rpl38	hint1	ppiaa
cxcl12a	ppiaa	minos1	rbm39a
cxcl14	rbm39a	rps14	mapk14a
cxcl14	mapk14a	ipo7	mertka
cxcl14	mertka	coro1b	aldocb
cxcl14	aldocb	ndufb6	hspb1
cxcl14	hspb1	si:ch73-335l21.4	sf3b6
cxcl18b	sf3b6	hsp70.3	selenop
cxcl18b	selenop	btg3	rps21
cxcl18b	rps21	calml4a	si:ch211-214j24.10
cxcl8a	si:ch211-214j24.10	anxa5a	eif4a3
cxcl8a	eif4a3	caskb	irf2bp2b
cyb5a	irf2bp2b	anp32b	actb1
cyc1	actb1	hagh	midn
cycsb	midn	hspb1	fosl1a
cycsb	fosl1a	slc4a10a	rps5
cycsb	rps5	si:ch73-1a9.3	sde2
cycsb	sde2	vmp1	rpsa
cycsb	rpsa	si:dkeyp-117h8.2	capn2a
cyp1a	capn2a	selenoo1	chchd2
cyp1a	chchd2	hacd3	hspd1
cyp1b1	hspd1	glrx	rasd4
cyp26b1	rasd4	atp5f1e	rps8a
cyp26b1	rps8a	adipor2	pik3r2
cyp26b1	pik3r2	rpl36a	ube2d2
cyr61	ube2d2	rasd1	atp5if1b
dab2ipb	atp5if1b	loxhd1a	ip6k2b
dacha	ip6k2b	alas1	hist2h2l
dacha	hist2h2l	cox4i1	rps4x
dacha	rps4x	brk1	chmp4bb
dacha	chmp4bb	s100t	ncl
dad1	ncl	kdm1a	chmp5b
dad1	chmp5b	cbx3a	fosb
dad1	fosb	rps21	hopx
dad1	hopx	ppig	arl5c
dag1	arl5c	ndufa12	slc43a1a
dap	slc43a1a	tuba1a	six2a
dap	six2a	si:ch211-139d20.3	egr1
dap1b	egr1	hmgb3b	smap1
dap1b	smap1	ndufa7	bzw1b
dap1b	bzw1b	si:dkey-28b4.7	csnk1db
dap1b	csnk1db	farsa	ddx3xa
dap1b	ddx3xa	irf2bp2b	eef1db
dazap2	eef1db	lsm4	stard13b
dazap2	stard13b	nop56	pard6a
dbi	pard6a	fkbp1b	timm23a
dbn1	timm23a	kars	mpc1
dctn1b	mpc1	ranbp9	mink1
dcun1d5	mink1	ndufb2	metrn
ddhd1a	metrn	skor1a	her15.1.1
ddit3	her15.1.1	fam133b	rpl23a
ddit3	rpl23a	amph	zgc:77486.1
ddr1	zgc:77486.1	pes	slc12a2
ddt	slc12a2	bcl2l1	fthl29
ddt	fthl29	zgc:162730	elf1
ddt	elf1	si:dkey-92j12.5	ct027638.1
ddx17	ct027638.1	fbxw11b	st5
ddx18	st5	chrna9	her12
ddx18	her12	eif4g1a	selenow1
ddx18	selenow1	ola1	tmc1
ddx18	tmc1	higd1a	glula
ddx21	glula	ubtf	cox6b2
ddx21	cox6b2	mdh2	tgif1
ddx21	tgif1	acsl1b	abca1a
ddx21	abca1a	chd2	pdcd4b
ddx24	pdcd4b	zgc:171927	dcn
ddx24	dcn	phf20b	nuak1b
ddx24	nuak1b	papola	psma1
ddx24	psma1	vat1	psmb4
ddx27	psmb4	cu694197.1	ndufb8
ddx27	ndufb8	btg3	f11r.1
ddx27	f11r.1	dnah5	smkr1
ddx27	smkr1	cabp2b	tmed7
ddx39aa	tmed7	ccser2a	si:dkey-221l4.10
ddx39aa	si:dkey-221l4.10	prelid3b	brdt
ddx39ab	brdt	si:ch211-232b12.5	eif5a
ddx39ab	eif5a	cnn2	tuba8l
ddx39ab	tuba8l	chd4b	prr12b
ddx39ab	prr12b	btf3	lrrc59
ddx3xa	lrrc59	elob.1	si:rp71-77l1.1
ddx3xa	si:rp71-77l1.1	clic4	npm1a
ddx3xa	npm1a	rnf10	rps15
ddx3xb	rps15	sec61g	pcdh10b
ddx3xb	pcdh10b	hspbp1	acin1b
ddx47	acin1b	ndc1	dldh
ddx47	dldh	ndufa1	tuba1a
ddx49	tuba1a	rab2a	si:ch211-152c2.3
ddx54	si:ch211-152c2.3	amer2	ndufb4
ddx56	ndufb4	epcam	ube2ia
ddx56	ube2ia	zc3h11a	marcksb
ddx61	marcksb	pnpla6	ppp1r10
ddx61	ppp1r10	ap3b2	sox19a
ddx61	sox19a	fthl29	gnb1b
ddx61	gnb1b	vapb	si:dkey-221l4.10
dedd1	si:dkey-221l4.10	kif1aa	ndrg1a
dedd1	ndrg1a	cdipt	cr383676.1
degs1	cr383676.1	sinhcafl	serbp1a
degs1	serbp1a	ppp1cb	rpl22
degs1	rpl22	timp2a	lsp1
degs1	lsp1	ppargc1b	eif3k
dek	eif3k	tssc4	rpl7a
dennd5b	rpl7a	romo1	nudt9
denr	nudt9	rplp0	h3f3b.1.1
dhfr	h3f3b.1.1	daw1	inavaa
dhrs13l1	inavaa	anp32e	pitpnaa
dhrs13l1	pitpnaa	cabz01080568.1	cpeb4b
dhx15	cpeb4b	tgfb1a	spag1a
dicer1	spag1a	flna	nono
dido1	nono	psme3	tuba1b
dido1	tuba1b	glsb	mt-nd4l
dido1	mt-nd4l	dnajc1	rnf19a
dido1	rnf19a	col2a1a	metrnla
dip2ba	metrnla	bsdc1	irf6
dip2ba	irf6	npc2	rpl34
dip2ba	rpl34	slc25a12	nr1d2b
dkc1	nr1d2b	atp5f1b	rps19
dkc1	rps19	lhfpl5a	mt-nd4
dkc1	mt-nd4	capza1b	snrpg
dkc1	snrpg	cyp27c1	cpeb4b
dla	cpeb4b	lrba	net1
dla	net1	ell2	cabz01080568.1
dld	cabz01080568.1	oser1	epcam
dld	epcam	si:dkey-7j14.6	mycb
dlg1	mycb	fam83fa	zgc:110783
dlgap4a	zgc:110783	prdx4	cct4
dlgap4a	cct4	atp6v0a1a	si:dkeyp-27c8.2
dlgap4a	si:dkeyp-27c8.2	bxdc2	prrx1a
dlx5a	prrx1a	psmc6	h3f3b.1.2
dnaja2a	h3f3b.1.2	fstl1b	tagln2
dnaja2a	tagln2	klf6a	rrp1
dnaja2a	rrp1	zfand2a	myl9b
dnajb1b	myl9b	kpnb3	fam83g
dnajb1b	fam83g	nop58	sf3b6
dnajb1b	sf3b6	ptp4a2b	rps5
dnajc1	rps5	mdh1aa	sema4ba
dnajc5b	sema4ba	pfkpb	anapc16
dnajc5b	anapc16	aco2	slc43a2b
dnase1	slc43a2b	myef2	ddit3
dnmbp	ddit3	apba1a	zmat2
dnttip2	zmat2	ell2	rplp2
dock7	rplp2	gltpb	cdkn1bb
dph3	cdkn1bb	pdcl	ldhba
dph3	ldhba	m6pr	tmed2
dph3	tmed2	arfip1	h1fx
drg2	h1fx	frya	krt5
dspa	krt5	cyfip2	ssr4
dtnba	ssr4	hsph1	hsp70l
dtnba	hsp70l	xbp1	si:dkey-112a7.4
dusp1	si:dkey-112a7.4	cr925719.1	arpc3
dusp1	arpc3	rpl37.1	anp32a
dusp2	anp32a	pkig	sec11a
dusp2	sec11a	nfkbiab	wbp2
dusp5	wbp2	zc3h4	tmem258
dusp5	tmem258	selenof	sarnp
dusp5	sarnp	arf2a	srsf11
dvl2	srsf11	rbfox2	capns1b
dvl2	capns1b	nfkbib	si:dkey-100n23.5
dynlt3	si:dkey-100n23.5	ndufab1a	dnajb1b
dynlt3	dnajb1b	gnb1b	tpm4a
dyrk1ab	tpm4a	oxr1b	rbfox2
dyrk1ab	rbfox2	rpl7a	mxi1
ebf3a.1	mxi1	ipmkb	hmgn7
ebna1bp2	hmgn7	egr4	sat1b
ebna1bp2	sat1b	rcan3	prrc2a
edf1	prrc2a	si:ch211-213a13.1	rps21
edf1	rps21	abhd12	rpl39
edrf1	rpl39	pdha1a	cx43.4
eef1a1l1	cx43.4	cldnb	cabz01080568.1
eef1a1l1	cabz01080568.1	relb	si:ch73-1a9.3
eef1a1l1	si:ch73-1a9.3	map7d3	atp5f1e
eef1a1l1	atp5f1e	si:ch211-152c2.3	mvp
eef1a1l1	mvp	ywhae1	ammecr1
eef1b2	ammecr1	mt-nd4	cldnh
eef1b2	cldnh	ndufb7	txnrd3
eef1b2	txnrd3	rpl6	csdc2
eef1da	csdc2	gnb1a	rpl3
eef1da	rpl3	si:dkey-172h23.2	tax1bp3
eef1da	tax1bp3	dnajb1b	hmox1a
eef1da	hmox1a	ranbp1	cebpd
eef1g	cebpd	mrpl57	cxcl14
eef1g	cxcl14	slc25a3b	pmp22b
eef1g	pmp22b	twf2b	hp1bp3
eef2a.1	hp1bp3	lsm4	wee1
eef2b	wee1	got2b	eef1g
eef2b	eef1g	sdc4	ubqln4
eef2b	ubqln4	atp5l	pkp1b
eef2l2	pkp1b	aars	fosab
eef2l2	fosab	hdgfl2	sub1a
efhd1	sub1a	flj11011l	wu:fj16a03
efhd1	wu:fj16a03	spata13	mt-atp6
efhd1	mt-atp6	ssh2a	pkp1b
efhd2	pkp1b	abhd12	pcdh7b
efhd2	pcdh7b	xbp1	pleca
efhd2	pleca	sall3a	atf3
efna1a	atf3	kitlga	slc25a25a
egfra	slc25a25a	hspb1	fam210aa
egfra	fam210aa	tnc	rpl31
egfra	rpl31	ppp1caa	sgsm3
egr1	sgsm3	n4bp1	uba52
egr1	uba52	calm2b	fkbp5
egr1	fkbp5	erfl3	myl12.1
egr1	myl12.1	gfi1aa	pfn2
egr1	pfn2	sbno2	rbm39a
egr2a	rbm39a	gpx1b	si:ch211-288g17.3
egr2a	si:ch211-288g17.3	atp5meb	rps10
egr2a	rps10	btg2	rpl17
egr2a	rpl17	si:ch211-152c2.3	fam84a
egr2b	fam84a	lxn	coa3a
egr2b	coa3a	gadd45ba	bx465834.1
egr4	bx465834.1	mphosph8	si:ch211-236l14.4
ehd1a	si:ch211-236l14.4	eef1g	slc16a1a
ehd1a	slc16a1a	uqcrc1	lsm7
ehd1a	lsm7	cdc26	polr2eb
ehd1a	polr2eb	rrp8	tp53inp1
ehd1b	tp53inp1	sptan1	osbpl2b
eif1axa	osbpl2b	ptp4a2b	si:ch211-212k18.5
eif1axa	si:ch211-212k18.5	ucp2	cox17
eif1axb	cox17	nfatc3a	sec61g
eif1axb	sec61g	cdc42ep5	mbd2
eif1axb	mbd2	pleca	selenow1
eif1b	selenow1	nucks1a	ndufa4l
eif1b	ndufa4l	psmb4	akap12b
eif2s2	akap12b	dldh	lfng
eif2s2	lfng	atp5mc1	rps9
eif2s2	rps9	safb	ddt
eif2s2	ddt	ppib	her4.1
eif2s3	her4.1	h2afy2	dnajb11
eif2s3	dnajb11	cdkn1cb	zmiz1a
eif2s3	zmiz1a	rbm5	twistnb
eif3ba	twistnb	glyr1	nfil3-5
eif3ba	nfil3-5	icn	rplp2l
eif3ba	rplp2l	zgc:77486.1	ano9a
eif3c	ano9a	ppp1caa	ube2d2l
eif3c	ube2d2l	srsf4	si:ch211-133n4.6
eif3d	si:ch211-133n4.6	rpz5	ap1ar
eif3d	ap1ar	skor1a	hnrnpa1a
eif3ea	hnrnpa1a	psmc3	stm
eif3f	stm	mbpb	arl4aa
eif3f	arl4aa	hdgfl2	cd81a
eif3g	cd81a	fbrsl1	clic4
eif3g	clic4	tpm4a	rnf185
eif3ha	rnf185	si:ch211-152c2.3	gabarapb
eif3ha	gabarapb	tub	cox7b
eif3i	cox7b	wbp2	blcap
eif3i	blcap	rbm24a	zgc:92107
eif3i	zgc:92107	cnn3a	hopx
eif3ja	hopx	cpe	atp5pb
eif3jb	atp5pb	ppp5c	ndufb6
eif3jb	ndufb6	zgc:91910	b2m
eif3k	b2m	synrg	mxi1
eif3k	mxi1	ube2l3a	axin1
eif3k	axin1	ptpn1	uqcrc2a
eif3k	uqcrc2a	tox	zgc:77158
eif3k	zgc:77158	insm1b	bcar1
eif3m	bcar1	calm2b	tpm3
eif3s10	tpm3	mt-co1	vps26bl
eif3s10	vps26bl	cd63	atp5md
eif3s10	atp5md	gdi2	tuba1a
eif3s6ip	tuba1a	kpnb1	fthl28
eif3s6ip	fthl28	gdi1	znf593
eif4a1a	znf593	st5	rpl10
eif4a1a	rpl10	jpt1b	rps26l
eif4a1a	rps26l	npc2	tox
eif4a1a	tox	thoc2	cxcl14
eif4a1a	cxcl14	sub1a	anxa11a
eif4a3	anxa11a	coq10b	nolc1
eif4a3	nolc1	hnrnph1l	atf4b
eif4a3	atf4b	irx5a	ist1
eif4a3	ist1	kif19	ubb
eif4a3	ubb	mapk14b	hivep2a
eif4bb	hivep2a	hspb1	zbtb4
eif4bb	zbtb4	slc25a36a	jdp2b
eif4e1c	jdp2b	lsr	cd59
eif4e1c	cd59	qkia	hes6
eif4e1c	hes6	tmem240b	rpl28
eif4ebp2	rpl28	fbrsl1	rbm25b
eif4g1a	rbm25b	si:ch211-235e9.6	fthl28
eif4g1a	fthl28	npm1a	uba52
eif4g1a	uba52	pcsk5a	sirt1
eif4g1a	sirt1	eif3s6ip	si:dkey-16l2.16
eif4g2a	si:dkey-16l2.16	csdc2a	adsl
eif4g2a	adsl	cebpb	atf4b
eif4g2b	atf4b	ddx3xb	rarga
eif4g2b	rarga	camk2n1a	rps10
eif4h	rps10	ubac1	npc1
eif4h	npc1	pkp3b	phb
eif5	phb	tiparp	rcan1a
eif5	rcan1a	ubb	ddost
eif5	ddost	atp6v1ba	ncl
eif5	ncl	pnrc2	atp1a1a.4
eif5a2	atp1a1a.4	cox17	stau1
eif5a2	stau1	rnasekb	si:ch73-281n10.2
eif5a2	si:ch73-281n10.2	ccdc124	gal3st3
eif5a2	gal3st3	rpl37.1	mdh1aa
eif5b	mdh1aa	atp1b1a	tuba8l3
eif5b	tuba8l3	slc25a3b	atp5l
eif5b	atp5l	ubtf	cabz01020840.1
eif5b	cabz01020840.1	zgc:55461	ddx39ab
eif6	ddx39ab	zgc:153911	tpm4a
eif6	tpm4a	otofb	si:ch211-15b10.6
eif6	si:ch211-15b10.6	rad21a	ppdpfb
eif6	ppdpfb	cfap298	prdx2
eif6	prdx2	jag2b	timp2b
eif6	timp2b	palm3	cebpd
elavl1a	cebpd	pim1	phlda3
elavl1a	phlda3	fam3c	hmgb1a
elavl1a	hmgb1a	tomm40l	mid1ip1l
elf1	mid1ip1l	rps27l	hmgn2
elf1	hmgn2	chmp4ba	chmp2a
elf1	chmp2a	icn	alas1
elf1	alas1	tpp2	exoc6
elf2b	exoc6	zdhhc5a	rps15a
ell	rps15a	rnf145a	rasgef1bb
elmsan1b	rasgef1bb	hmgn2	csnk1db
elob.1	csnk1db	setb	nenf
elocb	nenf	mthfd2	vsig8a
elovl1b	vsig8a	eif5b	nop2
elovl1b	nop2	h1fx	hspbp1
elovl1b	hspbp1	pdcl	lrp5
elovl1b	lrp5	lrba	zhx3
elovl1b	zhx3	xbp1	fkbp2
elovl1b	fkbp2	rsrp1	rfk
emc10	rfk	erfl3	nudt3a
eml2	nudt3a	coch	chsy1
enah	chsy1	relt	zgc:109889
enah	zgc:109889	msmo1	actn1
enc1	actn1	rtn4rl2b	npc2
eno1a	npc2	cr383676.1	kdm5c
eno1a	kdm5c	slc1a3a	hspe1
ep300a	hspe1	ubap2a	proca1
ep300a	proca1	atp6v0a1a	si:busm1-57f23.1
epas1b	si:busm1-57f23.1	eif3s6ip	szrd1
epb41l5	szrd1	nme2b.1	rab10
epb41l5	rab10	lonrf1l	sox13
epb41l5	sox13	cd81a	rpl7a
epcam	rpl7a	tmprss3a	rps17
epcam	rps17	krt5	pef1
epcam	pef1	uqcrh	cdhr1a
epcam	cdhr1a	tbc1d14	ppp1r15a
epha2a	ppp1r15a	sptan1	brd4
epha2a	brd4	gpatch8	calr
epha4a	calr	psat1	itpkcb
epha7	itpkcb	glrx5	cst3
eppk1	cst3	si:dkey-201i24.3	ctnna1
eps8l1a	ctnna1	pole4	nr4a2b
eps8l1a	nr4a2b	psmd1	ranbp1
eps8l3a	ranbp1	slc36a4	usp10
erbin	usp10	esf1	tuba8l3
erbin	tuba8l3	si:dkey-19b23.13	relb
erbin	relb	twf2a	ndufv2
erfl3	ndufv2	tet2	ccnl1a
erfl3	ccnl1a	iqsec1b	nop10
erh	nop10	brd3b	anxa13
erh	anxa13	arf6b	si:ch73-111k22.2
erh	si:ch73-111k22.2	ube2al	wasf2
eri1	wasf2	mrps14	cpne1
esama	cpne1	arhgef1b	rbm39a
esf1	rbm39a	top1l	gabarapa
esf1	gabarapa	etnppl	atp2b2.1
esf1	atp2b2.1	mybl1	arpc4l
esyt2a	arpc4l	arhgef6	ivns1abpa
esyt2a	ivns1abpa	mycb	nme2b.1
esyt2a	nme2b.1	tnip1	etfb
esyt2a	etfb	slc25a14	marcksl1b
etf1b	marcksl1b	ndufb10	anxa5b
etf1b	anxa5b	cd9b	sult2st3
etf1b	sult2st3	gpc4	si:ch211-243g18.2
etf1b	si:ch211-243g18.2	higd2a	rpl4
etfb	rpl4	cfl1l	ddx61
ets2	ddx61	fgfbp1b.1	rpl9
ets2	rpl9	yy1b	st14a
ets2	st14a	gpx1b	atp2b1a
eya1	atp2b1a	man1a2	stx5a
eya1	stx5a	fam219aa	cabz01079837.1
eya4	cabz01079837.1	tjap1	sox10
eya4	sox10	otofa	mt2
ezh1	mt2	nop58	hsp70.1
ezrb	hsp70.1	cox7a2a	tmsb4x
ezrb	tmsb4x	psmb5	rpl14
ezrb	rpl14	cacybp	nfkbiab
ezrb	nfkbiab	hsp70l	arfgap2
ezrb	arfgap2	mdh2	cotl1
ezrb	cotl1	enc1	cox7a2
f11r.1	cox7a2	rpl10a	crabp2b
f11r.1	crabp2b	col18a1a	faua
f11r.1	faua	timm13	myh9b
f11r.1	myh9b	hnrnpabb	si:dkey-206d17.12
f2rl1.2	si:dkey-206d17.12	ift27	tspan13b
f3a	tspan13b	hint1	rpl5a
f3a	rpl5a	srsf2a	camk2g2
f3b	camk2g2	nfe2l1b	rhpn2
f3b	rhpn2	ppm1bb	npm1a
f3b	npm1a	pdcd4b	rps7
f3b	rps7	ct027638.1	rnf44
fabp11a	rnf44	fthl30	adgrg1.1
fabp3	adgrg1.1	rab3ip	pabpc1b
fabp3	pabpc1b	zfr	fosl1a
fabp3	fosl1a	fscn2b	adam8a
fabp3	adam8a	dnaja3a	ckmt1
fabp3	ckmt1	zmiz1a	pkp1b
fabp7a	pkp1b	gal3st1a	rpl37.1
fabp7a	rpl37.1	cebpg	dap1b
fabp7a	dap1b	dad1	slc38a2
fabp7a	slc38a2	ap1m2	kank1a
faf2	kank1a	ube2g2	zgc:92242
faf2	zgc:92242	twf2a	crabp2b
faf2	crabp2b	ppp1caa	tefa
fam102ab	tefa	ndufa7	zgc:110158
fam102ab	zgc:110158	commd3	fabp7a
fam110c	fabp7a	cnbpb	cldna
fam120c	cldna	rgl1	csnk1a1
fam129ba	csnk1a1	dnah12	s100t
fam129bb	s100t	atp6v1d	b2ml
fam129bb	b2ml	zfhx4	bx511111.1
fam133b	bx511111.1	strc	hist1h4l
fam133b	hist1h4l	pbx4	st14a
fam13b	st14a	macf1a	si:dkey-253i9.4
fam162a	si:dkey-253i9.4	per1b	rps25
fam168a	rps25	smim20	mif
fam19a5a	mif	arhgef9b	tet3
fam210aa	tet3	pfkfb3	rpl13
fam210aa	rpl13	dyrk2	tmem59
fam210aa	tmem59	cbx7a	ackr3b
fam219aa	ackr3b	csnk1db	cdc42l
fam219aa	cdc42l	slain2	otud5a
fam219aa	otud5a	psme1	her12
fam228a	her12	sort1b	g3bp1
fam3c	g3bp1	dnajc6	erf
fam3c	erf	dedd1	ammecr1
fam76b	ammecr1	icn	rpl37.1
fam84a	rpl37.1	clta	atf3
fam84a	atf3	aif1l	atp1a1a.4
farp2	atp1a1a.4	zgc:162730	nocta
farsa	nocta	fabp3	esyt2a
farsa	esyt2a	elocb	mt2
farsa	mt2	s100u	sall2
farsa	sall2	cops4	npc1
fat1a	npc1	ak8	larp4ab
fat1a	larp4ab	rimkla	cr762483.1
fat1a	cr762483.1	zgc:171927	ubap2l
faua	ubap2l	ywhabl	pdgfrb
faua	pdgfrb	dynll2b	flna
faua	flna	zgc:158343	si:ch211-5k11.8
fbl	si:ch211-5k11.8	sdc4	histh1l
fbl	histh1l	pclob	eef1g
fbl	eef1g	tjap1	slc20a1b
fbl	slc20a1b	rps21	pkp3b
fbln7	pkp3b	anxa5a	rps24
fbln7	rps24	mctp1a	si:ch211-269k10.2
fbln7	si:ch211-269k10.2	triobpa	fndc3ba
fbln7	fndc3ba	dynll2b	nedd9
fbxo11a	nedd9	irf6	rps3a
fbxo46	rps3a	neurl1aa	tectb
fbxw11b	tectb	abhd12	keap1a
fermt1	keap1a	capza1a	elovl1b
fermt1	elovl1b	osbpl1a	faf2
fgfr1a	faf2	gtpbp1	pdcd6
fgfr1a	pdcd6	zgc:162989	hccsb
fgfr2	hccsb	bzw1b	jupa
fis1	jupa	otofb	rps13
fis1	rps13	cct2.1	crlf3
fis1	crlf3	ube2l3b	acbd7
fis1	acbd7	dyrk2	ptges3a
fkbp3	ptges3a	cpox	lsr
fkbp3	lsr	psma6a	il17rc
fkbp5	il17rc	cd63	rps12
flcn	rps12	polr2i	hsp70l
flcn	hsp70l	ddx3xa	stxbp6
flii	stxbp6	csnk1a1	calm3a
flii	calm3a	enkur	isg15
flii	isg15	tmem33	nop10
flii	nop10	eml2	rpl38
flii	rpl38	abhd12	ywhaqa
flna	ywhaqa	otofb	rpl11
flna	rpl11	pbld2	rhoab
flna	rhoab	cdh2	egr3
flna	egr3	dnajb1b	dlgap4a
flna	dlgap4a	gpr156	h1f0
flot2a	h1f0	anp32b	mapk14b
fmnl2a	mapk14b	atp6v0ca	si:ch73-22o12.1
fmnl3	si:ch73-22o12.1	anxa5a	zgc:194101
fnbp1l	zgc:194101	pfn2	dlb
fnbp4	dlb	myl12.1	fam49a
fnip1	fam49a	mtnr1ab	kitlga
fnip1	kitlga	tssc4	dad1
fnip1	dad1	cox6b2	rps29
fnip1	rps29	banf1	xiap
fosab	xiap	sqstm1	dusp5
fosab	dusp5	prkar1aa	snrpd2
fosab	snrpd2	histh1l	sqstm1
fosab	sqstm1	ulk1a	kpna3
fosb	kpna3	hsp70.2	atp5mc3b
fosb	atp5mc3b	rps25	tp53inp1
fosb	tp53inp1	hipk3a	enc1
fosb	enc1	atp11a	ppp1r10
fosb	ppp1r10	cabz01066312.1	zfand2a
fosl1a	zfand2a	elocb	nfia
fosl1a	nfia	cdh2	atp2b1a
fosl1b	atp2b1a	hmgb2a	hmox1a
foxd3	hmox1a	sumo2b	tuft1a
foxj1a	tuft1a	myl12.2	nfkbie
foxj3	nfkbie	si:dkey-96l17.6	metrn
foxj3	metrn	hmgb3b	acta1b
foxj3	acta1b	pgam1b	gabarapl2
foxj3	gabarapl2	si:dkeyp-117h8.2	ndufb8
foxk2	ndufb8	lmna	srsf7a
foxo3b	srsf7a	psmb7	rps5
foxp4	rps5	rdh12	kif19
foxp4	kif19	hsp70.2	rps10
fp017215.1	rps10	mex3b	sdc4
fp017215.1	sdc4	tuba1a	larp4ab
frmd1	larp4ab	cox8a	ahnak
frmd6	ahnak	zdhhc15a	bckdk
frmd6	bckdk	nono	zfand2a
frmd6	zfand2a	hmgn7	cotl1
fryb	cotl1	krt8	nfkb2
fryb	nfkb2	fosb	gca
fryb	gca	zbtb18	si:ch211-160o17.4
fstl1b	si:ch211-160o17.4	tnfrsf21	rps15
fstl1b	rps15	cobl	zhx2a
fstl3	zhx2a	hspbp1	lsm14ab
fstl3	lsm14ab	atp5mf	fthl27
fstl3	fthl27	cbx7a	slc25a25a
fthl27	slc25a25a	zgc:162730	rps6
fthl27	rps6	pi4kb	atf7ip
fthl27	atf7ip	her15.1	ran
fthl27	ran	plekhh3	nedd9
fthl27	nedd9	ncl	krt8
fthl27	krt8	fus	pdcd6ip
fthl28	pdcd6ip	camk2g1	nfkbiaa
fthl28	nfkbiaa	slmapa	uprt
fthl28	uprt	sparc	foxo4
fthl28	foxo4	tnfrsf21	brd2a
fthl28	brd2a	kars	sik1
fthl28	sik1	sfpq	fosab
fthl29	fosab	ctnnb2	tnfrsf9a
fthl29	tnfrsf9a	tpd52l1	rps26l
fthl29	rps26l	rbm25b	fthl29
fthl29	fthl29	foxp4	cdh2
fthl29	cdh2	zgc:154006	gpx1b
fthl30	gpx1b	cdkn1a	kif19
fthl30	kif19	pabpc1b	zgc:113263
fthl30	zgc:113263	hsd17b7	itm2ba
fthl30	itm2ba	meig1	rrs1
fthl30	rrs1	odc1	zgc:158343
fthl30	zgc:158343	skia	rab10
fthl31	rab10	pvalb8	rack1
fthl31	rack1	cplx2	cr293509.1
fthl31	cr293509.1	srsf3b	nrarpb
fthl31	nrarpb	ccdc186	zgc:162730
fthl31	zgc:162730	ccser2a	cox6a1
fthl31	cox6a1	arpc1a	rnf185
fubp1	rnf185	map7d3	grb10b
fubp1	grb10b	usp33	sall1b
fubp1	sall1b	pfdn6	her9
fundc2	her9	rps19	si:ch1073-443f11.2
fxr2	si:ch1073-443f11.2	csnk1a1	caprin1b
fxr2	caprin1b	suclg1	ddost
fxyd1	ddost	ptp4a2a	si:dkey-102m7.3
fxyd6l	si:dkey-102m7.3	rps9	atf3
fxyd6l	atf3	cd2bp2	pomp
fxyd6l	pomp	si:dkey-112e7.2	gpatch8
fzd7a	gpatch8	pinx1	cycsb
fzd8a	cycsb	tiparp	ppp2cb
g3bp1	ppp2cb	hnrnpa0l.1	arg2
g3bp1	arg2	si:ch211-178n15.1	f3b
g3bp1	f3b	aco2	fabp7a
g3bp1	fabp7a	atp5mc3a	glulb
gab1	glulb	eef1a1l1	psph
gab1	psph	tfg	irf6
gab1	irf6	pinx1	msna
gab1	msna	ppiaa	rasgef1bb
gabarapa	rasgef1bb	mvp	rps13
gabarapl2	rps13	rhoab	lrrc8da
gabarapl2	lrrc8da	ppifb	dnajc7
gabpa	dnajc7	si:ch211-258f14.2	nop56
gadd45aa	nop56	dpy30	hmgb1b
gadd45aa	hmgb1b	gal3st3	coa3a
gadd45ab	coa3a	tomm22	cdh11
gadd45ab	cdh11	ddx3xa	f2rl1.2
gadd45ab	f2rl1.2	plekhj1	flii
gadd45ab	flii	dyrk1ab	rpl4
gadd45ba	rpl4	nsfl1c	rhoca
gadd45ba	rhoca	rpl14	elf1
gadd45ba	elf1	insig1	gipc2
gadd45bb	gipc2	cox5b	f11r.1
gadd45bb	f11r.1	jag2b	tnfrsf9a
gadd45ga	tnfrsf9a	nars	mapk14a
gak	mapk14a	slc38a3a	dnajb11
gak	dnajb11	glulb	cox8b
gak	cox8b	tbc1d14	rps27.1
gal3st1a	rps27.1	rps3	mbd2
gal3st1a	mbd2	reep3b	pvalb9
gal3st1a	pvalb9	rps3a	psma3
gapdhs	psma3	cd9b	dusp8a
gapdhs	dusp8a	hnrnpa0l.1	h2afx1
gapdhs	h2afx1	baiap2l2b	chd1
gapdhs	chd1	h2afvb	gab1
gapdhs	gab1	hcn5	eif3k
gars	eif3k	uqcrc2b	tbx1
gas1a	tbx1	spry2	qkia
gata2a	qkia	metap2b	bag3
gata3	bag3	dpysl3	baxb
gatad2ab	baxb	cebpg	tma7
gca	tma7	ggnbp2	slc25a43
gclc	slc25a43	si:dkey-153k10.9	stra6
gclc	stra6	serp1	hpn
gclc	hpn	rps28	zc3h11a
gclc	zc3h11a	fdx1	wnt7aa
gclc	wnt7aa	safb	lfng
gclm	lfng	slain2	hccsb
gclm	hccsb	atp1b1a	pkp1b
gclm	pkp1b	ptbp1a	efhd2
gclm	efhd2	slc23a2	atrx
gcnt4a	atrx	gfi1aa	hyou1
gcnt4a	hyou1	lin28a	ldhba
gcnt4a	ldhba	calm1b	lsm12b
gdi2	lsm12b	hipk3a	atp5pd
gdpd5a	atp5pd	hif1ab	her15.1
gdpd5a	her15.1	cgnb	cldn7b
get4	cldn7b	lima1a	rpl17
get4	rpl17	ampd2b	pgrmc1
gigyf1b	pgrmc1	uqcrc1	eya4
ginm1	eya4	rnf145a	si:dkey-222f8.3
gipc2	si:dkey-222f8.3	nipa2	dpm2
gipc2	dpm2	mt2	her12
gipc2	her12	cu633999.2	ppp4cb
gipc2	ppp4cb	sdcbp2	clcf1
gipc2	clcf1	txndc15	taf13
gldn	taf13	hmgn6	fosl1a
gldn	fosl1a	rpl36	spred1
gldn	spred1	ndufb2	acbd7
glipr2l	acbd7	trim36	baxa.1
glipr2l	baxa.1	wrb	gstt1b
glipr2l	gstt1b	eif4e1c	tgif1
glod5	tgif1	tmc5	eif4g2b
glula	eif4g2b	rpsa	rps18
glula	rps18	si:dkey-151g10.6	chchd2
glula	chchd2	smpx	edrf1
glula	edrf1	rps28	rps17
glula	rps17	fgfbp1b.1	pfn1
glulb	pfn1	cltcb	tuba8l
glulb	tuba8l	aco2	egfra
glulb	egfra	per1b	myl6
gmds	myl6	fam228a	eif4ebp1
gmds	eif4ebp1	cish	tpi1b
gmds	tpi1b	tmed4	vgll4b
gmps	vgll4b	tmem59	irf2bpl
gmps	irf2bpl	wrb	h2afy2
gmps	h2afy2	si:ch211-238n5.4	stmn1b
gmps	stmn1b	cdv3	jag1b
gnb1a	jag1b	peli1b	spry2
gnb1b	spry2	atp6v1g1	rrad
gnb1b	rrad	rps18	dnaja2a
gng12a	dnaja2a	tomm6	lima1a
gng5	lima1a	sh3bp5la	lsr
gnl2	lsr	si:zfos-943e10.1	selenom
gnl3	selenom	kif1aa	kri1
gnl3	kri1	rnf7	ndufa5
gnl3	ndufa5	prdx1	myd88
gnl3	myd88	wars	hmgb3b
gnpnat1	hmgb3b	sh2d4bb	eef1b2
gnpnat1	eef1b2	ical1	polr3h
golga7	polr3h	tmsb5	si:ch211-133n4.4
golga7	si:ch211-133n4.4	adgrg1.1	nme3
golt1bb	nme3	fxr2	pi4kb
golt1bb	pi4kb	myo15b	mindy4b
golt1bb	mindy4b	higd2a	rps23
golt1bb	rps23	mrpl47	dynll1
gosr1	dynll1	mkrn1	ifi46
got2a	ifi46	loxhd1a	srprb
gpatch8	srprb	ccar1	erh
gpc4	erh	otub1a	her4.4
gpc4	her4.4	ccdc57	tfeb
gpc4	tfeb	cfap45	tcf20
gpc4	tcf20	rpl36a	susd6
gpc4	susd6	zgc:112356	atp5meb
gpc6a	atp5meb	si:dkey-151g10.6	mgst3b
gpkow	mgst3b	cct7	cxcl14
gpm6ab	cxcl14	ost4	eif3jb
gpm6ab	eif3jb	tjp1a	atp11a
gpr146	atp11a	bx284638.1	canx
gpt2l	canx	cbx7a	foxj3
gpx1b	foxj3	nr1d2a	chchd2
gpx1b	chchd2	dnajc5aa	ywhaz
gpx4a	ywhaz	atp2b1a	nuak1b
gpx4b	nuak1b	nfkbie	pkig
grb10a	pkig	si:dkey-4p15.3	zgc:194101
grinab	zgc:194101	hspe1	ezh1
grinab	ezh1	vsig8a	smim29
grxcr1	smim29	npc2	sec62
gse1	sec62	si:dkey-288a3.2	bx284638.1
gse1	bx284638.1	eif3i	tent4b
gsk3ab	tent4b	insm1b	jag1b
gsna	jag1b	marcksb	ep300a
gspt1l	ep300a	hspd1	fxyd6l
gspt1l	fxyd6l	abcf1	eif4a1a
gspt1l	eif4a1a	dusp1	ppan
gspt1l	ppan	h1fx	palld
gstk1	palld	adam10a	ik
gstk1	ik	mt-atp6	ccl19a.1
gstm.1	ccl19a.1	lysmd2	hectd1
gstp1	hectd1	txn2	ddhd1a
gstp1	ddhd1a	sarnp	si:dkey-1m11.6
gstp1	si:dkey-1m11.6	ppdpfb	anxa11a
gstr	anxa11a	skor1a	hspbp1
gstr	hspbp1	meis1b	fbln7
gstr	fbln7	clta	sik1
gtpbp1	sik1	scocb	cxcl12b
gtpbp1	cxcl12b	ndufb1	rpl29
gtpbp1	rpl29	si:ch211-235e9.6	phactr4a
gtpbp1	phactr4a	hsp90aa1.2	elovl1b
gtpbp4	elovl1b	abhd4	capns1b
gtpbp4	capns1b	pdcd4b	pard6gb
gtpbp4	pard6gb	psmb2	cdc42ep5
guk1a	cdc42ep5	eef1a1b	pi4k2a
guk1a	pi4k2a	dachc	lmna
guk1a	lmna	sucla2	rimkla
guk1a	rimkla	fbl	dbi
h1f0	dbi	hsp70.1	si:ch211-152f23.5
h1f0	si:ch211-152f23.5	chchd6b	ucp2
h1fx	ucp2	pou4f1	eef1a1l1
h1fx	eef1a1l1	dnajc6	mkrn1
h1fx	mkrn1	rps21	rpl8
h1fx	rpl8	sec24c	otulina.1
h2afva	otulina.1	eif3s10	si:dkey-112a7.4
h2afvb	si:dkey-112a7.4	actn1	stap2b
h2afvb	stap2b	ccni	stard14
h2afvb	stard14	ubc	usp36
h2afx1	usp36	selenos	stag2b
h2afx1	stag2b	cabp2b	eif4g1a
h2afx1	eif4g1a	eef2a.1	tuba1c
h2afx1	tuba1c	pbx1a	cox8a
h2afy2	cox8a	ccnl1a	txnrd3
h2afy2	txnrd3	pdia3	cdh1
h2afy2	cdh1	ndufb4	rpl9
h2afy2	rpl9	prnprs3	ccnt2a
h2afy2	ccnt2a	atp6ap2	hsp70.1
h2afy2	hsp70.1	hmgb3a	ube2d1b
h3f3b.1	ube2d1b	gpx1b	uqcrb
h3f3b.1	uqcrb	six1b	tspo
h3f3b.1	tspo	rpl22l1	ddx21
h3f3b.1.1	ddx21	pkp3b	rps10
h3f3b.1.1	rps10	ptp4a1	slc30a1a
h3f3b.1.1	slc30a1a	atp6v1h	atp5mf
h3f3b.1.1	atp5mf	eif3jb	appa
h3f3b.1.2	appa	wbp2	stip1
h3f3b.1.2	stip1	psma5	zgc:153911
h3f3c	zgc:153911	med19a	nme2b.1
h3f3c	nme2b.1	myo6b	fbxw11b
h3f3d	fbxw11b	gadd45ba	cr762483.1
h3f3d	cr762483.1	sat1a.2	selenow1
hapln3	selenow1	cabp2b	ctnnb2
hars	ctnnb2	psma3	hmgb1a
hars	hmgb1a	ak3	odc1
hars	odc1	slc12a2	ndel1b
hax1	ndel1b	lxn	sirt1
hax1	sirt1	si:ch211-114c12.2	f11r.1
hax1	f11r.1	zgc:158263	fabp7a
hbegfa	fabp7a	atp2b1a	proca1
hbegfa	proca1	mpc1	limk2
hbegfa	limk2	serf2	timm23a
hbegfa	timm23a	si:dkeyp-46h3.1	ier2a
hbegfa	ier2a	si:ch73-22o12.1	plecb
hbegfb	plecb	aldh7a1	rpl11
hbegfb	rpl11	gata3	serp1
hbegfb	serp1	dpysl3	tuft1a
hbp1	tuft1a	cdipt	sema4ba
hbp1	sema4ba	tomm20a	cope
hccsb	cope	sorbs1	nr4a3
hccsb	nr4a3	mylipa	srrm2
hccsb	srrm2	pip5k1ab	ranbp3b
hccsb	ranbp3b	flna	clec19a
hccsb	clec19a	srsf9	ahnak
hcn5	ahnak	smarca4a	tgif1
hdac1	tgif1	cldnb	hpn
hdgfl2	hpn	srebf2	gclc
hdlbpa	gclc	aldh7a1	phlda2
hdlbpa	phlda2	prpf39	hsbp1b
hectd1	hsbp1b	golga1	cfl1l
hectd1	cfl1l	them6	capza1a
hectd1	capza1a	rpl15	usp42
hephl1a	usp42	zgc:162944	uck2b
her12	uck2b	btg2	hspbp1
her15.1.1	hspbp1	rbm4.2	zgc:136864
her15.1.1	zgc:136864	atp2b1a	elovl2
her15.1.1	elovl2	fgf10a	rpl5b
her4.1	rpl5b	si:dkeyp-86d6.2	rpl18a
her4.1	rpl18a	atoh1a	ndufb3
her4.1	ndufb3	dll4	ap2m1a
her4.1	ap2m1a	irx2a	srrm2
her4.2	srrm2	ewsr1a	raph1b
her4.2	raph1b	id2b	uba52
her4.2.1	uba52	gsto2	cdh1
her4.2.1	cdh1	si:ch211-243g18.2	smarce1
her4.2.1	smarce1	rpl38	tgfb1a
her4.2.1	tgfb1a	psmb4	sec23b
her6	sec23b	ahsa1b	rpl38
her6	rpl38	ncor1	g3bp1
her6	g3bp1	araf	fis1
her8a	fis1	cdc14ab	golgb1
her9	golgb1	rps27a	sptssa
her9	sptssa	psat1	ctsd
herpud1	ctsd	selenow1	otofa
hexim1	otofa	pde4ba	nfkbiaa
hey1	nfkbiaa	leng8	tuba1a
hgh1	tuba1a	coch	lrrc8da
hiat1b	lrrc8da	si:ch73-1a9.3	hmgb2b
hiat1b	hmgb2b	rassf5	bx248331.2
hiat1b	bx248331.2	cad	nfkbiaa
hif1ab	nfkbiaa	psma6b	klf2a
higd1a	klf2a	ap3d1	eif3f
higd1a	eif3f	rpl38	slc16a3
higd1a	slc16a3	ppig	clk4a
higd1a	clk4a	rtn1a	upf1
higd1a	upf1	pls1	rrs1
higd1a	rrs1	mindy4b	mtdha
hint1	mtdha	abcc1	cebpd
hint1	cebpd	grxcr1	rpl27
hipk3a	rpl27	ccnt1	lamp2
hist1h4l	lamp2	tmc2a	cltcb
hist1h4l	cltcb	plpbp	dnajb1b
hist1h4l	dnajb1b	myca	myo1ea
hist1h4l	myo1ea	ndufb5	tax1bp1b
hist1h4l	tax1bp1b	sox4b	dpm2
hist1h4l	dpm2	ssb	pdcd10a
hist2h2l	pdcd10a	atp1a3b	rbm28
hist2h2l	rbm28	eif2s1b	rps13
hist2h2l	rps13	psma2	usp42
hist2h2l	usp42	hist2h2l	si:dkey-4p15.3
histh1l	si:dkey-4p15.3	ubb	alas1
histh1l	alas1	cox7c	si:dkey-112e7.2
histh1l	si:dkey-112e7.2	rpl9	fam84a
hivep1	fam84a	egr4	rpz5
hivep1	rpz5	tfg	psmb7
hivep1	psmb7	nfasca	zgc:113208
hivep2a	zgc:113208	pdhb	cox6c
hivep2a	cox6c	tctex1d1	prpf38b
hivep3b	prpf38b	cremb	tob1b
hk2	tob1b	rbm4.2	dusp5
hk2	dusp5	ppid	usp36
hk2	usp36	atp1b2b	pard6gb
hk2	pard6gb	oaz1b	stau2
hk2	stau2	kdm7ab	fat1a
hlfa	fat1a	histh1l	rps15
hlfa	rps15	sox4b	ctbp1
hlfa	ctbp1	svilc	epcam
hm13	epcam	numb	rbm4.2
hmga1a	rbm4.2	tspan36	nppc
hmga1a	nppc	sgk1	rpl28
hmga1a	rpl28	zmiz1a	histh1l
hmga1a	histh1l	zgc:77849	rhoub
hmgb1a	rhoub	cr383676.1	npm1a
hmgb1a	npm1a	csnk2b	tubb2b
hmgb1a	tubb2b	ndc1	her6
hmgb1a	her6	mxi1	gabarapl2
hmgb1a	gabarapl2	acadvl	fthl28
hmgb1a	fthl28	tmem33	cdkn1bb
hmgb1b	cdkn1bb	pde4ba	bckdk
hmgb2a	bckdk	dpysl5a	epha7
hmgb2a	epha7	ap1g1	f3b
hmgb2b	f3b	grxcr1	fthl27
hmgb2b	fthl27	sbno2	fam76b
hmgb2b	fam76b	eef1a1b	cd63
hmgb2b	cd63	mef2d	ptgdsb.2
hmgb3a	ptgdsb.2	si:ch211-80h18.1	cldnb
hmgb3a	cldnb	prdx2	erfl3
hmgb3a	erfl3	txnrd3	rpl14
hmgb3a	rpl14	capsla	cd59
hmgb3a	cd59	wasla	pomp
hmgb3a	pomp	maff	prdx2
hmgcrb	prdx2	bdnf	ranbp9
hmgn2	ranbp9	rps24	scg3
hmgn2	scg3	atp5if1a	rpl39
hmgn2	rpl39	tmem50a	rpz5
hmgn2	rpz5	hspb1	epb41l5
hmgn2	epb41l5	reep3b	epb41l5
hmgn2	epb41l5	rplp2l	cldnb
hmgn3	cldnb	ppp2cb	hspbp1
hmgn3	hspbp1	cxcl14	cyr61
hmgn3	cyr61	plk3	si:ch211-152c2.3
hmgn6	si:ch211-152c2.3	lipf	pcdh18b
hmgn6	pcdh18b	atp5po	arrdc3b
hmgn6	arrdc3b	madd	rpl35
hmgn6	rpl35	dedd1	ranbp9
hmgn6	ranbp9	tpgs1	ndufab1b
hmgn6	ndufab1b	tnrc6a	naca
hmgn7	naca	ndufb4	rps28
hmgn7	rps28	cops4	adgrg1.1
hmgn7	adgrg1.1	suclg1	tdh
hmox1a	tdh	sall1a	atoh1a
hmox1a	atoh1a	tagapa	eef1b2
hmox1a	eef1b2	stag2b	sec23b
hmox1a	sec23b	higd1a	glipr2l
hmox1a	glipr2l	rln3a	mrps6
hmox1a	mrps6	myo15aa	clic4
hnrnpa0a	clic4	canx	zgc:77158
hnrnpa0b	zgc:77158	zgc:158343	si:dkey-79d12.5
hnrnpa0b	si:dkey-79d12.5	zgc:111986	sh3bp5la
hnrnpa0l.1	sh3bp5la	mycb	si:rp71-77l1.1
hnrnpa0l.1	si:rp71-77l1.1	dnajc5b	lin28a
hnrnpaba	lin28a	tet3	ist1
hnrnpaba	ist1	grb10b	pdap1a
hnrnpaba	pdap1a	psma1	tmem258
hnrnpabb	tmem258	zgc:153738	spcs1
hnrnpabb	spcs1	pef1	thbs1b
hnrnpabb	thbs1b	dlst	tcima
hnrnpabb	tcima	metap1	f3a
hnrnph1l	f3a	krt8	usp10
hnrnph1l	usp10	ube2d1b	mt-cyb
hnrnpk	mt-cyb	nr4a2b	brd4
hnrnpl2	brd4	ipo8	fabp3
hnrnpr	fabp3	si:ch73-335l21.4	cab39l
hnrnpub	cab39l	dpy30	txn
hnrnpub	txn	spcs2	lrch4
hopx	lrch4	prdx5	kdm6ba
hopx	kdm6ba	rpl30	rps9
hp1bp3	rps9	eef1a1a	hnrnpa0l.1
hpgd	hnrnpa0l.1	atp1b2b	rps15
hpn	rps15	si:ch211-38m6.6	zgc:92107
hpn	zgc:92107	pgam1b	lrba
hpn	lrba	enah	tnfrsf21
hpn	tnfrsf21	plcd4a	bicdl2
hpn	bicdl2	rasd1	pik3c2a
hsbp1a	pik3c2a	dynll1	pabpc1a
hsbp1b	pabpc1a	si:ch211-198a12.6	tle3a
hsbp1b	tle3a	eya1	arl6ip1
hsbp1b	arl6ip1	zgc:77880	coch
hsd17b12a	coch	dbi	epha2a
hsp70.1	epha2a	foxo1a	csrp1a
hsp70.1	csrp1a	mt-co1	ctnnd1
hsp70.1	ctnnd1	kif2a	kmt5aa
hsp70.2	kmt5aa	gtpbp4	crybg1a
hsp70.2	crybg1a	tuba1a	itpkcb
hsp70.2	itpkcb	nfe2l2a	gata3
hsp70.2	gata3	cltca	fkbp2
hsp70.3	fkbp2	cry1aa	ndufa8
hsp70.3	ndufa8	map3k7	bx908782.2
hsp70.3	bx908782.2	mtdha	clstn1
hsp70.3	clstn1	sdc4	eef1b2
hsp70l	eef1b2	slc38a3a	snrpg
hsp70l	snrpg	fosl1a	rpl22l1
hsp70l	rpl22l1	her9	h3f3d
hsp70l	h3f3d	uba52	actb1
hsp70l	actb1	ezra	serbp1a
hsp90aa1.2	serbp1a	stk35l	bach1b
hsp90aa1.2	bach1b	fthl27	fthl31
hsp90aa1.2	fthl31	safb	h2afvb
hsp90ab1	h2afvb	rpl6	b2m
hsp90ab1	b2m	arl5a	pik3r1
hsp90ab1	pik3r1	rps26	cox5aa
hsp90b1	cox5aa	tuba8l3	ube2d2l
hsp90b1	ube2d2l	dync1i2a	cited4a
hspa4a	cited4a	mdka	cdc42ep5
hspa4a	cdc42ep5	si:ch73-335l21.4	laptm4b
hspa4a	laptm4b	serpine2	eif3s10
hspa4a	eif3s10	chp1	prnprs3
hspa4a	prnprs3	pdia6	fosl2
hspa4a	fosl2	si:dkey-222f2.1	macf1a
hspa5	macf1a	serp1	dynlrb1
hspa5	dynlrb1	tox	eif2s1b
hspa5	eif2s1b	got2b	eif2s2
hspa5	eif2s2	zgc:77849	metrn
hspa5	metrn	sox13	eif4g1a
hspa8	eif4g1a	smpx	slc16a1a
hspa9	slc16a1a	sox4a.1	si:ch73-46j18.5
hspa9	si:ch73-46j18.5	etf1b	bzw1b
hspa9	bzw1b	srsf2a	zgc:165461
hspa9	zgc:165461	anxa5a	rbpms2b
hspa9	rbpms2b	ndufab1b	arhgap32a
hspa9	arhgap32a	ak8	uacab
hspb1	uacab	scaf1	si:ch211-98n17.5
hspb1	si:ch211-98n17.5	fam13b	tax1bp1b
hspb1	tax1bp1b	hnrnpk	sox4b
hspb8	sox4b	capza1a	ptgdsb.1
hspb8	ptgdsb.1	fbl	chmp4ba
hspb8	chmp4ba	slc1a3a	sox13
hspb8	sox13	junba	cdh1
hspb8	cdh1	pfkfb4b	nop56
hspbp1	nop56	npc2	dvl2
hspbp1	dvl2	mdka	mknk2b
hspbp1	mknk2b	si:dkey-78l4.14	sult2st1
hspbp1	sult2st1	gal3st1a	net1
[truncated: 11,106 more rows]

## Sheet: Differential Gene 50kb Peak
Differentially Expressed Genes 50kb of a Peak
SC 1497	PC 1546	HC 2032
fosab	fthl27	zgc:162730
fosb	rps29	hsp70.3
sqstm1	sqstm1	sqstm1
nop56	cr762483.1	hsp70.2
cycsb	actb1	hsp70l
tnfrsf11b	rps28	zgc:113436
zbtb16a	histh1l	cldnb
socs3a	ezrb	cox7c
calm3a	cnn2	hspb8
flna	rpl38	cnn2
txn	hbegfa	otofb
cr762483.1	hsp90aa1.2	pvalb8
cd63	mt2	hsp90aa1.2
ezrb	fthl31	hsp70.1
jun	sdc4	sdc4
hspe1	flna	ip6k2a
fbl	tectb	tspan36
hmga1a	epcam	fam219aa
jdp2b	eif4a1a	lmna
lima1a	chmp4ba	mdka
hspa4a	vmp1	cbx7a
s100a10b	ube2d2l	atp5md
cirbpa	msna	lmo7b
si:dkeyp-117h8.2	lima1a	st5
ube2d2l	arrdc3a	s100t
snrpd1	arhgap42a	fthl27
arhgap42a	rpl36a	socs3a
eif4a1a	slc1a3a	lin28a
g3bp1	fthl28	atp5fa1
nop58	actb2	si:ch211-152c2.3
cd59	cldnb	rplp2
zgc:158343	fosl1a	pim1
net1	nfil3-5	atp5mf
mbpb	fabp7a	si:dkey-79d12.5
glula	cbx7a	cltcb
ptp4a2b	rpl34	fosl1a
cabz01068367.1	rpl35	ptbp1b
gab1	txn	gadd45ba
igfbp1a	uchl1	h3f3b.1
dkc1	rps24	tuba8l4
snu13b	plek2	epcam
tiparp	rps15a	ptp4a2b
cfl1	si:ch73-335l21.4	ndufb3
krt18a.1	rps13	atp5mc1
sdc4	nme2b.1	six1b
keap1a	rps26	fkbp1aa
ctsla	si:ch211-152c2.3	ndufb8
crlf1a	cfl1l	cish
glulb	atf4b	cr925719.1
sat1a.2	ctnnb2	camk2g1
ctnnb2	hsp70.3	ifi45
si:dkey-31g6.6	myo1ea	efhd2
rbm8a	glud1a	sall3a
timp2b	krt8	clta
tob1a	h1fx	gadd45bb
atp2a2b	cdh2	gfi1aa
sncga	hspe1	n4bp1
prmt1	eif1b	triobpa
tspan36	atf3	mvp
cnn2	fthl30	maff
srprb	ppdpfb	chac1
odc1	rps27.1	tbc1d14
larp4ab	tgfb1a	si:ch211-133n4.6
elf1	cx30.3	sall1a
si:rp71-19m20.1	cldne	rassf5
tmem176	tspan36	lima1a
ran	rplp2l	tmc2a
chmp2a	ptp4a2b	uqcrb
egr1	rpl28	rbm24a
rps26	lfng	spred1
cx30.3	cebpb	junba
anxa13l	cd9b	hmgn6
higd1a	rpl27	si:ch211-80h18.1
timd4	six1b	recql
junba	hivep1	rpz5
mpz	nop58	eif6
tuba1b	jdp2b	abhd12
hmox1a	higd1a	ecm1b
sars	rpl10a	ipo8
nop10	mych	npc1
myo1ea	anxa5b	mycb
hist1h4l	clcf1	prdx2
nr4a2b	cd63	atf3
rdh10b	lmna	zgc:153911
sb:cb1058	atoh1a	arl6ip5b
khsrp	tpm3	hmga1a
vmp1	eno1a	si:ch211-38m6.6
sult2st1	otogl	gb:eh456644
pax2a	fosab	hspbp1
gldn	si:dkey-79d12.5	cox8a
hmgb3a	cxcl8a	cox6b2
cxcl14	optn	sumo3a
tac3a	rps19	si:dkey-280e21.3
txnrd3	pabpc1b	rpl10a
rps27.2	ankrd22	hsd17b7
chac1	cabz01020840.1	srsf5b
efhd1	bcar1	myh14
efhd2	tnfrsf11b	gnai1
tgfb1a	ahnak	rasd1
usp10	rpl24	ndufv2
aimp2	si:dkey-177p2.6	abhd17b
sox4b	tob1a	cox6a1
slc25a55a	si:ch211-196l7.4	tspan3a
zgc:174888	zbtb18	clic5b
qki2	si:dkey-4p15.3	krt8
lmna	zfand5a	lxn
btg1	cotl1	zgc:158343
scdb	mid1ip1l	fam133b
hpn	adgrg6	zgc:154006
rpl7l1	rplp2	atp5f1e
mych	mb	ndufs4
mt2	timp2b	inhbb
cpeb4b	si:ch211-288g17.3	bag3
smg7	egr1	fstl1b
krt8	rpl17	atp5f1c
f11r.1	clic4	nqo1
ube2d1b	lin28a	rpl17
mars	ndel1b	them6
serbp1a	c7b	si:ch211-153b23.5
ip6k2a	appb	xbp1
ulk2	nop56	aclya
nfkbiaa	prrx1a	twf2a
abcf1	gal3st1a	nenf
bxdc2	cadm4	atp2b1a
egr2b	rpl8	chd4b
ddit3	gadd45bb	suclg1
adgrg6	fabp3	pls1
cfl1l	si:ch211-286b5.5	zfr
ybx1	cdc42ep5	itm2cb
ndufb7	ckbb	bzw1b
dnaja2a	f3b	eif3s10
nfkbie	kdm6ba	h2afy2
vat1	efhd1	dusp1
cish	tnfrsf21	mylipa
akirin2	cox6b2	uqcrq
cst3	elf1	s100s
neurl1b	rbm24a	rpl11
ctnnd1	eif6	zgc:113314
plek2	spint1a	tmem176l.1
polr2l	net1	six1a
polr3h	eif4e1c	lsm6
zhx2a	epha2a	camk2n1a
spint1a	dla	atp5pb
hbegfa	tmsb	chrna9
zc3h15	h2afy2	foxj1a
kpnb3	rhoab	rcan3
tomm20a	cdh1	csnk1a1
atp5pf	cish	chmp4ba
necap1	csdc2	arhgef1b
taf3	rps2	ccz1
hspd1	atp5l	calm3a
tspo	hmgn6	cfap57
syncrip	irf2bpl	her6
otogl	cox7c	id2b
nutf2	stx5a	gpx1b
hspbp1	tdh	dpysl3
clic4	ptgs2b	si:ch211-57i17.5
marcksl1a	ddx24	pprc1
slc44a1b	clstn1	si:ch211-15b10.6
plekhh3	hsp70l	capgb
slc1a3a	eef1da	nrd1a
ptpn13	mdh1aa	fabp3
chd7	metrnla	atp1a1a.1
itgb4	sox21a	slain2
nfil3-5	rln3a	cxcl14
si:ch211-15b10.6	atp5mc1	serp1
lrp2a	hspb8	brd4
cadm4	ndufa5	col2a1a
rtn4a	ndufa1	map7d3
hsp70l	pleca	itm2ba
ddx18	jag1b	rsl1d1
si:ch211-214j24.10	rpl7l1	ap3m2
rhpn2	myoc	mcl1b
snrpg	qkia	si:ch211-107o10.3
sept9a	mpc2	arfip1
stmn1b	hk2	ivd
atf6	eif3k	cdh1
srsf2a	six4b	plekhh3
egr2a	sparc	sgip1a
pard6gb	dcn	ndufab1a
si:dkey-205h13.1	gata3	pou4f1
gspt1l	notch1a	sptan1
notch3	atp1a1a.4	skor1a
hspa9	spry2	tiparp
gata3	atp5pf	rab3ip
rsl1d1	fosl2	tet3
kitlgb	slc25a22b	uba1
atrx	twistnb	zgc:153738
sgsm3	zgc:110796	bx248331.2
bx465862.3	cox6a1	tardbp
hsp70.3	brd4	rad21a
mak16	atp5f1e	dynll2b
psme3	ctnnd1	oga
tlcd1	nop10	gpatch8
vdac1	hmgn7	taf12
gclm	scdb	gal3st1a
hspa5	prmt1	mtnr1ab
qser1	brd3b	selenow1
rrad	cfl1	coch
arglu1a	pacsin2	xpc
arg2	calm3a	strc
sorbs1	ssb	grxcr1
hsp70.2	cdhr1a	irx2a
tpt1	si:dkey-1m11.6	vma21
sik1	npc1	si:ch73-335l21.4
bricd5	si:rp71-77l1.1	odf3l2a
ckbb	pdap1a	arih1
tcp1	cyp27c1	txnipa
agap1	mbd2	adam10a
crema	fthl29	tefa
rab10	ptprz1b	coro1b
epha2a	keap1a	ndc1
gstr	id2b	sdhdb
eif5	dlb	si:dkey-177p2.6
fabp3	sptssa	gdi1
hnrnpaba	prdx2	lsm4
id3	dynll2a	gata3
b3gnt2b	hsp70.2	grb10b
spry2	pkp1b	ldhba
lamp2	mgst3a	sltm
nr1d2a	hsph1	cpe
mapre1b	si:ch211-178n15.1	tcima
tpm3	mtbl	tomm22
rarga	eya4	tmprss3a
tardbpl	pprc1	cox17
ugt8	gca	med23
fabp7a	prrg1	brdt
sox21a	ndufs5	neurl1aa
ninj2	yap1	id4
prdx1	gab1	ubtf
taf12	rbfox2	tmem47
anxa11a	ndufa4l	nat16
sdhaf4	isl1	atp1b1a
gipc2	pcdh10b	si:ch211-235m3.10
wdr43	mapk14a	angptl4
serpine1	tuba8l3	ndufs6
znf593	sox4b	fxr2
si:dkey-177p2.6	cxcl18b	rps9
tob1b	pmp22b	dpp6b
bcl2l1	pax2a	tmem59
gstk1	pvalb8	fut8a
prps1a	myclb	anapc16
plp1b	mvp	anxa5a
nanos1	ndufb7	rbm4.3
zgc:92630	si:ch211-80h18.1	ash1l
cdh1	fxyd6l	ndufs5
actb1	hmgb1b	sars
hbegfb	rhov	cpeb4b
irf2bpl	slc16a6b	atf4b
matn4	crabp2b	bcl2l1
map4l	psmb2	si:dkey-26c10.5
si:ch211-260e23.9	txnrd3	zc3h4
pde4ba	slc16a1a	ttc7a
timm23a	tmc1	mrpl30
nfkbib	rtn4a	sparc
gadd45ab	ip6k2a	fscn2b
epcam	h3f3b.1	pdha1a
eif5a2	gal3st3	rbfox2
prelid1a	hmgb2a	ptp4a1
tmem59	dbi	eef1g
fam102ab	si:ch211-133n4.4	rpl23
ppt1	ddost	gadd45ga
mhc1zba	pcxa	cotl1
rab5if	rasd4	lipf
zgc:162730	stat3	ppig
u2surp	mpc1	cyfip2
ddx21	proca1	glyr1
mtdha	ubb	id1
oaz1b	taf3	tjap1
csrp2	cd99	wbp2
eif5b	hsbp1b	twf2b
mtbl	mak16	dydc2
myclb	calm3b	srsf2a
pes	ndufc2	fgf10b
fxyd6l	dlgap4a	arhgef7a
scn1ba	nolc1	ptmab
gmps	tefa	iscu
syf2	chchd2	rnf111
epas1b	bx465834.1	eif5b
ube2d2	pfkfb3	eya4
pnisr	hivep2a	ppp2r1ba
brdt	tnrc6c1	rpf2
lasp1	cyp26b1	cnbpb
mycb	sec23b	bcl2l10
ube2e3	zmiz1a	mych
nfkb2	plecb	ap2s1
macc1	cr293509.1	scaf1
ddt	tmod4	ap1m2
kctd3	slc4a2a	tssc4
zgc:193541	scg3	cplx2l
bcar1	adsl	zgc:194578
pptc7a	si:dkey-51e6.1	tspan13b
col9a2	atp2b1a	lsr
tcf7l2	si:ch211-214j24.10	si:dkey-201i24.3
timp2a	ctsf	ide
stox2b	prelid1a	si:ch211-212o1.2
ehd1a	tubb2b	tpd52l1
nupr1a	tcima	akap9
acadm	ndufab1b	hmgb1b
bud31	ptgis	atoh1a
ccser2a	ube2al	cxcl18b
hmgn6	zbtb4	rps28
lama4	itpkcb	frya
ch25h	gpsm1a	selenoj
eif3ba	sult2st1	cep350
angptl7	s100t	ccnl1a
cct3	otofb	anp32a
szrd1	plekhh3	ndufs3
tspan2a	sorbs3	psmb4
cox6b2	irak3	synrg
col4a1	atp5mea	zgc:171927
bccip	atp1b2b	eif3d
ndufb8	chmp5b	got2b
ywhabl	lrba	zgc:113162
csrp1a	si:dkeyp-117h8.2	prpf38b
zgc:153115	ndufb6	ppme1
sltm	hmgcrb	kdm5bb
eif4g2b	bckdk	creb3l3l
upf3b	tubb5	wrb
myo1cb	abca1a	gnb1a
foxd3	inhbb	cdc26
ndufa5	cox4i2	zgc:158463
crabp2b	hes6	sall3b
tmem198b	cldna	ewsr1b
tns1b	cdh11	mrpl57
smox	tax1bp1b	strn3
il34	prr12b	msmo1
coch	slc4a7	btg1
pdap1a	atp5f1c	si:ch211-232b12.5
hmgn7	sp4	kmt2e
si:ch211-152c2.3	ppp4cb	scocb
slc25a22b	mrps6	myo18ab
st5	clta	cyp1d1
eif4e1c	kif19	psma6a
npc1	sdc2	rbmx
cotl1	si:ch73-22o12.1	si:ch211-198a12.6
tnrc6c1	zfp36l2	mt2
cldnk	si:dkey-221l4.10	ndufa11
ctdsp2	her4.4	rab11a
ppp1r10	fbln7	sh2d4bb
lrrc8da	atp2a2b	ranbp9
col9a3	calr	ndrg3b
rab20	mycbp	si:ch211-214j24.10
ppp1r14aa	pik3c2a	hnrnpa1a
mag	raph1b	jag1b
psmd11a	stip1	bicdl2
vdrb	prdx6	man1a2
h2afy2	gpt2l	si:dkey-172h23.2
al929435.1	zbtb16a	pkp3b
eif3k	zgc:55461	mtch2
lrch4	ube2e3	rdh12
ddx27	fam13b	cd99l2
cu459056.1	caskin1	wsb1
socs3b	sub1b	meaf6
nfe2l2a	st14a	si:dkey-112e7.2
msna	pitpnaa	otub1a
serp1	tspo	sinhcafl
zgc:163080	stap2b	histh1l
pabpc1b	srsf7a	necap1
hspb8	ddx3xa	zgc:86598
atp5if1b	nucks1b	atp1a3b
ddx3xa	rsrp1	etv5a
ptprz1b	tp53inp1	aco2
brd4	stard14	zgc:111986
gal3st1a	tomm5	ahcyl1
ctsf	sh3bgrl	stc2a
bag3	dpm2	ppp1caa
stxbp6	cab39l	hcn5
slc7a2	mgst3b	psmb7
prss23	nccrp1	ctsla
maff	gspt1l	nfyc
sgk1	jam2b	rps15
col18a1b	col9a2	rpl29
gtpbp1	ndufb8	cd9b
ist1	nr2f1a	socs3b
ncor1	pim1	ccnl1b
ppa1b	usp42	atp6v1c2
atp5po	pvalb9	crtac1a
epha7	ptpn1	trim36
hsbp1b	zgc:153372	zdhhc15a
abcf2a	atrx	lysmd2
arid1ab	fkbp3	dpysl5a
zgc:153372	abcf1	si:ch211-258f14.2
vcp	mtap	tmem256
plecb	ical1	dcun1d5
si:dkey-102m7.3	irx3a	peli1a
aebp2	larp4ab	ndufb2
pi4k2a	rnf213a	vgll4b
si:dkey-253i9.4	zeb2a	tmem56b
prpf38b	syf2	myo15b
kpnb1	asah1b	mef2cb
spry4	arhgef1a	copa
ppp1r1c	lgr4	nnt
med19a	pcdh19	atpaf2
gpc4	atl3	pcloa
hlfa	tubb4b	dmxl2
sfrp5	actn1	fbrsl1
anp32a	idh2	ccser2a
znf346	csnk1db	ube4b
akirin1	fgf10a	cpox
crybg1b	arl4aa	bdnf
zgc:92606	sinhcaf	pfkfb3
stard8	smkr1	shisa2a
hectd1	acbd7	bx284638.1
ndufb3	usp10	psma8
pbx4	vamp8	prdx1
foxo3b	tmsb4x	rab2a
zbtb4	eif3jb	stag2b
cct4	zc3h15	gpx2
nfkbiab	fosb	pgam1b
myo10l3	tomm20a	tcp11l2
gapdhs	pcdh18b	hnrnpl
crk	vps4b	uck2a
myo18ab	marcksl1a	timm8b
cdk2ap2	tbcb	si:ch211-114c12.2
ccng2	timp2a	pgd
pcxa	lsr	kif1aa
csnk2b	hspa9	timm23a
tbx2b	psmb6	mapre3b
angptl4	si:dkey-205h13.1	skp1
srpra	psmb1	slc38a2
frmd6	syne2b	tomm5
tomm6	sema4ba	irx3a
gstm.1	tmem59	stat3
gabpa	prpf38b	sorbs1
ptges3b	al929435.1	csnk1db
nr3c1	esf1	rbm4.2
zfand5a	kremen1	ppp1cb
arl5c	csnk1a1	mif
pisd	dnmbp	plch1
sox6	serinc5	strap
vwa1	sall1a	si:dkey-27p23.3
tuba8l3	slc16a3	ccar1
pi4kb	nat16	plekho1b
arid1b	coa3a	cbx3b
nedd4a	sik1	sucla2
bicdl2l	rasl11b	lsm5
eif3g	selenbp1	etv4
inhbb	pdia6	timm9
hmgcrb	cryl1	mrpl35
cbsb	chmp4bb	pygmb
gpr146	epb41l5	mphosph8
atp6v0ca	kcnq5a	ctnnb2
sema3e	ctsd	btc
cab39l	klf7b	uqcrc2a
ccng1	sall2	tnip1
rpz2	tnn	kdm1a
plxnb1a	asap3	arl4d
tnfsf10l	rrp1	cabp2b
tagln2	mhc1zba	pde4ba
pgrmc1	iscub	nfil3-5
serf2	suclg1	ak8
plp1a	serp1	elovl4b
arhgdia	hcn5	zgc:91910
zgc:174863	si:dkey-16p21.8	baz2a
arrdc3a	pkp3b	si:dkey-153k10.9
pinx1	esyt2a	rab11fip1a
pafah1b1a	si:ch73-141c7.1	psmd9
edf1	sorcs2	mrpl18
pcdh7a	hipk2	idh3g
col14a1a	six2a	prkcdb
tnfrsf21	si:ch211-212k18.5	hmgb3b
fam219aa	arpc3	nfatc3a
hk2	rpl26	rpl5a
sdcbp2	wls	jund
kmt2cb	ddx61	ago3b
itpkcb	cxcl14	ddx3xa
si:dkey-164f24.2	nr4a3	ndufb10
unc119.1	hpn	txn
bmpr2a	nfkbiab	u2surp
gpatch8	fkbp2	clgn
baz2ba	arhgap27l	ddost
zfp36l1b	pde4ba	slc25a36a
cct7	reep3b	erfl3
ppdpfb	sem1	sec62
atp5mf	si:dkey-112e7.2	ppp2r5eb
lsr	bptf	egln2
chd4b	il4r.1	zc3h15
egr4	pard6gb	mrps12
tfg	nova2	tmed4
ywhaqa	wdr43	loxhd1b
dad1	fmnl2b	eef1a1b
hmgn3	dnase1	six4b
ndufs6	cited1	si:ch211-218o21.4
mgll	fmr1	tm9sf2
six1b	si:dkey-28b4.7	tescb
hexim1	egfra	spen
ank2b	dnajb1b	atp5pf
fat1a	dpf2l	coa6
tmsb	skia	alas1
usp54a	sirt1	mb
mid1ip1l	tuft1a	fam228a
snrpf	rarga	arpp21
gclc	sult2st3	hbegfa
kif19	ptges3a	myef2
nova2	ccnl1a	slc7a11
cldna	ca6	oxr1b
atf5b	mbnl3	prkcsh
slc4a2a	osbpl9	si:dkey-96l17.6
sri	cdc42l	ubac1
prdx6	max	fbxo34
ccdc80	usp54a	enc1
arf1	itm2cb	adipor1b
si:dkey-16l2.17	mprip	maea
cdh2	derl2	mrps30
osbpl9	zfr	fmr1
stam	ldb3a	znf346
cgna	fxyd1	ube2ia
znf536	hif1ab	glod5
ptgis	dlx5a	tob1b
chd9	phactr4a	si:ch211-278j3.3
ap2m1a	slc38a2	cirbpa
smurf2	aif1l	tuba8l
map7d1a	wfdc2	nedd8
leo1	fam76b	fgf10a
mbnl3	phc2a	tob1a
itsn2b	gadd45ab	hdac1
emc10	ckap4	tbc1d17
tp53	crybg1b	ifrd1
st14a	tchp	iqsec1b
plpp3	ptpn13	arhgdia
appb	mycb	rps19
tnip1	lmx1bb	lonrf1
rapgef2	coro1ca	abhd4
kars	stxbp6	si:dkeyp-75h12.2
guk1a	zfp36l1a	rabl6a
pnp5b	kcnn3	cfap77
ppp1r15a	fam210aa	zgc:153018
rbm4.3	dnajc7	csnk1da
pkma	si:ch211-15b10.6	lrpprc
sertad2a	kdm5c	si:ch211-203d1.3
pawr	mbnl2	idh3b
krt4	igfbp1a	wdr26b
coro1ca	polr2l	cishb
dacha	her12	prdx4
cited4a	macc1	cu633999.2
six1a	fam84a	birc6
ppp1r12a	il13ra1	insig1
gmds	lmo7a	klhl30
ier5l	tnfb	atp5l
atp1a1a.1	plekho1b	tardbpl
csnk1g2a	enc1	dpy30
dyrk1ab	smim29	paip2b
ube2al	ccnt2a	ubap2a
atp5mc3a	relb	zgc:162944
eif4h	pdlim1	tpt1
sorbs3	tmem79b	tent4b
smarce1	ctsla	dnajc6
alyref	acta1a	sort1b
slc16a3	gtpbp1	si:dkey-67c22.2
si:ch211-197h24.6	bricd5	tpgs1
dock7	sptlc2b	si:dkey-288a3.2
slc6a8	si:dkey-16l2.16	dync1li2
spint2	rnf19a	tekt1
bx936337.1	spock3	tet2
nckap1	hmox1a	nr2f1a
ranbp1	pnp5b	spata48
arhgap35a	macf1a	yipf3
coa3a	bx284638.1	sdhaf2
ssh2a	ccser2a	ppid
jak1	ifi30	mcts1
snw1	kpna3	cgna
zhx3	xiap	cnih1
zgc:92313	nfe2l1b	foxo3b
fundc2	msi2b	pdcd6ip
calm2a	gnb1b	tp53inp1
faf2	rhoub	akirin2
ppp1r13l	clint1a	ppp2r1bb
rnf38	znf593	ctbp2a
lsm14ab	rbm4.2	cnrip1a
macf1a	spag1a	krt5
spred1	rab10	pi4kb
ndrg2	rpz5	prkar1aa
klf11b	glsb	csnk2b
ywhae1	ppp4r4	sgk1
sec61a1	lrch4	kif1b
dlgap4a	s100s	cplx2
rcan1a	hsp70.1	ncor2
cx43.4	oaz1b	slc4a10a
rnd1b	mbpa	usp33
ahsa1b	si:ch211-153b23.5	cadm4
clic2	tmed7	ccdc120
gadd45aa	hdac5	adnpa
pkig	lysmd3	ankef1a
ep300a	gipc2	skor1b
ankrd22	ube2d2	pdcd5
nap1l1	gpx1b	fibpa
baz1b	pdcd6ip	psmb5
fam3c	ube2l3b	ubap2l
rab1ab	flcn	spata18
tfe3a	lsm14ab	cdc5l
sgpl1	tnfrsf19	fkbp1b
tuba8l	lamp2	zgc:101858
tax1bp1b	rbm8a	rps13
sem1	pdcd10a	meig1
gse1	ywhaqa	cyc1
erfl3	nono	ezrb
atf4a	si:ch211-207j7.2	pde3b
waplb	thoc2	plpbp
crybg1a	n4bp1	usp7
s100v2	inavaa	jupa
slc23a2	si:dkey-31g6.6	eif2s1b
thbs1b	vamp5	eef1b2
acsl4a	nr1d2b	max
smim29	srebf2	rab1ab
dip2ba	rspry1	uchl1
si:ch73-22o12.1	rab1ab	lhfpl5a
snrpb	phb	atp1b2b
relb	myl9b	ppdpfb
zgc:100829	palld	rpl34
bx284638.1	pnp5a	zgc:55461
rps28	cgna	pvalb9
cd9b	hspd1	lrrc73
id2a	spred1	atp5pd
cyp26b1	mark2b	atp5if1a
rpl36a	zhx2a	tuba1a
atf4b	wscd2	msna
sesn1	chd7	ndufa5
wfdc2	eif5	si:dkey-4p15.3
rpl34	sgsm3	pomp
rbm24a	limk2	rps21
mmp2	tent4b	zgc:193541
txnipa	wee1	ndufc2
grb10a	atf4a	krt18a.1
prrg1	rps6kal	dynll1
mbpa	smad3a	flna
id2b	si:ch211-198a12.6	psmd3
ldhba	akap12b	pclob
myl9a	tmem47	mpc1
rac1a	slain2	mknk2b
etfb	pef1	cfl1l
lmx1bb	pard6a	atp5po
marcksl1b	ptges3b	eif4a1a
h1fx	ddx39ab	si:dkey-7j14.6
pmp22a	tent5c	cfl1
mcama	susd6	qkia
cox4i2	syncrip	pgam1a
rplp2	ranbp9	sem1
fam210aa	tiparp	mapk14b
hnrnpub	erfl3	dedd1
gas1a	csnk2b	tpm3
si:dkey-26c10.5	srrm2	slc7a3a
aif1l	celsr1a	tagapa
atp1a1a.4	ilf3b	ccng1
zfp36l2	grb10b	sncb
pdk2b	zswim8	spry2
igfbp5b	g3bp1	higd1a
prom1a	dnaja2a	nop2
si:dkey-16p21.8	znf706	ndufv1
ptgr1	rbbp6	arf2a
mpc1	ywhaz	si:ch211-147d7.5
sp4	dock7	eif3i
rps16	nufip2	tfg
fam133b	setb	raph1b
sub1b	hnrnpl2	psmb1
pnrc2	zgc:77849	mdh1aa
tomm5	crybg1a	pef1
sptssa	cyc1	apba1a
spag1a	psmd11a	mrpl52
dhrs13l1	nedd4l	hk1
carhsp1	si:ch211-5k11.8	zgc:158263
zgc:112437	hbaa1	arpc3
cldne	hbba1	pleca
zgc:153704	rnf10	pacrg
tmem47	selenow1	ndufv3
lrpap1	nr4a2b	tmsb5
zfhx3	aplp2	nme2b.1
mycn	cd99l2	dad1
ptmaa	rpl3	elovl1b
gpm6ab	limch1b	auts2b
cdc42se1	rack1	eif3k
cebpg	ackr3b	acin1b
ptgs2b	zfhx3	ndufab1b
pkp2	tox	txn2
rps6kal	appa	col18a1a
tuba8l4	hdlbpa	eml2
si:ch73-281n10.2	ndrg2	si:ch73-281n10.2
atp5pd	tenm4	tomm7
ssr2	sgk1	zgc:153867
tmsb1	tecta	prr15la
atf3	fam83fa	syf2
nr2f1a	tet3	ankrd22
tars	rpl9	egr4
tcp11l2	mapk4	elovl6
nfixb	gadd45aa	ddt
serpinf2b	egr2a	hsbp1b
sparc	tuba8l	tpi1b
tenm3	eef1b2	kpnb1
si:ch211-79k12.1	pfn1	sorcs2
fp017215.1	ppdpfa	kncn
pbx3b	rpl15	ndufb6
sh3bgrl	ewsr1b	zbtb18
atp5mc1	rps4x	polr2l
si:dkey-28b4.7	ctnnb1	pdia6
limch1b	aco2	tmbim1b
cox5ab	ccl19a.1	dbi
uqcrh	elmsan1b	tctex1d1
f3b	dvl2	sap18
mef2d	epha7	psmc3
arhgef1a	igfbp3	eif3jb
nucks1b	rps10	ell2
col2a1a	rps7	ndufb9
dusp2	rps6	vmp1
ak1	nr1d2a	eno1a
pcdh19	otog	tectb
mkrn1	nocta	lrba
dtnba	eif3i	igfbp1a
cdc42l	jund	mex3b
cemip	tsc22d3	psmc5
chsy1	wu:fi04e12	ndufs7
gnb1b	tob1b	loxhd1a
ndufs5	ccdc88c	mpc2
taok1a	tnc	tbca
eif3i	eef1g	stk25a
brd9	zgc:92162	dnal1
msi2b	ndufb5	mtus1a
esf1	egr3	ywhaqa
calm3b	rps3a	ranbp1
slc6a2	cited4a	hmgb2a
fam168a	peli1b	ssb
zgc:158803	ciarta	nfe2l1b
ppan	rpl18a	mapk4
raph1b	akap8l	polr3h
morc3a	prdx3	trappc5
trioa	canx	cd37
lama5	smarca4a	vps29
cdc42ep5	si:ch211-133n4.6	si:ch211-196l7.4
sox11b	ybx1	slc1a3a
rhov	zgc:153018	pkig
zgc:91976	dynll1	reep3b
kmt2e	2022-09-12	tubb4b
rab11a	ppm1la	sox4b
actn1	sf3b1	taf13
ndufa3	rpl10	rpl26
nexmifb	serf2	dytn
pim2	acin1a	atp6v1g1
phf20b	bicdl2l	ccdc88c
tent5ba	dedd1	calm1b
dedd1	rpl5a	tomm40l
dlx5a	chd2	sh2d4ba
acsl4b	marcksl1b	rnf7
cavin2b	rpl19	spry4
her6	fat1a	kif2a
arl4d	arg2	atp6v1e1b
fam129bb	rpsa	mrps18c
esyt2a	krt5	gal3st3
shroom4	eif3f	bckdk
pmp22b	rps27a	top1l
cnmd	pkma	bud31
klhl21	arl5c	rgs12b
ddx61	eif3ea	smim20
cd81a	ak2	polr2k
nrgna	eif3s10	pip4p1a
soga1	ccng1	sub1b
si:ch211-281l24.3	b2m	myzap
slc20a2	tmem50a	larp4ab
serpinh1b	rps11	si:dkeyp-117h8.2
c1galt1b	si:ch211-195b13.1	rab3ab
epha4a	jun	cd81a
mapk14a	naca	cox7a2l
si:dkey-112a7.4	arhgap5	manea
csnk1db	hist1h4l	emc10
dnajb1b	cd82a	tuft1a
myl12.2	si:ch73-138n13.1	mllt3
tmed7	foxk2	ostc
zmynd19	fam49a	psmb10
trpm7	rer1	nop58
abcb10	eif4ebp1	actb2
khdrbs1b	nr3c1	man1a1
fgfr2	dicer1	m6pr
ubqln4	zgc:158564	psmc6
fgfr1a	u2af2a	clic4
shc1	kidins220b	fam13b
rtn1a	lrrc59	si:ch211-178n15.1
xbp1	polr3h	wbp2nl
mgst3a	tmem54a	ckbb
fstl1b	myo1cb	bccip
cox7b	psat1	cops7a
nr4a1	arih2	med9
ppp1r14bb	rest	atp6v1d
rbbp6	fam219aa	camk2g2
si:ch211-212g7.6	ube2ia	arhgef6
irx5a	ube2d3	rimkla
nccrp1	si:dkey-102m7.3	kars
csnk1a1	zgc:174888	fthl28
pskh1	mrpl57	pnpla6
nr4a3	hars	cd2bp2
selenot1a	st5	ndufa12
ube2e1	glod5	dyrk2
plekhg4	med28	ddx24
per2	mrps21	dachc
ddx17	pho	isl1
ptpn1	si:dkey-95p16.2	hif1ab
gsna	uck2b	eif4g1a
tcima	vps28	usp2a
nfe2l1b	ddx21	abcf1
kif13ba	cdc42se1	cyp27c1
gabarapa	slc2a3b	g3bp1
slc38a2	slc43a1a	kpnb3
arfgap2	apln	pes
rnf10	hopx	laptm4b
eif3s10	anxa11a	dctn3
afdna	capns1b	smdt1a
ndufa4l	calm2a	sinhcaf
col9a1b	gadd45ga	nrxn3b
pafah1b1b	mknk2b	sox11a
qkia	pkig	rhoab
lrba	ppp1r10	arf6b
kri1	cox17	pmp22b
smarca5	zgc:110425	actb1
zgc:64022	prdx1	ier2a
pacsin2	her9	psme3
slc3a2b	her6	foxj3
slc43a1a	her4.1	gtpbp1
atp5mc3b	her4.2	id2a
ccnyl1	si:ch73-21g5.7	khdrbs1a
si:ch73-335l21.4	syncripl	keap1a
arl4aa	cope	acsl4a
slc12a4	baz2ba	cd82a
taf15	selenoh	tnfrsf21
polr2f	ccng2	dnajc5aa
rbm28	tent5ba	mbnl3
mta2	ctnnd2b	tp53
npm3	prrc2a	nono
slc40a1	abat	dkc1
rbm4.2	ptprfb	sst6
yap1	aimp2	cr293509.1
prkci	spink2.1	zc3h13
irf2	abca2	acsbg2
abhd17b	brdt	phf20b
tnpo2	pik3r1	ist1
akap12b	gstr	kif13ba
cited4b	agrn	prps1a
myh9b	myl6	arrdc3a
si:ch211-105j21.9	eif3s6ip	fth1a
upf1	med19a	ipo7
si:dkey-100n23.5	ppp1r15a	rtn1a
ptprfb	tomm6	bx322530.1
tardbp	serpinh1b	pet100
sec61a1l	eif4h	rpl7l1
zswim8	sox10	usp10
crb3a	bcam	net1
sap18	otol1a	ran
tp53inp1	ptbp1a	tjp1a
mbnl2	dspa	ube2d2
srrm2	kank1a	ppp5c
bcl6ab	rpl12	prelid3b
atl3	rps18	esf1
cacybp	uba52	hnrnph1l
rer1	pdgfrb	atp1b2a
selenop	csrp1a	serpinh1b
h3f3b.1	serpine2	slc35f2
pno1	fam129ba	serpine1
gcnt4a	lonrf1l	rundc3aa
mafba	junbb	si:dkey-11c5.11
fxr2	cast	oaz1b
meaf6	si:dkey-27j5.5	svild
acin1a	syt1a	srgap3
sptlc2b	srrm4	bx324206.2
hnrnph1l	pes	rpl36a
ranbp9	taf13	calm3b
eif4bb	ndrg3b	rdh10b
phactr4a	atp5pd	pax2a
mbd2	fam171a2a	ddit3
pgd	psph	tox
si:dkey-25e12.3	dld	bx957317.1
wsb1	frya	sid1
slirp	sall3b	si:dkey-23i12.7
trim8a	tomm7	uri1
cdc42ep4b	tmem178b	gcnt4a
rnf19a	dusp14	klf11b
arf2a	prr15la	rln3a
hax1	cs	ddx6
sart1	mfap3l	tnfrsf19
yy1a	pi4k2a	tns1b
stag2b	ccdc85b	bcar1
slc35d1a	psma3	smarca4a
stk17b	ap2s1	xpr1b
pitpnaa	nmrk2	spryd3
si:dkey-67c22.2	acin1b	srrm1
rasal2	gse1	pak1
ptp4a2a	mdka	col9a2
mpzl2b	wu:fj16a03	lsm12a
atp6v0d1	ivns1abpa	nr4a1
scaf1	ugt8	aldoaa
arl1	bbc3	zmiz1a
rnf128a	ubald1a	cdh2
usp4	cltcb	si:dkey-46a10.3
pdcd6ip	tspan35	zgc:158291
wnt6b	fus	chmp4bb
cdc42bpb	atp5pb	ahcyl2
sinhcafl	cbx3b	amph
hnrnpk	pik3r3b	atp5mea
si:ch211-51e12.7	dnajb11	tapt1a
osbpl10b	clcn5b	oxsr1a
csnk2a1	rbm4.3	zswim5
mrps21	tle3a	fam53b
ube2l3b	cd81a	pcsk5a
hivep1	golph3	calm2a
snx18a	ppp1caa	eif4g3a
ube2g1b	sf1	cluha
usp19	ctsba	foxp4
uqcr10	prom1a	ppa1b
svild	tcp11l2	cacybp
rab14	aff2	txnrd3
hypk	ap2a1	pik3r3b
waca	nfkb2	cebpg
gng5	stk35	eef2b
kpna4	tnrc18	nexmifa
pvalb9	stau1	cx30.3
prrc2a	gnb1a	sik1
abca1a	cica	2022-03-06
adssl	ppt1	fam3c
usp36	idh1	acsl1b
smap1	foxo3b	ipmkb
ak2	vamp1	otog
pkp1b	ctbp1	trib3
tktb	camk2g2	pbx1a
si:ch211-114c12.2	gdi2	nsa2
nup153	zgc:112437	nfkbiab
pfn2l	si:dkey-16l2.17	dll4
ilf2	cu639469.1	rps3a
rbm47	fbxo46	trioa
cast	pik3r2	yap1
atp6v1e1b	kpnb1	ccng2
pdgfrb	mfsd2ab	atp6v0ca
fermt1	enah	zgc:92313
epb41l5	rnf185	s100u
capns1a	mxd3	tspan12
ogdha	myo10l3	plk3
fam120c	arhgap32a	rps26l
kpna3	myl12.2	rab4b
cldnc	atp1a3b	cylda
psmd7	map3k14a	eif3m
zfyve9a	angptl4	slc6a8
rap2b	znf827	slka
eif3d	ndufb9	hcfc1b
c7b	zgc:153911	cica
blcap	gpx4b	leng8
reep3b	cavin2b	celf1
irak3	zgc:153115	rbms1a
tpmt.1	myl9a	adipor2
lsm12b	psmd7	xpo1b
ncor2	etv5b	serpine2
zgc:158564	stmn1b	galnt18b
zgc:174906	snrpd2	prdm1a
seta	snrpg	ubqln4
ifi30	ch25h	cap2
canx	coch	phactr3a
numb	pkp2	myo15aa
arhgap5	f2rl1.2	fhod1
rpl39	apoeb	spcs3
eef1g	pdcl	serf2
rps3	aldh1a3	fxyd1
rpl6	her4.3	dacha
rpl9	rpl23	epha7
rpl7a	rps26l	nup50
rpl15	rps9	si:dkey-205h13.1
rpl17	uqcr10	insm1b
rpl13	snrpf	zgc:162939
elmsan1b	dusp1	zgc:153372
rps27a	hey1	atp6v1ba
clstn1	nanos1	si:ch211-248e11.2
icn	mibp2	si:ch211-238n5.4
rps10	ndufb3	myo6b
rps3a	rps27.2	psma2
camk2g2	si:dkey-25e12.3	prkci
mif	amotl2a	usp4
mb	rab3ip	tmed10
camk2n1a	dazap2	tbx2b
ubb	pgam1a	dyrk1ab
mcl1a	anapc16	yy1b
ccnl1a	mtmr10	dennd5b
pard3bb	col2a1a	cand1
mylipa	serbp1a	rfx2
ccl19a.1	taok1a	mrpl9
si:ch211-195b13.1	selenop	csnk2a1
cicb	atp5if1a	irx5a
rpl5b	cd59	picalmb
mcl1b	phf5a	xirp2a
pnp5a	sox5	skia
akap1b	egr2b	rnf146
ctnnb1	fkbp1aa	mrps14
slc25a25a	gnpnat1	madd
dek	smdt1b	morn4
sash1a	ndufs6	myo7aa
sik2b	glipr2l	zfand3
prdx2	atp11a	ap1b1
eif4ebp2	adipor2	ezra
kdm5bb	rhpn2	tnc
syt11a	baxb	cdca4
otomp	scn4ab	ttyh2l
si:ch211-195b15.8	frmd4ba	epc1b
scrib	hexim1	ssh2a
krtcap2	id4	mgat4b
prelid3b	zgc:113263	aktip
sinhcaf	brd3a	dnah5
cox17	ctbp2a	desi1a
ccdc85b	msi1	zdhhc5a
pho	itm2ba	prpf40a
snd1	glyr1	dachb
calm1b	banf1	si:ch211-98n17.5
elf2b	mycn	tmtc1
anxa11b	cabz01061591.1	jagn1a
ndel1a	pbxip1b	ptbp1a
susd6	nnt	glsb
pdlim1	cers2a	atp2a2b
ubtf	m6pr	fam168a
zmiz1a	tradd	nup153
tsc22d3	matr3l1.1	cgnb
si:ch211-80h18.1	ptpn21	vdac2
phc2a	creb3l2	xiap
mnta	necap1	upf3a
sox10	tbca	si:dkey-92j12.5
aplp2	si:ch211-13c6.2	ap1g1
tubb2b	btbd6a	prrg1
snrpd2	id2a	rnf145a
utrn	gcnt4a	ube2w
atp2b1a	ahcy	nhsl1a
aff2	psme3	zgc:77880
id4	rtn4rl2b	si:dkey-28e7.3
hivep2a	suco	naa15b
hsp90b1	slc6a8	trim8b
cnot6a	mphosph8	arhgap42a
tmem131	dab2ipb	agap1
hm13	ndufb2	higd2a
skia	insig1	si:dkey-19b23.13
lmtk2	kif2a	kdm5c
pfkfb3	timm23a	csnk1g2b
atp5f1c	si:ch211-212g7.6	cs
slain2	ezh1	cfap45
xpo1b	bag3	spsb4a
tsc22d1	bx322530.1	map3k7
acin1b	ccni	rab14
cryabb	abcb10	foxo4
tagapa	mvb12ba	sart3
capns1b	ildr1a	atf7ip
agrn	stm	ccdc124
pcdh7b	fndc3ba	prickle2b
gpx1b	pgp	akap8l
csrnp1a	gak	actn1
gpx4b	mbpb	ccnd1
rabac1	chtopa	zgc:92818
sema4ba	csnk1g2b	mctp1a
slc25a43	ppp2r1ba	hsp90b1
eps8l1a	cicb	numb
rnf24	smox	cnot3a
ctsd	hdac1	ppm1bb
lin28a	si:ch211-39i2.2	tfcp2
clu	ubqln4	plekhj1
rpl35a	zgc:92313	chrac1
hsp70.1	sdhc	tial1
rplp2l	kpnb3	rab18b
uba52	oser1	prkx
rpl35	selenot1a	zdhhc2
rpl14	chmp2a	iars
rpl23	itgb4	hpca
rps13	schip1	rarab
hsp90aa1.2	nav2a	mindy4b
rplp1	elovl1a	zfhx3
rps26l	jak1	hsd17b12b
rps15a	uacab	pdcd10a
cyp1a	ppp1r14bb	sumo1
relt	dyrk1ab	bag6
psph	thbs1b	kmt2a
csdc2	egr4	znf865
frmd1	rnf128a	klf7b
egfra	zgc:91976	junbb
ahnak	ap1s1	mapk15
rpl27	plxna4	mia3
kank3	clcn3	ing4
fmnl2a	rasal2	rps26
gadd45bb	mafk	clk4a
si:ch1073-185p12.2	smap1	eef1a1a
ptrh1	stc2a	arl4aa
her9	bicdl2	polb
llgl2	hectd1	pdzrn4
ccnt2a	rab13	whrna
hnrnpr	usp9	fbxo22
rhbdf1a	rimkla	mfsd6b
osbpl2b	junba	frmd4ba
rrp12	mcl1a	chga
cyp1b1	zgc:162939	mapre1b
serinc5	ppig	tollip
arpc1a	gpatch2	rps6
smad3a	cabp2b	meis1b
cntf	rassf7b	nr1d2a
trnau1apb	morn4	abat
neurl1aa	clk4a	dbnlb
tmem106ba	nr4a1	ildr1b
ankrd12	isl2b	ptpdc1a
myo5b	c1qtnf4	dicer1
afap1l2	prkar1aa	msi1
dvl2	plekha1a	cobl
actb2	sinhcafl	prrc2a
rab2a	scrib	mtdha
cd99	lrrc8db	ulk1a
zgc:162200	acsbg2	her9
tmem115	si:ch211-149l1.2	atp11a
crebbpb	snw1	hmgn3
ppp1caa	mindy3	pim2
srebf2	si:ch211-199o1.2	rpl24
strn3	rhbdd1	kif19
chst11	zgc:194659	foxo1a
eif1b	cdc14b	enah
rpl24	gstk1	myt1a
dab2ipb	tcf7l2	ddx39ab
rps24	crlf3	b2m
tnfrsf1a	zgc:110783	rhpn2
chd4a	setd2	si:dkey-70b23.2
ak6	zgc:113208	slirp
antxr1c	dnajb4	slc3a2b
lrrc47	dusp2	araf
ddx54	btf3	tmie
rps27.1	stag2b	ak2
dnttip2	zswim5	ube2l3b
fnbp1l	foxo4	plekha6
rps11	kat5b	luc7l3
kctd5a	srgap3	ppp6c
sipa1l1	ptena	zgc:77849
nup98	si:dkey-33c12.4	gpr156
capn2a	pcdh7b	cldni
fxyd1	itgav	tnfrsf11b
zbtb20	ifngr1	pdgfrb
ccdc137	slc25a55a	ctif
ppp1r13bb	nudt9	selenoo1
efna1a	mink1	mak16
nup50	crema	cabz01020840.1
limk2	ubap2l	bxdc2
gnl2	tmed9	tnfrsf9a
si:ch211-284f22.3	jade1	slc16a9a
bx322530.1	tardbp	cd99
cox7a2l	abcd2	marcksl1a
si:ch211-98n17.5	pim2	tiam2a
sec63	kdelr2b	ndrg1a
wasf2	zgc:86598	pir
cu694481.1	mef2d	rps12
rpl23a	fzd7a	rpl15
ap1g1	srrm1	gmps
mtmr10	evi5b	fabp7a
myl9b	slc7a3b	sdad1
dspa	ddx6	rps27a
rpl30	ap1ar	capns1b
noc2l	nudt3a	vamp5
supt6h	mgat4b	slc36a4
srsf1a	neurl1aa	abca1a
pcbp2	ndufb10	fthl30
prrg4	mindy4b	nccrp1
xpot	tcf20	rpl6
atxn2l	nipal3	mbnl2
sesn2	dzip1	dtwd1
ppp2r5eb	picalmb	glrx
srcap	mex3b	rhoub
nol7	shroom2a	tmem178b
cnbpa	2022-09-10	znf1035
zgc:63882	zgc:110158	lysmd3
itga5	sox19a	esrp1
psmb5	purab	gna12a
il11b	wbp2nl	wdr43
vapb	nap1l1	ube2d1b
tsku	khdrbs1a	anxa5b
vps37c	si:ch211-194e15.5	snrnp70
ttc7b	dync1li2	hopx
zdhhc5a	ppap2d	bop1
rpl12	neo1a	srrm2
pld2	ywhaqb	psap
si:ch211-133n4.6	si:ch73-111k22.2	dld
crim1	rab11a	ccdc85b
slc25a5	lrig2	susd6
znf609b	fgfr2	ndel1b
crip1	fkbp1b	zc3h11a
hgh1	rfx2	vamp1
gsk3ab	exoc6	slc23a2
zgc:112052	polr2a	hsf2
purba	axin1	ahnak
idh2	fth1a	ptp4a2a
tpmt.2	wasf2	si:dkey-16l2.17
bx548028.1	copz2	fdx1
clcf1	zgc:92242	chd2
fam13b	nedd9	apex1
cdc40	gpatch8	mta2
si:dkey-31f5.8	nacad	wars
rhoub	shroom4	gipc2
msrb3	auts2b	srrm4
slc9a3r1a	cldnh	ct027674.1
pdap1b	pbx4	btf3
hivep3b	si:dkeyp-69e1.8	tmed9
mtss1	slc16a9a	ywhae2
kansl1b	letm1	srcap
siah1	actn4	dock9b
drg2	adam8a	tenm3
si:ch211-74m13.3	lmtk2	eef1da
dbn1	sorbs1	ganab
spen	bx908782.2	exoc6
pleca	ddhd1a	snx12
sdha	btg1	banf1
dctn1b	zgc:136864	ubald1a
rbbp4	clic5a	oser1
smarcb1a	carhsp1	snrpf
flcn	si:ch211-218o21.4	hk2
nacad	al732488.1	znf706
hnrnpa0a	kalrnb	abca1b
slka	uqcrc2a	vegfaa
igf1rb	smarce1	prpf31
dnmbp	agr2	rassf7b
chd2	zhx3	hcfc1a
snx6	ndufs4	psmc2
fbxo11a	crb3a	tfeb
pam16	lsm6	lsm14ab
ube2a	upf1	mybbp1a
pds5a	asxl2	pole3
pou3f1	adprm	ap1s1
foxk2	bx957317.1	zgc:162989
vdac2	eri1	caprin1b
tchp	dcun1d5	si:dkey-17m8.1
ap1s1	vps9d1	cdc42l
dazap2	rbpms2b	atp6v1aa
junbb	cacybp	fthl29
pik3r3b	srp54	cbfb
znf1035	rnf111	spint1a
eef2l2	arglu1a	stxbp6
si:dkey-16l2.16	rtn1a	macf1a
zdhhc5b	otud7b	ppargc1b
rab5ab	zgc:109889	ube2a
rassf2a	hnrnpaba	si:ch73-22o12.1
glipr2l	ext2	hif1an
samd4a	rnf224	ap2a1
rhoaa	si:dkey-16l2.20	vps4b
ywhaz	si:ch211-105j21.9	clstn1
sdc2	ssh2a	gpc4
ppp1r15b	dennd5b	dnajb11
srsf5a	spns2	npm1b
rnf216	plod1a	slc25a14
syde1	fbrs	cbsb
zgc:111986	ralba	gse1
mpv17l2	eef1a1a	rab1ba
psmc4	fam167ab	trim105
ptena	sertad2a	arih2
palld	zgc:63882	nme3
rras2	ppp2r5eb	phc2a
col11a2	kctd12.2	mthfd2
sept7a	lipf	pfdn6
mknk2b	stard13b	polr2i
cbx7a	dnaja1	canx
si:dkey-16l2.20	col9a3	chmp2a
psme2	myo5b	rbm39a
atp11a	si:ch211-195b15.8	cited4a
nkrf	acta1b	tnrc6a
zgc:153867	pdgfab	npm3
cldni	afdna	jag2b
lamc2	snx18a	akap12b
klf5l	tmem106ba	noc2l
si:ch211-225b11.1	slc37a1	psmd7
gng12a	rnf11b	nbr1b
cxcl18b	zgc:77486	pdlim1
si:ch73-138n13.1	bx511111.1	ldb1a
iscu	gapdhs	bbc3
hpgd	otofa	lmo4b
laptm4b	chsy1	hnrnpaba
mdka	calml4a	plecb
brd2a	tspan13b	gtf2a1
rspo3	erf	ccdc6a
stm	cep350	hivep1
wls	si:ch211-269k10.2	med10
noxo1b	foxo1a	aars
dusp1	lasp1	ddx47
atp5l	wbp1	atp6v0a1a
cxcl12a	eif5b	dusp14
ucmaa	ccdc85ca	wu:fi04e12
meis1b	ppp2r2d	ddx61
ralgds	mia	abcf2a
selenow1	palm3	fkbp2
n4bp1	mark4	znf516
rpsa	ide	rbm5
rpl8	si:ch211-191a24.4	kifc3
rps4x	zgc:162698	ugt8
rps7	klhl30	pno1
rps8a	elocb	tmem115
rack1	romo1	plxna4
rpl10	rab11fip4b	chp1
rpl7	ano9a	psmd14
bzw1b	capn2a	slc25a22b
fosl1a	pbxip1a	metap1
rpl3	si:ch1073-303k11.2	phf5a
rpl18a	tmc5	vat1
rpl19	map3k3	fam177a1
rpl13a	sdhaf4	dlb
rps12	phlda3	idh1
rpl5a	otud5a	tm9sf3
hopx	si:ch211-98n17.5	ddx21
cebpb	mapre1b	rps6kb1b
cldnb	akirin1	hnrnpk
rpl4	gosr1	crybg1b
si:ch211-207j7.2	cryabb	ube2al
si:dkey-23i12.7	u2surp	trip11
mibp2	si:dkey-7j14.6	fam84a
rtn4rl2b	trim8b	tax1bp1b
il13ra1	tsku	znf593
pef1	got2a	rtn4rl2b
rplp0	spcs2	pwp2h
hsph1	ccnl1b	tomm6
eif3f	pip4k2ca	tnrc6c1
tspan13b	zdhhc16b	agr2
dla	dhfr	fthl31
clic5a	rasgef1ba	ccni
wbp2	dgkaa	bmp4
wscd2	ftr82	mbpb
si:ch211-218o21.4	si:ch211-281l24.3	ywhae1
otofa	pgd	mrpl36
stx5a	sdha	mark4
eya4	rnd1b	arl5a
npc2	stard15	pard3ab
zgc:153911	tcf12	phactr4a
ptges3a	hnrnpk	palm3
naca	ssr3	jmjd1cb
cr293509.1	sec61b	prelid1a
rpz5	rab14	timm8a
si:ch73-233k15.2	slc12a7a	lyar
stap2b	tmem176l.1	rarga
dhfr	itsn2b	ap1g2
ddhd1a	klf11b	zgc:65873
rnf224	pno1	tbx1
stard15	igf2a	ccdc181
adprm	triobpa	pkma
hif1ab	mcl1b	nr3c1
tnc	si:ch211-51e12.7	emc7
kdm6ba	plk3	mrpl32
clk4a	kdelr2a	txlna
clcn3	si:dkeyp-115e12.6	smg7
eif3ea	scarb2a	sec24c
enah	rca2.1	relt
si:dkeyp-72e1.9	smim13	smim8
mvb12ba	ndufab1a	sh3gl2a
calml4a	myo6b	plaa
nrxn3b	gal3st2	vapb
ppp4r4	fndc3a	rbm39b
ammecr1	psmb3	abhd3
gca	adam10a	pptc7a
rln1	epas1a	mrpl13
fam110c	pip4p1a	zgc:153115
mid1ip1a	pgam1b	ptprfb
s100t	ahcyl2	srp9
stat3	nipa2	si:ch211-134m17.9
al732488.1	tmem35	echs1
plat	hnrnpa1b	mbpa
kitb	eif3c	vps35
rasd1	lsm12a	ammecr1
rtn3	mmgt1	romo1
stard13b	pfn2l	serinc1
tapt1b	arl1	mef2d
ezh1	kitb	map2k6
rbpms2b	rcl1	aplp1
zgc:113263	ddx5	eif4g2b
dennd5b	smad7	med19a
tmbim1b	knop1	hnrnpa0a
vps37a	mapre3b	aif1l
rnf185	perp	lamtor5
slc25a33	mob3a	iqcg
wbp1	ap1g1	si:ch211-51e12.7
zgc:114118	rsl1d1	ppifb
tmc5	nexmifb	prdx3
si:ch1073-392o20.2	tktb	slc16a3
uck2b	zgc:55558	trappc3
ndel1b	tsr1	ivns1abpa
fbxo46	rps6kb1b	svilc
lrrc1	nrxn3b	znf827
cldnh	pa2g4a	fam83fa
arhgef18a	tmc2a	arhgef9b
rspo2	xbp1	chd9
pde3b	hnrnpa0a	pou4f3
edrf1	lrrc73	pam16
txndc9	prkcda	tbc1d16
creb3l3l	arid2	mkrn1
slc37a1	pou4f1	myclb
bx957317.1	akap9	egr1
tent5c	wnk1b	ampd2b
tmem189	strn3	sms
tjp1a	abhd12	dnah12
si:dkey-280e21.3	smim15	taf7
dlg1	golga1	ptges3a
fabp11a	spint2	aph1b
malt1	cars	pcdh19
atp6v0a1a	serpini1	pdap1a
ifngr1	anxa5a	si:ch211-225b11.1
zgc:110783	myt1a	zswim8
gosr1	ap1s3b	tnrc6b
prr12b	ppid	cd164l2
lysmd3	mrps14	srebf2
mrpl38	six4a	lasp1
mertka	rwdd1	tomm20a
sept8a	slc16a9b	scg3
rbp4	sh2d4bb	hbaa1
nsa2	btc	si:ch211-5k11.8
im:7152348	emb	hbba1
foxj1a	psmd12	rps15a
ddr1	vma21	sf1
h2afva	pclob	rplp2l
rspry1	psma8	si:ch211-195b13.1
tuba1a	pcbp2	rpl30
psma3	atp6v1ba	otofa
tdh	gstm.1	dbpb
atoh1a	kdm5bb	jun
tet3	six1a	calml4a
ldb3a	hk1	sfpq
tox	kmt2e	nfasca
farp2	notch3	galnt1
smc1al	eml2	wtap
hdac1	sept5a	peli1b
gadd45ga	cu468917.1	ppip5k1a
rbfox2	elf2a	kmt2cb
sod2	dachb	fam120c
zbtb18	flvcr2b	si:ch211-281l24.3
sfrp1a	klf7a	egr3
pfdn4	quo	cu856520.1
col5a1	mob2b	ppp1r10
rpl26	gfi1ab	ical1
psmb6	prr15lb	sik2b
tecta	stambpl1	ube2e3
gpt2l	dscamb	asna1
atp5pb	snap23.2	lrriq1
rbmx	si:ch211-210c8.7	dla
trim8b	maco1a	ccnt1
eif3m	acvr2aa	pbx4
eno1a	zgc:101731	nfkb2
amotl2a	ncalda	tekt3
pvalb8	nudt5	nr1d2b
zfr	si:ch211-39k3.2	egr2a
banf1	ddx42	coa3a
tmod4	pak1	si:ch211-139d20.3
puf60a	phf23a	si:ch211-288g17.3
sall3b	tfcp2	tub
notch1a	socs3b	nfkbib
arpc3	eya2	etv5b
hmgb1b	smurf2	zmat2
dnase1	slc1a5	dido1
otofb	kif1bp	prpf39
tmem178b	ier5l	tmc5
mylk4b	spop	appa
f2rl1.2	ebna1bp2	dync1i2a
zdhhc16b	arfgap3	yy1a
taf13	tmem263	ebf3a
fkbp5	mfsd6b	igsf21a
psmb1	smco4	ap1ar
serpine2	tuba8l2	micall2a
hsbp1a	mia2	fus
atp5if1a	ankhb	hnrnpa1b
enc1	tuft1b	arg2
zgc:162989	znf646	si:dkey-266m15.7
gnb1a	ak6	zgc:110158
actn4	prlrb	arcn1b
tbcb	dab1a	mob3a
slc22a31	jmjd1cb	prr12a
sec61b	atp2a3	alyref
tmem176l.1	sox9a	irs2b
sh2d4bb	shisa2a	cipcb
b2m	ppp1r15b	rwdd1
hcn5	ct027674.1	ube2d3
ankrd11	mapk3	lsm12b
2022-09-12	scaf1	raver2
her8a	csnk1g2a	glud1b
dbi	snrnp200	tanc2a
zgc:153018	mapk6	tpst1
zc3h4	copz1	aplp2
rgl1	rilpl2	rbbp6
ap1m2	gpsm2	ubap1
slc31a1	rexo4	ptges3b
grxcr1	si:ch211-242b18.1	chtopa
tcf12	dcaf5	crybg1a
raver2	arhgef4	zgc:113208
ndufb9	get4	chchd10
hey1	il34	syt11a
atp1b2b	bx548028.1	ptena
sec23b	slirp	f3b
lygl1	lamp1b	rassf2a
fam76b	zgc:162989	msi2b
pard6a	si:ch211-156b7.4	clint1a
rsrp1	nf2b	trib1
leng8	vps29	tomm40
znf827	myo1d	polr2f
metrnla	lypd6	acp1
tomm7	myo9b	fam210aa
mdh1aa	caap1	gadd45ab
p4hb	gsna	kitb
mia	zgc:101851	cr762483.1
arid4a	frmd6	rpl12
sf3b1	senp2	cldne
myt1a	cbx4	plek2
srrm4	mgaa	her4.1
pkp3b	snd1	myo1ea
spink2.1	fmnl3	cldna
zfand3	tnpo2	letm1
nenf	fam57ba	rps7
s100s	slc22a23	ptpn13
eml2	amd1	si:ch211-105j21.9
fam228a	inpp5l	rps27.1
map3k3	leo1	rpl8
crip3	polb	csdc2
	emc10	chd7
	phf20b	zgc:110425
	mmp14a	mapkapk2a
	2022-09-06	spag1a
	slc25a36b	pgp
	tomm40	irak3
	gpn2	gnpnat1
	kmt5c	her4.2
	eif2s1a	optn
	siah1	smox
	map7d1a	ctnnd1
	laptm4a	smad3a
	mpzl2b	si:ch211-207j7.2
	ppm1aa	elf1
	nkap	gosr1
	eno3	pip4k2ca
	bx324206.2	nedd4a
	sorl1	rps10
	myt1b	baz2ba
	rbpja	eif4a2
	pik3r3a	brd2a
	eif2b2	pho
	rarab	sgsm3
	emx2	ankrd12
	slc3a2b	si:dkey-100n23.5
	pcdh10a	ezh1
	mapk1	kdm6ba
	naa20	hpn
	creb3l3l	tnfb
	cabz01087560.1	psmg3
	pkn1a	mapk14a
	cdon	prkar2aa
	rpz2	adssl
	arnt2	mef2aa
	arl4d	hmox1a
	tbk1	nexmifb
	dbnlb	fam76b
	vat1	tktb
	hexb	dnajb12a
	cdc42bpb	afdna
	zc4h2	pnn
	hnrpkl	mbd2
	wdr82	sptlc2b
	mrpl11	abcb10
	dvl3a	asxl2
	zfand6	stx5a
	copb1	zgc:158564
	glrx	dlgap4a
	sorbs2b	itgb6
		hars
		zfand5a
		chmp5b
		zbtb20
		mapk3
		metrnla
		itpkcb
		senp2
		wdr5
		lrch4
		pdcd11
		hist1h4l
		gng5
		srrt
		slc4a2a
		pnp5b
		rca2.1
		wbp1
		nolc1
		pitpnaa
		cdc42bpb
		fam160a1a
		selenop
		her4.4
		pcbp2
		egfra
		fbln7
		ppp1r14bb
		zgc:113263
		vdrb
		eif3ba
		ccdc47
		uacab
		eif3ha
		adgrg6
		ccl19a.1
		macc1
		gab1
		kpna3
		rab10
		gclm
		srgap2
		mibp2
		bcr
		otogl
		slc16a1a
		rpl5b
		mtbl
		zgc:175264
		ak4
		aldocb
		crk
		stam
		mgll
		stm
		tmem79b
		magoh
		ankhd1
		ywhaqb
		zgc:110783
		arl5c
		fbrs
		rhov
		arid4a
		pkp1b
		si:ch211-261n11.7
		ca6
		jak1
		hivep2a
		p4hb
		znf536
		polr2a
		rhbdf1a
		amd1
		ccnt2a
		wnk1b
		trip12
		trim71
		rin2
		szrd1
		pum1
		bx465834.1
		otud5a
		si:dkey-16l2.16
		sox21a
		hey1
		tmem35
		si:ch211-133n4.4
		map1lc3a
		cd59
		gclc
		ncoa4
		med31
		unc119.1
		gpt2l
		six4a
		sec61a1
		hnrnpub
		notch3
		rbms2a
		pbxip1b
		baz1b
		dazap2
		ppp1r15a
		ndfip2
		col5a1
		ndrg2
		prkd2
		gstm.1
		appb
		ptprz1b
		itgb4
		ppp1r14aa
		rnf185
		cited1
		hlfa
		tead1b
		nova2
		dnase1
		hmgb2b
		rusc2
		dscamb
		serbp1a
		atf6
		cd3eap
		scg2b
		flot2a
		cars
		smim29
		eif4ebp1
		ppdpfa
		glo1
		baiap2l2a
		prmt1
		sumo3b
		snrpd2
		pcdh7a
		slc1a5
		zgc:174906
		prrc2c
		ankrd11
		atxn2l
		usp36
		carm1
		srprb
		espnlb
		pcmt
		rtn4a
		marcksl1b
		aip
		dnaja2b
		tia1
		tcf12
		psmc4
		srsf1a
		tmco1
		srsf5a
		ube2na
		phc2b
		cdkn2aipnl
		ap1s3b
		rab41
		anapc13
		txndc9
		pdap1b
		kmt2bb
		cct4
		si:dkey-102m7.3
		rnf19a
		gstr
		mrpl11
		rnf25
		psmd11a
		eif4a1b
		nufip2
		kpna4
		slc25a55a
		sox5
		drg2
		zgc:56304
		mtdhb
		eif4h
		top2b
		pnisr
		selenom
		usp19
		atp5if1b
		efnb2a
		ppp4r4
		anapc11
		slc25a5
		mlf1
		slc37a1
		clu
		chmp2bb
		rcan1a
		zgc:92606
		bhlhe41
		copz2
		hikeshi
		setd1a
		b4galt6
		gdpd5b
		si:ch1073-416d2.4
		lmtk2
		bx649442.2
		dnajb1a
		rock2a
		mknk1
		ndufa4
		atp6v0b
		orc3
		irf1b
		ube2g1b
		fkbp4
		tnrc18
		si:ch73-350k19.1
		rnf224
		gpr146
		vps28
		syne1b
		dctn2
		dennd4c
		ndufa6
		chkb
		arglu1a
		slc25a28
		waslb
		dnaja2a
		soga1
		nucks1b
		rpz2
		ccsapa
		ctsd
		cd164
		tmcc3
		mycbp2
		aldh1a3
		tmc1
		tox3
		sec61b
		gpx4b
		lin7c
		ift20
		stk3
		sf3a1
		grtp1a
		si:ch211-147a11.3
		si:ch211-195b15.8
		tpmt.1
		ilf2
		hipk3b
		pcxa
		fhdc1
		hsd3b7
		med12
		ube2v1
		nap1l1
		emc2
		nucb2a
		fam83g
		cicb
		rbm19
		tmem106ba
		sgta
		map9
		si:ch211-253p2.2
		ywhabb
		ppm1la
		mdm2
		fbxo32
		xrn2
		sphk2
		hypk
		enpp1
		cdc34b
		prkcea
		gfi1ab
		usp42
		hnrnpa0b
		rabl6b
		ctsf
		hmx3a
		zgc:171775
		map3k14a
		get4
		parp8
		srsf7a
		atl3
		fip1l1b
		prpf8
		tbcb
		vps9d1
		zbtb4
		atrx
		pdzd11
		znf609b
		faf1
		barhl1a
		slc7a10a
		spint2
		cyp1a
		dcaf7
		slc9a6a
		syncripl
		dlx5a
		ube2z
		psmd4a
		zhx2a
		slc20a2
		cbx5
		svila
		hectd1
		tenm2
		cmc2
		tsc1a
		slmapb
		cc2d1b
		fkbp3
		pbx3b
		nxf1
		pou3f3b
		igfbp5b
		isl2b
		rrm2b
		sdf4
		slc17a8
		hsd17b10
		s100a1
		rpl19
		rps4x
		mylk4a
		irf2bpl
		snrnp27
		ube2e2
		cdkl1
		eif3ea
		tapt1b
		abca2
		dlx3b
		gramd2aa
		cetn4
		atp6ap1a
		tle3a
		ccdc151
		waca
		azin1b
		tufm
		si:ch211-117c9.5
		rbm8a
		bptf
		pacsin1b
		fam107b
		lbr
		slc44a1b
		selenot2
		khdrbs1b
		sesn1
		fbxo11a
		pafah1b1b
		rasal2
		reep1
		dnmt3ab
		slc16a6b
		setbp1
		stox1
		foxg1a
		elovl4a
		fam3a
		si:dkey-40c11.2
		tomm70a
		upf1
		epyc
		nr1d1
		tent5bb
		apoeb
		pik3r3a
		bricd5
		igfbp3
		mettl5
		zgc:112437
		tbk1
		pafah1b1a
		cdon
		sox1a
		wwc1
		zbtb16a
		stoml3a
		abca3b
		map3k3
		sulf2b
		six2a
		stk35
		dock7
		tsc22d3
		usp54a
		ppm1da
		nr4a3
		pacsin1a
		rnf165a
		mmp2
		c7b
		iscub
		otomp
		epb41l5
		ccdc173
		rack1
		cx28.8
		mrps6
		rab5c
		rnf24
		snrpg
		slc2a3a
		si:dkeyp-72e1.9
		bx936337.1
		tfb2m
		copb1
		atp1a1b
		ank3a
		dis3l2
		zgc:114041
		agrn
		ube2e1
		rabac1
		zgc:77784
		palld
		si:ch211-241b2.5
		gtf2b
		vamp8
		ano2
		rem1
		phb
		slc9a5
		tcp1
		tekt4
		pdk2b
		clic5a
		slc25a23a
		mast2
		rnd1b
		mnta
		sec24b
		cep85l
		arglu1b
		pik3r2
		ip6k2b
		rps11
		zgc:193505
		phospho2
		ascl1a
		fundc2
		hip1
[truncated: 34 more rows]

## Sheet: Differential Gene 50kb Peak+CNE
Differentially Expressed Genes 50kb of a Peak and CNE
SC 1055	PC 1160	HC 1418
fosab	rpl29	zgc:162730
fosb	actb1	sqstm1
sqstm1	rps28	zgc:113436
nop56	rpl37a	si:ch211-243g18.2
cycsb	ezrb	otofb
zbtb16a	cnn2	sdc4
id1	hsp90aa1.2	ip6k2a
socs3a	mt2	tspan36
calm3a	sdc4	fam219aa
flna	flna	mdka
txn	tectb	cbx7a
cd63	epcam	lmo7b
jun	eif4a1a	st5
jdp2b	chmp4ba	s100t
lima1a	vmp1	lin28a
hspa4a	msna	atp5fa1
cirbpa	si:ch211-243g18.2	rplp2
si:dkeyp-117h8.2	arrdc3a	pim1
ube2d2l	rpl36a	cltcb
arhgap42a	slc1a3a	gadd45ba
eif4a1a	actb2	tuba8l4
nop58	fabp7a	epcam
cd59	cbx7a	ptp4a2b
net1	txn	six1b
ptp4a2b	uchl1	cish
gab1	rps24	cr925719.1
igfbp1a	cldn7b	camk2g1
dkc1	plek2	sall3a
tiparp	rps15a	cops4
cfl1	rps13	gfi1aa
krt18a.1	rps26	n4bp1
sdc4	atf4b	triobpa
keap1a	myo1ea	mvp
ctsla	glud1a	maff
crlf1a	krt8	chac1
sat1a.2	h1fx	tbc1d14
si:dkey-31g6.6	cdh2	si:ch211-133n4.6
rbm8a	hspe1	sall1a
tob1a	atf3	rassf5
sncga	tgfb1a	rbm24a
prmt1	cx30.3	spred1
tspan36	cldne	btg3
cnn2	tspan36	junba
srprb	rplp2l	si:ch211-80h18.1
larp4ab	ptp4a2b	recql
elf1	lfng	ipo8
tfeb	klf6a	mycb
chmp2a	cebpb	prdx2
egr1	cd9b	atf3
cx30.3	rpl27	h2afx1
timd4	six1b	hspbp1
junba	hivep1	cox8a
mpz	nop58	hist2h2l
myo1ea	jdp2b	si:dkey-280e21.3
hist1h4l	anxa5b	rpl10a
nr4a2b	clcf1	hsd17b7
sb:cb1058	atoh1a	srsf5b
khsrp	tpm3	myh14
vmp1	id1	gnai1
pax2a	eno1a	rasd1
gldn	otogl	ndufv2
cxcl14	fosab	abhd17b
tac3a	vsig8a	clic5b
txnrd3	jupa	krt8
chac1	si:dkey-79d12.5	zgc:154006
efhd1	gadd45ba	atp5f1e
efhd2	cxcl8a	ndufs4
tgfb1a	optn	inhbb
usp10	rps19	bag3
aimp2	pabpc1b	atp5f1c
slc25a55a	cabz01020840.1	nqo1
zgc:174888	bcar1	rpl17
qki2	ahnak	them6
lmna	rps15	twf2a
btg1	tob1a	nenf
scdb	zbtb18	atp2b1a
hpn	zfand5a	chd4b
cldn19	cotl1	pls1
trib3	mid1ip1l	itm2cb
cpeb4b	adgrg6	eif3s10
smg7	rplp2	h2afy2
f11r.1	sod1	dusp1
ube2d1b	mb	mylipa
mars	si:ch211-288g17.3	s100s
serbp1a	egr1	six1a
ip6k2a	clic4	lsm6
ulk2	lin28a	camk2n1a
nfkbiaa	ndel1b	slc38a3a
abcf1	appb	chrna9
fryb	gal3st1a	foxj1a
egr2b	cadm4	rcan3
ddit3	rpl8	chmp4ba
adgrg6	gadd45bb	ccz1
ybx1	fabp3	calm3a
si:ch211-243g18.2	cdc42ep5	her6
cish	ckbb	id2b
cst3	f3b	dpysl3
nfasca	zgc:92107	capgb
neurl1b	kdm6ba	fabp3
plek2	efhd1	slain2
zhx2a	tnfrsf21	cxcl14
spint1a	elf1	brd4
hbegfa	rbm24a	col2a1a
zc3h15	spint1a	map7d3
kpnb3	net1	rsl1d1
tomm20a	epha2a	ap3m2
arrdc3b	dla	si:ch211-107o10.3
necap1	tmsb	plekhh3
taf3	h2afy2	sgip1a
tspo	rhoab	ndufab1a
otogl	cdh1	pou4f1
nutf2	trib3	skor1a
clic4	cish	tiparp
slc44a1b	rps2	tet3
plekhh3	atp5l	tardbp
slc1a3a	irf2bpl	rad21a
ptpn13	cox7c	oga
chd7	stx5a	gpatch8
itgb4	ddx24	taf12
nfil3-5	clstn1	npm1a
lrp2a	cpeb4b	gal3st1a
cadm4	rpl22	mtnr1ab
rtn4a	eef1da	selenow1
rhpn2	mdh1aa	xpc
snrpg	metrnla	strc
sept9a	sox21a	grxcr1
si:ch211-222l21.1	rln3a	irx2a
atf6	atp5mc1	vma21
ppp2cb	hspb8	odf3l2a
egr2a	ndufa1	arih1
si:dkey-205h13.1	pleca	adam10a
notch3	jag1b	tefa
gata3	myoc	coro1b
rsl1d1	hk2	slc20a1b
sgsm3	eif3k	ndc1
bx465862.3	six4b	sdhdb
hsp70.3	gata3	si:dkey-177p2.6
gclm	etf1b	gdi1
arg2	notch1a	gata3
sorbs1	atp1a1a.4	grb10b
hsp70.2	spry2	ldhba
tpt1	wnt7aa	sltm
sik1	slc25a22b	cpe
bricd5	twistnb	tomm22
ckbb	zgc:110796	tmprss3a
tcp1	brd4	nrarpa
crema	atp5f1e	neurl1aa
rab10	ctnnd1	nucks1a
epha2a	cox7b	id4
eif5	dkc1	ubtf
fabp3	hmgn7	tmem47
alas1	scdb	nat16
hnrnpaba	brd3b	atp1b1a
id3	cfl1	si:ch211-235m3.10
b3gnt2b	pir	ndufs6
spry2	calm3a	dpp6b
mapre1b	cdhr1a	tmem59
tpm3	pdap1a	fut8a
rarga	ptprz1b	hint1
tardbpl	keap1a	anxa5a
ugt8	id2b	ndufs5
fabp7a	dlb	sars
sox21a	prdx2	cpeb4b
ninj2	dynll2a	atf4b
taf12	mtbl	bcl2l1
sdhaf4	eya4	zc3h4
serpine1	gca	ttc7a
si:dkey-177p2.6	ucp2	fscn2b
tubb6	prrg1	ptp4a1
prps1a	ndufs5	eef1g
nanos1	yap1	rpl23
zgc:92630	gab1	gadd45ga
actb1	ndufa4l	cotl1
rasgef1bb	isl1	glyr1
hbegfb	pcdh10b	ucp2
irf2bpl	mapk14a	id1
matn4	tuba8l3	tjap1
map4l	twf2b	wbp2
si:ch211-260e23.9	pmp22b	twf2b
pde4ba	pax2a	srsf2a
timm23a	pvalb8	fgf10b
prelid1a	myclb	arhgef7a
tmem59	mvp	ptmab
fam102ab	si:ch211-80h18.1	iscu
rab5if	fxyd6l	rnf111
zgc:162730	sox13	eif5b
u2surp	rhov	eya4
mtdha	crabp2b	ppp2r1ba
eif5b	slc16a1a	bcl2l10
mtbl	nfasca	ap2s1
myclb	tmc1	scaf1
pes	rtn4a	tssc4
scn1ba	h3f3b.1	cplx2l
gmps	gal3st3	zgc:194578
syf2	hmgb2a	tspan13b
epas1b	si:ch211-133n4.4	zfand5b
ube2d2	pcxa	lsr
pnisr	rasd4	si:ch211-212o1.2
brdt	proca1	tpd52l1
mycb	taf3	atoh1a
ube2e3	cd99	rps28
nfkb2	slc43a2b	frya
macc1	hsbp1b	selenoj
ddt	lims1	tmem126a
kctd3	dlgap4a	cep350
zgc:193541	nolc1	anp32a
bcar1	tefa	ndufs3
col9a2	bx465834.1	synrg
tcf7l2	hivep2a	zgc:171927
timp2a	tnrc6c1	got2b
stox2b	cyp26b1	bach1b
ehd1a	sec23b	prpf38b
nupr1a	zmiz1a	ppme1
acadm	plecb	kdm5bb
bud31	tmod4	creb3l3l
ccser2a	ptbp3	wrb
eif3ba	scg3	cdc26
cct3	adsl	zgc:158463
vamp2	si:dkey-51e6.1	sall3b
tspan2a	atp2b1a	ewsr1b
cox6b2	ctsf	mrpl57
elovl1b	tcima	msmo1
zgc:153115	ndufab1b	btg1
sltm	ptgis	si:ch211-232b12.5
upf3b	zbtb4	kmt2e
myo1cb	itpkcb	ywhah
foxd3	gpsm1a	myo18ab
crabp2b	s100t	cyp1d1
tmem198b	plekhh3	psma6a
tns1b	sorbs3	rbmx
il34	nucks1a	mt2
coch	irak3	ndufa11
st5	atp5mea	rab11a
cotl1	atp1b2b	ranbp9
tnrc6c1	lrba	ndrg3b
cldnk	si:dkeyp-117h8.2	jag1b
ctdsp2	ndufb6	man1a2
ppp1r10	hmgcrb	si:dkey-172h23.2
lrrc8da	inhbb	pkp3b
ppp1r14aa	cox4i2	mtch2
mag	hp1bp3	wsb1
h2afy2	cldna	si:dkey-112e7.2
gata2a	cdh11	otub1a
al929435.1	tax1bp1b	histh1l
socs3b	prr12b	necap1
msna	slc12a2	zgc:86598
serp1	atp5f1c	etv5a
hspb8	sp4	aco2
ddx3xa	mrps6	zgc:111986
brd4	clta	ahcyl1
gal3st1a	kif19	stc2a
ctsf	si:ch73-22o12.1	ppp1caa
stxbp6	zfp36l2	hcn5
slc7a2	si:dkey-221l4.10	psmb7
prss23	her4.4	ctsla
maff	fbln7	nfyc
sgk1	atp2a2b	rps15
col18a1b	calr	rpl29
gtpbp1	pik3c2a	cd9b
ncor1	raph1b	socs3b
ppa1b	stip1	atp6v1c2
epha7	gpt2l	zdhhc15a
slc43a2b	zbtb16a	lysmd2
hsbp1b	zgc:55461	dpysl5a
arid1ab	ube2e3	si:ch211-258f14.2
zgc:153372	fam13b	tmem256
vcp	sub1b	peli1a
plecb	pitpnaa	ndufb2
aebp2	tspo	vgll4b
pi4k2a	stap2b	myo15b
prpf38b	srsf7a	mef2cb
foxp4	ddx3xa	nnt
spry4	nucks1b	dclk1a
ppp1r1c	rsrp1	atpaf2
gpc4	tp53inp1	pcloa
hlfa	tomm5	dmxl2
sfrp5	cab39l	fbrsl1
akirin1	irf2bp2b	ccser2a
crybg1b	mgst3b	ube4b
zgc:92606	nccrp1	cpox
hectd1	jam2b	bdnf
pbx4	col9a2	shisa2a
foxo3b	nr2f1a	bx284638.1
zbtb4	pim1	psma8
cct4	usp42	prdx1
nfkbiab	pvalb9	rab2a
myo10l3	zgc:153372	stag2b
crk	atrx	pgam1b
myo18ab	abcf1	hnrnpl
cdk2ap2	mtap	timm8b
ccng2	ical1	si:ch211-114c12.2
tbx2b	irx3a	kif1aa
angptl4	larp4ab	timm23a
srpra	rnf213a	skp1
frmd6	zeb2a	slc38a2
tomm6	prkcdb	irx3a
gstm.1	asah1b	sorbs1
gabpa	arhgef1a	ppp1cb
ptges3b	lgr4	strap
nr3c1	pcdh19	si:dkey-27p23.3
zfand5a	atl3	plekho1b
pisd	tubb4b	cbx3b
sox6	actn1	lsm5
vwa1	idh2	etv4
tuba8l3	csnk1db	mrpl35
lhfpl6	fgf10a	mphosph8
pi4kb	arl4aa	si:dkey-88p24.11
arid1b	sinhcaf	btc
nedd4a	eif3jb	uqcrc2a
eif3g	zc3h15	tnip1
inhbb	fosb	kdm1a
prkcdb	tomm20a	ppp2cb
cbsb	fam120a	arl4d
cblb	ptp4a1	cabp2b
gpr146	pcdh18b	pde4ba
mapk14b	vps4b	ak8
sema3e	marcksl1a	elovl4b
cab39l	tbcb	zgc:91910
nck1b	timp2a	si:dkey-153k10.9
plxnb1a	lsr	idh3g
tnfsf10l	gdpd5a	prkcdb
serf2	psmb6	nfatc3a
plp1a	si:dkey-205h13.1	rpl5a
arrdc3a	syne2b	ddx3xa
pafah1b1a	sema4ba	ndufb10
pcdh7a	prpf38b	txn
col14a1a	al929435.1	u2surp
tnfrsf21	esf1	clgn
fam219aa	myo18aa	ift46
kmt2cb	kremen1	ddost
itpkcb	mapkapk2a	slc25a36a
unc119.1	csnk1a1	brk1
bmpr2a	dnmbp	erfl3
gpatch8	sall1a	egln2
baz2ba	slc16a3	zc3h15
zfp36l1b	nat16	tmed4
cct7	sik1	loxhd1b
atp5mf	rasl11b	eef1a1b
lsr	pdia6	six4b
ywhaqa	cryl1	si:ch211-218o21.4
hmgn3	epb41l5	tm9sf2
mgll	kcnq5a	tescb
six1b	mdfi	spen
ank2b	ctsd	coa6
irf2bp2b	klf7b	mb
fat1a	nrarpa	arpp21
kif19	sall2	hbegfa
nova2	tnn	slc7a11
cldna	asap3	oxr1b
atf5b	iscub	osbp2
slc4a2a	serp1	prkcsh
sri	hcn5	si:dkey-96l17.6
prdx6	si:dkey-16p21.8	ubac1
ccdc80	pkp3b	fbxo34
si:dkey-16l2.17	si:ch73-141c7.1	enc1
cdh2	sorcs2	adipor1b
osbpl9	hipk2	znf346
stam	six2a	ube2ia
znf536	si:ch211-212k18.5	si:ch211-278j3.3
eif4a3	ppp2cb	tuba8l
chd9	arpc3	nedd8
ap2m1a	wls	fgf10a
smurf2	ddx61	tob1a
map7d1a	cxcl14	hdac1
mbnl3	nr4a3	tbc1d17
itsn2b	hpn	iqsec1b
emc10	nfkbiab	rps19
appb	pde4ba	si:dkeyp-75h12.2
tnip1	reep3b	rabl6a
rapgef2	sem1	cfap77
kars	si:dkey-112e7.2	zgc:153018
pkma	bptf	si:ch211-203d1.3
pawr	pard6gb	idh3b
krt4	nova2	cishb
coro1ca	fmnl2b	birc6
dacha	cited1	klhl30
cited4a	si:dkey-28b4.7	atp5l
six1a	egfra	tardbpl
ppp1r12a	skia	paip2b
gmds	rarga	tpt1
ier5l	ca6	tent4b
atp1a1a.1	mbnl3	dnajc6
csnk1g2a	osbpl9	sort1b
dyrk1ab	cdc42l	strbp
ube2al	max	si:dkey-67c22.2
atp5mc3a	usp54a	si:dkey-288a3.2
foxj3	derl2	dync1li2
sorbs3	zfr	tekt1
smarce1	ldb3a	tet2
slc16a3	fxyd1	acat1
dock7	dlx5a	nr2f1a
slc6a8	aif1l	spata48
spint2	fam76b	xpo7
tax1bp3	phc2a	yipf3
nckap1	ammecr1	per1a
ranbp1	ptpn13	sdhaf2
arhgap35a	lmx1bb	ppid
coa3a	coro1ca	mcts1
jak1	zfp36l1a	cgna
zhx3	kcnn3	cnih1
rnf38	fam210aa	foxo3b
lsm14ab	kdm5c	pdcd6ip
macf1a	mbnl2	tp53inp1
klf11b	igfbp1a	ctbp2a
ywhae1	polr2l	cnrip1a
sec61a1	her12	pi4kb
rcan1a	rasgef1bb	prkar1aa
cx43.4	fam84a	sgk1
rnd1b	il13ra1	kif1b
ahsa1b	lmo7a	cplx2
clic2	enc1	ncor2
gadd45aa	ccnt2a	usp33
pkig	relb	cadm4
nap1l1	pdlim1	ccdc120
slc38a3a	ctsla	adnpa
top1l	acta1a	ankef1a
rab1ab	gtpbp1	skor1b
sgpl1	bricd5	fibpa
sem1	sptlc2b	cdc5l
gse1	si:dkey-16l2.16	fkbp1b
erfl3	rnf19a	slmapa
cltca	spock3	meig1
waplb	macf1a	cyc1
crybg1a	bx284638.1	pde3b
thbs1b	ccser2a	plpbp
acsl4a	kpna3	usp7
dip2ba	xiap	jupa
si:ch73-22o12.1	nfe2l1b	eef1b2
rbm39a	msi2b	max
relb	rhoub	rab1ab
zgc:100829	clint1a	uchl1
bx284638.1	ppp4r4	atp1b2b
rps28	lrch4	zgc:55461
rpl37a	s100s	pvalb9
cd9b	oaz1b	lrrc73
id2a	mbpa	atp5pd
cyp26b1	si:ch211-153b23.5	tuba1a
rpl36a	hdac5	msna
atf4b	lysmd3	ndufa5
sesn1	gipc2	krt18a.1
rbm24a	ube2d2	dynll1
grb10a	pdcd6ip	flna
prrg1	flcn	pclob
mbpa	tnfrsf19	mknk2b
id2b	lamp2	eif4a1a
rac1a	rbm8a	si:dkey-7j14.6
lmx1bb	pdcd10a	cfl1
marcksl1b	ywhaqa	pgam1a
h1fx	nono	sem1
rps25	si:ch211-207j7.2	mapk14b
mcama	n4bp1	tagapa
rplp2	si:dkey-31g6.6	rnasekb
fam210aa	srebf2	sncb
hnrnpub	rab1ab	spry2
gas1a	foxj3	ndufv1
si:dkey-26c10.5	crebzf	arf2a
mmel1	palld	tfg
bhlhe40	cgna	raph1b
aif1l	hspd1	mdh1aa
zfp36l2	spred1	pef1
igfbp5b	mark2b	apba1a
prom1a	zhx2a	mrpl52
si:dkey-16p21.8	wscd2	hk1
golga7	chd7	zgc:158263
sp4	eif5	arpc3
wnt7aa	sgsm3	pleca
fam133b	limk2	ndufv3
sub1b	tent4b	auts2b
pnrc2	wee1	acin1b
tomm5	rps6kal	ndufab1b
zgc:112437	smad3a	col18a1a
cldne	akap12b	si:ch73-281n10.2
zgc:153704	tmem47	zgc:153867
krt15	slain2	prr15la
tmem47	pef1	syf2
zfhx3	pard6a	egr4
mycn	tent5c	hsbp1b
ptmaa	susd6	sorcs2
gpm6ab	ranbp9	kncn
cebpg	tiparp	ndufb6
pkp2	erfl3	zbtb18
tuba8l4	srrm2	polr2l
atp5pd	il6st	tmbim1b
fbxw11b	slc20a1b	cltca
nr2f1a	celsr1a	irf2bp2b
tars	grb10b	sap18
tcp11l2	zswim8	psmc3
nfixb	dnaja2a	ell2
serpinf2b	fbxw11b	kdm6bb
tenm3	rbbp6	ndufb9
si:ch211-79k12.1	pgk1	vmp1
fp017215.1	dock7	eno1a
sox13	setb	tectb
pbx3b	zgc:77849	lrba
atp5mc1	crybg1a	igfbp1a
si:dkey-28b4.7	nedd4l	mex3b
cse1l	rnf10	psmc5
limch1b	selenow1	ndufs7
f3b	nr4a2b	loxhd1a
arhgef1a	aplp2	tbca
nucks1b	cd99l2	etf1b
dusp2	rpl3	dnal1
pcdh19	limch1b	mtus1a
mkrn1	rack1	ywhaqa
dtnba	ackr3b	hmgb2a
cemip	zfhx3	nfe2l1b
ndufs5	tox	mapk4
taok1a	hdlbpa	polr3h
eif3i	tenm4	trappc5
msi2b	sgk1	cd37
esf1	tecta	vps29
ppan	fam83fa	slc1a3a
morc3a	rpl9	pkig
trioa	mapk4	reep3b
lama5	sema3fb	tubb4b
cdc42ep5	gadd45aa	atp6v1g1
trim3b	egr2a	ccdc88c
sox11b	tuba8l	tomm40l
rhov	eef1b2	sh2d4ba
kmt2e	pfn1	ube2l3a
nexmifb	ppdpfa	rnf7
pim2	rps4x	spry4
tent5ba	ctnnb1	kif2a
dlx5a	aco2	mrps18c
rbms1a	col9a1a	gal3st3
acsl4b	epha7	ptbp3
cavin2b	igfbp3	top1l
her6	rps10	rgs12b
arl4d	rps7	pip4p1a
fam129bb	otog	larp4ab
shroom4	kdm6bb	si:dkeyp-117h8.2
pmp22b	nocta	cd81a
si:ch211-232b12.5	eif3i	cox7a2l
nrgna	tsc22d3	emc10
soga1	ccdc88c	srsf9
si:ch211-281l24.3	tnc	mllt3
slc20a2	eef1g	actb2
c1galt1b	egr3	man1a1
epha4a	rps3a	psmc6
mapk14a	cited4a	fam13b
abcb10	peli1b	wbp2nl
fgfr2	ciarta	ckbb
dido1	rpl18a	ankrd13c
fgfr1a	prdx3	bccip
fstl1b	smarca4a	cops7a
cox7b	trim3b	med9
nr4a1	si:ch211-133n4.6	camk2g2
ppp1r14bb	dynll1	arhgef6
rbbp6	2022-09-12	rimkla
irx5a	ppm1la	kars
csnk1a1	sf3b1	zgc:158258
pskh1	serf2	pnpla6
nr4a3	rpl5a	cd2bp2
selenot1a	zfand5b	dyrk2
ube2e1	marcksl1b	ddx24
plekhg4	vgll4b	isl1
per2	rpl19	eif4g1a
erbin	fat1a	abcf1
ptpn1	zc3h11a	cyp27c1
gsna	rpsa	pes
ccl44	eif3f	laptm4b
tcima	rps27a	smdt1a
nfe2l1b	eif3ea	bhlhe40
slc38a2	ier2b	sinhcaf
arfgap2	ak2	nrxn3b
eif3s10	eif3s10	sox11a
afdna	b2m	pmp22b
ndufa4l	tmem50a	actb1
col9a1b	si:ch211-195b13.1	ier2a
cux1a	jun	foxj3
lrba	arhgap5	gtpbp1
smarca5	cd82a	keap1a
zgc:64022	si:ch73-138n13.1	acsl4a
atp5mc3b	fam49a	cd82a
slc12a4	rer1	dnajc5aa
polr2f	eif4ebp1	mbnl3
rbm28	nr3c1	tp53
mta2	zgc:158564	nono
npm3	u2af2a	dkc1
yap1	hnrnph1l	sst6
prkci	kidins220b	zc3h13
irf2	lrrc59	phf20b
abhd17b	tmem54a	kif13ba
akap12b	myo1cb	prps1a
cited4b	arih2	arrdc3a
myh9b	ube2ia	fth1a
ptprfb	si:dkey-102m7.3	rtn1a
tardbp	zgc:174888	bx322530.1
zswim8	mrpl57	rpl7l1
crb3a	st5	net1
mbnl2	timm17a	tjp1a
srrm2	med28	ube2d2
atl3	mrps21	ppp5c
selenop	vps28	fbxw11b
gcnt4a	cdc42se1	hnrnph1l
mafba	slc43a1a	slc35f2
sptlc2b	apln	serpine1
hnrnph1l	capns1b	si:dkey-11c5.11
ranbp9	gadd45ga	oaz1b
phactr4a	mknk2b	hspa8
pgd	pkig	srgap3
rc3h2	ppp1r10	bx324206.2
si:dkey-25e12.3	prdx1	rpl36a
wsb1	her9	pax2a
slirp	her6	ddit3
trim8a	her15.1	tox
cdc42ep4b	her4.1	bx957317.1
ube2l3a	her4.2	si:dkey-23i12.7
arf2a	si:ch73-21g5.7	faub
mapkapk2a	syncripl	uri1
stag2b	cope	klf11b
slc35d1a	baz2ba	rln3a
stk17b	selenoh	igsf9a
pitpnaa	ccng2	tnfrsf19
si:dkey-67c22.2	tent5ba	tns1b
rasal2	ctnnd2b	vsig8a
ptp4a2a	abat	bcar1
scaf1	ptprfb	smarca4a
rnf128a	aimp2	spryd3
wnt6b	abca2	pak1
cdc42bpb	pik3r1	her15.1
osbpl10b	gstr	col9a2
mrps21	agrn	lsm12a
ube2l3b	eif3s6ip	nr4a1
hivep1	ppp1r15a	zmiz1a
snx18a	tomm6	cdh2
usp19	serpinh1b	si:dkey-46a10.3
svild	eif4h	zgc:158291
gng5	sox10	ahcyl2
pvalb9	bcam	amph
abca1a	si:ch211-232b12.5	tapt1a
adssl	otol1a	oxsr1a
smap1	ptbp1a	zswim5
ak2	eif4a3	cux1a
tktb	kank1a	calm2a
nup153	ndufa8	eif4g3a
ilf2	rpl12	cluha
rbm47	pdgfrb	foxp4
cast	serpine2	cacybp
pdgfrb	fam129ba	pik3r3b
fermt1	junbb	cebpg
epb41l5	syt1a	eef2b
capns1a	srrm4	nexmifa
fam120c	pes	cx30.3
kpna3	ndrg3b	sik1
cldnc	atp5pd	sptbn1
zfyve9a	fam171a2a	2022-03-06
gigyf1b	dld	fam3c
eif3d	frya	ipmkb
c7b	sall3b	otog
reep3b	tmem178b	trib3
irak3	dusp14	pbx1a
tpmt.1	prr15la	nfkbiab
lsm12b	cs	dll4
ncor2	mfap3l	trioa
zgc:158564	pi4k2a	yap1
zgc:174906	psma3	ccng2
numb	ap2s1	s100u
arhgap5	acin1b	tspan12
rpl39	gse1	plk3
eef1g	mdka	rps26l
rps3	ivns1abpa	cylda
rpl6	ugt8	slc6a8
rpl15	bbc3	slka
rpl17	dynlrb1	cica
rpl13	ubald1a	rbms1a
elmsan1b	cltcb	adipor2
clstn1	fus	xpo1b
rps10	cbx3b	galnt18b
rps3a	pik3r3b	prdm1a
camk2g2	pgrmc1	cap2
camk2n1a	dnajb11	phactr3a
ubb	clcn5b	myo15aa
ccnl1a	tle3a	spcs3
pard3bb	cd81a	serf2
mylipa	golph3	dacha
plekhg5a	ppp1caa	epha7
ccl19a.1	ctsba	si:dkey-205h13.1
si:ch211-195b13.1	prom1a	insm1b
cicb	tcp11l2	zgc:162939
nucks1a	aff2	zgc:153372
rpl5b	ap2a1	atp6v1ba
mcl1b	nfkb2	si:ch211-248e11.2
pnp5a	tnrc18	myo6b
akap1b	stau1	prkci
ctnnb1	cica	tmed10
sash1a	idh1	tbx2b
sik2b	ndfip1l	cand1
prdx2	foxo3b	rfx2
eif4ebp2	vamp1	csnk2a1
syt11a	ctbp1	irx5a
otomp	camk2g2	picalmb
si:ch211-195b15.8	gdi2	xirp2a
scrib	si:dkey-16l2.17	skia
krtcap2	cu639469.1	rnf146
prelid3b	fbxo46	mrps14
sinhcaf	pik3r2	madd
ccdc85b	mfsd2ab	morn4
pho	enah	zfand3
snd1	fzd8a	ap1b1
nrarpa	myo10l3	ezra
susd6	snrpe	tnc
pdlim1	arhgap32a	cdca4
zmiz1a	myl12.2	ttyh2l
tsc22d3	angptl4	ssh2a
si:ch211-80h18.1	znf827	mgat4b
phc2a	ndufb9	aktip
mnta	cavin2b	dnah5
sox10	myl9a	desi1a
snrpd2	psmd7	zdhhc5a
atp2b1a	etv5b	prpf40a
aff2	stmn1b	dachb
id4	lrig1	si:ch211-98n17.5
hivep2a	tcf7l1a	tmtc1
tmem131	snrpd2	jagn1a
skia	snrpg	ptbp1a
lmtk2	coch	atp2a2b
pfkfb3	spry4	nup153
bx248331.2	pkp2	cgnb
atp5f1c	iqsec1b	vdac2
slain2	apoeb	xiap
dynlt3	aldh1a3	si:dkey-92j12.5
xpo1b	her4.3	ap1g1
tsc22d1	rpl23	prrg1
acin1b	rps26l	rnf145a
cryabb	snrpf	nhsl1a
tagapa	dusp1	zgc:77880
agrn	hey1	trim8b
pcdh7b	nanos1	arhgap42a
csrnp1a	si:dkey-25e12.3	agap1
sema4ba	amotl2a	kdm5c
eps8l1a	si:ch211-222l21.1	csnk1g2b
ctsd	rab3ip	cs
lin28a	dazap2	spsb4a
clu	pgam1a	map3k7
hsp70.1	mtmr10	foxo4
rpl23	col2a1a	sart3
rps13	serbp1a	atf7ip
rps26l	taok1a	ccdc124
rps15a	selenop	prickle2b
cyp1a	cd59	ccnd1
psph	phf5a	zgc:92818
egfra	sox5	mctp1a
ahnak	smdt1b	hsp90b1
kank3	ndufs6	numb
fmnl2a	glipr2l	cnot3a
gadd45bb	atp11a	ppm1bb
pfkpa	adipor2	tfcp2
her9	rhpn2	chrac1
ccnt2a	scn4ab	tial1
hnrnpr	frmd4ba	rab18b
rhbdf1a	id4	prkx
osbpl2b	brd3a	zdhhc2
rrp12	ctbp2a	iars
serinc5	msi1	hpca
arpc1a	mycn	rarab
smad3a	cabz01061591.1	mindy4b
cntf	pbxip1b	zfhx3
neurl1aa	nnt	pdcd10a
tmem106ba	tradd	kmt2a
myo5b	creb3l2	znf865
afap1l2	tbca	klf7b
actb2	si:ch211-13c6.2	mapk15
rab2a	btbd6a	ing4
gadd45ba	id2a	rps26
zgc:162200	gcnt4a	clk4a
tmem115	ahcy	eef1a1a
crebbpb	psme3	arl4aa
ppp1caa	rtn4rl2b	polb
srebf2	slc6a8	pdzrn4
strn3	mphosph8	whrna
chst11	dab2ipb	fbxo22
eif1b	sept8a	mfsd6b
rpl24	insig1	frmd4ba
dab2ipb	kif2a	mapre1b
rps24	timm23a	rps6
antxr1c	bag3	meis1b
lrrc47	bx322530.1	abat
rps27.1	ccni	dbnlb
dnttip2	abcb10	ildr1b
fnbp1l	stm	ptpdc1a
kctd5a	fndc3ba	dicer1
sipa1l1	pgp	msi1
nup98	mbpb	cobl
fxyd1	gata2a	mtdha
zbtb20	csnk1g2b	her9
ccdc137	ppp2r1ba	atp11a
ppp1r13bb	cicb	hmgn3
si:ch211-160o17.4	smox	pim2
map1lc3a	hdac1	kif19
utp3	si:ch211-39i2.2	foxo1a
efna1a	zgc:92313	rsf1b.1
nup50	sdhc	enah
limk2	oser1	myt1a
ehd1b	selenot1a	nrip1b
si:ch211-284f22.3	chmp2a	b2m
cox7a2l	itgb4	cct8
si:ch211-98n17.5	nav2a	slirp
wasf2	jak1	araf
ap1g1	uacab	ak2
mtmr10	ppp1r14bb	ube2l3b
rpl30	thbs1b	plekha6
noc2l	egr4	luc7l3
srsf1a	zgc:91976	zgc:77849
ppp2r5eb	ap1s1	cldni
srcap	plxna4	pdgfrb
nol7	rasal2	selenoo1
itga5	mafk	cabz01020840.1
psmb5	smap1	marcksl1a
il11b	hectd1	tiam2a
vapb	usp9	pir
ttc7b	rimkla	rps12
zdhhc5a	junba	fabp7a
rpl12	zgc:162939	rps27a
pld2	esama	slc36a4
si:ch211-133n4.6	pmaip1	abca1a
crim1	rassf7b	slc12a2
psmd14	clk4a	nccrp1
znf609b	nr4a1	rpl6
crip1	isl2b	mbnl2
hgh1	c1qtnf4	glrx
gsk3ab	plekha1a	rhoub
zgc:112052	scrib	tmem178b
idh2	acsbg2	lysmd3
tpmt.2	si:ch211-149l1.2	esrp1
fam13b	snw1	ube2d1b
si:dkey-31f5.8	mindy3	anxa5b
rhoub	si:ch211-199o1.2	snrnp70
msrb3	cishb	trim3b
slc9a3r1a	rhbdd1	bop1
pdap1b	gstk1	srrm2
hivep3b	tcf7l2	dld
mtss1	shroom1	susd6
kansl1b	zgc:110783	ndel1b
siah1	zgc:113208	zc3h11a
drg2	dnajb4	vamp1
dbn1	btf3	slc23a2
spen	stag2b	hsf2
pleca	zswim5	ahnak
smarcb1a	foxo4	si:dkey-16l2.17
flcn	kat5b	fdx1
nacad	srgap3	chd2
hnrnpa0a	ptena	htatsf1
slka	si:dkey-33c12.4	gipc2
igf1rb	pcdh7b	srrm4
dnmbp	itgav	ct027674.1
chd2	mink1	btf3
fbxo11a	jade1	tmed9
ube2a	tardbp	srcap
pou3f1	abcd2	dock9b
vdac2	pim2	tenm3
tchp	bx248331.2	ganab
vps26bl	zgc:86598	exoc6
ap1s1	mef2d	ubald1a
dazap2	fzd7a	oser1
pik3r3b	srrm1	snrpf
znf1035	evi5b	hk2
eef2l2	slc7a3b	znf706
si:dkey-16l2.16	ddx6	abca1b
rab5ab	ap1ar	vegfaa
glipr2l	cux1a	prpf31
samd4a	mgat4b	rassf7b
ppp1r15b	neurl1aa	hcfc1a
srsf5a	ndufb10	psmc2
rnf216	mindy4b	tfeb
ptena	igsf9a	pole3
ier2b	nipal3	ap1s1
palld	picalmb	zgc:162989
rras2	mex3b	caprin1b
sept7a	shroom2a	cdc42l
mknk2b	zgc:110158	atp6v1aa
cbx7a	sox19a	cbfb
si:dkey-16l2.20	purab	spint1a
atp11a	map1lc3a	ufm1
nkrf	nap1l1	auts2a
cldni	si:ch211-194e15.5	macf1a
lamc2	ppap2d	ppargc1b
klf5l	cdkl5	si:ch73-22o12.1
si:ch211-225b11.1	neo1a	hif1an
gng12a	ywhaqb	ap2a1
iscu	rab11a	vps4b
hpgd	lrig2	clstn1
laptm4b	fgfr2	gpc4
mdka	fkbp1b	dnajb11
rspo3	rfx2	npm1b
stm	exoc6	cbsb
wls	polr2a	gse1
noxo1b	axin1	arih2
atp5l	fth1a	phc2a
cxcl12a	wasf2	pfdn6
ucmaa	zgc:92242	polr2i
meis1b	nedd9	chmp2a
ralgds	nacad	rbm39a
selenow1	auts2b	cited4a
n4bp1	pbx4	tnrc6a
rpl8	actn4	npm3
rps4x	adam8a	jag2b
rps7	sorbs1	akap12b
rps8a	bx908782.2	noc2l
rack1	ddhd1a	psmd7
bzw1b	btg1	pdlim1
fosl1a	zgc:136864	ldb1a
rps12	cabz01079837.1	bbc3
rpl5a	carhsp1	lmo4b
cebpb	si:ch211-218o21.4	hnrnpaba
cldnb	uqcrc2a	gtf2a1
rpl4	smarce1	hivep1
si:ch211-207j7.2	agr2	med10
si:dkey-23i12.7	zhx3	errfi1a
mibp2	ndufs4	dusp14
rtn4rl2b	crb3a	ddx61
il13ra1	lsm6	fkbp2
rplp0	asxl2	znf516
hsph1	bx957317.1	sox13
tspan13b	eri1	ugt8
dla	rbpms2b	plxna4
wscd2	cacybp	psmd14
si:ch211-218o21.4	arglu1a	slc25a22b
otofa	rtn1a	metap1
stx5a	otud7b	phf5a
eya4	zgc:109889	rasgef1bb
zgc:153911	hnrnpaba	dlb
ptges3a	rnf224	idh1
naca	si:dkey-16l2.20	rps6kb1b
cr293509.1	ssh2a	hnrnpk
dhfr	dennd5b	fam84a
rnf224	plod1a	rtn4rl2b
stard15	fbrs	tnrc6c1
tnc	ralba	agr2
kdm6ba	fam167ab	ccni
clk4a	sertad2a	bmp4
eif3ea	zgc:63882	mbpb
enah	ppp2r5eb	mark4
rnasekb	kctd12.2	pard3ab
mvb12ba	stard13b	phactr4a
calml4a	myo5b	sipa1l2
nrxn3b	si:ch211-195b15.8	palm3
ppp4r4	acta1b	jmjd1cb
ammecr1	pdgfab	rarga
gca	afdna	tbx1
rln1	snx18a	nr3c1
fam110c	tmem106ba	emc7
s100t	slc37a1	sec24c
al732488.1	rnf11b	vapb
rtn3	zgc:77486	abhd3
stard13b	otofa	pptc7a
tapt1b	chsy1	mrpl13
ezh1	calml4a	ptprfb
rbpms2b	tspan13b	si:ch211-134m17.9
dennd5b	erf	echs1
tmbim1b	cep350	mbpa
vps37a	foxo1a	vps35
slc25a33	wbp1	romo1
tmc5	eif5b	serinc1
si:ch1073-392o20.2	ccdc85ca	mef2d
esama	palm3	map2k6
ndel1b	mark4	aplp1
fzd8a	itgb6	hnrnpa0a
arhgef18a	si:ch211-191a24.4	aif1l
rspo2	zgc:162698	lamtor5
pde3b	klhl30	iqcg
edrf1	rab11fip4b	slc16a3
txndc9	pbxip1a	trappc3
creb3l3l	tmc5	ivns1abpa
slc37a1	map3k3	svilc
bx957317.1	sdhaf4	znf827
tmem189	otud5a	fam83fa
si:dkey-280e21.3	si:ch211-98n17.5	chd9
fabp11a	vps26bl	pou4f3
atp6v0a1a	mapre1b	tbc1d16
gosr1	akirin1	myclb
prr12b	gosr1	sms
lysmd3	si:dkey-7j14.6	dnah12
nsa2	trim8b	taf7
im:7152348	tsku	ptges3a
psma5	got2a	aph1b
foxj1a	pip4k2ca	pcdh19
ddr1	dhfr	pdap1a
rspry1	rasgef1ba	dcp2
psma3	ftr82	si:ch211-225b11.1
atoh1a	si:ch211-281l24.3	zswim8
ldb3a	pgd	tnrc6b
tox	rnd1b	cd164l2
farp2	stard15	srebf2
hp1bp3	tcf12	tomm20a
hdac1	hnrnpk	crebzf
gadd45ga	ssr3	scg3
rbfox2	sec61b	rps15a
zbtb18	hcfc1a	rplp2l
sfrp1a	slc12a7a	si:ch211-195b13.1
pfdn4	itsn2b	rpl30
col5a1	klf11b	otofa
psmb6	igf2a	dbpb
tecta	triobpa	jun
gpt2l	si:ch211-51e12.7	nfasca
trim8b	plk3	galnt1
eno1a	kdelr2a	peli1b
amotl2a	si:dkeyp-115e12.6	ppip5k1a
pvalb8	ndufab1a	kmt2cb
adgrl2a	myo6b	fam120c
zfr	paxbp1	si:ch211-281l24.3
tmod4	gal3st2	ppp1r10
sall3b	fndc3a	ier2b
notch1a	psmb3	sik2b
hmgb1b	epas1a	ube2e3
otofb	pip4p1a	asna1
tmem178b	pgam1b	lrriq1
lhfpl5a	ahcyl2	dla
mylk4b	nipa2	pbx4
taf13	hnrnpa1b	nfkb2
psmb1	znf346	tekt3
serpine2	ptbp1b	egr2a
atp5if1a	lsm12a	si:ch211-139d20.3
enc1	mmgt1	si:ch211-288g17.3
zgc:162989	pfn2l	tub
actn4	kitb	etv5b
tbcb	rcl1	dido1
sec61b	ddx5	tmc5
b2m	knop1	dync1i2a
ankrd11	gnl3l	yy1a
2022-09-12	mob3a	ebf3a
her8a	ap1g1	igsf21a
zgc:153018	rsl1d1	micall2a
zc3h4	nexmifb	fus
rgl1	tktb	hnrnpa1b
ap1m2	zgc:55558	zgc:110158
slc31a1	tsr1	arcn1b
grxcr1	rps6kb1b	mob3a
tcf12	nrxn3b	irs2b
raver2	tmc2a	rwdd1
hey1	lrrc73	lsm12b
atp1b2b	prkcda	raver2
snrpe	srgap2	tanc2a
sec23b	pou4f1	tpst1
lygl1	dpysl3	aplp2
fam76b	wnk1b	rbbp6
pard6a	strn3	zgc:113208
rsrp1	golga1	ptena
leng8	cars	f3b
znf827	serpini1	rassf2a
metrnla	anxa5a	msi2b
mdh1aa	myt1a	clint1a
mia	mrps14	trib1
kdm5ba	six4a	tomm40
arid4a	rwdd1	polr2f
sf3b1	slc16a9b	fam210aa
myt1a	vma21	uqcc3
srrm4	pclob	kitb
ube2v1	psma8	rpl12
zfand3	atp6v1ba	cldne
nenf	gstm.1	her4.1
eml2	kdm5bb	myo1ea
cdc42	six1a	cldna
fam228a	auts2a	ptpn13
crip3	hk1	si:ch211-105j21.9
	kmt2e	rps27.1
	notch3	rpl8
	eml2	csdc2
	elf2a	chd7
	pbdc1	mapkapk2a
	dachb	pgp
	flvcr2b	irak3
	klf7a	her4.2
	gfi1ab	optn
	prr15lb	smox
	dscamb	ctnnd1
	snap23.2	smad3a
	si:ch211-210c8.7	si:ch211-207j7.2
	maco1a	elf1
	acvr2aa	pip4k2ca
	zgc:101731	nedd4a
	ncalda	rps10
	nudt5	baz2ba
	si:ch211-39k3.2	eif4a2
	ddx42	pho
	phf23a	sgsm3
	tfcp2	ankrd12
	smurf2	si:dkey-100n23.5
	ier5l	kdm6ba
	spop	hpn
	tmem263	mapk14a
	mfsd6b	prkar2aa
	smco4	adssl
	ankhb	mef2aa
	tuft1b	hmox1a
	ccnjl	nexmifb
	ak6	tktb
	dab1a	sptlc2b
	jmjd1cb	asxl2
	dclk1a	stx5a
	sox9a	il6st
	shisa2a	zgc:158564
	ppp1r15b	itgb6
	ct027674.1	zfand5a
	scaf1	metrnla
	pafah1b1b	itpkcb
	csnk1g2a	chd1
	snrnp200	wdr5
	smg6	lrch4
	mapk6	hist1h4l
	copz1	pitpnaa
	rilpl2	cdc42bpb
	gpsm2	fam160a1a
	si:ch211-242b18.1	selenop
	dcaf5	her4.4
	arhgef4	egfra
	il34	ppp1r14bb
	bx548028.1	vdrb
	slirp	ccdc47
	zgc:162989	uacab
	si:ch211-156b7.4	eif3ha
	vps29	adgrg6
	myo1d	gab1
	lypd6	kpna3
	myo9b	gclm
	frmd6	srgap2
	cbx4	reep5
	snd1	bcr
	fmnl3	otogl
	fam57ba	slc16a1a
	leo1	rpl5b
	polb	mtbl
	emc10	zgc:175264
	mmp14a	ak4
	slc25a36b	stam
	tomm40	mgll
	gpn2	stm
	kmt5c	ankhd1
	siah1	ywhaqb
	map7d1a	zgc:110783
	nkap	fbrs
	eno3	rhov
	bx324206.2	si:ch211-261n11.7
	sorl1	ca6
	myt1b	jak1
	eif2b2	hivep2a
	rarab	znf536
	emx2	polr2a
	pcdh10a	ccnt2a
	mapk1	wnk1b
	tp53inp2	vamp3
	naa20	trip12
	creb3l3l	rin2
	pkn1a	pum1
	cdon	bx465834.1
	gpat4	otud5a
	rpz2	si:dkey-16l2.16
	arnt2	sox21a
	arl4d	hey1
	dbnlb	si:ch211-133n4.4
	vat1	cd59
	ugcg	ncoa4
	hexb	unc119.1
	zc4h2	six4a
	wdr82	sec61a1
	mrpl11	notch3
	med31	pbxip1b
	lmnb1	dazap2
	glrx	ppp1r15a
	sorbs2b	ndfip2
		snrpe
		ptprz1b
		itgb4
		ppp1r14aa
		cited1
		tead1b
		nova2
		dnase1
		rusc2
		dscamb
		serbp1a
		atf6
		cd3eap
		scg2b
		flot2a
		cars
		smim29
		eif4ebp1
		ppdpfa
		glo1
		sumo3b
		snrpd2
		pcdh7a
		prrc2c
		ankrd11
		espnlb
		rtn4a
		marcksl1b
		aip
		tia1
		tcf12
		srsf1a
		srsf5a
		ube2na
		cdkn2aipnl
		ap1s3b
		kmt2bb
		gstr
		mrpl11
		rnf25
		psmd11a
		park7
		eif4a1b
		bnip3lb
		slc25a55a
		sox5
		drg2
		mtdhb
		top2b
		pnisr
		usp19
		atp5if1b
		efnb2a
		ppp4r4
		pbdc1
		clu
		rcan1a
		bhlhe41
		setd1a
		mapkapk3
		si:ch1073-416d2.4
		bx649442.2
		dnajb1a
		rock2a
		atp6v0b
		ube2g1b
		fkbp4
		tnrc18
		si:ch73-350k19.1
		rnf224
		gpr146
		vps28
		syne1b
		dctn2
		ndufa6
		arglu1a
		slc25a28
		waslb
		dnaja2a
		nucks1b
		ccsapa
		ctsd
		cd164
		mycbp2
		aldh1a3
		tmc1
		tox3
		sec61b
		lin7c
		ift20
		stk3
		sf3a1
		si:ch211-195b15.8
		tpmt.1
		ilf2
		hipk3b
		pcxa
		hsd3b7
		med12
		emc2
		fam83g
		cicb
		rbm19
		si:ch211-253p2.2
		ppm1la
		fbxo32
		xrn2
		sphk2
		gigyf1b
		enpp1
		cdc34b
		prkcea
		gfi1ab
		usp42
		rabl6b
		ctsf
		hmx3a
		map3k14a
		parp8
		srsf7a
		fip1l1b
		tbcb
		vps9d1
		zbtb4
		znf609b
		faf1
		barhl1a
		dcaf7
		syncripl
		dlx5a
		ube2z
		psmd4a
		zhx2a
		slc20a2
		cbx5
		svila
		hectd1
		tenm2
		tsc1a
		slmapb
		pbx3b
		pou3f3b
		igfbp5b
		isl2b
		rrm2b
		sdf4
		slc17a8
		hsd17b10
		rpl19
		nrn1a
		rps4x
		irf2bpl
		snrnp27
		cdkl1
		eif3ea
		tapt1b
		abca2
		gramd2aa
		psd3l
		cetn4
		tle3a
		azin1b
		tufm
		rbm8a
		bptf
		pacsin1b
		fam107b
		lbr
		slc44a1b
		selenot2
		khdrbs1b
		sesn1
		pafah1b1b
		rasal2
		reep1
		dnmt3ab
		slc16a6b
		setbp1
		foxg1a
		fam3a
		si:dkey-40c11.2
		tomm70a
		paxbp1
		epyc
		apoeb
		bricd5
		igfbp3
		pafah1b1a
		cdon
		sox1a
		wwc1
		zbtb16a
		map3k3
		sulf2b
		six2a
		dock7
		tsc22d3
		usp54a
		ppm1da
		nr4a3
		pacsin1a
		mmp2
		iscub
		otomp
		epb41l5
		rack1
		rnf24
		snrpg
		si:dkeyp-72e1.9
		bx936337.1
		atp1a1b
		agrn
		palld
		gtf2b
		ano2
		rem1
		phb
		tcp1
		slc25a23a
		smg6
		mast2
		rnd1b
		mnta
		cep85l
		arglu1b
		pik3r2
		ip6k2b
		zgc:193505
		ascl1a
		hip1
		adar
		pou3f3a
		tmeff2b
		timm17a
		cep131
		purab
		kpna5
		rtn3
		arhgap12b
		slc35e4
		fryl
		celsr1a
		sorbs2b
		tbx2a
		cul3a
		ncoa3
		gata2a
		rc3h2
		rcl1
		hspa4l
		mars
		hp1bp3
		dap1b
		ddx42
		snrka
		eif3f
		psmc1a
		hadhb
