# Supplementary material for: A regulatory network of Sox and Six transcription factors initiate a cell fate transformation during hearing regeneration in adult zebrafish
Source: Cell Genom. 2022 Aug 22;2(9):100170. doi: 10.1016/j.xgen.2022.100170 (PMC9540346; doi:10.1016/j.xgen.2022.100170)
Supplement: Table S16. Summary of differentially expressed genes linked to RREs containing predicted binding TF sites, related to Figure 5 [file mmc16.xlsx]

## Sheet: README
Table S16 (related to Figure 5). Summary of differentially expressed genes linked to RREs containing predicted binding TF sites.
sc = support cells
pc =progenitor cells
hc = hair cells
sox_only = RRE containing a predicted Sox TF binding site.
six_only = RRE containing a predicted Six TF binding site.
six_sox = RRE containing both a Six and a Sox TF binding site
not_occupied_by_six_sox = RRE containing neither a Six nor a Sox predicted TF binding site
linked_genes = all RRE linked to all differentially expressed genes
unique_to_peaks = genes uniquely linked to each specific category of enhancer.

## Sheet: sc_sox_only
gene_name	chr	start	end	gene_id	linked to differential gene
sept7	chr3	28668178	28669206	ENSDARG00000019191	1
sept7	chr3	28541087	28541186	ENSDARG00000019191	1
sept7	chr3	28663945	28665559	ENSDARG00000019191	1
sept7	chr3	28535674	28536779	ENSDARG00000019191	1
sept7	chr3	28621421	28623315	ENSDARG00000019191	1
sept7	chr3	28527017	28527586	ENSDARG00000019191	1
abca1a	chr1	52572631	52573654	ENSDARG00000074635	1
abca1a	chr1	52541524	52542139	ENSDARG00000074635	1
abca1a	chr1	52588249	52588348	ENSDARG00000074635	1
abca1a	chr1	52621057	52621533	ENSDARG00000074635	1
abca1a	chr1	52538785	52539600	ENSDARG00000074635	1
abcb10	chr13	24311494	24311593	ENSDARG00000061591	1
abcf1	chr19	30401489	30402472	ENSDARG00000031795	1
abcf1	chr19	30410647	30412366	ENSDARG00000031795	1
abcf1	chr19	30385550	30386108	ENSDARG00000031795	1
abhd17b	chr5	25700588	25701367	ENSDARG00000035571	1
abhd17b	chr5	25798066	25798663	ENSDARG00000035571	1
acadm	chr2	26479427	26480578	ENSDARG00000038900	1
acin1a	chr2	38147164	38148212	ENSDARG00000054290	1
acin1b	chr7	24117471	24118919	ENSDARG00000026842	1
acin1b	chr7	24113756	24115120	ENSDARG00000026842	1
acin1b	chr7	24108587	24111030	ENSDARG00000026842	1
acsl4a	chr14	28472980	28474080	ENSDARG00000004078	1
acsl4a	chr14	28476891	28477469	ENSDARG00000004078	1
acsl4a	chr14	28432158	28433104	ENSDARG00000004078	1
acsl4a	chr14	28498631	28499121	ENSDARG00000004078	1
acsl4a	chr14	28463743	28465585	ENSDARG00000004078	1
acsl4b	chr5	23629375	23629745	ENSDARG00000010752	1
acsl4b	chr5	23622166	23622265	ENSDARG00000010752	1
acsl4b	chr5	23573638	23574532	ENSDARG00000010752	1
actb1	chr1	8651437	8651536	ENSDARG00000037746	1
actb2	chr3	40527646	40527745	ENSDARG00000037870	1
actb2	chr3	40537016	40538273	ENSDARG00000037870	1
actn4	chr15	43437599	43438250	ENSDARG00000099786	1
actn4	chr15	43435440	43436096	ENSDARG00000099786	1
actn4	chr15	43450831	43451455	ENSDARG00000099786	1
adgrg6	chr20	37506756	37507496	ENSDARG00000054137	1
adgrg6	chr20	37404802	37405582	ENSDARG00000054137	1
adgrl2a	chr11	7532152	7533236	ENSDARG00000069356	1
adgrl2a	chr11	7560235	7560513	ENSDARG00000069356	1
adgrl2a	chr11	7651148	7651628	ENSDARG00000069356	1
adgrl2a	chr11	7651343	7651618	ENSDARG00000069356	1
adgrl2a	chr11	7587830	7588474	ENSDARG00000069356	1
adprm	chr12	293513	294991	ENSDARG00000026090	1
adssl	chr21	26516650	26517136	ENSDARG00000012399	1
adssl	chr21	26568000	26568621	ENSDARG00000012399	1
aebp2	chr4	2919742	2920284	ENSDARG00000006038	1
afap1l2	chr12	30223486	30224353	ENSDARG00000074806	1
afap1l2	chr12	30219751	30220706	ENSDARG00000074806	1
afap1l2	chr12	30248063	30248462	ENSDARG00000074806	1
afap1l2	chr12	30262691	30262790	ENSDARG00000074806	1
afap1l2	chr12	30283692	30285935	ENSDARG00000074806	1
afdna	chr20	43354981	43355247	ENSDARG00000029472	1
afdna	chr20	43307097	43307505	ENSDARG00000029472	1
afdna	chr20	43236268	43236957	ENSDARG00000029472	1
afdna	chr20	43264938	43265401	ENSDARG00000029472	1
aff2	chr14	20469961	20470525	ENSDARG00000052242	1
agap1	chr6	16393208	16394741	ENSDARG00000062123	1
agrn	chr23	23536927	23537486	ENSDARG00000079388	1
agrn	chr23	23915736	23915835	ENSDARG00000079388	1
agrn	chr23	23841673	23842476	ENSDARG00000079388	1
agrn	chr23	23496818	23497239	ENSDARG00000079388	1
agrn	chr23	23503122	23503980	ENSDARG00000079388	1
agrn	chr23	23500095	23500472	ENSDARG00000079388	1
agrn	chr23	23896054	23896829	ENSDARG00000079388	1
agrn	chr23	23583450	23584203	ENSDARG00000079388	1
agrn	chr23	23525639	23526210	ENSDARG00000079388	1
agrn	chr23	23512304	23512694	ENSDARG00000079388	1
agrn	chr23	23544132	23544719	ENSDARG00000079388	1
ahcyl1	chr8	25058582	25059031	ENSDARG00000056331	1
ahcyl1	chr8	25006457	25006556	ENSDARG00000056331	1
ahcyl1	chr8	25006464	25006563	ENSDARG00000056331	1
ahcyl1	chr8	24964710	24965989	ENSDARG00000056331	1
ahnak	chr14	26733830	26734485	ENSDARG00000061764	1
ahnak	chr14	26731339	26731807	ENSDARG00000061764	1
ahnak	chr14	26804950	26806729	ENSDARG00000061764	1
ahnak	chr14	26752686	26754265	ENSDARG00000061764	1
ahnak	chr14	26758999	26761919	ENSDARG00000061764	1
ahnak	chr14	26763733	26764841	ENSDARG00000061764	1
ahsa1b	chr17	43859240	43859648	ENSDARG00000100317	1
aif1l	chr5	34556303	34556930	ENSDARG00000009336	1
aif1l	chr5	34562005	34562104	ENSDARG00000009336	1
aif1l	chr5	34623193	34624334	ENSDARG00000009336	1
ak1	chr5	71769645	71771509	ENSDARG00000001950	1
ak1	chr5	71707048	71707699	ENSDARG00000001950	1
ak2	chr19	35393917	35394729	ENSDARG00000005926	1
ak2	chr19	35390444	35391109	ENSDARG00000005926	1
ak2	chr19	35473401	35473500	ENSDARG00000005926	1
AK6	chr5	26204355	26204846	ENSDARG00000035573	1
akap12b	chr20	26502507	26502957	ENSDARG00000055678	1
akap12b	chr20	26358363	26358878	ENSDARG00000055678	1
akap12b	chr20	26443744	26445122	ENSDARG00000055678	1
akap1b	chr15	30807251	30808110	ENSDARG00000006062	1
akirin1	chr16	33105010	33105109	ENSDARG00000039969	1
AL732488.1	chr12	28988487	28989011	ENSDARG00000096717	1
AL732488.1	chr12	28943864	28944440	ENSDARG00000096717	1
AL929435.1	chr20	46594764	46595229	ENSDARG00000097234	1
AL929435.1	chr20	46559837	46559936	ENSDARG00000097234	1
AL929435.1	chr20	46586277	46587293	ENSDARG00000097234	1
AL929435.1	chr20	46571697	46572983	ENSDARG00000097234	1
AL929435.1	chr20	46552934	46553033	ENSDARG00000097234	1
alas1	chr11	318844	320236	ENSDARG00000021059	1
alas1	chr11	256366	257973	ENSDARG00000021059	1
alas1	chr11	317153	317872	ENSDARG00000021059	1
aldh6a1	chr17	45150411	45151034	ENSDARG00000053485	1
ammecr1	chr21	44669191	44670125	ENSDARG00000012892	1
ammecr1	chr21	44695777	44695876	ENSDARG00000012892	1
amotl2a	chr6	27951230	27951572	ENSDARG00000061923	1
amotl2a	chr6	27996273	27997661	ENSDARG00000061923	1
angptl4	chr2	24554233	24554332	ENSDARG00000035859	1
angptl7	chr8	46170101	46170449	ENSDARG00000027582	1
ank2b	chr7	58125657	58125756	ENSDARG00000043313	1
ankrd11	chr7	56239600	56240652	ENSDARG00000051886	1
ankrd11	chr7	56314304	56315708	ENSDARG00000051886	1
ankrd12	chr2	54816364	54816816	ENSDARG00000052419	1
ankrd22	chr12	17189187	17190577	ENSDARG00000002298	1
ankrd22	chr12	17105999	17106643	ENSDARG00000002298	1
antxr1c	chr12	2760801	2760900	ENSDARG00000063612	1
antxr1c	chr12	2746680	2747338	ENSDARG00000063612	1
antxr1c	chr12	2762565	2763317	ENSDARG00000063612	1
anxa11a	chr13	16260931	16261838	ENSDARG00000077383	1
ap1g1	chr7	69338500	69339581	ENSDARG00000102394	1
ap1g1	chr7	69368432	69368531	ENSDARG00000102394	1
ap1s1	chr7	26245986	26246453	ENSDARG00000056803	1
apc	chr10	1853799	1854150	ENSDARG00000058868	1
aplp2	chr18	44463532	44464164	ENSDARG00000054864	1
appb	chr9	35027670	35028338	ENSDARG00000055543	1
arf1	chr2	3044482	3046405	ENSDARG00000009484	1
arg2	chr13	33013337	33014083	ENSDARG00000039269	1
arg2	chr13	33029174	33029273	ENSDARG00000039269	1
arglu1a	chr9	26134208	26134898	ENSDARG00000019223	1
arglu1a	chr9	26129562	26130955	ENSDARG00000019223	1
arhgap35a	chr15	8763913	8764431	ENSDARG00000062577	1
arhgap35a	chr15	8763933	8764436	ENSDARG00000062577	1
arhgap42a	chr21	22752102	22752715	ENSDARG00000056619	1
arhgap5	chr17	31744309	31746183	ENSDARG00000061294	1
arhgap5	chr17	31727162	31728121	ENSDARG00000061294	1
arhgap5	chr17	31818989	31820968	ENSDARG00000061294	1
arhgdia	chr3	59959350	59959449	ENSDARG00000043795	1
arhgdia	chr3	59959321	59959420	ENSDARG00000043795	1
arhgef18a	chr2	37583877	37584698	ENSDARG00000011157	1
arhgef1a	chr19	11014406	11014505	ENSDARG00000040380	1
arhgef1a	chr19	11010561	11011284	ENSDARG00000040380	1
arhgef1a	chr19	11014394	11014493	ENSDARG00000040380	1
arhgef1a	chr19	11122655	11123525	ENSDARG00000040380	1
arid1ab	chr19	14416756	14417845	ENSDARG00000101891	1
arid1ab	chr19	14344921	14345634	ENSDARG00000101891	1
arid1b	chr20	5050090	5052818	ENSDARG00000092503	1
arid1b	chr20	5016621	5016841	ENSDARG00000092503	1
arid1b	chr20	4890584	4890984	ENSDARG00000092503	1
arl4aa	chr15	34062152	34062720	ENSDARG00000099918	1
arl4d	chr12	27259669	27260194	ENSDARG00000045074	1
arl4d	chr12	27262733	27263329	ENSDARG00000045074	1
arl4d	chr12	27271599	27272230	ENSDARG00000045074	1
arl4d	chr12	27248084	27248657	ENSDARG00000045074	1
arl5c	chr3	16176541	16177226	ENSDARG00000035719	1
arl5c	chr3	16124918	16125184	ENSDARG00000035719	1
arl5c	chr3	16098480	16099204	ENSDARG00000035719	1
arpc1a	chr3	40841080	40842158	ENSDARG00000008383	1
arpc1a	chr3	40810296	40810973	ENSDARG00000008383	1
arpc1a	chr3	40841576	40841675	ENSDARG00000008383	1
arpc3	chr21	17067160	17067891	ENSDARG00000057882	1
arpc3	chr21	17074841	17075385	ENSDARG00000057882	1
arpc3	chr21	17077282	17077979	ENSDARG00000057882	1
arrdc2	chr11	13565716	13566379	ENSDARG00000020761	1
arrdc3a	chr5	48947324	48948052	ENSDARG00000052690	1
arrdc3a	chr5	48963737	48965252	ENSDARG00000052690	1
arrdc3a	chr5	48963730	48965271	ENSDARG00000052690	1
arrdc3a	chr5	48993019	48997029	ENSDARG00000052690	1
arrdc3b	chr10	43752155	43752254	ENSDARG00000036028	1
arrdc3b	chr10	43724559	43724658	ENSDARG00000036028	1
atf3	chr20	37843468	37844725	ENSDARG00000007823	1
atf4a	chr6	318526	319770	ENSDARG00000111939	1
atf5b	chr15	17869673	17870722	ENSDARG00000077785	1
atf5b	chr15	17867023	17867722	ENSDARG00000077785	1
atf5b	chr15	17847685	17848827	ENSDARG00000077785	1
atf6	chr20	33790912	33792208	ENSDARG00000012656	1
atf6	chr20	33791481	33791580	ENSDARG00000012656	1
atf6	chr20	33845873	33846143	ENSDARG00000012656	1
atl3	chr14	30810501	30811350	ENSDARG00000004270	1
atl3	chr14	30796200	30796299	ENSDARG00000004270	1
atl3	chr14	30803980	30805004	ENSDARG00000004270	1
atl3	chr14	30796178	30796277	ENSDARG00000004270	1
atoh1a	chr8	29583302	29584050	ENSDARG00000055294	1
atoh1a	chr8	29607261	29607360	ENSDARG00000055294	1
atoh1a	chr8	29612467	29612566	ENSDARG00000055294	1
atoh1a	chr8	29593662	29595178	ENSDARG00000055294	1
atoh1a	chr8	29598591	29599114	ENSDARG00000055294	1
atoh1a	chr8	29612774	29613341	ENSDARG00000055294	1
atp11a	chr1	46348490	46348589	ENSDARG00000008413	1
atp1a1a.1	chr1	1689489	1690033	ENSDARG00000002791	1
atp1a1a.1	chr1	1733256	1734013	ENSDARG00000002791	1
atp1a1a.1	chr1	1772207	1772795	ENSDARG00000002791	1
atp1a1a.4	chr1	1689489	1690033	ENSDARG00000001870	1
atp1a1a.4	chr1	1645539	1646072	ENSDARG00000001870	1
atp1a1a.4	chr1	1733256	1734013	ENSDARG00000001870	1
atp1b1a	chr6	29222210	29222309	ENSDARG00000013144	1
atp1b1a	chr6	29176311	29176776	ENSDARG00000013144	1
atp1b1a	chr6	29237206	29237942	ENSDARG00000013144	1
atp1b2b	chr5	38450896	38451604	ENSDARG00000034424	1
atp1b2b	chr5	38506215	38507406	ENSDARG00000034424	1
atp2a2b	chr21	17067160	17067891	ENSDARG00000005122	1
atp2a2b	chr21	17077282	17077979	ENSDARG00000005122	1
atp2a2b	chr21	17119287	17120396	ENSDARG00000005122	1
atp2a2b	chr21	17074841	17075385	ENSDARG00000005122	1
atp2b1a	chr4	16115533	16116779	ENSDARG00000012684	1
atp2b1a	chr4	16108431	16109517	ENSDARG00000012684	1
atp2b1a	chr4	16108443	16109180	ENSDARG00000012684	1
atp2b1a	chr4	16148337	16149067	ENSDARG00000012684	1
atp5f1c	chr4	25144927	25145684	ENSDARG00000045514	1
atp5if1a	chr19	81119	83973	ENSDARG00000067975	1
atp5l	chr5	30695540	30697382	ENSDARG00000011841	1
atp5l	chr5	30748535	30748958	ENSDARG00000011841	1
atp5l	chr5	30712697	30715637	ENSDARG00000011841	1
atp5l	chr5	30653495	30653883	ENSDARG00000011841	1
atp5mc1	chr3	23560922	23561526	ENSDARG00000056008	1
atp5mc1	chr3	23579648	23580473	ENSDARG00000056008	1
atp5mc3b	chr6	10876942	10877334	ENSDARG00000009447	1
atp5mf	chr3	40316396	40317126	ENSDARG00000037867	1
atp5pb	chr8	25298613	25299461	ENSDARG00000011553	1
atp5pd	chr3	48535252	48535870	ENSDARG00000098355	1
atp5pd	chr3	48499139	48499845	ENSDARG00000098355	1
atp5pf	chr1	596644	597430	ENSDARG00000014313	1
atp5pf	chr1	643362	644999	ENSDARG00000014313	1
atp5pf	chr1	641054	642149	ENSDARG00000014313	1
atp5pf	chr1	594337	595068	ENSDARG00000014313	1
atp5po	chr9	33140157	33141809	ENSDARG00000001788	1
atp5po	chr9	33129252	33129714	ENSDARG00000001788	1
atp6v0a1a	chr3	16883058	16883636	ENSDARG00000020847	1
atp6v0a1a	chr3	16925661	16926118	ENSDARG00000020847	1
atp6v0ca	chr3	16098480	16099204	ENSDARG00000057853	1
atp6v0d1	chr7	35125484	35126694	ENSDARG00000069090	1
atp6v1e1b	chr4	5246873	5247535	ENSDARG00000030694	1
atrx	chr14	10617907	10618006	ENSDARG00000042236	1
atxn2l	chr3	15358766	15358865	ENSDARG00000011597	1
auts2b	chr15	20056462	20058020	ENSDARG00000020946	1
b2m	chr4	12834680	12835533	ENSDARG00000053136	1
b3gnt2b	chr17	24060295	24061284	ENSDARG00000091902	1
b3gnt2b	chr17	24014385	24014652	ENSDARG00000091902	1
b3gnt2b	chr17	24111210	24111861	ENSDARG00000091902	1
b3gnt2b	chr17	24128290	24128687	ENSDARG00000091902	1
b3gnt5a	chr11	10594438	10594973	ENSDARG00000018971	1
bag3	chr13	25483935	25485080	ENSDARG00000039486	1
banf1	chr21	26724855	26727887	ENSDARG00000037009	1
banf1	chr21	26743251	26743820	ENSDARG00000037009	1
bcar1	chr18	22596299	22596398	ENSDARG00000056525	1
bcar1	chr18	22599233	22599930	ENSDARG00000056525	1
bcar1	chr18	22599548	22599647	ENSDARG00000056525	1
bcar1	chr18	22623725	22624720	ENSDARG00000056525	1
bcar1	chr18	22610924	22612309	ENSDARG00000056525	1
bcar1	chr18	22608420	22608519	ENSDARG00000056525	1
bccip	chr12	45200494	45201258	ENSDARG00000004948	1
bcl2l1	chr23	18943856	18944658	ENSDARG00000008434	1
bcl2l1	chr23	18967607	18968821	ENSDARG00000008434	1
bcl2l1	chr23	18956145	18957194	ENSDARG00000008434	1
bcl2l1	chr23	18979830	18983075	ENSDARG00000008434	1
bhlhe40	chr11	35710031	35710574	ENSDARG00000004060	1
bhlhe40	chr11	35780601	35781116	ENSDARG00000004060	1
bhlhe40	chr11	35755955	35756727	ENSDARG00000004060	1
bmpr2a	chr6	12747397	12748159	ENSDARG00000011941	1
bnip3lb	chr10	18910692	18912837	ENSDARG00000028067	1
bptf	chr3	25367629	25368124	ENSDARG00000077361	1
bptf	chr3	25349838	25350713	ENSDARG00000077361	1
bptf	chr3	25461547	25461646	ENSDARG00000077361	1
bptf	chr3	25371236	25372493	ENSDARG00000077361	1
brd2a	chr19	7140753	7142159	ENSDARG00000022280	1
brd2a	chr19	7144810	7144909	ENSDARG00000022280	1
brd3a	chr21	18261711	18263463	ENSDARG00000006527	1
brd3a	chr21	18269145	18269689	ENSDARG00000006527	1
brd3b	chr5	64485526	64486224	ENSDARG00000100129	1
brd3b	chr5	64494077	64494476	ENSDARG00000100129	1
brd4	chr3	53152363	53152990	ENSDARG00000078904	1
brd9	chr16	53012603	53012956	ENSDARG00000017143	1
brd9	chr16	52999476	53000110	ENSDARG00000017143	1
brdt	chr6	24403777	24404517	ENSDARG00000102802	1
brdt	chr6	24439615	24440525	ENSDARG00000102802	1
brdt	chr6	24432534	24433520	ENSDARG00000102802	1
brdt	chr6	24423393	24424118	ENSDARG00000102802	1
brdt	chr6	24413323	24414141	ENSDARG00000102802	1
brdt	chr6	24432486	24433490	ENSDARG00000102802	1
brdt	chr6	24400632	24401161	ENSDARG00000102802	1
bricd5	chr12	18555628	18556585	ENSDARG00000056247	1
bricd5	chr12	18560300	18560843	ENSDARG00000056247	1
bricd5	chr12	18579343	18580719	ENSDARG00000056247	1
btc	chr21	19320773	19321427	ENSDARG00000098112	1
btc	chr21	19347411	19348695	ENSDARG00000098112	1
btf3	chr5	34997168	34999079	ENSDARG00000035400	1
btf3	chr5	35029273	35029966	ENSDARG00000035400	1
btg1	chr4	16554932	16556614	ENSDARG00000027249	1
btg1	chr4	16536707	16539496	ENSDARG00000027249	1
btg3	chr10	28345592	28345691	ENSDARG00000069065	1
btg3	chr10	28345003	28346603	ENSDARG00000069065	1
btg3	chr10	28379965	28381966	ENSDARG00000069065	1
bud31	chr3	40316396	40317126	ENSDARG00000017084	1
BX248331.2	chr11	4197597	4198194	ENSDARG00000102650	1
BX284638.1	chr3	5985037	5985532	ENSDARG00000116871	1
BX284638.1	chr3	5971509	5971608	ENSDARG00000116871	1
BX465862.3	chr4	11577196	11579548	ENSDARG00000096147	1
BX465862.3	chr4	11625561	11626662	ENSDARG00000096147	1
BX465862.3	chr4	11639946	11640972	ENSDARG00000096147	1
BX465862.3	chr4	11642652	11643225	ENSDARG00000096147	1
BX465862.3	chr4	11627823	11628657	ENSDARG00000096147	1
BX511111.1	chr17	388691	389906	ENSDARG00000100491	1
BX936337.1	chr9	30263820	30264683	ENSDARG00000092870	1
BX957317.1	chr19	28747605	28747704	ENSDARG00000095192	1
BX957317.1	chr19	28802340	28804354	ENSDARG00000095192	1
BX957317.1	chr19	28747378	28748025	ENSDARG00000095192	1
bxdc2	chr21	205816	206730	ENSDARG00000098935	1
bxdc2	chr21	200856	203186	ENSDARG00000098935	1
bxdc2	chr21	244083	245390	ENSDARG00000098935	1
bzw1b	chr9	431193	433103	ENSDARG00000099148	1
bzw1b	chr9	427715	428335	ENSDARG00000099148	1
c1galt1b	chr6	39142155	39142676	ENSDARG00000055561	1
c7b	chr21	20938790	20939448	ENSDARG00000057121	1
ca6	chr23	22655383	22657465	ENSDARG00000056499	1
ca6	chr23	22597697	22597796	ENSDARG00000056499	1
ca6	chr23	22588131	22588841	ENSDARG00000056499	1
ca6	chr23	22638583	22639197	ENSDARG00000056499	1
ca6	chr23	22680236	22680939	ENSDARG00000056499	1
cab39l	chr1	46597884	46599608	ENSDARG00000036658	1
CABZ01061591.1	chr15	3871725	3871824	ENSDARG00000112977	1
CABZ01061591.1	chr15	3825471	3825570	ENSDARG00000112977	1
CABZ01061591.1	chr15	3871750	3871849	ENSDARG00000112977	1
CABZ01061591.1	chr15	3830555	3831468	ENSDARG00000112977	1
CABZ01068367.1	chr12	45382920	45383747	ENSDARG00000109276	1
cacybp	chr2	35630016	35630775	ENSDARG00000014731	1
cahz	chr2	29442489	29442875	ENSDARG00000011166	1
cahz	chr2	29485013	29485738	ENSDARG00000011166	1
cahz	chr2	29470767	29471191	ENSDARG00000011166	1
calm1b	chr20	16780148	16780483	ENSDARG00000034187	1
calm2a	chr13	8785111	8785901	ENSDARG00000031427	1
calm2a	chr13	8814501	8815064	ENSDARG00000031427	1
calm2a	chr13	8776685	8777137	ENSDARG00000031427	1
calm3a	chr15	9294691	9294790	ENSDARG00000100825	1
calm3a	chr12	24951828	24951927	ENSDARG00000015050	1
calm3a	chr12	24970143	24970242	ENSDARG00000015050	1
calm3a	chr12	25004255	25004776	ENSDARG00000015050	1
calm3a	chr12	24966849	24967965	ENSDARG00000015050	1
calm3b	chr21	26724855	26727887	ENSDARG00000074057	1
calm3b	chr21	26743251	26743820	ENSDARG00000074057	1
calml4a	chr7	34529007	34529476	ENSDARG00000075800	1
camk2g2	chr13	22207483	22207978	ENSDARG00000056206	1
camk2n1a	chr2	44929407	44930031	ENSDARG00000025855	1
camk2n1a	chr2	44945591	44946412	ENSDARG00000025855	1
canx	chr14	16442479	16442981	ENSDARG00000037488	1
capn2a	chr13	42753423	42753987	ENSDARG00000091699	1
capns1a	chr5	36655142	36655241	ENSDARG00000035329	1
capns1a	chr5	36695582	36695681	ENSDARG00000035329	1
capns1b	chr15	29122313	29123318	ENSDARG00000013804	1
capns1b	chr15	29165509	29166159	ENSDARG00000013804	1
carhsp1	chr3	27769511	27770418	ENSDARG00000053129	1
caskin1	chr3	35626535	35627016	ENSDARG00000046107	1
caskin1	chr3	35621411	35621992	ENSDARG00000046107	1
caskin1	chr3	35621389	35622008	ENSDARG00000046107	1
caskin1	chr3	35762288	35763356	ENSDARG00000046107	1
cast	chr21	11646403	11647295	ENSDARG00000058693	1
cavin2b	chr6	8732529	8733580	ENSDARG00000071196	1
cavin2b	chr6	8735878	8735977	ENSDARG00000071196	1
cavin2b	chr6	8732538	8733544	ENSDARG00000071196	1
cavin2b	chr6	8718525	8719146	ENSDARG00000071196	1
cavin2b	chr6	8712693	8713269	ENSDARG00000071196	1
cblb	chr10	28755491	28756055	ENSDARG00000015199	1
cblb	chr10	28560450	28560927	ENSDARG00000015199	1
cbsb	chr9	9221501	9221993	ENSDARG00000010946	1
cbsb	chr9	9228786	9228885	ENSDARG00000010946	1
cbsb	chr9	9166323	9167087	ENSDARG00000010946	1
cbsb	chr9	9228756	9228855	ENSDARG00000010946	1
cbsb	chr9	9225635	9226111	ENSDARG00000010946	1
cbsb	chr9	9228408	9229324	ENSDARG00000010946	1
ccdc137	chr3	12953355	12953454	ENSDARG00000104024	1
ccdc137	chr3	12934105	12934204	ENSDARG00000104024	1
ccdc137	chr3	12918652	12919748	ENSDARG00000104024	1
ccdc80	chr9	34092700	34093438	ENSDARG00000000002	1
ccdc80	chr9	34094245	34094812	ENSDARG00000000002	1
ccdc80	chr9	34116756	34117527	ENSDARG00000000002	1
ccdc80	chr9	34042571	34043010	ENSDARG00000000002	1
ccdc80	chr9	34088125	34089884	ENSDARG00000000002	1
ccdc85b	chr14	30703105	30704747	ENSDARG00000061543	1
ccdc85b	chr14	30686075	30686174	ENSDARG00000061543	1
ccl19a.1	chr5	13434566	13435108	ENSDARG00000058389	1
ccl44	chr11	6187482	6188491	ENSDARG00000074772	1
ccng1	chr14	22089498	22089794	ENSDARG00000076667	1
ccng1	chr14	22099655	22100417	ENSDARG00000076667	1
ccng2	chr21	5799892	5799991	ENSDARG00000017602	1
ccng2	chr21	5804243	5804937	ENSDARG00000017602	1
ccni	chr21	5804243	5804937	ENSDARG00000068214	1
ccni	chr21	5799892	5799991	ENSDARG00000068214	1
ccnl1a	chr18	41471606	41472127	ENSDARG00000055124	1
ccnl1a	chr18	41482820	41483447	ENSDARG00000055124	1
ccnyl1	chr9	28248191	28248987	ENSDARG00000099692	1
ccser2a	chr17	26537239	26538180	ENSDARG00000087749	1
ccser2a	chr17	26514965	26515728	ENSDARG00000087749	1
cct3	chr16	30470148	30470704	ENSDARG00000016173	1
cct7	chr7	60110676	60111965	ENSDARG00000007385	1
cct7	chr7	60110907	60112100	ENSDARG00000007385	1
cct7	chr7	60134512	60134920	ENSDARG00000007385	1
cd59	chr7	38703030	38703129	ENSDARG00000090615	1
cd82a	chr7	26698174	26698650	ENSDARG00000019098	1
cd9b	chr4	4261550	4261649	ENSDARG00000016691	1
cdc40	chr20	53435209	53435861	ENSDARG00000041226	1
cdc40	chr20	53326467	53327148	ENSDARG00000041226	1
cdc40	chr20	53340587	53340686	ENSDARG00000041226	1
cdc42	chr11	39159689	39159941	ENSDARG00000044573	1
cdc42	chr11	39134809	39135920	ENSDARG00000044573	1
cdc42bpb	chr20	18496746	18497308	ENSDARG00000019383	1
cdc42bpb	chr20	18440522	18441013	ENSDARG00000019383	1
cdc42ep4b	chr12	37444992	37445564	ENSDARG00000045036	1
cdc42ep4b	chr12	37473647	37474581	ENSDARG00000045036	1
cdc42ep5	chr16	13845449	13845548	ENSDARG00000062390	1
cdc42ep5	chr16	13870244	13870823	ENSDARG00000062390	1
cdc42se1	chr16	38285355	38285938	ENSDARG00000023724	1
cdc42se1	chr16	38277097	38277591	ENSDARG00000023724	1
cdh1	chr7	53132487	53132983	ENSDARG00000102750	1
cdh1	chr7	53116829	53117902	ENSDARG00000102750	1
cdh11	chr7	43799566	43800345	ENSDARG00000021442	1
cdh11	chr7	43844055	43844872	ENSDARG00000021442	1
cdh2	chr20	17674906	17675416	ENSDARG00000018693	1
cdh2	chr20	17675122	17675221	ENSDARG00000018693	1
cdh2	chr20	17756532	17757243	ENSDARG00000018693	1
cdh2	chr20	17701685	17701784	ENSDARG00000018693	1
cdh2	chr20	17746593	17746692	ENSDARG00000018693	1
cdh2	chr20	17763886	17763985	ENSDARG00000018693	1
cdh2	chr20	17782721	17783240	ENSDARG00000018693	1
cdhr1a	chr13	29538481	29539071	ENSDARG00000004643	1
cdhr1a	chr13	29550257	29550717	ENSDARG00000004643	1
cdk2ap2	chr1	39982116	39984118	ENSDARG00000103145	1
cdon	chr18	44072937	44073500	ENSDARG00000061328	1
cdon	chr18	44043403	44044134	ENSDARG00000061328	1
cdon	chr18	44067116	44067612	ENSDARG00000061328	1
cdon	chr18	44058505	44058835	ENSDARG00000061328	1
cdon	chr18	44173610	44174223	ENSDARG00000061328	1
cdon	chr18	44115297	44115396	ENSDARG00000061328	1
cebpb	chr8	28448782	28448881	ENSDARG00000042725	1
cebpb	chr8	28455449	28455914	ENSDARG00000042725	1
cebpb	chr8	28479418	28480148	ENSDARG00000042725	1
cebpg	chr7	38050476	38050895	ENSDARG00000036073	1
cemip	chr7	11232464	11232836	ENSDARG00000039881	1
cemip	chr7	11390705	11390804	ENSDARG00000039881	1
cfap298	chr10	33571558	33572702	ENSDARG00000035332	1
cfap298	chr10	33587711	33589008	ENSDARG00000035332	1
cfl1	chr14	30796178	30796277	ENSDARG00000021124	1
cfl1	chr14	30796200	30796299	ENSDARG00000021124	1
cfl1	chr14	30803980	30805004	ENSDARG00000021124	1
cfl1	chr14	30810501	30811350	ENSDARG00000021124	1
cfp	chr8	23646559	23647392	ENSDARG00000094451	1
ch25h	chr12	17041946	17043245	ENSDARG00000045190	1
chac1	chr20	28244599	28245629	ENSDARG00000070426	1
chd2	chr18	24999445	25000263	ENSDARG00000060687	1
chd2	chr18	24927762	24929119	ENSDARG00000060687	1
chd7	chr2	21766603	21769314	ENSDARG00000075211	1
chd7	chr2	21774799	21776020	ENSDARG00000075211	1
chd9	chr7	36445602	36446593	ENSDARG00000074498	1
chd9	chr7	36469908	36470305	ENSDARG00000074498	1
chmp2a	chr12	26988591	26989013	ENSDARG00000053979	1
chmp2a	chr12	27030199	27031321	ENSDARG00000053979	1
chst11	chr4	9116778	9117401	ENSDARG00000034375	1
chst11	chr4	9127953	9128876	ENSDARG00000034375	1
chst11	chr4	9171193	9171777	ENSDARG00000034375	1
chst11	chr4	9131108	9131503	ENSDARG00000034375	1
chsy1	chr7	9550358	9550870	ENSDARG00000079027	1
chsy1	chr7	9507224	9508718	ENSDARG00000079027	1
chsy1	chr7	9535541	9536047	ENSDARG00000079027	1
ciarta	chr19	8943903	8944315	ENSDARG00000058094	1
ciarta	chr19	8984602	8984701	ENSDARG00000058094	1
cicb	chr16	11189864	11189963	ENSDARG00000055502	1
cicb	chr16	11185191	11190332	ENSDARG00000055502	1
cicb	chr16	11121093	11121866	ENSDARG00000055502	1
cirbpa	chr2	58876868	58877782	ENSDARG00000103672	1
cirbpa	chr2	58885861	58888298	ENSDARG00000103672	1
cish	chr6	41514655	41515316	ENSDARG00000060316	1
cish	chr6	41539276	41539375	ENSDARG00000060316	1
cish	chr6	41509150	41510734	ENSDARG00000060316	1
cited1	chr7	51692705	51693995	ENSDARG00000077769	1
cited1	chr7	51681094	51682409	ENSDARG00000077769	1
cited1	chr7	51626204	51627680	ENSDARG00000077769	1
cited1	chr7	51617331	51618015	ENSDARG00000077769	1
cited1	chr7	51647250	51647994	ENSDARG00000077769	1
cited1	chr7	51622733	51623590	ENSDARG00000077769	1
cited1	chr7	51643019	51644196	ENSDARG00000077769	1
cited1	chr7	51641936	51642428	ENSDARG00000077769	1
cited4a	chr19	15806475	15806574	ENSDARG00000035990	1
cited4a	chr19	15895905	15896481	ENSDARG00000035990	1
cited4b	chr16	35515103	35515863	ENSDARG00000101009	1
cited4b	chr16	35521952	35522627	ENSDARG00000101009	1
cited4b	chr16	35534855	35536595	ENSDARG00000101009	1
ckap4	chr4	77975393	77977487	ENSDARG00000032405	1
ckap4	chr4	77933748	77933847	ENSDARG00000032405	1
ckap4	chr4	77940391	77942233	ENSDARG00000032405	1
ckbb	chr20	20833928	20834572	ENSDARG00000043257	1
ckbb	chr20	20820324	20822389	ENSDARG00000043257	1
ckbb	chr20	20841953	20843086	ENSDARG00000043257	1
clcf1	chr14	22040709	22042384	ENSDARG00000076140	1
clcf1	chr14	22021722	22022630	ENSDARG00000076140	1
clcn3	chr7	7548180	7548671	ENSDARG00000003269	1
cldn19	chr11	39028758	39028857	ENSDARG00000044569	1
cldn7a	chr7	22659943	22660314	ENSDARG00000036376	1
cldn7b	chr10	22153158	22153991	ENSDARG00000014047	1
cldn7b	chr10	22141466	22142524	ENSDARG00000014047	1
cldn7b	chr10	22161777	22162447	ENSDARG00000014047	1
cldna	chr15	2610362	2611041	ENSDARG00000069888	1
cldna	chr15	2671306	2671921	ENSDARG00000069888	1
cldna	chr15	2656687	2657823	ENSDARG00000069888	1
cldna	chr15	2659156	2659768	ENSDARG00000069888	1
cldnb	chr21	25765352	25767581	ENSDARG00000009544	1
cldnb	chr21	25794243	25794342	ENSDARG00000009544	1
cldnb	chr21	25795221	25795320	ENSDARG00000009544	1
cldnb	chr21	25770132	25770712	ENSDARG00000009544	1
cldnc	chr21	25794243	25794342	ENSDARG00000015955	1
cldnc	chr21	25795221	25795320	ENSDARG00000015955	1
cldnc	chr21	25770132	25770712	ENSDARG00000015955	1
cldnc	chr21	25765352	25767581	ENSDARG00000015955	1
cldne	chr15	2656687	2657823	ENSDARG00000043128	1
cldne	chr15	2659156	2659768	ENSDARG00000043128	1
cldne	chr15	2671306	2671921	ENSDARG00000043128	1
cldne	chr15	2610362	2611041	ENSDARG00000043128	1
cldnh	chr21	25765352	25767581	ENSDARG00000069503	1
cldnh	chr21	25770132	25770712	ENSDARG00000069503	1
cldnk	chr3	50139616	50140097	ENSDARG00000042357	1
cldnk	chr3	50120220	50120619	ENSDARG00000042357	1
clic2	chr14	33842707	33843046	ENSDARG00000010625	1
clic4	chr17	25521791	25522967	ENSDARG00000022995	1
clic5a	chr17	5583174	5583660	ENSDARG00000075993	1
clint1a	chr14	35276787	35277882	ENSDARG00000025535	1
clint1a	chr14	35356216	35356787	ENSDARG00000025535	1
clk4a	chr14	6931267	6932019	ENSDARG00000089372	1
clk4a	chr14	6984227	6985121	ENSDARG00000089372	1
clk4a	chr14	6946297	6947637	ENSDARG00000089372	1
clstn1	chr23	29602851	29603454	ENSDARG00000031720	1
clstn1	chr23	29662351	29662450	ENSDARG00000031720	1
clstn1	chr23	29633475	29633574	ENSDARG00000031720	1
clstn1	chr23	29661994	29663028	ENSDARG00000031720	1
cltca	chr10	28345003	28346603	ENSDARG00000043493	1
cltca	chr10	28290267	28292012	ENSDARG00000043493	1
cltca	chr10	28345592	28345691	ENSDARG00000043493	1
cltca	chr10	28379965	28381966	ENSDARG00000043493	1
clu	chr20	39283700	39284145	ENSDARG00000010434	1
clu	chr20	39273715	39274284	ENSDARG00000010434	1
cnn2	chr2	24554233	24554332	ENSDARG00000035858	1
cnot6a	chr21	32780468	32782330	ENSDARG00000008255	1
cntf	chr1	40074044	40076785	ENSDARG00000074662	1
coa3a	chr12	3607985	3608462	ENSDARG00000100585	1
coa3a	chr12	3607975	3608473	ENSDARG00000100585	1
coa3a	chr12	3622798	3623229	ENSDARG00000100585	1
coa3a	chr12	3592836	3593299	ENSDARG00000100585	1
coch	chr17	28751584	28752317	ENSDARG00000024032	1
coch	chr17	28719192	28719748	ENSDARG00000024032	1
coch	chr17	28730125	28730589	ENSDARG00000024032	1
coch	chr17	28741109	28744645	ENSDARG00000024032	1
col11a2	chr19	7140753	7142159	ENSDARG00000012422	1
col11a2	chr19	7237625	7238157	ENSDARG00000012422	1
col11a2	chr19	7144810	7144909	ENSDARG00000012422	1
col14a1a	chr16	14709984	14710624	ENSDARG00000005762	1
col14a1a	chr16	14657264	14657831	ENSDARG00000005762	1
col14a1a	chr16	14778822	14779705	ENSDARG00000005762	1
col18a1b	chr6	20645987	20647891	ENSDARG00000095901	1
col27a1b	chr5	65297531	65298139	ENSDARG00000099930	1
col27a1b	chr5	65247836	65248562	ENSDARG00000099930	1
col27a1b	chr5	65153597	65154523	ENSDARG00000099930	1
col27a1b	chr5	65267351	65267905	ENSDARG00000099930	1
col27a1b	chr5	65150983	65151382	ENSDARG00000099930	1
col27a1b	chr5	65238205	65238907	ENSDARG00000099930	1
col2a1a	chr8	21259137	21259771	ENSDARG00000069093	1
col2a1a	chr8	21237186	21237814	ENSDARG00000069093	1
col2a1a	chr8	21185909	21188293	ENSDARG00000069093	1
col5a1	chr21	6586834	6587548	ENSDARG00000012593	1
col5a1	chr21	6577376	6578126	ENSDARG00000012593	1
col5a1	chr21	6530259	6530644	ENSDARG00000012593	1
col9a1b	chr13	39138648	39139305	ENSDARG00000031483	1
col9a1b	chr13	39115842	39116036	ENSDARG00000031483	1
col9a2	chr19	38483077	38483421	ENSDARG00000024492	1
col9a2	chr19	38512996	38513765	ENSDARG00000024492	1
col9a3	chr23	524411	525055	ENSDARG00000037845	1
col9a3	chr23	522809	523362	ENSDARG00000037845	1
cops4	chr10	11350753	11351949	ENSDARG00000043732	1
cops4	chr10	11420386	11421162	ENSDARG00000043732	1
coro1ca	chr5	20315108	20316933	ENSDARG00000035598	1
coro1ca	chr5	20352084	20352897	ENSDARG00000035598	1
coro1ca	chr5	20273989	20274856	ENSDARG00000035598	1
coro1ca	chr5	20349167	20349751	ENSDARG00000035598	1
cox17	chr9	21242655	21244225	ENSDARG00000069920	1
cox4i2	chr23	18943856	18944658	ENSDARG00000022509	1
cox4i2	chr23	18897463	18899058	ENSDARG00000022509	1
cox4i2	chr23	18956145	18957194	ENSDARG00000022509	1
cox4i2	chr23	18979830	18983075	ENSDARG00000022509	1
cox4i2	chr23	18967607	18968821	ENSDARG00000022509	1
cox6b2	chr16	12469286	12470887	ENSDARG00000037860	1
cox7a2l	chr12	25216813	25217723	ENSDARG00000054907	1
cox7b	chr21	37473740	37474052	ENSDARG00000115557	1
cox7b	chr21	37492051	37492804	ENSDARG00000115557	1
cpeb4b	chr21	41377421	41378043	ENSDARG00000100499	1
cpeb4b	chr21	41334304	41334403	ENSDARG00000100499	1
CR293509.1	chr4	4261550	4261649	ENSDARG00000105162	1
CR762483.1	chr13	30690244	30690343	ENSDARG00000114454	1
CR762483.1	chr13	30690070	30690677	ENSDARG00000114454	1
CR762483.1	chr13	30719792	30720312	ENSDARG00000114454	1
crabp2b	chr19	9007956	9009164	ENSDARG00000030449	1
crabp2b	chr19	8984602	8984701	ENSDARG00000030449	1
crabp2b	chr19	8943903	8944315	ENSDARG00000030449	1
crb3a	chr3	49588209	49589073	ENSDARG00000102948	1
crb3a	chr3	49520553	49521477	ENSDARG00000102948	1
creb3l3l	chr8	31366396	31370398	ENSDARG00000020926	1
crema	chr2	43246211	43246782	ENSDARG00000023217	1
crim1	chr17	39183866	39185327	ENSDARG00000029668	1
crim1	chr17	39138887	39139652	ENSDARG00000029668	1
crim1	chr17	39100697	39101303	ENSDARG00000029668	1
crim1	chr17	38950008	38950794	ENSDARG00000029668	1
crip1	chr17	37342706	37343665	ENSDARG00000053858	1
crip1	chr17	37402024	37402682	ENSDARG00000053858	1
crip1	chr17	37392345	37392444	ENSDARG00000053858	1
crip3	chr17	21926888	21927395	ENSDARG00000043395	1
crip3	chr17	21918861	21919756	ENSDARG00000043395	1
crip3	chr17	21964032	21966010	ENSDARG00000043395	1
crip3	chr17	21964072	21965938	ENSDARG00000043395	1
crlf1a	chr2	41853895	41855253	ENSDARG00000024365	1
crlf1a	chr2	41828529	41829317	ENSDARG00000024365	1
crlf1a	chr2	41850344	41850774	ENSDARG00000024365	1
crlf1a	chr2	41844056	41844511	ENSDARG00000024365	1
crlf1a	chr2	41853732	41856854	ENSDARG00000024365	1
crlf1a	chr2	41855779	41856733	ENSDARG00000024365	1
crlf1a	chr2	41841957	41842630	ENSDARG00000024365	1
crlf1a	chr2	41892226	41893177	ENSDARG00000024365	1
crtac1a	chr1	54971378	54972870	ENSDARG00000059826	1
cryabb	chr5	57658629	57660200	ENSDARG00000101380	1
cryabb	chr5	57662334	57662433	ENSDARG00000101380	1
cryabb	chr5	57641228	57641878	ENSDARG00000101380	1
crybg1a	chr17	25521791	25522967	ENSDARG00000031782	1
crybg1b	chr4	898528	899191	ENSDARG00000006060	1
cse1l	chr11	5420801	5421449	ENSDARG00000006963	1
csnk1g2a	chr2	23038756	23040129	ENSDARG00000005458	1
csnk1g2a	chr2	23018062	23019789	ENSDARG00000005458	1
csnk2a1	chr16	31496975	31498194	ENSDARG00000002082	1
csnk2b	chr19	26717790	26718496	ENSDARG00000077776	1
csrnp1a	chr2	23790366	23791381	ENSDARG00000031426	1
csrp1a	chr23	5750907	5751616	ENSDARG00000006603	1
csrp2	chr4	2525698	2526285	ENSDARG00000011961	1
ctdsp2	chr23	24720291	24720828	ENSDARG00000036102	1
ctnnb1	chr16	6185696	6186384	ENSDARG00000014571	1
ctnnb2	chr19	47996913	47997012	ENSDARG00000023472	1
ctnnb2	chr19	47973382	47975044	ENSDARG00000023472	1
ctnnb2	chr19	47989182	47991535	ENSDARG00000023472	1
ctnnd1	chr1	44200520	44201122	ENSDARG00000078233	1
ctsba	chr17	32620849	32621294	ENSDARG00000055120	1
ctsba	chr17	32575506	32576256	ENSDARG00000055120	1
ctsba	chr17	32591316	32591929	ENSDARG00000055120	1
ctsf	chr14	7092052	7092560	ENSDARG00000063095	1
ctsf	chr14	7116040	7116893	ENSDARG00000063095	1
ctsf	chr14	7116396	7116495	ENSDARG00000063095	1
ctsf	chr14	7116392	7116491	ENSDARG00000063095	1
ctsf	chr14	7098477	7099052	ENSDARG00000063095	1
ctsla	chr5	44846393	44846492	ENSDARG00000007836	1
ctsla	chr5	44848301	44849285	ENSDARG00000007836	1
CU694481.1	chr21	750644	751745	ENSDARG00000100577	1
cux1a	chr10	32889627	32890946	ENSDARG00000078459	1
cux1a	chr10	33120123	33120947	ENSDARG00000078459	1
cux1a	chr10	33068367	33069009	ENSDARG00000078459	1
cux1a	chr10	33143516	33144643	ENSDARG00000078459	1
cux1a	chr10	33094633	33095271	ENSDARG00000078459	1
cx43.4	chr9	46459788	46460389	ENSDARG00000007099	1
cxcl12a	chr13	30853238	30853858	ENSDARG00000037116	1
cxcl14	chr14	24379560	24380296	ENSDARG00000056627	1
cxcl14	chr14	24426697	24427463	ENSDARG00000056627	1
cxcl14	chr14	24427084	24427183	ENSDARG00000056627	1
cxcl14	chr14	24445312	24446009	ENSDARG00000056627	1
cxcl18b	chr1	49225339	49226253	ENSDARG00000075045	1
cxcl18b	chr1	49225406	49226247	ENSDARG00000075045	1
cxcl18b	chr1	49220859	49222941	ENSDARG00000075045	1
cxxc5a	chr21	28836056	28836797	ENSDARG00000078865	1
cxxc5a	chr21	28903619	28904564	ENSDARG00000078865	1
cycsb	chr6	10907718	10908178	ENSDARG00000044562	1
cycsb	chr6	10876942	10877334	ENSDARG00000044562	1
cyp1a	chr18	5638197	5638914	ENSDARG00000098315	1
cyp1a	chr18	5622934	5623475	ENSDARG00000098315	1
cyp1a	chr18	5543601	5544656	ENSDARG00000098315	1
cyp1a	chr18	5636770	5637414	ENSDARG00000098315	1
daam1a	chr17	14584657	14585329	ENSDARG00000015059	1
daam1a	chr17	14558181	14559336	ENSDARG00000015059	1
dab2ipb	chr5	33630766	33631095	ENSDARG00000075110	1
dab2ipb	chr5	33864773	33866080	ENSDARG00000075110	1
dab2ipb	chr5	33885090	33886954	ENSDARG00000075110	1
dacha	chr21	34481208	34482132	ENSDARG00000010132	1
dacha	chr21	34395708	34396406	ENSDARG00000010132	1
dacha	chr21	34488162	34488498	ENSDARG00000010132	1
dacha	chr21	34536131	34536677	ENSDARG00000010132	1
dacha	chr21	34596891	34597422	ENSDARG00000010132	1
dacha	chr21	34552253	34553085	ENSDARG00000010132	1
dacha	chr21	34657579	34658622	ENSDARG00000010132	1
dad1	chr2	51634214	51634900	ENSDARG00000102105	1
dazap2	chr23	33727770	33728267	ENSDARG00000007867	1
dbi	chr9	903668	904492	ENSDARG00000026369	1
dbn1	chr21	36780645	36781301	ENSDARG00000069113	1
dbn1	chr21	36954709	36955075	ENSDARG00000069113	1
dbn1	chr21	36927331	36928319	ENSDARG00000069113	1
dcn	chr4	16415065	16415401	ENSDARG00000012066	1
dcn	chr4	16458675	16459209	ENSDARG00000012066	1
dcn	chr4	16417805	16418959	ENSDARG00000012066	1
dctn1b	chr13	11690436	11691135	ENSDARG00000056753	1
dctn1b	chr13	11667211	11667823	ENSDARG00000056753	1
ddhd1a	chr17	50640990	50641089	ENSDARG00000086808	1
ddit3	chr6	58913395	58914356	ENSDARG00000059836	1
ddit3	chr6	58945558	58946042	ENSDARG00000059836	1
ddr1	chr16	21619949	21621786	ENSDARG00000078523	1
ddr1	chr16	21585890	21586849	ENSDARG00000078523	1
ddr1	chr16	21556161	21556260	ENSDARG00000078523	1
ddr1	chr16	21588154	21588852	ENSDARG00000078523	1
ddr1	chr16	21560996	21561699	ENSDARG00000078523	1
ddr1	chr16	21614709	21615550	ENSDARG00000078523	1
ddr1	chr16	21605718	21606561	ENSDARG00000078523	1
ddt	chr21	15668771	15669901	ENSDARG00000044751	1
DDX17	chr6	22068849	22069871	ENSDARG00000010873	1
ddx18	chr9	38371914	38372406	ENSDARG00000030789	1
ddx21	chr13	349619	350443	ENSDARG00000063626	1
ddx27	chr6	57476045	57477897	ENSDARG00000091831	1
ddx56	chr10	2806929	2808159	ENSDARG00000020913	1
ddx61	chr16	25738467	25740435	ENSDARG00000018425	1
dedd1	chr16	10792495	10793467	ENSDARG00000002758	1
dedd1	chr16	10841354	10841453	ENSDARG00000002758	1
dedd1	chr16	10794642	10795171	ENSDARG00000002758	1
dennd5b	chr4	16697526	16698065	ENSDARG00000003789	1
dennd5b	chr4	16692851	16693411	ENSDARG00000003789	1
dgkaa	chr23	32320255	32320822	ENSDARG00000060626	1
dido1	chr11	18601285	18602176	ENSDARG00000057940	1
dip2ba	chr23	27434020	27434862	ENSDARG00000005350	1
dip2ba	chr23	27464220	27464937	ENSDARG00000005350	1
dip2ba	chr23	27491540	27492252	ENSDARG00000005350	1
dla	chr1	54015407	54015506	ENSDARG00000010791	1
dla	chr1	54031278	54032354	ENSDARG00000010791	1
dlg1	chr6	30091536	30092214	ENSDARG00000009677	1
dlg1	chr6	29858044	29858143	ENSDARG00000009677	1
dlg1	chr6	30048101	30048844	ENSDARG00000009677	1
dlgap4a	chr23	42806231	42806538	ENSDARG00000060849	1
dlgap4a	chr23	42850937	42851653	ENSDARG00000060849	1
dlx5a	chr19	41471721	41473166	ENSDARG00000042296	1
dlx5a	chr19	41464733	41466830	ENSDARG00000042296	1
dnajb6b	chr7	40528560	40529161	ENSDARG00000020953	1
dnajb6b	chr7	40573708	40574411	ENSDARG00000020953	1
dnase1	chr3	27769511	27770418	ENSDARG00000012539	1
dnmbp	chr12	31677750	31678172	ENSDARG00000074121	1
dnmbp	chr12	31623167	31624292	ENSDARG00000074121	1
dnmbp	chr12	31623240	31624318	ENSDARG00000074121	1
dnmbp	chr12	31616148	31616918	ENSDARG00000074121	1
dnttip2	chr8	15232735	15232834	ENSDARG00000057648	1
dnttip2	chr8	15275225	15275615	ENSDARG00000057648	1
dock7	chr6	32421244	32422212	ENSDARG00000078675	1
dock7	chr6	32453189	32453851	ENSDARG00000078675	1
drg2	chr3	40136923	40137539	ENSDARG00000006642	1
dsc2l	chr20	7330840	7331445	ENSDARG00000039677	1
dsc2l	chr20	7327384	7328111	ENSDARG00000039677	1
dsc2l	chr20	7297975	7298455	ENSDARG00000039677	1
dspa	chr2	2167476	2168834	ENSDARG00000022309	1
dspa	chr2	2071396	2071495	ENSDARG00000022309	1
dtnba	chr20	47344851	47346005	ENSDARG00000077694	1
dtnba	chr20	47286087	47286370	ENSDARG00000077694	1
dusp1	chr14	15811205	15811433	ENSDARG00000100515	1
dvl2	chr7	20275599	20276662	ENSDARG00000056184	1
dvl2	chr7	20238801	20241819	ENSDARG00000056184	1
dynlrb1	chr11	26612482	26612943	ENSDARG00000104233	1
dynlrb1	chr11	26612482	26612943	ENSDARG00000021582	1
dynlt3	chr11	29757560	29757919	ENSDARG00000046132	1
dynlt3	chr11	29760206	29760690	ENSDARG00000046132	1
dynlt3	chr11	29833269	29834013	ENSDARG00000046132	1
edrf1	chr17	8726891	8728112	ENSDARG00000019834	1
eef1g	chr14	26733830	26734485	ENSDARG00000056119	1
eef1g	chr14	26752686	26754265	ENSDARG00000056119	1
eef1g	chr14	26731339	26731807	ENSDARG00000056119	1
eef1g	chr14	26763733	26764841	ENSDARG00000056119	1
eef1g	chr14	26758999	26761919	ENSDARG00000056119	1
eef2b	chr2	57109869	57110754	ENSDARG00000100371	1
eef2l2	chr5	41465777	41465876	ENSDARG00000035256	1
efhd1	chr15	40189817	40189916	ENSDARG00000043446	1
efna1a	chr19	8491794	8494518	ENSDARG00000030326	1
efnb2a	chr9	26129562	26130955	ENSDARG00000020164	1
efnb2a	chr9	26134208	26134898	ENSDARG00000020164	1
egfra	chr2	3755238	3755780	ENSDARG00000013847	1
egfra	chr2	3708895	3709611	ENSDARG00000013847	1
egfra	chr2	3732206	3732702	ENSDARG00000013847	1
egfra	chr2	3742404	3743319	ENSDARG00000013847	1
egfra	chr2	3701885	3702210	ENSDARG00000013847	1
egfra	chr2	3831283	3831382	ENSDARG00000013847	1
egr2a	chr17	43656359	43656846	ENSDARG00000044098	1
egr2a	chr17	43672803	43673286	ENSDARG00000044098	1
egr4	chr23	45578857	45581416	ENSDARG00000077799	1
ehd1a	chr14	45454854	45455431	ENSDARG00000098853	1
ehd1a	chr14	45396164	45396845	ENSDARG00000098853	1
ehd1b	chr10	27080954	27081724	ENSDARG00000014793	1
eif1b	chr19	5420220	5422566	ENSDARG00000012688	1
eif1b	chr19	5391101	5391451	ENSDARG00000012688	1
eif3ba	chr3	41671417	41671516	ENSDARG00000059654	1
eif3ba	chr3	41678634	41678733	ENSDARG00000059654	1
eif3ba	chr3	41683502	41684200	ENSDARG00000059654	1
eif3d	chr3	29609830	29609929	ENSDARG00000021257	1
eif3ea	chr16	38550447	38552195	ENSDARG00000090697	1
eif3ea	chr16	38599091	38599832	ENSDARG00000090697	1
eif3ea	chr16	38603461	38604277	ENSDARG00000090697	1
eif3ea	chr16	38628497	38629372	ENSDARG00000090697	1
eif3f	chr1	10351271	10351991	ENSDARG00000077533	1
eif3g	chr3	54606559	54607706	ENSDARG00000016889	1
eif3g	chr3	54606527	54607917	ENSDARG00000016889	1
eif3k	chr15	47813856	47814326	ENSDARG00000068289	1
eif3m	chr18	45666348	45667136	ENSDARG00000013931	1
eif3s10	chr13	19321956	19323347	ENSDARG00000076815	1
eif3s10	chr13	19322760	19322859	ENSDARG00000076815	1
eif4a1a	chr7	26492582	26493615	ENSDARG00000092115	1
eif4a3	chr11	44931486	44933135	ENSDARG00000102978	1
eif4bb	chr6	39079618	39080890	ENSDARG00000010194	1
eif4e1c	chr13	18317454	18318269	ENSDARG00000012274	1
eif4ebp2	chr13	30161012	30161886	ENSDARG00000031819	1
eif4ebp2	chr13	30160838	30161903	ENSDARG00000031819	1
eif4h	chr15	4567874	4568569	ENSDARG00000042252	1
eif5	chr20	18693852	18694592	ENSDARG00000003681	1
eif5	chr20	18735609	18736406	ENSDARG00000003681	1
eif5	chr20	18694237	18694336	ENSDARG00000003681	1
eif5a2	chr2	25806514	25806996	ENSDARG00000056186	1
eif5b	chr1	45990218	45991019	ENSDARG00000016548	1
elf1	chr14	40800502	40801018	ENSDARG00000020759	1
elf1	chr14	40834869	40836064	ENSDARG00000020759	1
elf1	chr14	40846565	40847275	ENSDARG00000020759	1
elf1	chr14	40778225	40779143	ENSDARG00000020759	1
elf1	chr14	40821243	40822382	ENSDARG00000020759	1
elf1	chr14	40763790	40764539	ENSDARG00000020759	1
elf2b	chr1	13953340	13953823	ENSDARG00000079626	1
elmsan1b	chr17	37392345	37392444	ENSDARG00000053864	1
elmsan1b	chr17	37342706	37343665	ENSDARG00000053864	1
elmsan1b	chr17	37402024	37402682	ENSDARG00000053864	1
elovl1b	chr11	13151631	13152627	ENSDARG00000103735	1
elovl1b	chr11	13122894	13123351	ENSDARG00000103735	1
eml2	chr15	28904032	28904992	ENSDARG00000008808	1
eml2	chr15	28907292	28908237	ENSDARG00000008808	1
enah	chr20	36558928	36560236	ENSDARG00000032049	1
enah	chr20	36454811	36455287	ENSDARG00000032049	1
enah	chr20	36616861	36617578	ENSDARG00000032049	1
enc1	chr5	34623193	34624334	ENSDARG00000035398	1
enc1	chr5	34629364	34630576	ENSDARG00000035398	1
enc1	chr5	34671263	34671661	ENSDARG00000035398	1
eno1a	chr23	22638583	22639197	ENSDARG00000022456	1
eno1a	chr23	22680236	22680939	ENSDARG00000022456	1
eno1a	chr23	22655383	22657465	ENSDARG00000022456	1
ep300a	chr12	19007450	19007847	ENSDARG00000100666	1
epas1b	chr13	8435916	8436636	ENSDARG00000057671	1
epb41l5	chr9	28899972	28900612	ENSDARG00000032324	1
epb41l5	chr9	28867067	28868146	ENSDARG00000032324	1
epb41l5	chr9	28925077	28925707	ENSDARG00000032324	1
epb41l5	chr9	28892885	28893539	ENSDARG00000032324	1
epcam	chr13	8814501	8815064	ENSDARG00000040534	1
epcam	chr13	8838531	8839461	ENSDARG00000040534	1
epcam	chr13	8840449	8842156	ENSDARG00000040534	1
epha2a	chr6	45897835	45898440	ENSDARG00000017354	1
epha2a	chr6	45890844	45891894	ENSDARG00000017354	1
epha4a	chr2	40087233	40091147	ENSDARG00000054454	1
epha4a	chr2	40044995	40045979	ENSDARG00000054454	1
epha4a	chr2	40120405	40121572	ENSDARG00000054454	1
epha4a	chr2	40057139	40058645	ENSDARG00000054454	1
epha4a	chr2	40107235	40108421	ENSDARG00000054454	1
epha4a	chr2	40160172	40160916	ENSDARG00000054454	1
epha4a	chr2	40130676	40132529	ENSDARG00000054454	1
epha4a	chr2	40157588	40158123	ENSDARG00000054454	1
epha4a	chr2	40057130	40058771	ENSDARG00000054454	1
epha7	chr20	24880383	24880955	ENSDARG00000004635	1
epha7	chr20	24955906	24956005	ENSDARG00000004635	1
epha7	chr20	24957467	24958166	ENSDARG00000004635	1
epha7	chr20	24962476	24962575	ENSDARG00000004635	1
eps8l1a	chr3	16537024	16537586	ENSDARG00000057984	1
eps8l1a	chr3	16556766	16557460	ENSDARG00000057984	1
eps8l1a	chr3	16533902	16534421	ENSDARG00000057984	1
erbin	chr10	15504913	15505787	ENSDARG00000044281	1
erbin	chr10	15588551	15589167	ENSDARG00000044281	1
erbin	chr10	15592309	15592779	ENSDARG00000044281	1
erbin	chr10	15506382	15506777	ENSDARG00000044281	1
erfl3	chr16	11189864	11189963	ENSDARG00000062801	1
erfl3	chr16	11029096	11031702	ENSDARG00000062801	1
erfl3	chr16	11073795	11074411	ENSDARG00000062801	1
erfl3	chr16	11185191	11190332	ENSDARG00000062801	1
erfl3	chr16	11039461	11039560	ENSDARG00000062801	1
erfl3	chr16	11059071	11059713	ENSDARG00000062801	1
erfl3	chr16	11121093	11121866	ENSDARG00000062801	1
erfl3	chr16	11042425	11042873	ENSDARG00000062801	1
esama	chr10	31767837	31768868	ENSDARG00000077039	1
esama	chr10	31645797	31645896	ENSDARG00000077039	1
etf1b	chr10	21470029	21471500	ENSDARG00000043976	1
etf1b	chr10	21469980	21471483	ENSDARG00000043976	1
etfb	chr16	50197780	50198252	ENSDARG00000009250	1
etfb	chr16	50195627	50195726	ENSDARG00000009250	1
etv5a	chr9	22605837	22606191	ENSDARG00000069763	1
etv5a	chr9	22674208	22674307	ENSDARG00000069763	1
eva1a	chr17	32591316	32591929	ENSDARG00000061405	1
eva1a	chr17	32575506	32576256	ENSDARG00000061405	1
eva1a	chr17	32620849	32621294	ENSDARG00000061405	1
ewsr1b	chr5	24852765	24853563	ENSDARG00000020465	1
ewsr1b	chr13	110627	111673	ENSDARG00000117011	1
ewsr1b	chr5	24837560	24837659	ENSDARG00000020465	1
ewsr1b	chr5	24922532	24923206	ENSDARG00000020465	1
ewsr1b	chr5	24897753	24898152	ENSDARG00000020465	1
eya4	chr23	31405255	31406944	ENSDARG00000012397	1
eya4	chr23	31476555	31477108	ENSDARG00000012397	1
eya4	chr23	31514030	31514284	ENSDARG00000012397	1
eya4	chr23	31400204	31401082	ENSDARG00000012397	1
eya4	chr23	31411670	31412289	ENSDARG00000012397	1
ezh1	chr3	36852465	36853062	ENSDARG00000037894	1
ezh1	chr3	36849155	36849675	ENSDARG00000037894	1
ezh1	chr3	36940086	36940950	ENSDARG00000037894	1
ezrb	chr20	13611624	13611723	ENSDARG00000025091	1
ezrb	chr20	13605012	13605111	ENSDARG00000025091	1
ezrb	chr20	13617681	13618356	ENSDARG00000025091	1
ezrb	chr20	13632052	13633156	ENSDARG00000025091	1
f11r.1	chr5	29860537	29861110	ENSDARG00000017320	1
f11r.1	chr5	29851276	29851375	ENSDARG00000017320	1
f2rl1.2	chr21	7939883	7940211	ENSDARG00000077540	1
f2rl1.2	chr21	7921853	7922862	ENSDARG00000077540	1
f3b	chr2	15091785	15092707	ENSDARG00000005673	1
f3b	chr2	15091862	15092724	ENSDARG00000005673	1
f3b	chr2	15068760	15069482	ENSDARG00000005673	1
f3b	chr2	15146665	15147442	ENSDARG00000005673	1
f3b	chr2	15139342	15140526	ENSDARG00000005673	1
fabp11a	chr19	32173089	32173179	ENSDARG00000017299	1
fabp3	chr19	42945066	42945600	ENSDARG00000023290	1
faf2	chr14	51062591	51063111	ENSDARG00000052374	1
faf2	chr14	51045549	51046601	ENSDARG00000052374	1
fam102ab	chr5	31689203	31690122	ENSDARG00000016866	1
fam102ab	chr5	31768709	31769608	ENSDARG00000016866	1
fam102ab	chr5	31731698	31732152	ENSDARG00000016866	1
fam102ab	chr5	31779080	31780419	ENSDARG00000016866	1
fam102ab	chr5	31819995	31820995	ENSDARG00000016866	1
fam107b	chr18	12294915	12295381	ENSDARG00000026865	1
fam107b	chr18	12304906	12305660	ENSDARG00000026865	1
fam107b	chr18	12341592	12341691	ENSDARG00000026865	1
fam107b	chr18	12314129	12314911	ENSDARG00000026865	1
fam107b	chr18	12286904	12287413	ENSDARG00000026865	1
fam110c	chr23	35490267	35491555	ENSDARG00000096989	1
fam110c	chr23	35453748	35454524	ENSDARG00000096989	1
fam110c	chr23	35440059	35440852	ENSDARG00000096989	1
fam120c	chr23	18409023	18409469	ENSDARG00000019205	1
fam129bb	chr5	28968641	28969337	ENSDARG00000008026	1
fam129bb	chr5	28968595	28969336	ENSDARG00000008026	1
fam133b	chr19	40293747	40294940	ENSDARG00000013863	1
fam133b	chr19	40296366	40297218	ENSDARG00000013863	1
fam13b	chr14	24334039	24334623	ENSDARG00000076779	1
fam13b	chr14	24379560	24380296	ENSDARG00000076779	1
fam13b	chr14	24427084	24427183	ENSDARG00000076779	1
fam13b	chr14	24426697	24427463	ENSDARG00000076779	1
fam168a	chr18	2879621	2880099	ENSDARG00000098832	1
fam168a	chr18	2892781	2893340	ENSDARG00000098832	1
fam168a	chr18	2791403	2792012	ENSDARG00000098832	1
fam210aa	chr19	12602682	12603308	ENSDARG00000035985	1
fam214a	chr18	38768151	38768688	ENSDARG00000040452	1
fam219aa	chr21	13043975	13044863	ENSDARG00000016396	1
fam228a	chr20	25350208	25351233	ENSDARG00000042936	1
fam3c	chr4	20107883	20109070	ENSDARG00000056152	1
fam76b	chr5	23573638	23574532	ENSDARG00000012432	1
fam76b	chr5	23622166	23622265	ENSDARG00000012432	1
fam76b	chr5	23629375	23629745	ENSDARG00000012432	1
FAM83G	chr1	8140913	8141012	ENSDARG00000062929	1
FAM83G	chr1	8123088	8123772	ENSDARG00000062929	1
FAM83G	chr1	8117860	8118285	ENSDARG00000062929	1
farp2	chr6	26947856	26948957	ENSDARG00000016429	1
farp2	chr6	26959068	26959676	ENSDARG00000016429	1
farp2	chr6	26972331	26973126	ENSDARG00000016429	1
fat1a	chr1	17374063	17375492	ENSDARG00000017591	1
fat1a	chr1	17391426	17392328	ENSDARG00000017591	1
fat1a	chr1	17458692	17458791	ENSDARG00000017591	1
fat1a	chr1	17490033	17490132	ENSDARG00000017591	1
fbl	chr16	42175310	42175811	ENSDARG00000053912	1
fbxo11a	chr12	24951828	24951927	ENSDARG00000061631	1
FBXO46	chr15	14641607	14643105	ENSDARG00000099814	1
FBXO46	chr15	14589467	14590847	ENSDARG00000099814	1
FBXO46	chr15	14641487	14643125	ENSDARG00000099814	1
FBXO46	chr15	14592872	14592971	ENSDARG00000099814	1
fbxw11b	chr10	21469980	21471483	ENSDARG00000017230	1
fbxw11b	chr10	21470029	21471500	ENSDARG00000017230	1
fbxw11b	chr10	21498487	21499047	ENSDARG00000017230	1
fermt1	chr20	45811988	45812731	ENSDARG00000052652	1
fgfr1a	chr8	51498775	51499540	ENSDARG00000011027	1
fgfr1a	chr8	51499079	51499178	ENSDARG00000011027	1
fgfr1a	chr8	51492728	51493340	ENSDARG00000011027	1
fgfr1a	chr8	51569029	51569128	ENSDARG00000011027	1
fgfr1a	chr8	51411899	51411998	ENSDARG00000011027	1
fgfr2	chr13	46467839	46468398	ENSDARG00000058115	1
fgfr2	chr13	46327277	46327798	ENSDARG00000058115	1
fgfr2	chr13	46309434	46309888	ENSDARG00000058115	1
fgfr2	chr13	46426167	46426266	ENSDARG00000058115	1
fgfr2	chr13	46428831	46429921	ENSDARG00000058115	1
fgfr2	chr13	46369136	46369854	ENSDARG00000058115	1
fgfr2	chr13	46338824	46339338	ENSDARG00000058115	1
fkbp5	chr6	41084817	41086721	ENSDARG00000028396	1
flcn	chr16	13870244	13870823	ENSDARG00000062385	1
flcn	chr16	13845449	13845548	ENSDARG00000062385	1
flna	chr23	19768405	19768504	ENSDARG00000074201	1
flna	chr23	19756457	19757291	ENSDARG00000074201	1
fmnl2a	chr9	4853097	4853878	ENSDARG00000012586	1
fmnl2a	chr9	4833391	4834032	ENSDARG00000012586	1
fmnl2a	chr9	4793705	4794254	ENSDARG00000012586	1
fmnl2a	chr9	4757692	4758354	ENSDARG00000012586	1
fmnl2a	chr9	4818690	4819252	ENSDARG00000012586	1
fnbp1l	chr8	14990483	14990899	ENSDARG00000020131	1
fnip1	chr21	45518638	45520048	ENSDARG00000102171	1
fosab	chr20	46594764	46595229	ENSDARG00000031683	1
fosab	chr20	46559837	46559936	ENSDARG00000031683	1
fosab	chr20	46552934	46553033	ENSDARG00000031683	1
fosab	chr20	46571697	46572983	ENSDARG00000031683	1
fosab	chr20	46586277	46587293	ENSDARG00000031683	1
fosb	chr18	36767881	36771097	ENSDARG00000055751	1
fosb	chr18	36777675	36777774	ENSDARG00000055751	1
fosb	chr18	36771985	36781171	ENSDARG00000055751	1
fosb	chr18	36771964	36783384	ENSDARG00000055751	1
fosb	chr18	36772000	36781127	ENSDARG00000055751	1
fosl1a	chr14	30796200	30796299	ENSDARG00000015355	1
fosl1a	chr14	30796178	30796277	ENSDARG00000015355	1
fosl1a	chr14	30703105	30704747	ENSDARG00000015355	1
fosl2	chr17	41310609	41311144	ENSDARG00000040623	1
foxj1a	chr3	60698238	60698337	ENSDARG00000101919	1
foxj3	chr11	26279968	26280399	ENSDARG00000075774	1
foxj3	chr11	26199313	26200254	ENSDARG00000075774	1
foxj3	chr11	26268671	26269540	ENSDARG00000075774	1
foxj3	chr11	26318098	26319469	ENSDARG00000075774	1
foxj3	chr11	26322446	26322545	ENSDARG00000075774	1
FOXK2	chr3	11746523	11747122	ENSDARG00000011609	1
foxo3b	chr20	32330826	32330925	ENSDARG00000042904	1
foxo3b	chr20	32326829	32327697	ENSDARG00000042904	1
foxp4	chr11	22120878	22121661	ENSDARG00000076120	1
foxp4	chr11	22097779	22098334	ENSDARG00000076120	1
foxp4	chr11	21943154	21943253	ENSDARG00000076120	1
foxp4	chr11	22051645	22052951	ENSDARG00000076120	1
foxp4	chr11	21955433	21955851	ENSDARG00000076120	1
foxp4	chr11	22031552	22033427	ENSDARG00000076120	1
foxp4	chr11	21922631	21923610	ENSDARG00000076120	1
foxp4	chr11	22082348	22082960	ENSDARG00000076120	1
foxp4	chr11	22049081	22049767	ENSDARG00000076120	1
foxp4	chr11	22047663	22048405	ENSDARG00000076120	1
foxp4	chr11	21999445	22000651	ENSDARG00000076120	1
foxp4	chr11	21981007	21982865	ENSDARG00000076120	1
foxp4	chr11	21940655	21941016	ENSDARG00000076120	1
FP017215.1	chr3	62461294	62462628	ENSDARG00000097714	1
FP017215.1	chr3	62431641	62436051	ENSDARG00000097714	1
FP017215.1	chr3	62493579	62493678	ENSDARG00000097714	1
FP017215.1	chr3	62430073	62431023	ENSDARG00000097714	1
FP017215.1	chr3	62423963	62425728	ENSDARG00000097714	1
FP017215.1	chr3	62437704	62437803	ENSDARG00000097714	1
FP017215.1	chr3	62490625	62491054	ENSDARG00000097714	1
FRMD1	chr13	39240413	39240721	ENSDARG00000078741	1
FRMD1	chr13	39235981	39236080	ENSDARG00000078741	1
FRMD1	chr13	39249654	39250394	ENSDARG00000078741	1
frmd6	chr13	36979085	36979572	ENSDARG00000002332	1
frmd6	chr13	37040641	37041391	ENSDARG00000002332	1
frmd6	chr13	37022331	37023025	ENSDARG00000002332	1
fryb	chr10	33865547	33866126	ENSDARG00000056001	1
fryb	chr10	33879048	33880721	ENSDARG00000056001	1
fryb	chr10	33907364	33908063	ENSDARG00000056001	1
fscn1a	chr3	40527646	40527745	ENSDARG00000059680	1
fscn1a	chr3	40608034	40608730	ENSDARG00000059680	1
fscn1a	chr3	40537016	40538273	ENSDARG00000059680	1
fstl1b	chr9	9706895	9707835	ENSDARG00000039576	1
fstl1b	chr9	9776140	9777268	ENSDARG00000039576	1
fundc2	chr21	44547284	44547698	ENSDARG00000103740	1
fxyd1	chr16	45216292	45216391	ENSDARG00000099014	1
gab1	chr1	35587192	35588193	ENSDARG00000037018	1
gab1	chr1	35521093	35521192	ENSDARG00000037018	1
gab1	chr1	35555234	35556409	ENSDARG00000037018	1
gab1	chr1	35521088	35521187	ENSDARG00000037018	1
gabarapa	chr5	24070517	24071120	ENSDARG00000035557	1
gabpa	chr9	35027670	35028338	ENSDARG00000069289	1
gadd45aa	chr2	10321519	10321854	ENSDARG00000043581	1
gadd45aa	chr2	10326065	10326770	ENSDARG00000043581	1
gadd45aa	chr2	10315934	10316570	ENSDARG00000043581	1
gadd45ab	chr6	23975834	23977110	ENSDARG00000104571	1
gadd45ba	chr11	6486941	6487901	ENSDARG00000027744	1
gadd45ba	chr11	6489905	6491696	ENSDARG00000027744	1
gadd45ba	chr11	6464928	6465730	ENSDARG00000027744	1
gadd45ba	chr11	6465248	6465347	ENSDARG00000027744	1
gadd45bb	chr2	36948099	36948198	ENSDARG00000013576	1
gadd45bb	chr2	36988621	36988720	ENSDARG00000013576	1
gadd45ga	chr8	31366396	31370398	ENSDARG00000019417	1
gal3st1a	chr5	12892650	12893920	ENSDARG00000062711	1
gal3st1a	chr5	12888506	12889214	ENSDARG00000062711	1
gal3st1a	chr5	12892588	12894025	ENSDARG00000062711	1
gas1a	chr5	44449828	44450302	ENSDARG00000077298	1
gas1a	chr5	44422493	44423356	ENSDARG00000077298	1
gas1a	chr5	44464661	44465501	ENSDARG00000077298	1
gas1a	chr5	44456147	44456580	ENSDARG00000077298	1
gas1a	chr5	44543861	44544632	ENSDARG00000077298	1
gas1a	chr5	44498962	44499454	ENSDARG00000077298	1
gas1b	chr5	32372467	32372993	ENSDARG00000067984	1
gata2a	chr11	3817865	3817964	ENSDARG00000059327	1
gata2a	chr11	3842482	3844175	ENSDARG00000059327	1
gata2a	chr11	3817440	3818428	ENSDARG00000059327	1
gata2a	chr11	3800852	3801245	ENSDARG00000059327	1
GCA	chr6	14048292	14049007	ENSDARG00000020187	1
gclc	chr13	2410447	2411062	ENSDARG00000013095	1
gclc	chr13	2308045	2308144	ENSDARG00000013095	1
gclm	chr8	15275225	15275615	ENSDARG00000018953	1
gclm	chr8	15232735	15232834	ENSDARG00000018953	1
gcnt4a	chr5	51079258	51079713	ENSDARG00000035198	1
gcnt4a	chr5	51046332	51047035	ENSDARG00000035198	1
gcnt4a	chr5	51026295	51026806	ENSDARG00000035198	1
gcnt4a	chr5	51041087	51041531	ENSDARG00000035198	1
gdpd5a	chr10	38486553	38487015	ENSDARG00000077284	1
gigyf1b	chr10	22550781	22551138	ENSDARG00000078691	1
gigyf1b	chr10	22539364	22540375	ENSDARG00000078691	1
gldn	chr18	39649609	39649708	ENSDARG00000061576	1
glsb	chr9	41341338	41342140	ENSDARG00000040705	1
glud1a	chr13	22665025	22665907	ENSDARG00000008816	1
glulb	chr6	23843551	23844141	ENSDARG00000100003	1
glulb	chr6	23854125	23854763	ENSDARG00000100003	1
glulb	chr6	23859845	23860168	ENSDARG00000100003	1
gmds	chr20	26701861	26703995	ENSDARG00000026629	1
gmds	chr20	26849618	26850364	ENSDARG00000026629	1
gmds	chr20	26729559	26730681	ENSDARG00000026629	1
gmds	chr20	26806518	26807607	ENSDARG00000026629	1
gmds	chr20	26707598	26708533	ENSDARG00000026629	1
gmds	chr20	26759113	26759948	ENSDARG00000026629	1
gmds	chr20	26709303	26710288	ENSDARG00000026629	1
gmds	chr20	26764292	26765040	ENSDARG00000026629	1
gmds	chr20	26865625	26866923	ENSDARG00000026629	1
gmds	chr20	26728234	26728842	ENSDARG00000026629	1
gmds	chr20	26712347	26712900	ENSDARG00000026629	1
gmds	chr20	26763063	26763616	ENSDARG00000026629	1
gmds	chr20	26866189	26866288	ENSDARG00000026629	1
gmds	chr20	26757009	26757494	ENSDARG00000026629	1
gmnn	chr19	31608366	31609601	ENSDARG00000035957	1
gmps	chr18	34142357	34143676	ENSDARG00000079848	1
gmps	chr18	34139519	34140202	ENSDARG00000079848	1
gnb1a	chr8	53343343	53343767	ENSDARG00000090454	1
gng12a	chr2	10369311	10369762	ENSDARG00000003375	1
gng12a	chr2	10362634	10363814	ENSDARG00000003375	1
gng12a	chr2	10362791	10363620	ENSDARG00000003375	1
gng12a	chr2	10321519	10321854	ENSDARG00000003375	1
gng12a	chr2	10315934	10316570	ENSDARG00000003375	1
gng12a	chr2	10326065	10326770	ENSDARG00000003375	1
gng3	chr21	26724855	26727887	ENSDARG00000009553	1
gng3	chr21	26743251	26743820	ENSDARG00000009553	1
gnl2	chr16	33901836	33902438	ENSDARG00000098080	1
golga7	chr10	20416154	20416468	ENSDARG00000057676	1
gosr1	chr15	24805196	24806248	ENSDARG00000026654	1
gpatch8	chr3	37686838	37687770	ENSDARG00000059768	1
gpatch8	chr3	37689985	37690570	ENSDARG00000059768	1
gpatch8	chr3	37724000	37724099	ENSDARG00000059768	1
gpc4	chr14	31068213	31068771	ENSDARG00000015472	1
gpc4	chr14	31145560	31146064	ENSDARG00000015472	1
gpc4	chr14	31135045	31135605	ENSDARG00000015472	1
gpc4	chr14	31079133	31080731	ENSDARG00000015472	1
gpc4	chr14	31109807	31111121	ENSDARG00000015472	1
gpm6ab	chr1	38757662	38759072	ENSDARG00000004621	1
gpm6ab	chr1	38699137	38699236	ENSDARG00000004621	1
gpr146	chr3	45702629	45702728	ENSDARG00000059610	1
gpr146	chr3	45650663	45651692	ENSDARG00000059610	1
gpr146	chr3	45665856	45667035	ENSDARG00000059610	1
gpr146	chr3	45733270	45733795	ENSDARG00000059610	1
gpt2l	chr2	3544899	3545598	ENSDARG00000019541	1
gpx1a	chr11	36019342	36020164	ENSDARG00000018146	1
gpx1b	chr6	42338327	42338426	ENSDARG00000006207	1
gpx4b	chr2	56628199	56628689	ENSDARG00000076836	1
gpx4b	chr2	56626514	56627038	ENSDARG00000076836	1
grb10a	chr19	23163242	23164181	ENSDARG00000002013	1
grb10a	chr19	23246527	23248204	ENSDARG00000002013	1
grb10a	chr19	23176000	23176433	ENSDARG00000002013	1
grb10a	chr19	23257931	23258708	ENSDARG00000002013	1
grb10a	chr19	23159252	23161445	ENSDARG00000002013	1
grxcr1	chr13	9442385	9443180	ENSDARG00000069865	1
gse1	chr18	30208643	30209376	ENSDARG00000062020	1
gse1	chr18	30156916	30160374	ENSDARG00000062020	1
gse1	chr18	30420378	30422242	ENSDARG00000062020	1
gse1	chr18	30208687	30209357	ENSDARG00000062020	1
gse1	chr18	30455779	30455878	ENSDARG00000062020	1
gsk3b	chr9	9706895	9707835	ENSDARG00000017803	1
gsna	chr21	17535222	17536466	ENSDARG00000011459	1
gsna	chr21	17650955	17651805	ENSDARG00000011459	1
gspt1l	chr3	36713725	36713824	ENSDARG00000098627	1
gspt1l	chr3	36616609	36617532	ENSDARG00000098627	1
gstk1	chr16	32013363	32014834	ENSDARG00000056510	1
gstk1	chr16	32002162	32002547	ENSDARG00000056510	1
gstm.1	chr8	25253963	25254997	ENSDARG00000042533	1
gstm.1	chr8	25298613	25299461	ENSDARG00000042533	1
gstm.2	chr8	25298613	25299461	ENSDARG00000029473	1
gstm.2	chr8	25253963	25254997	ENSDARG00000029473	1
gtf2b	chr2	22457314	22457838	ENSDARG00000103578	1
gtf2b	chr2	22494565	22495555	ENSDARG00000103578	1
gtpbp1	chr3	33480729	33481576	ENSDARG00000053467	1
gtpbp1	chr3	33410366	33410948	ENSDARG00000053467	1
gtpbp1	chr3	33501923	33502837	ENSDARG00000053467	1
gtpbp1	chr3	33483156	33484014	ENSDARG00000053467	1
guk1a	chr2	3044482	3046405	ENSDARG00000030340	1
h1fx	chr6	40795720	40796258	ENSDARG00000054058	1
h2afva	chr5	13692411	13692510	ENSDARG00000068820	1
h2afva	chr5	13634833	13635232	ENSDARG00000068820	1
h2afvb	chr10	44941146	44941245	ENSDARG00000116491	1
h2afy2	chr13	7765983	7767891	ENSDARG00000087897	1
h3f3b.1	chr15	47813856	47814326	ENSDARG00000068434	1
h3f3b.1	chr15	47813856	47814326	ENSDARG00000068436	1
hax1	chr19	7787480	7787985	ENSDARG00000036764	1
hax1	chr19	7757329	7759412	ENSDARG00000036764	1
hbaa1	chr3	55079537	55080010	ENSDARG00000097011	1
hbba1	chr3	55079537	55080010	ENSDARG00000097238	1
hbba1	chr3	55079537	55080010	ENSDARG00000089087	1
hbegfa	chr14	7098477	7099052	ENSDARG00000075121	1
hbegfa	chr14	7076910	7077481	ENSDARG00000075121	1
hbegfa	chr14	7092052	7092560	ENSDARG00000075121	1
hbegfb	chr21	30126595	30126694	ENSDARG00000031246	1
hbegfb	chr21	30126584	30126683	ENSDARG00000031246	1
hcn5	chr9	21306644	21307552	ENSDARG00000077382	1
hcn5	chr9	21242655	21244225	ENSDARG00000077382	1
hcn5	chr9	21289692	21291397	ENSDARG00000077382	1
hcn5	chr9	21293480	21294748	ENSDARG00000077382	1
hdac1	chr19	29761764	29761863	ENSDARG00000015427	1
hectd1	chr17	28730125	28730589	ENSDARG00000054213	1
hectd1	chr17	28719192	28719748	ENSDARG00000054213	1
hectd1	chr17	28741109	28744645	ENSDARG00000054213	1
her15.1	chr11	41973905	41974410	ENSDARG00000054562	1
her15.1	chr11	41974072	41974171	ENSDARG00000054562	1
her6	chr6	36582228	36582327	ENSDARG00000006514	1
her8a	chr7	26408323	26408422	ENSDARG00000016363	1
her9	chr23	23401430	23401529	ENSDARG00000056438	1
hey1	chr19	31848755	31849128	ENSDARG00000070538	1
hey1	chr19	31851960	31852059	ENSDARG00000070538	1
hgh1	chr19	2921736	2922836	ENSDARG00000101259	1
hif1ab	chr20	20289646	20291093	ENSDARG00000034293	1
higd1a	chr2	2223450	2224110	ENSDARG00000022303	1
higd1a	chr2	2167476	2168834	ENSDARG00000022303	1
hipk2	chr18	12502456	12503001	ENSDARG00000042518	1
hipk2	chr18	12633751	12635010	ENSDARG00000042518	1
hipk2	chr18	12588073	12588814	ENSDARG00000042518	1
hist1h4l	chr7	6465371	6466502	ENSDARG00000105409	1
hist1h4l	chr7	6465371	6466502	ENSDARG00000105376	1
hist1h4l	chr7	6465371	6466502	ENSDARG00000105482	1
hivep1	chr19	3349866	3350534	ENSDARG00000103658	1
hivep1	chr19	3376715	3377107	ENSDARG00000103658	1
hivep1	chr19	3370885	3371512	ENSDARG00000103658	1
hivep1	chr19	3431096	3431932	ENSDARG00000103658	1
hivep1	chr19	3454367	3454530	ENSDARG00000103658	1
hivep1	chr19	3397402	3398341	ENSDARG00000103658	1
hivep1	chr19	3415662	3416039	ENSDARG00000103658	1
hivep2a	chr20	37664550	37665010	ENSDARG00000039987	1
hivep2a	chr20	37506756	37507496	ENSDARG00000039987	1
hivep2a	chr20	37526351	37528987	ENSDARG00000039987	1
hivep2a	chr20	37575116	37577791	ENSDARG00000039987	1
hivep2a	chr20	37644471	37645432	ENSDARG00000039987	1
hivep3b	chr16	34424693	34426067	ENSDARG00000037154	1
hivep3b	chr16	34361361	34362005	ENSDARG00000037154	1
hivep3b	chr16	34379222	34379900	ENSDARG00000037154	1
hk1	chr13	22961499	22961598	ENSDARG00000039452	1
hk1	chr13	23006838	23008401	ENSDARG00000039452	1
hk2	chr5	13893520	13894224	ENSDARG00000101482	1
hlfa	chr3	11563900	11564305	ENSDARG00000074752	1
hlfa	chr3	11546705	11549008	ENSDARG00000074752	1
hm13	chr23	522809	523362	ENSDARG00000037846	1
hm13	chr23	524411	525055	ENSDARG00000037846	1
hmga1a	chr23	3702238	3703836	ENSDARG00000028335	1
hmgb1b	chr15	31507111	31508976	ENSDARG00000030479	1
hmgb3a	chr7	25955757	25956507	ENSDARG00000056725	1
hmgcrb	chr21	2557005	2557553	ENSDARG00000105206	1
hmgcrb	chr21	2571333	2571812	ENSDARG00000105206	1
hmgn3	chr23	31400204	31401082	ENSDARG00000036754	1
hmgn3	chr23	31330159	31330938	ENSDARG00000036754	1
hmgn3	chr23	31405255	31406944	ENSDARG00000036754	1
hmgn3	chr23	31411670	31412289	ENSDARG00000036754	1
hmox1a	chr3	25989491	25990539	ENSDARG00000027529	1
hmox1a	chr3	26017019	26017968	ENSDARG00000027529	1
hnrnpa1b	chr23	36319476	36321052	ENSDARG00000036675	1
hnrnpaba	chr14	6931267	6932019	ENSDARG00000007960	1
hnrnpaba	chr14	6946297	6947637	ENSDARG00000007960	1
hnrnpaba	chr14	6984227	6985121	ENSDARG00000007960	1
hnrnph1l	chr21	30126584	30126683	ENSDARG00000005551	1
hnrnph1l	chr21	30126595	30126694	ENSDARG00000005551	1
hnrnpk	chr8	49778128	49779036	ENSDARG00000018914	1
hnrnpr	chr19	81119	83973	ENSDARG00000014569	1
hnrnpub	chr20	35084970	35087163	ENSDARG00000004735	1
hnrnpub	chr20	35106074	35106496	ENSDARG00000004735	1
hopx	chr14	1182466	1183149	ENSDARG00000089368	1
hpgd	chr1	38414994	38415383	ENSDARG00000012016	1
hpgd	chr1	38369055	38369556	ENSDARG00000012016	1
hpgd	chr1	38414955	38415305	ENSDARG00000012016	1
hpn	chr16	45216292	45216391	ENSDARG00000027609	1
hsbp1a	chr7	26602772	26603805	ENSDARG00000069425	1
hsbp1a	chr7	26600305	26600765	ENSDARG00000069425	1
hsbp1a	chr7	26628766	26629808	ENSDARG00000069425	1
hsp70.1	chr3	26108266	26109707	ENSDARG00000029688	1
hsp70.1	chr3	26111640	26112936	ENSDARG00000029688	1
hsp70.1	chr3	26085430	26086180	ENSDARG00000029688	1
hsp70.1	chr3	26110590	26112988	ENSDARG00000029688	1
hsp70.1	chr3	26128257	26128356	ENSDARG00000029688	1
hsp70.2	chr3	26111640	26112936	ENSDARG00000092362	1
hsp70.2	chr3	26085430	26086180	ENSDARG00000092362	1
hsp70.2	chr3	26108266	26109707	ENSDARG00000092362	1
hsp70.2	chr3	26110590	26112988	ENSDARG00000092362	1
hsp70.2	chr3	26128257	26128356	ENSDARG00000092362	1
hsp70.3	chr3	26128257	26128356	ENSDARG00000021924	1
hsp70.3	chr3	26110590	26112988	ENSDARG00000021924	1
hsp70.3	chr3	26111640	26112936	ENSDARG00000021924	1
hsp70.3	chr3	26085430	26086180	ENSDARG00000021924	1
hsp70.3	chr3	26108266	26109707	ENSDARG00000021924	1
hsp70l	chr8	4801055	4802336	ENSDARG00000055723	1
hsp90aa1.2	chr20	53965439	53968486	ENSDARG00000024746	1
hsp90aa1.2	chr20	53965500	53968587	ENSDARG00000024746	1
hsp90aa1.2	chr20	53974637	53975997	ENSDARG00000024746	1
hspa4a	chr21	43169066	43169384	ENSDARG00000004754	1
hspa4a	chr21	43203679	43204242	ENSDARG00000004754	1
hspb8	chr5	15833850	15834191	ENSDARG00000058365	1
hspb8	chr5	15882646	15883124	ENSDARG00000058365	1
hspb8	chr5	15835450	15835798	ENSDARG00000058365	1
hspb8	chr5	15873008	15873556	ENSDARG00000058365	1
hspbp1	chr3	13656855	13658216	ENSDARG00000102937	1
hspd1	chr9	32333418	32334495	ENSDARG00000056160	1
hspe1	chr9	32333418	32334495	ENSDARG00000056167	1
hypk	chr7	50439846	50440144	ENSDARG00000059725	1
icn	chr16	23391435	23391789	ENSDARG00000009978	1
icn	chr16	23433501	23433657	ENSDARG00000009978	1
id1	chr11	18702169	18703376	ENSDARG00000040764	1
id1	chr11	18731848	18732584	ENSDARG00000040764	1
id1	chr11	18731943	18732526	ENSDARG00000040764	1
id2a	chr17	34804737	34804836	ENSDARG00000055283	1
id2b	chr20	29777175	29777645	ENSDARG00000029544	1
id2b	chr20	29785129	29786130	ENSDARG00000029544	1
id2b	chr20	29767593	29768074	ENSDARG00000029544	1
id3	chr17	27270460	27273743	ENSDARG00000054823	1
id3	chr17	27281012	27281111	ENSDARG00000054823	1
id3	chr17	27242120	27244151	ENSDARG00000054823	1
id3	chr17	27222303	27222924	ENSDARG00000054823	1
id4	chr16	9979825	9980668	ENSDARG00000045131	1
idh2	chr18	26084641	26088094	ENSDARG00000003795	1
ier2a	chr3	33760201	33764290	ENSDARG00000099195	1
ier5l	chr5	32783990	32785159	ENSDARG00000054906	1
igf1rb	chr7	15495964	15496566	ENSDARG00000034434	1
igf1rb	chr7	15465461	15466006	ENSDARG00000034434	1
igf1rb	chr7	15469012	15469111	ENSDARG00000034434	1
igfbp5b	chr9	46833722	46834658	ENSDARG00000025348	1
igfbp5b	chr9	46834073	46834172	ENSDARG00000025348	1
igfbp5b	chr9	46840172	46840271	ENSDARG00000025348	1
igfbp5b	chr9	46843192	46843870	ENSDARG00000025348	1
il13ra1	chr7	19146065	19146164	ENSDARG00000080020	1
il13ra1	chr7	19198683	19199644	ENSDARG00000080020	1
il13ra1	chr7	19114716	19115165	ENSDARG00000080020	1
il13ra1	chr7	19144794	19147357	ENSDARG00000080020	1
il13ra1	chr7	19106947	19107608	ENSDARG00000080020	1
il13ra1	chr7	19167721	19168670	ENSDARG00000080020	1
il13ra1	chr7	19207030	19207636	ENSDARG00000080020	1
il17rc	chr11	37251608	37252458	ENSDARG00000099902	1
il34	chr18	18566224	18566323	ENSDARG00000091003	1
il34	chr18	18564228	18564555	ENSDARG00000091003	1
il34	chr18	18560686	18561076	ENSDARG00000091003	1
il6st	chr10	5849840	5850560	ENSDARG00000104693	1
il6st	chr10	5871331	5871936	ENSDARG00000104693	1
ilf2	chr19	37453205	37453598	ENSDARG00000014591	1
im:7152348	chr6	27938830	27939405	ENSDARG00000097082	1
im:7152348	chr6	27933349	27934245	ENSDARG00000097082	1
inhbb	chr9	36983707	36983806	ENSDARG00000040777	1
inhbb	chr9	36983171	36984893	ENSDARG00000040777	1
inhbb	chr9	37013663	37014173	ENSDARG00000040777	1
inhbb	chr9	36986675	36987617	ENSDARG00000040777	1
inhbb	chr9	36966517	36968185	ENSDARG00000040777	1
inhbb	chr9	36941708	36942142	ENSDARG00000040777	1
inhbb	chr9	36966525	36968064	ENSDARG00000040777	1
inhbb	chr9	36970125	36971298	ENSDARG00000040777	1
ip6k2a	chr6	42440513	42441101	ENSDARG00000008310	1
ip6k2b	chr6	40098493	40098592	ENSDARG00000019613	1
ip6k2b	chr6	40095318	40097274	ENSDARG00000019613	1
ip6k2b	chr6	40085484	40086795	ENSDARG00000019613	1
iqgap1	chr7	50763679	50765044	ENSDARG00000078888	1
irak3	chr4	12834680	12835533	ENSDARG00000053131	1
irf1b	chr21	45612798	45613839	ENSDARG00000043249	1
irf1b	chr21	45611693	45612217	ENSDARG00000043249	1
irf2bp2b	chr11	44673121	44674876	ENSDARG00000098635	1
irf2bp2b	chr11	44776140	44776971	ENSDARG00000098635	1
irf2bp2b	chr11	44724680	44726841	ENSDARG00000098635	1
irf2bp2b	chr11	44774559	44775257	ENSDARG00000098635	1
irf2bp2b	chr11	44740368	44740989	ENSDARG00000098635	1
irf2bp2b	chr11	44679662	44680902	ENSDARG00000098635	1
irf2bpl	chr17	11312066	11312979	ENSDARG00000004297	1
irf2bpl	chr17	11323236	11324495	ENSDARG00000004297	1
irf2bpl	chr17	11320871	11322011	ENSDARG00000004297	1
irx5a	chr7	35755441	35755878	ENSDARG00000034043	1
irx5a	chr7	35707071	35708970	ENSDARG00000034043	1
irx5a	chr7	35717555	35718372	ENSDARG00000034043	1
irx5a	chr7	35709583	35713133	ENSDARG00000034043	1
irx5a	chr7	35698306	35698759	ENSDARG00000034043	1
irx5a	chr7	35758050	35758654	ENSDARG00000034043	1
iscub	chr5	31819995	31820995	ENSDARG00000026582	1
ist1	chr7	56468409	56468675	ENSDARG00000051888	1
itga5	chr23	33458200	33458830	ENSDARG00000006353	1
itga5	chr23	33557620	33559053	ENSDARG00000006353	1
itga5	chr23	33491607	33491908	ENSDARG00000006353	1
itga5	chr23	33589201	33590429	ENSDARG00000006353	1
itgb4	chr8	13202190	13202846	ENSDARG00000028507	1
itgb4	chr8	13106151	13107213	ENSDARG00000028507	1
itpkcb	chr18	35456959	35457992	ENSDARG00000067741	1
itsn2b	chr17	30445998	30447193	ENSDARG00000054973	1
ivns1abpa	chr20	34331874	34333002	ENSDARG00000031100	1
ivns1abpa	chr20	34366208	34367005	ENSDARG00000031100	1
ivns1abpa	chr20	34271854	34273070	ENSDARG00000031100	1
ivns1abpa	chr20	34275404	34275727	ENSDARG00000031100	1
jag1b	chr13	35430519	35431243	ENSDARG00000013168	1
jag1b	chr13	35340716	35343508	ENSDARG00000013168	1
jag1b	chr13	35405057	35405779	ENSDARG00000013168	1
jak1	chr6	31331798	31332372	ENSDARG00000020625	1
jak1	chr6	31361004	31361861	ENSDARG00000020625	1
jak1	chr6	31363226	31365613	ENSDARG00000020625	1
jak1	chr6	31335938	31336696	ENSDARG00000020625	1
jam2b	chr9	35027670	35028338	ENSDARG00000079071	1
jdp2b	chr20	46559837	46559936	ENSDARG00000020133	1
jdp2b	chr20	46571697	46572983	ENSDARG00000020133	1
jdp2b	chr20	46586277	46587293	ENSDARG00000020133	1
jdp2b	chr20	46594764	46595229	ENSDARG00000020133	1
jdp2b	chr20	46552934	46553033	ENSDARG00000020133	1
junba	chr1	51733046	51733145	ENSDARG00000074378	1
junba	chr1	51737294	51737924	ENSDARG00000074378	1
junba	chr1	51739528	51740029	ENSDARG00000074378	1
junbb	chr3	7688892	7689891	ENSDARG00000104773	1
jupa	chr11	11727356	11728246	ENSDARG00000070787	1
jupa	chr11	11708856	11709230	ENSDARG00000070787	1
kansl1a	chr12	4696815	4698049	ENSDARG00000090895	1
kansl1a	chr12	4704362	4704742	ENSDARG00000090895	1
kansl1b	chr3	22106546	22107247	ENSDARG00000088238	1
kansl1b	chr3	22087846	22088349	ENSDARG00000088238	1
kansl1b	chr3	22093223	22093322	ENSDARG00000088238	1
kars	chr7	67389940	67390607	ENSDARG00000103799	1
kars	chr7	67387024	67387484	ENSDARG00000103799	1
kars	chr7	67407763	67408469	ENSDARG00000103799	1
kctd3	chr17	29341016	29341115	ENSDARG00000060854	1
kctd3	chr17	29339042	29339841	ENSDARG00000060854	1
kdm5ba	chr11	24807944	24808359	ENSDARG00000057093	1
kdm5bb	chr8	28373843	28374242	ENSDARG00000003098	1
kdm5c	chr8	37054031	37055003	ENSDARG00000006124	1
kdm5c	chr8	37043917	37044016	ENSDARG00000006124	1
kdm5c	chr8	37067912	37068270	ENSDARG00000006124	1
kdm6ba	chr7	21664119	21664962	ENSDARG00000088087	1
kdm6ba	chr7	21768859	21768958	ENSDARG00000088087	1
kdm6ba	chr7	21694918	21696017	ENSDARG00000088087	1
kdm6ba	chr7	21721085	21724104	ENSDARG00000088087	1
kdm6bb	chr10	22807356	22808206	ENSDARG00000056929	1
kdm6bb	chr10	22754085	22755407	ENSDARG00000056929	1
kdm6bb	chr10	22807308	22808142	ENSDARG00000056929	1
keap1a	chr2	41850344	41850774	ENSDARG00000016132	1
keap1a	chr2	41892226	41893177	ENSDARG00000016132	1
keap1a	chr2	41844056	41844511	ENSDARG00000016132	1
keap1a	chr2	41841957	41842630	ENSDARG00000016132	1
keap1a	chr2	41853732	41856854	ENSDARG00000016132	1
keap1a	chr2	41853895	41855253	ENSDARG00000016132	1
keap1a	chr2	41855779	41856733	ENSDARG00000016132	1
keap1a	chr2	41808992	41809527	ENSDARG00000016132	1
keap1a	chr2	41828529	41829317	ENSDARG00000016132	1
khdrbs1b	chr19	30401489	30402472	ENSDARG00000070475	1
khdrbs1b	chr19	30385550	30386108	ENSDARG00000070475	1
khsrp	chr1	54971378	54972870	ENSDARG00000026489	1
kif13ba	chr17	16235992	16236775	ENSDARG00000079731	1
kif13ba	chr17	16283148	16283714	ENSDARG00000079731	1
kif19	chr12	38754662	38755341	ENSDARG00000053026	1
kitlgb	chr4	9520608	9521163	ENSDARG00000058042	1
klf11b	chr17	32364797	32365909	ENSDARG00000013794	1
klf11b	chr17	32393878	32394412	ENSDARG00000013794	1
klf11b	chr17	32374117	32375732	ENSDARG00000013794	1
klf11b	chr17	32360404	32361736	ENSDARG00000013794	1
klf11b	chr17	32399100	32399743	ENSDARG00000013794	1
klf11b	chr17	32388345	32388848	ENSDARG00000013794	1
klf15	chr23	35230124	35230579	ENSDARG00000091127	1
klf5l	chr21	38188195	38188893	ENSDARG00000018757	1
klhl21	chr23	24931596	24932754	ENSDARG00000039255	1
kmt2e	chr4	22475013	22476872	ENSDARG00000007523	1
kmt2e	chr4	22498390	22499162	ENSDARG00000007523	1
kpna3	chr1	46743085	46743184	ENSDARG00000052641	1
kpna3	chr1	46690659	46691418	ENSDARG00000052641	1
kpna4	chr15	1574864	1575293	ENSDARG00000023190	1
kpnb1	chr19	47989182	47991535	ENSDARG00000104889	1
kpnb1	chr19	47996913	47997012	ENSDARG00000104889	1
kpnb1	chr19	47973382	47975044	ENSDARG00000104889	1
kpnb3	chr1	2312924	2313023	ENSDARG00000040245	1
kpnb3	chr1	2235442	2235904	ENSDARG00000040245	1
kremen1	chr5	16216886	16217075	ENSDARG00000062579	1
kremen1	chr5	16151392	16152691	ENSDARG00000062579	1
kremen1	chr5	16175145	16175785	ENSDARG00000062579	1
kremen1	chr5	16262315	16262996	ENSDARG00000062579	1
kri1	chr3	19291478	19292025	ENSDARG00000075380	1
krt15	chr11	11518257	11519415	ENSDARG00000036840	1
krt15	chr11	11518252	11519428	ENSDARG00000036840	1
krt15	chr11	11497641	11498128	ENSDARG00000036840	1
krt15	chr11	11509544	11510156	ENSDARG00000036840	1
krt18a.1	chr23	10333820	10334374	ENSDARG00000018404	1
krt18a.1	chr23	10325687	10326048	ENSDARG00000018404	1
krt18a.1	chr23	10347537	10349000	ENSDARG00000018404	1
krt18a.1	chr23	10300441	10301045	ENSDARG00000018404	1
krt18a.1	chr23	10297061	10298200	ENSDARG00000018404	1
krt18a.1	chr23	10322526	10323200	ENSDARG00000018404	1
krt4	chr6	39312668	39313531	ENSDARG00000017624	1
krt4	chr6	39311039	39311879	ENSDARG00000017624	1
krt8	chr23	10249680	10254680	ENSDARG00000058358	1
krt8	chr23	10259128	10259527	ENSDARG00000058358	1
krt8	chr23	10300441	10301045	ENSDARG00000058358	1
krt8	chr23	10297061	10298200	ENSDARG00000058358	1
krtcap2	chr16	23433501	23433657	ENSDARG00000070386	1
krtcap2	chr16	23277737	23277836	ENSDARG00000070386	1
krtcap2	chr16	23391435	23391789	ENSDARG00000070386	1
lama4	chr20	221065	221287	ENSDARG00000020785	1
lama4	chr20	304492	306016	ENSDARG00000020785	1
lama4	chr20	189706	190796	ENSDARG00000020785	1
lama4	chr20	218618	220109	ENSDARG00000020785	1
lama5	chr23	9525840	9526310	ENSDARG00000058543	1
lama5	chr23	9754831	9755230	ENSDARG00000058543	1
lama5	chr23	9522670	9523017	ENSDARG00000058543	1
lamc2	chr2	35967543	35968018	ENSDARG00000068288	1
lamc2	chr2	36040342	36040986	ENSDARG00000068288	1
lamc2	chr2	35948453	35949124	ENSDARG00000068288	1
lamp2	chr14	33520489	33521348	ENSDARG00000014914	1
lamp2	chr14	33480484	33481837	ENSDARG00000014914	1
laptm4b	chr19	32871076	32871542	ENSDARG00000035870	1
larp4ab	chr6	39584903	39585575	ENSDARG00000074979	1
lasp1	chr3	16098480	16099204	ENSDARG00000057867	1
lasp1	chr3	16124918	16125184	ENSDARG00000057867	1
ldb1a	chr13	28707270	28708705	ENSDARG00000010137	1
ldb1a	chr13	28727345	28727834	ENSDARG00000010137	1
ldb1a	chr13	28689893	28689992	ENSDARG00000010137	1
ldb1a	chr13	28700707	28702550	ENSDARG00000010137	1
ldb3a	chr13	22475531	22477010	ENSDARG00000056322	1
ldb3a	chr13	22476255	22476968	ENSDARG00000056322	1
ldhba	chr4	16871610	16872069	ENSDARG00000019644	1
leo1	chr18	39356142	39357047	ENSDARG00000055357	1
lgals3b	chr17	10837854	10838879	ENSDARG00000044001	1
lgr4	chr7	32371546	32371964	ENSDARG00000060542	1
lhfpl5a	chr11	2832968	2833601	ENSDARG00000045023	1
lhfpl6	chr10	32001163	32001519	ENSDARG00000004363	1
lhfpl6	chr10	31974292	31974811	ENSDARG00000004363	1
lhfpl6	chr10	31986819	31987909	ENSDARG00000004363	1
lhfpl6	chr10	31951019	31951736	ENSDARG00000004363	1
lhfpl6	chr10	32090288	32090875	ENSDARG00000004363	1
lhfpl6	chr10	32050608	32051300	ENSDARG00000004363	1
lima1a	chr23	36451897	36452605	ENSDARG00000101441	1
limch1b	chr14	16765218	16767041	ENSDARG00000103774	1
limch1b	chr14	16938166	16938265	ENSDARG00000103774	1
limch1b	chr14	16938138	16938237	ENSDARG00000103774	1
limch1b	chr14	16937700	16938662	ENSDARG00000103774	1
limk2	chr5	20828338	20828718	ENSDARG00000005104	1
limk2	chr5	20805572	20805928	ENSDARG00000005104	1
limk2	chr5	20839760	20840856	ENSDARG00000005104	1
limk2	chr5	20831780	20831879	ENSDARG00000005104	1
lin28a	chr19	15440882	15441665	ENSDARG00000016999	1
lin28a	chr19	15442766	15443507	ENSDARG00000016999	1
lin28a	chr19	15419341	15421095	ENSDARG00000016999	1
llgl2	chr12	33772044	33772758	ENSDARG00000023920	1
llgl2	chr12	33786280	33786909	ENSDARG00000023920	1
lmna	chr16	30470148	30470704	ENSDARG00000013415	1
lmna	chr16	30557348	30557447	ENSDARG00000013415	1
lmna	chr16	30569196	30570440	ENSDARG00000013415	1
lmna	chr16	30540746	30541450	ENSDARG00000013415	1
lmo7a	chr9	21843370	21844862	ENSDARG00000004930	1
lmo7a	chr9	21919201	21919300	ENSDARG00000004930	1
lmtk2	chr3	61336538	61337307	ENSDARG00000076324	1
lmx1bb	chr8	33290341	33291200	ENSDARG00000068365	1
lmx1bb	chr8	33337018	33338078	ENSDARG00000068365	1
lpin1	chr17	30445998	30447193	ENSDARG00000020239	1
lrba	chr1	24075875	24077751	ENSDARG00000031108	1
lrba	chr1	24125914	24126692	ENSDARG00000031108	1
lrba	chr1	23873575	23874173	ENSDARG00000031108	1
lrba	chr1	24092185	24092770	ENSDARG00000031108	1
lrba	chr1	24327447	24327848	ENSDARG00000031108	1
lrba	chr1	23939996	23940324	ENSDARG00000031108	1
lrp2a	chr9	48414825	48415854	ENSDARG00000102506	1
lrp2a	chr9	48439910	48440532	ENSDARG00000102506	1
lrrc1	chr13	2308045	2308144	ENSDARG00000102684	1
lrrc47	chr8	22323064	22323542	ENSDARG00000053138	1
lrrc47	chr8	22304782	22305211	ENSDARG00000053138	1
lrrc8da	chr2	22494565	22495555	ENSDARG00000103370	1
lrrc8da	chr2	22457314	22457838	ENSDARG00000103370	1
lsm12b	chr12	3347420	3347772	ENSDARG00000109510	1
lsm14ab	chr18	328810	328909	ENSDARG00000100553	1
lygl1	chr14	20921243	20921712	ENSDARG00000056874	1
lysmd3	chr5	48706870	48707421	ENSDARG00000024693	1
macc1	chr16	19713800	19715282	ENSDARG00000040717	1
macc1	chr16	19708176	19708443	ENSDARG00000040717	1
macf1a	chr19	35321041	35321996	ENSDARG00000028533	1
macf1a	chr19	35112783	35113429	ENSDARG00000028533	1
macf1a	chr19	35253297	35253396	ENSDARG00000028533	1
mafba	chr23	3380815	3381363	ENSDARG00000017121	1
maff	chr12	19341395	19341938	ENSDARG00000028957	1
magi1b	chr11	18874883	18875746	ENSDARG00000003169	1
magi1b	chr11	18922719	18923276	ENSDARG00000003169	1
mak16	chr8	45434742	45434841	ENSDARG00000003527	1
malt1	chr5	66307018	66307701	ENSDARG00000077768	1
map1lc3a	chr11	26612482	26612943	ENSDARG00000033609	1
map4l	chr2	24181299	24181398	ENSDARG00000068745	1
map7d1a	chr16	35706203	35706782	ENSDARG00000098802	1
map7d1a	chr16	35661330	35662900	ENSDARG00000098802	1
mapk14a	chr8	23861228	23862238	ENSDARG00000000857	1
mapk14a	chr8	23845496	23846334	ENSDARG00000000857	1
mapk14b	chr11	2770018	2770732	ENSDARG00000028721	1
mapk6	chr18	39194937	39195260	ENSDARG00000032103	1
mapre1b	chr23	9754831	9755230	ENSDARG00000002659	1
marcksl1a	chr13	46177173	46180160	ENSDARG00000039034	1
marcksl1b	chr19	29761764	29761863	ENSDARG00000035715	1
mars	chr6	58913395	58914356	ENSDARG00000034396	1
mars	chr6	58945558	58946042	ENSDARG00000034396	1
matn4	chr6	52842978	52843077	ENSDARG00000015947	1
mb	chr1	55136119	55138207	ENSDARG00000031952	1
mb	chr1	55113250	55113619	ENSDARG00000031952	1
mbd2	chr5	1046711	1047998	ENSDARG00000075952	1
mbd2	chr5	1021773	1022726	ENSDARG00000075952	1
mbnl2	chr1	2209166	2209826	ENSDARG00000018460	1
mbnl2	chr1	2141512	2141951	ENSDARG00000018460	1
mbnl2	chr1	2235442	2235904	ENSDARG00000018460	1
mbnl3	chr14	31109807	31111121	ENSDARG00000016085	1
mbnl3	chr14	31068213	31068771	ENSDARG00000016085	1
mbnl3	chr14	30945244	30945343	ENSDARG00000016085	1
mbnl3	chr14	31079133	31080731	ENSDARG00000016085	1
mbpa	chr19	21832531	21832630	ENSDARG00000036186	1
mbpb	chr16	6848451	6849995	ENSDARG00000089413	1
mcama	chr5	58894121	58894501	ENSDARG00000089643	1
mcama	chr5	58900774	58901608	ENSDARG00000089643	1
mcama	chr5	58819896	58820270	ENSDARG00000089643	1
mcl1a	chr19	358137	358933	ENSDARG00000009779	1
mcl1a	chr19	348219	354717	ENSDARG00000009779	1
MDFI	chr11	22120878	22121661	ENSDARG00000089564	1
MDFI	chr11	22082348	22082960	ENSDARG00000089564	1
MDFI	chr11	22097779	22098334	ENSDARG00000089564	1
mdka	chr7	39185905	39186965	ENSDARG00000036036	1
mdka	chr7	39172498	39173645	ENSDARG00000036036	1
meaf6	chr19	4075021	4075492	ENSDARG00000101216	1
meaf6	chr19	4003794	4005034	ENSDARG00000101216	1
med19a	chr14	22089498	22089794	ENSDARG00000037392	1
med19a	chr14	22099655	22100417	ENSDARG00000037392	1
meis1b	chr13	5546984	5549876	ENSDARG00000012078	1
meis1b	chr13	5619469	5620265	ENSDARG00000012078	1
metrnla	chr3	48460682	48460933	ENSDARG00000101914	1
metrnla	chr3	48461930	48462681	ENSDARG00000101914	1
metrnla	chr3	48474638	48475983	ENSDARG00000101914	1
metrnla	chr3	48424463	48425030	ENSDARG00000101914	1
metrnla	chr3	48535252	48535870	ENSDARG00000101914	1
metrnla	chr3	48475224	48475323	ENSDARG00000101914	1
metrnla	chr3	48499139	48499845	ENSDARG00000101914	1
mgst1.2	chr4	12696771	12697101	ENSDARG00000022165	1
mgst1.2	chr4	12725112	12725744	ENSDARG00000022165	1
mgst3a	chr20	48634139	48634558	ENSDARG00000102744	1
mhc1zba	chr1	47211426	47211525	ENSDARG00000036588	1
mia	chr5	57662334	57662433	ENSDARG00000052437	1
mia	chr5	57658629	57660200	ENSDARG00000052437	1
mia	chr5	57641228	57641878	ENSDARG00000052437	1
mibp2	chr18	5517855	5518827	ENSDARG00000101844	1
mibp2	chr18	5471470	5472428	ENSDARG00000101844	1
mibp2	chr18	5543601	5544656	ENSDARG00000101844	1
mibp2	chr18	5459229	5459866	ENSDARG00000101844	1
mid1ip1a	chr9	30263820	30264683	ENSDARG00000041051	1
mif	chr14	48979239	48979978	ENSDARG00000071336	1
mknk1	chr11	13151631	13152627	ENSDARG00000018411	1
mknk2b	chr8	20435357	20436556	ENSDARG00000015164	1
mknk2b	chr8	20494845	20497200	ENSDARG00000015164	1
mkrn1	chr4	12285790	12285889	ENSDARG00000041665	1
mmel1	chr11	40530229	40530840	ENSDARG00000105389	1
mmel1	chr11	40544055	40544606	ENSDARG00000105389	1
mmp2	chr7	35408305	35408404	ENSDARG00000017676	1
mmp2	chr7	35409725	35410168	ENSDARG00000017676	1
mnta	chr15	25202099	25202696	ENSDARG00000101859	1
mnta	chr15	25215486	25216840	ENSDARG00000101859	1
mnta	chr15	25179687	25179786	ENSDARG00000101859	1
morc3a	chr9	30604812	30605211	ENSDARG00000056679	1
mpz	chr2	44294548	44294647	ENSDARG00000038609	1
mpzl2b	chr5	37933645	37934401	ENSDARG00000027345	1
mrpl38	chr12	45200494	45201258	ENSDARG00000039667	1
mrpl57	chr17	26612083	26612182	ENSDARG00000007285	1
mrpl57	chr17	26604773	26604872	ENSDARG00000007285	1
mrpl57	chr17	26608649	26608924	ENSDARG00000007285	1
mrps21	chr19	9007956	9009164	ENSDARG00000070985	1
mrps21	chr19	8984602	8984701	ENSDARG00000070985	1
mrps21	chr19	8943903	8944315	ENSDARG00000070985	1
msi2b	chr15	30807251	30808110	ENSDARG00000032614	1
msi2b	chr15	30710285	30711487	ENSDARG00000032614	1
msi2b	chr15	30431976	30432710	ENSDARG00000032614	1
msna	chr5	22156740	22157274	ENSDARG00000058128	1
msna	chr5	22156736	22157315	ENSDARG00000058128	1
msna	chr5	22135134	22135543	ENSDARG00000058128	1
msna	chr5	22151616	22152215	ENSDARG00000058128	1
msrb3	chr4	12886078	12886661	ENSDARG00000045658	1
mta2	chr7	17992563	17993323	ENSDARG00000013031	1
mtbl	chr7	29169135	29169423	ENSDARG00000102051	1
mtdha	chr19	32871076	32871542	ENSDARG00000014159	1
mtmr10	chr7	30701543	30702074	ENSDARG00000010601	1
mtmr10	chr7	30765544	30765995	ENSDARG00000010601	1
mtmr10	chr7	30690326	30690825	ENSDARG00000010601	1
mtmr10	chr7	30753031	30754092	ENSDARG00000010601	1
mtmr10	chr7	30712150	30712885	ENSDARG00000010601	1
mtss1	chr6	50680968	50681344	ENSDARG00000059604	1
mtss1	chr6	50552284	50553176	ENSDARG00000059604	1
mtss1	chr6	50657694	50658444	ENSDARG00000059604	1
mvb12ba	chr5	5147099	5147620	ENSDARG00000091619	1
mvb12ba	chr5	5241900	5243324	ENSDARG00000091619	1
mvb12ba	chr5	5291840	5292258	ENSDARG00000091619	1
mycb	chr2	32037421	32039231	ENSDARG00000007241	1
myclb	chr19	30774215	30774314	ENSDARG00000034956	1
myh9a	chr6	7734801	7734900	ENSDARG00000063295	1
myh9b	chr3	5205744	5206174	ENSDARG00000001014	1
myh9b	chr3	5230209	5231274	ENSDARG00000001014	1
myh9b	chr3	5221062	5221675	ENSDARG00000001014	1
myl9a	chr23	42850937	42851653	ENSDARG00000038123	1
myl9a	chr23	42806231	42806538	ENSDARG00000038123	1
myl9b	chr6	1848916	1849525	ENSDARG00000008030	1
mylipa	chr19	26346544	26347409	ENSDARG00000008859	1
mylk4b	chr20	26865625	26866923	ENSDARG00000055412	1
mylk4b	chr20	26849618	26850364	ENSDARG00000055412	1
mylk4b	chr20	26806518	26807607	ENSDARG00000055412	1
mylk4b	chr20	26880232	26881040	ENSDARG00000055412	1
mylk4b	chr20	26866189	26866288	ENSDARG00000055412	1
myo10l3	chr9	12791191	12791724	ENSDARG00000074143	1
myo10l3	chr9	12765409	12765967	ENSDARG00000074143	1
myo10l3	chr9	12704492	12704591	ENSDARG00000074143	1
myo10l3	chr9	12743360	12743988	ENSDARG00000074143	1
myo10l3	chr9	12794840	12795562	ENSDARG00000074143	1
myo10l3	chr9	12697284	12697383	ENSDARG00000074143	1
myo10l3	chr9	12811419	12812141	ENSDARG00000074143	1
myo18ab	chr15	23952454	23953541	ENSDARG00000061862	1
myo18ab	chr15	23987706	23987805	ENSDARG00000061862	1
myo1cb	chr15	28337366	28337465	ENSDARG00000061579	1
myo1cb	chr15	28385102	28385702	ENSDARG00000061579	1
myo1cb	chr15	28394989	28395904	ENSDARG00000061579	1
myo1cb	chr15	28390208	28390807	ENSDARG00000061579	1
myo1cb	chr15	28397880	28398239	ENSDARG00000061579	1
myo1cb	chr15	28291400	28292472	ENSDARG00000061579	1
myo1cb	chr15	28304616	28305090	ENSDARG00000061579	1
myo1cb	chr15	28271616	28272827	ENSDARG00000061579	1
myo1ea	chr7	30753031	30754092	ENSDARG00000036179	1
myo1ea	chr7	30712150	30712885	ENSDARG00000036179	1
myo1ea	chr7	30624006	30624105	ENSDARG00000036179	1
myo1ea	chr7	30701543	30702074	ENSDARG00000036179	1
myo1ea	chr7	30690326	30690825	ENSDARG00000036179	1
myo1ea	chr7	30765544	30765995	ENSDARG00000036179	1
myo5b	chr21	22477584	22478389	ENSDARG00000062003	1
myo5b	chr21	22567640	22569301	ENSDARG00000062003	1
myo5b	chr21	22477978	22478077	ENSDARG00000062003	1
myt1a	chr23	30730396	30730495	ENSDARG00000074030	1
n4bp1	chr18	18429675	18430513	ENSDARG00000057491	1
naca	chr23	17897637	17897736	ENSDARG00000005513	1
nanos1	chr14	5119575	5119674	ENSDARG00000109337	1
nanos1	chr14	5116622	5118750	ENSDARG00000109337	1
nanos1	chr14	5088758	5089162	ENSDARG00000109337	1
nccrp1	chr5	36850568	36851463	ENSDARG00000035326	1
nck1b	chr24	3316890	3317368	ENSDARG00000075369	1
nckap1	chr9	44784864	44785459	ENSDARG00000060853	1
nckap1	chr9	44713316	44714203	ENSDARG00000060853	1
nckap1	chr9	44737836	44737935	ENSDARG00000060853	1
nckap1	chr9	44831688	44832708	ENSDARG00000060853	1
nckap1	chr9	44838440	44839664	ENSDARG00000060853	1
nckap1	chr9	44718397	44718814	ENSDARG00000060853	1
ncor1	chr5	42036963	42037539	ENSDARG00000035285	1
ncor1	chr5	42043898	42044889	ENSDARG00000035285	1
ncor1	chr5	41972081	41972180	ENSDARG00000035285	1
ncor1	chr5	41951453	41952115	ENSDARG00000035285	1
ncor1	chr5	41956549	41957084	ENSDARG00000035285	1
ncor1	chr5	41927122	41928385	ENSDARG00000035285	1
ncor1	chr5	41944760	41946360	ENSDARG00000035285	1
ncor1	chr5	42003873	42005740	ENSDARG00000035285	1
ncor2	chr8	43571378	43572314	ENSDARG00000000966	1
ncor2	chr8	43332237	43332886	ENSDARG00000000966	1
ncor2	chr8	43583310	43583904	ENSDARG00000000966	1
ncor2	chr8	43616315	43616414	ENSDARG00000000966	1
ncor2	chr8	43471340	43472304	ENSDARG00000000966	1
ndel1a	chr12	26466302	26468438	ENSDARG00000010953	1
ndel1b	chr3	48535252	48535870	ENSDARG00000104225	1
ndel1b	chr3	48613349	48615222	ENSDARG00000104225	1
ndfip1l	chr21	37637095	37637732	ENSDARG00000102367	1
ndfip1l	chr21	37610089	37610759	ENSDARG00000102367	1
ndrg2	chr7	3994716	3995034	ENSDARG00000011170	1
ndrg2	chr7	3983135	3983693	ENSDARG00000011170	1
ndufa3	chr16	5681175	5681439	ENSDARG00000041400	1
ndufa4l	chr3	20956060	20957558	ENSDARG00000099499	1
ndufa6	chr3	1157546	1158451	ENSDARG00000038028	1
ndufb3	chr9	747704	749303	ENSDARG00000075709	1
ndufb8	chr12	48485264	48485435	ENSDARG00000010113	1
ndufb9	chr16	6390945	6391044	ENSDARG00000041314	1
ndufs5	chr19	35321041	35321996	ENSDARG00000006290	1
ndufs5	chr19	35393917	35394729	ENSDARG00000006290	1
ndufs5	chr19	35390444	35391109	ENSDARG00000006290	1
ndufs6	chr19	28317050	28317796	ENSDARG00000056583	1
nedd4a	chr18	660324	661002	ENSDARG00000099843	1
nedd4a	chr18	478260	478820	ENSDARG00000099843	1
nedd4a	chr18	469872	470479	ENSDARG00000099843	1
nenf	chr17	45404389	45405022	ENSDARG00000040192	1
nenf	chr17	45395600	45396776	ENSDARG00000040192	1
net1	chr4	11625561	11626662	ENSDARG00000032765	1
net1	chr4	11639946	11640972	ENSDARG00000032765	1
net1	chr4	11642652	11643225	ENSDARG00000032765	1
net1	chr4	11627823	11628657	ENSDARG00000032765	1
net1	chr4	11577196	11579548	ENSDARG00000032765	1
neurl1aa	chr1	47771037	47772041	ENSDARG00000069438	1
neurl1b	chr14	15699015	15700029	ENSDARG00000099694	1
neurl1b	chr14	15686976	15687549	ENSDARG00000099694	1
nexmifb	chr14	11103635	11104317	ENSDARG00000029296	1
nexmifb	chr14	11194839	11195366	ENSDARG00000029296	1
nfasca	chr11	23741895	23741994	ENSDARG00000061099	1
nfe2l2a	chr9	1659972	1660668	ENSDARG00000042824	1
nfe2l2a	chr9	1648919	1649879	ENSDARG00000042824	1
nfe2l2a	chr9	1659935	1660668	ENSDARG00000042824	1
nfe2l2a	chr9	1653928	1655437	ENSDARG00000042824	1
nfil3-5	chr6	8200354	8200453	ENSDARG00000094965	1
nfil3-5	chr6	8194879	8195547	ENSDARG00000094965	1
nfil3-5	chr6	8168396	8168965	ENSDARG00000094965	1
nfil3-5	chr6	8206963	8207794	ENSDARG00000094965	1
nfil3-6	chr3	14090553	14092833	ENSDARG00000087188	1
nfil3-6	chr3	14135628	14135727	ENSDARG00000087188	1
nfil3-6	chr3	14138178	14138787	ENSDARG00000087188	1
nfil3-6	chr3	14103217	14103974	ENSDARG00000087188	1
nfil3-6	chr3	14085887	14086442	ENSDARG00000087188	1
nfixb	chr3	15003284	15004111	ENSDARG00000061836	1
nfixb	chr3	14867143	14868542	ENSDARG00000061836	1
nfixb	chr3	14867126	14868544	ENSDARG00000061836	1
nfixb	chr3	14927725	14928676	ENSDARG00000061836	1
nfixb	chr3	14798903	14799002	ENSDARG00000061836	1
nfixb	chr3	14858302	14858401	ENSDARG00000061836	1
nfixb	chr3	14858303	14858402	ENSDARG00000061836	1
nfixb	chr3	14902146	14902706	ENSDARG00000061836	1
nfixb	chr3	14819993	14820527	ENSDARG00000061836	1
nfixb	chr3	14798638	14799313	ENSDARG00000061836	1
nfixb	chr3	14721053	14721544	ENSDARG00000061836	1
nfkb2	chr13	22783918	22784824	ENSDARG00000038687	1
nfkbiaa	chr20	16876069	16877250	ENSDARG00000005481	1
nfkbiaa	chr20	16876045	16877280	ENSDARG00000005481	1
nfkbiab	chr17	12945794	12947259	ENSDARG00000007693	1
nfkbiab	chr17	12935251	12935730	ENSDARG00000007693	1
ninj2	chr4	8202282	8202899	ENSDARG00000079824	1
nkrf	chr14	32807521	32808552	ENSDARG00000100536	1
nkrf	chr14	32819916	32820609	ENSDARG00000100536	1
nkrf	chr14	32837587	32838271	ENSDARG00000100536	1
nkrf	chr14	32878305	32879186	ENSDARG00000100536	1
noc2l	chr23	23132648	23133342	ENSDARG00000001754	1
noc2l	chr23	23115850	23117076	ENSDARG00000001754	1
noc2l	chr23	23088314	23089380	ENSDARG00000001754	1
noc2l	chr23	23225058	23225553	ENSDARG00000001754	1
nol7	chr2	31800795	31800894	ENSDARG00000075795	1
nol7	chr2	31815125	31815670	ENSDARG00000075795	1
nop58	chr6	9721532	9722323	ENSDARG00000104353	1
nop58	chr6	9692039	9692925	ENSDARG00000104353	1
nop58	chr6	9695146	9695899	ENSDARG00000104353	1
notch1a	chr21	4763540	4764316	ENSDARG00000103554	1
notch2	chr8	19539660	19540287	ENSDARG00000043130	1
notch2	chr8	19666092	19666472	ENSDARG00000043130	1
notch2	chr8	19576192	19577381	ENSDARG00000043130	1
notch3	chr3	53548796	53551764	ENSDARG00000052139	1
notch3	chr3	53485032	53485522	ENSDARG00000052139	1
notch3	chr3	53548991	53551522	ENSDARG00000052139	1
notch3	chr3	53577137	53577559	ENSDARG00000052139	1
nova2	chr15	28726820	28727718	ENSDARG00000017673	1
nova2	chr15	28720434	28721376	ENSDARG00000017673	1
noxo1b	chr12	18441187	18441519	ENSDARG00000056374	1
noxo1b	chr12	18474854	18475549	ENSDARG00000056374	1
npc1	chr2	3831283	3831382	ENSDARG00000017180	1
npc2	chr17	43031604	43033263	ENSDARG00000090912	1
npm3	chr13	11932066	11932165	ENSDARG00000103594	1
nr1d2a	chr16	50098212	50098702	ENSDARG00000003820	1
nr2f1a	chr5	49761439	49762039	ENSDARG00000052695	1
nr2f1a	chr5	49742849	49746391	ENSDARG00000052695	1
nr3c1	chr14	23801031	23801130	ENSDARG00000025032	1
nr3c1	chr14	23777271	23777921	ENSDARG00000025032	1
nr3c1	chr14	23784602	23784701	ENSDARG00000025032	1
nr4a1	chr23	32153675	32158675	ENSDARG00000000796	1
nr4a2b	chr6	12461952	12462051	ENSDARG00000044532	1
nr4a2b	chr6	12466927	12467326	ENSDARG00000044532	1
nr4a2b	chr6	12461630	12464571	ENSDARG00000044532	1
nr4a3	chr16	27354172	27354271	ENSDARG00000055854	1
nr4a3	chr16	27340902	27342096	ENSDARG00000055854	1
nr4a3	chr16	27353595	27355193	ENSDARG00000055854	1
nrgna	chr5	58397594	58397693	ENSDARG00000039626	1
nrxn3b	chr20	5560819	5561714	ENSDARG00000062693	1
nsa2	chr21	3750134	3750718	ENSDARG00000007708	1
nucks1a	chr11	38600640	38601767	ENSDARG00000078473	1
nucks1b	chr23	18074041	18074934	ENSDARG00000012777	1
numb	chr17	51897810	51898144	ENSDARG00000027279	1
nup153	chr19	46091485	46091584	ENSDARG00000099972	1
nup50	chr4	74973198	74973599	ENSDARG00000017454	1
nutf2	chr18	21953735	21955007	ENSDARG00000056531	1
nutf2	chr18	21928888	21928987	ENSDARG00000056531	1
nutf2	chr18	21932100	21932466	ENSDARG00000056531	1
oaz1b	chr21	750644	751745	ENSDARG00000104782	1
ogdha	chr8	45837905	45838004	ENSDARG00000034270	1
osbpl10b	chr16	39335115	39336075	ENSDARG00000040027	1
osbpl2b	chr23	9522670	9523017	ENSDARG00000013830	1
osbpl2b	chr23	9525840	9526310	ENSDARG00000013830	1
osbpl2b	chr23	9465208	9466136	ENSDARG00000013830	1
osbpl9	chr8	16697674	16698146	ENSDARG00000069298	1
oser1	chr6	52673725	52676415	ENSDARG00000024669	1
oser1	chr6	52712875	52713474	ENSDARG00000024669	1
oser1	chr6	52667154	52672885	ENSDARG00000024669	1
oser1	chr6	52688509	52689834	ENSDARG00000024669	1
oser1	chr6	52712879	52713485	ENSDARG00000024669	1
oser1	chr6	52682281	52683009	ENSDARG00000024669	1
oser1	chr6	52688499	52689842	ENSDARG00000024669	1
oser1	chr6	52715795	52716907	ENSDARG00000024669	1
otofa	chr20	31161051	31161408	ENSDARG00000030832	1
otofa	chr20	31250811	31251317	ENSDARG00000030832	1
otofa	chr20	31075986	31076488	ENSDARG00000030832	1
otofa	chr20	31121223	31121522	ENSDARG00000030832	1
otofb	chr17	50383060	50383588	ENSDARG00000020581	1
otofb	chr17	50373726	50374219	ENSDARG00000020581	1
otog	chr7	39529553	39529929	ENSDARG00000068460	1
otogl	chr18	6299265	6299929	ENSDARG00000088750	1
otogl	chr18	6168438	6168858	ENSDARG00000088750	1
otogl	chr18	6281004	6281675	ENSDARG00000088750	1
otogl	chr18	6204815	6204914	ENSDARG00000088750	1
otomp	chr2	41487328	41488335	ENSDARG00000040306	1
otx2a	chr1	50879382	50879955	ENSDARG00000030703	1
pabpc1b	chr19	12154264	12154738	ENSDARG00000021140	1
pacsin2	chr4	77975393	77977487	ENSDARG00000078014	1
pacsin2	chr4	77940391	77942233	ENSDARG00000078014	1
pacsin2	chr4	77933748	77933847	ENSDARG00000078014	1
pafah1b1a	chr15	25365310	25365409	ENSDARG00000032013	1
pafah1b1a	chr15	25293340	25293776	ENSDARG00000032013	1
pafah1b1b	chr21	39498180	39499033	ENSDARG00000026595	1
pafah1b1b	chr21	39468746	39469275	ENSDARG00000026595	1
pafah1b1b	chr21	39437897	39438620	ENSDARG00000026595	1
paip2b	chr1	41502250	41502848	ENSDARG00000008706	1
palld	chr20	23469206	23469562	ENSDARG00000040009	1
palld	chr20	23616387	23617081	ENSDARG00000040009	1
palld	chr20	23456263	23457243	ENSDARG00000040009	1
palld	chr20	23456811	23456910	ENSDARG00000040009	1
palld	chr20	23510987	23511289	ENSDARG00000040009	1
palld	chr20	23573746	23574234	ENSDARG00000040009	1
palld	chr20	23640115	23641055	ENSDARG00000040009	1
palld	chr20	23584770	23585211	ENSDARG00000040009	1
palld	chr20	23633053	23633441	ENSDARG00000040009	1
pam16	chr3	12393182	12393281	ENSDARG00000102822	1
pam16	chr3	12393082	12393683	ENSDARG00000102822	1
pard3bb	chr9	14593390	14594284	ENSDARG00000034555	1
pard3bb	chr9	14556926	14557025	ENSDARG00000034555	1
pard3bb	chr9	14556664	14557305	ENSDARG00000034555	1
pard6a	chr18	22092848	22094616	ENSDARG00000069378	1
pard6gb	chr19	25772654	25775415	ENSDARG00000036090	1
pard6gb	chr19	25766779	25766878	ENSDARG00000036090	1
pawr	chr4	21425868	21426610	ENSDARG00000045486	1
pawr	chr4	21438191	21438896	ENSDARG00000045486	1
pawr	chr4	21463621	21464520	ENSDARG00000045486	1
pawr	chr4	21430099	21430557	ENSDARG00000045486	1
pax2a	chr13	29790056	29790155	ENSDARG00000028148	1
pax2a	chr13	29779124	29780678	ENSDARG00000028148	1
pax2a	chr13	29784260	29786160	ENSDARG00000028148	1
pax2a	chr13	29787078	29789047	ENSDARG00000028148	1
pax2a	chr13	29799750	29800962	ENSDARG00000028148	1
pax2a	chr13	29769870	29771446	ENSDARG00000028148	1
pbx3b	chr8	34007861	34008541	ENSDARG00000013615	1
pbx4	chr3	53035826	53037641	ENSDARG00000052150	1
pbx4	chr3	53031964	53033722	ENSDARG00000052150	1
pcbp2	chr9	218870	219715	ENSDARG00000099039	1
pcdh19	chr14	40341596	40342681	ENSDARG00000034344	1
pcdh19	chr14	40318921	40319620	ENSDARG00000034344	1
pcdh7a	chr1	15169873	15169972	ENSDARG00000078898	1
pcdh7a	chr1	15143979	15145060	ENSDARG00000078898	1
pcdh7a	chr1	15137758	15139203	ENSDARG00000078898	1
pcdh7a	chr1	15136148	15136871	ENSDARG00000078898	1
pcdh7a	chr1	15153326	15153781	ENSDARG00000078898	1
pcdh7b	chr7	63459275	63459374	ENSDARG00000060610	1
pcdh7b	chr7	63332886	63333756	ENSDARG00000060610	1
pcdh7b	chr7	63332796	63333720	ENSDARG00000060610	1
pcdh7b	chr7	63469127	63469226	ENSDARG00000060610	1
pcdh7b	chr7	63468935	63470151	ENSDARG00000060610	1
pcxa	chr21	26724855	26727887	ENSDARG00000098766	1
pcxa	chr21	26743251	26743820	ENSDARG00000098766	1
pdap1a	chr12	19241655	19241754	ENSDARG00000092546	1
pdap1b	chr3	40316396	40317126	ENSDARG00000002967	1
pdcd10a	chr18	5134260	5134359	ENSDARG00000035054	1
pdcd10a	chr18	5110663	5112046	ENSDARG00000035054	1
pdcd6ip	chr19	42850018	42850847	ENSDARG00000025269	1
pdcd6ip	chr19	42846759	42848509	ENSDARG00000025269	1
PDE3B	chr7	27661095	27661489	ENSDARG00000062190	1
PDE3B	chr7	27836840	27837551	ENSDARG00000062190	1
PDE3B	chr7	27797374	27799268	ENSDARG00000062190	1
PDE3B	chr7	27696304	27697092	ENSDARG00000062190	1
PDE3B	chr7	27768492	27769211	ENSDARG00000062190	1
pde4ba	chr6	30917921	30918584	ENSDARG00000032868	1
pde4ba	chr6	30868261	30869087	ENSDARG00000032868	1
pdgfrb	chr14	3223546	3224112	ENSDARG00000100897	1
pdgfrb	chr14	3263251	3263837	ENSDARG00000100897	1
pdgfrb	chr14	3299841	3300464	ENSDARG00000100897	1
pdgfrb	chr14	3236755	3237215	ENSDARG00000100897	1
pdgfrb	chr14	3267585	3268537	ENSDARG00000100897	1
pdgfrb	chr14	3253853	3254291	ENSDARG00000100897	1
pdgfrb	chr14	3239596	3240388	ENSDARG00000100897	1
pdgfrb	chr14	3258108	3258754	ENSDARG00000100897	1
pdk2b	chr19	5672360	5672920	ENSDARG00000059054	1
pdlim1	chr13	25769501	25769835	ENSDARG00000019845	1
pdlim1	chr13	25819580	25820126	ENSDARG00000019845	1
pds5a	chr1	23372254	23372970	ENSDARG00000055022	1
pds5a	chr1	23294570	23294669	ENSDARG00000055022	1
per2	chr2	48369058	48369763	ENSDARG00000034503	1
per2	chr2	48361468	48362013	ENSDARG00000034503	1
pes	chr5	12892588	12894025	ENSDARG00000018902	1
pes	chr5	12888506	12889214	ENSDARG00000018902	1
pes	chr5	12892650	12893920	ENSDARG00000018902	1
pfdn4	chr23	38190426	38190525	ENSDARG00000061228	1
pfdn4	chr23	38129491	38129754	ENSDARG00000061228	1
pfkfb3	chr4	25462260	25462824	ENSDARG00000001953	1
pfkfb4b	chr6	40020588	40021497	ENSDARG00000029075	1
pfkfb4b	chr6	40029090	40029662	ENSDARG00000029075	1
pfn1	chr23	44580502	44581638	ENSDARG00000088091	1
pfn1	chr23	44611638	44612808	ENSDARG00000088091	1
pgd	chr23	29388509	29389041	ENSDARG00000015343	1
pgk1	chr21	37492051	37492804	ENSDARG00000054191	1
pgk1	chr21	37473740	37474052	ENSDARG00000054191	1
pgrmc1	chr21	37473740	37474052	ENSDARG00000054172	1
phactr4a	chr19	15189271	15189758	ENSDARG00000015552	1
phactr4a	chr19	15191925	15193400	ENSDARG00000015552	1
phactr4a	chr19	15191980	15193260	ENSDARG00000015552	1
phc2a	chr23	22130401	22131155	ENSDARG00000056695	1
phc2a	chr23	22130401	22131168	ENSDARG00000056695	1
phf20b	chr23	15055832	15056335	ENSDARG00000038737	1
pho	chr5	62374769	62374868	ENSDARG00000035133	1
pi4kb	chr16	38138016	38138472	ENSDARG00000040111	1
pi4kb	chr16	38231439	38232047	ENSDARG00000040111	1
pi4kb	chr16	38161658	38162302	ENSDARG00000040111	1
pi4kb	chr16	38178074	38178709	ENSDARG00000040111	1
pik3r1	chr5	54771733	54775138	ENSDARG00000038524	1
pik3r1	chr5	54729171	54730143	ENSDARG00000038524	1
pik3r1	chr5	54773429	54773528	ENSDARG00000038524	1
pik3r2	chr2	24709030	24709501	ENSDARG00000018060	1
[truncated: 1,364 more rows]

## Sheet: sc_six_only
gene_name	chr	start	end	gene_id	linked to differential gene
2021-09-12	chr3	28621420	28623315	ENSDARG00000019191	1
2021-09-12	chr3	28540736	28541684	ENSDARG00000019191	1
2021-09-12	chr3	28663944	28665559	ENSDARG00000019191	1
2021-09-12	chr3	28518112	28518482	ENSDARG00000019191	1
2021-09-12	chr3	28527016	28527586	ENSDARG00000019191	1
2021-09-12	chr3	28668177	28669206	ENSDARG00000019191	1
2021-09-12	chr3	28535673	28536779	ENSDARG00000019191	1
2021-09-12	chr3	28541086	28541186	ENSDARG00000019191	1
abca1a	chr1	52538784	52539600	ENSDARG00000074635	1
abca1a	chr1	52621056	52621533	ENSDARG00000074635	1
abca1a	chr1	52662125	52663640	ENSDARG00000074635	1
abca1a	chr1	52588248	52588348	ENSDARG00000074635	1
abca1a	chr1	52541523	52542139	ENSDARG00000074635	1
abca1a	chr1	52573072	52573172	ENSDARG00000074635	1
abca1a	chr1	52666616	52667292	ENSDARG00000074635	1
abca1a	chr1	52572630	52573654	ENSDARG00000074635	1
abcf2a	chr2	32457274	32457904	ENSDARG00000038785	1
abcf2a	chr2	32503477	32503768	ENSDARG00000038785	1
acin1a	chr2	38147163	38148212	ENSDARG00000054290	1
acin1a	chr2	38170972	38171932	ENSDARG00000054290	1
acsl4a	chr14	28474831	28475707	ENSDARG00000004078	1
acsl4a	chr14	28472979	28474080	ENSDARG00000004078	1
acsl4a	chr14	28476890	28477469	ENSDARG00000004078	1
acsl4a	chr14	28495564	28496181	ENSDARG00000004078	1
acsl4a	chr14	28432157	28433104	ENSDARG00000004078	1
acsl4a	chr14	28498630	28499121	ENSDARG00000004078	1
acsl4a	chr14	28463742	28465585	ENSDARG00000004078	1
actb1	chr1	8650339	8650439	ENSDARG00000037746	1
actb1	chr1	8651436	8651536	ENSDARG00000037746	1
actb1	chr1	8654718	8656290	ENSDARG00000037746	1
actb2	chr3	40537015	40538273	ENSDARG00000037870	1
actb2	chr3	40566057	40566157	ENSDARG00000037870	1
actb2	chr3	40576160	40579376	ENSDARG00000037870	1
actb2	chr3	40527645	40527745	ENSDARG00000037870	1
adgre10	chr1	55738310	55738658	ENSDARG00000075855	1
adgre10	chr1	55743288	55747251	ENSDARG00000075855	1
adgrg6	chr20	37332297	37333285	ENSDARG00000054137	1
adgrg6	chr20	37506755	37507496	ENSDARG00000054137	1
adgrg6	chr20	37376071	37376171	ENSDARG00000054137	1
adgrg6	chr20	37404801	37405582	ENSDARG00000054137	1
adsl	chr3	24195631	24196710	ENSDARG00000017049	1
adsl	chr3	24247928	24248028	ENSDARG00000017049	1
afdna	chr20	43264937	43265401	ENSDARG00000029472	1
afdna	chr20	43307096	43307505	ENSDARG00000029472	1
afdna	chr20	43236267	43236957	ENSDARG00000029472	1
afdna	chr20	43370804	43370904	ENSDARG00000029472	1
afdna	chr20	43370193	43371545	ENSDARG00000029472	1
afdna	chr20	43287788	43287888	ENSDARG00000029472	1
afdna	chr20	43354980	43355247	ENSDARG00000029472	1
afdna	chr20	43210682	43211212	ENSDARG00000029472	1
ahcyl1	chr8	25034332	25034432	ENSDARG00000056331	1
ahcyl1	chr8	25010806	25010906	ENSDARG00000056331	1
ahcyl1	chr8	25058581	25059031	ENSDARG00000056331	1
ahcyl1	chr8	24964709	24965989	ENSDARG00000056331	1
ahcyl1	chr8	25006456	25006556	ENSDARG00000056331	1
ahcyl1	chr8	25006463	25006563	ENSDARG00000056331	1
ahcyl1	chr8	25055977	25056590	ENSDARG00000056331	1
ahcyl1	chr8	25005960	25007017	ENSDARG00000056331	1
aif1l	chr5	34556302	34556930	ENSDARG00000009336	1
aif1l	chr5	34549115	34550426	ENSDARG00000009336	1
aif1l	chr5	34562004	34562104	ENSDARG00000009336	1
aif1l	chr5	34623192	34624334	ENSDARG00000009336	1
aimp2	chr3	61137096	61137555	ENSDARG00000018903	1
aimp2	chr3	61162400	61162870	ENSDARG00000018903	1
ak2	chr19	35415962	35416062	ENSDARG00000005926	1
ak2	chr19	35455972	35456072	ENSDARG00000005926	1
ak2	chr19	35390848	35390948	ENSDARG00000005926	1
ak2	chr19	35473400	35473500	ENSDARG00000005926	1
ak2	chr19	35390443	35391109	ENSDARG00000005926	1
ak2	chr19	35393916	35394729	ENSDARG00000005926	1
ak2	chr19	35465137	35466057	ENSDARG00000005926	1
akap12b	chr20	26358362	26358878	ENSDARG00000055678	1
akap12b	chr20	26443743	26445122	ENSDARG00000055678	1
akap12b	chr20	26502506	26502957	ENSDARG00000055678	1
akap12b	chr20	26515043	26515223	ENSDARG00000055678	1
akap12b	chr20	26508216	26509104	ENSDARG00000055678	1
akirin2	chr20	2733413	2734245	ENSDARG00000058729	1
akirin2	chr20	2731889	2731989	ENSDARG00000058729	1
amotl2a	chr6	27994667	27994767	ENSDARG00000061923	1
amotl2a	chr6	27996272	27997661	ENSDARG00000061923	1
amotl2a	chr6	27992836	27992936	ENSDARG00000061923	1
amotl2a	chr6	27951229	27951572	ENSDARG00000061923	1
amotl2a	chr6	27978288	27978932	ENSDARG00000061923	1
amotl2a	chr6	27991546	27995746	ENSDARG00000061923	1
angptl4	chr2	24535462	24543453	ENSDARG00000035859	1
angptl4	chr2	24539536	24539636	ENSDARG00000035859	1
angptl4	chr2	24552456	24554959	ENSDARG00000035859	1
angptl4	chr2	24554232	24554332	ENSDARG00000035859	1
ankrd11	chr7	56301957	56302584	ENSDARG00000051886	1
ankrd11	chr7	56314303	56315708	ENSDARG00000051886	1
ankrd11	chr7	56239599	56240652	ENSDARG00000051886	1
ankrd12	chr2	54816363	54816816	ENSDARG00000052419	1
ankrd12	chr2	54824029	54824671	ENSDARG00000052419	1
ap2m1a	chr2	9818410	9818510	ENSDARG00000002790	1
ap2m1a	chr2	9740277	9740844	ENSDARG00000002790	1
aplp2	chr18	44463531	44464164	ENSDARG00000054864	1
aplp2	chr18	44532400	44532500	ENSDARG00000054864	1
aplp2	chr18	44532014	44533125	ENSDARG00000054864	1
arglu1a	chr9	26129561	26130955	ENSDARG00000019223	1
arglu1a	chr9	26106092	26109196	ENSDARG00000019223	1
arglu1a	chr9	26134207	26134898	ENSDARG00000019223	1
arglu1a	chr9	26114609	26116489	ENSDARG00000019223	1
arglu1a	chr9	26107854	26109396	ENSDARG00000019223	1
arhgdia	chr3	59959320	59959420	ENSDARG00000043795	1
arhgdia	chr3	59959349	59959449	ENSDARG00000043795	1
arhgdia	chr3	59959020	59959774	ENSDARG00000043795	1
arhgef1a	chr19	11014405	11014505	ENSDARG00000040380	1
arhgef1a	chr19	11125282	11125963	ENSDARG00000040380	1
arhgef1a	chr19	11122654	11123525	ENSDARG00000040380	1
arhgef1a	chr19	11148693	11149167	ENSDARG00000040380	1
arhgef1a	chr19	11010560	11011284	ENSDARG00000040380	1
arhgef1a	chr19	11014393	11014493	ENSDARG00000040380	1
arhgef1a	chr19	11013149	11015765	ENSDARG00000040380	1
arhgef1a	chr19	11140124	11140522	ENSDARG00000040380	1
arl4d	chr12	27241401	27243530	ENSDARG00000045074	1
arl4d	chr12	27248083	27248657	ENSDARG00000045074	1
arl4d	chr12	27262732	27263329	ENSDARG00000045074	1
arl4d	chr12	27271598	27272230	ENSDARG00000045074	1
arl4d	chr12	27259668	27260194	ENSDARG00000045074	1
arl4d	chr12	27262969	27263069	ENSDARG00000045074	1
asna1	chr1	52106296	52107329	ENSDARG00000018190	1
atf4a	chr6	301989	304742	ENSDARG00000111939	1
atf4a	chr6	318525	319770	ENSDARG00000111939	1
atf4b	chr3	24195631	24196710	ENSDARG00000038141	1
atf4b	chr3	24247928	24248028	ENSDARG00000038141	1
atf6	chr20	33819095	33819913	ENSDARG00000012656	1
atf6	chr20	33845872	33846143	ENSDARG00000012656	1
atf6	chr20	33791480	33791580	ENSDARG00000012656	1
atf6	chr20	33790911	33792208	ENSDARG00000012656	1
atf7ip	chr1	45589327	45589427	ENSDARG00000069619	1
atf7ip	chr1	45647694	45648507	ENSDARG00000069619	1
atl3	chr14	30810875	30810975	ENSDARG00000004270	1
atl3	chr14	30747533	30747633	ENSDARG00000004270	1
atl3	chr14	30810500	30811350	ENSDARG00000004270	1
atl3	chr14	30803979	30805004	ENSDARG00000004270	1
atl3	chr14	30796199	30796299	ENSDARG00000004270	1
atl3	chr14	30761890	30762521	ENSDARG00000004270	1
atl3	chr14	30796177	30796277	ENSDARG00000004270	1
atl3	chr14	30775275	30775375	ENSDARG00000004270	1
atl3	chr14	30774234	30776271	ENSDARG00000004270	1
atoh1a	chr8	29598590	29599114	ENSDARG00000055294	1
atoh1a	chr8	29596892	29598017	ENSDARG00000055294	1
atoh1a	chr8	29599867	29600762	ENSDARG00000055294	1
atoh1a	chr8	29612773	29613341	ENSDARG00000055294	1
atoh1a	chr8	29583301	29584050	ENSDARG00000055294	1
atoh1a	chr8	29593661	29595178	ENSDARG00000055294	1
atoh1a	chr8	29612466	29612566	ENSDARG00000055294	1
atoh1a	chr8	29607260	29607360	ENSDARG00000055294	1
atp11a	chr1	46400787	46400887	ENSDARG00000008413	1
atp11a	chr1	46348489	46348589	ENSDARG00000008413	1
atp11a	chr1	46396991	46397621	ENSDARG00000008413	1
atp1b1a	chr6	29172908	29173458	ENSDARG00000013144	1
atp1b1a	chr6	29222209	29222309	ENSDARG00000013144	1
atp1b1a	chr6	29221011	29223705	ENSDARG00000013144	1
atp1b1a	chr6	29237205	29237942	ENSDARG00000013144	1
atp1b1a	chr6	29217218	29217318	ENSDARG00000013144	1
atp1b1a	chr6	29176310	29176776	ENSDARG00000013144	1
atp1b1a	chr6	29222202	29222302	ENSDARG00000013144	1
atp5f1c	chr4	25162531	25163428	ENSDARG00000045514	1
atp5f1c	chr4	25144926	25145684	ENSDARG00000045514	1
atp5if1a	chr19	62216	67011	ENSDARG00000067975	1
atp5if1a	chr19	81118	83973	ENSDARG00000067975	1
atp5if1b	chr17	24627931	24628346	ENSDARG00000044092	1
atp5l	chr5	30712696	30715637	ENSDARG00000011841	1
atp5l	chr5	30653494	30653883	ENSDARG00000011841	1
atp5l	chr5	30748534	30748958	ENSDARG00000011841	1
atp5l	chr5	30696661	30696761	ENSDARG00000011841	1
atp5l	chr5	30695539	30697382	ENSDARG00000011841	1
atp5l	chr5	30719324	30720585	ENSDARG00000011841	1
atp6v0d1	chr7	35122596	35123697	ENSDARG00000069090	1
atp6v0d1	chr7	35127784	35128390	ENSDARG00000069090	1
atp6v0d1	chr7	35125483	35126694	ENSDARG00000069090	1
baz2ba	chr6	11883859	11884311	ENSDARG00000057782	1
baz2ba	chr6	11888532	11888632	ENSDARG00000057782	1
baz2ba	chr6	11875868	11877231	ENSDARG00000057782	1
bmpr2a	chr6	12798637	12798737	ENSDARG00000011941	1
bmpr2a	chr6	12891079	12891179	ENSDARG00000011941	1
bmpr2a	chr6	12798247	12799054	ENSDARG00000011941	1
bmpr2a	chr6	12798640	12798740	ENSDARG00000011941	1
bmpr2a	chr6	12747396	12748159	ENSDARG00000011941	1
bptf	chr3	25349837	25350713	ENSDARG00000077361	1
bptf	chr3	25346842	25347223	ENSDARG00000077361	1
bptf	chr3	25353535	25353635	ENSDARG00000077361	1
bptf	chr3	25367628	25368124	ENSDARG00000077361	1
bptf	chr3	25371235	25372493	ENSDARG00000077361	1
bptf	chr3	25461546	25461646	ENSDARG00000077361	1
bptf	chr3	25341295	25341609	ENSDARG00000077361	1
bricd5	chr12	18577569	18578765	ENSDARG00000056247	1
bricd5	chr12	18560299	18560843	ENSDARG00000056247	1
bricd5	chr12	18552183	18552867	ENSDARG00000056247	1
bricd5	chr12	18555627	18556585	ENSDARG00000056247	1
bricd5	chr12	18579342	18580719	ENSDARG00000056247	1
btf3	chr5	35029272	35029966	ENSDARG00000035400	1
btf3	chr5	34970695	34971455	ENSDARG00000035400	1
btf3	chr5	34997167	34999079	ENSDARG00000035400	1
btg1	chr4	16554931	16556614	ENSDARG00000027249	1
btg1	chr4	16586600	16586700	ENSDARG00000027249	1
btg1	chr4	16520722	16521491	ENSDARG00000027249	1
btg1	chr4	16537963	16538063	ENSDARG00000027249	1
btg1	chr4	16552673	16552773	ENSDARG00000027249	1
btg1	chr4	16536706	16539496	ENSDARG00000027249	1
bzw1b	chr9	457399	458287	ENSDARG00000099148	1
bzw1b	chr9	427714	428335	ENSDARG00000099148	1
bzw1b	chr9	431192	433103	ENSDARG00000099148	1
calm3a	chr12	25004254	25004776	ENSDARG00000015050	1
calm3a	chr12	24966848	24967965	ENSDARG00000015050	1
calm3a	chr12	24947500	24948056	ENSDARG00000015050	1
calm3a	chr12	24970142	24970242	ENSDARG00000015050	1
calm3a	chr12	24970095	24970195	ENSDARG00000015050	1
calm3a	chr12	24951827	24951927	ENSDARG00000015050	1
calml4a	chr7	34529006	34529476	ENSDARG00000075800	1
calml4a	chr7	34505218	34507915	ENSDARG00000075800	1
camk2g2	chr13	22126028	22126390	ENSDARG00000056206	1
camk2g2	chr13	22128905	22129005	ENSDARG00000056206	1
camk2g2	chr13	22232206	22232828	ENSDARG00000056206	1
camk2g2	chr13	22207482	22207978	ENSDARG00000056206	1
cavin2b	chr6	8712692	8713269	ENSDARG00000071196	1
cavin2b	chr6	8715368	8715731	ENSDARG00000071196	1
cavin2b	chr6	8718524	8719146	ENSDARG00000071196	1
cavin2b	chr6	8732962	8733062	ENSDARG00000071196	1
cavin2b	chr6	8735877	8735977	ENSDARG00000071196	1
cavin2b	chr6	8734433	8738391	ENSDARG00000071196	1
cavin2b	chr6	8732528	8733580	ENSDARG00000071196	1
cavin2b	chr6	8732537	8733544	ENSDARG00000071196	1
cavin2b	chr6	8738017	8738117	ENSDARG00000071196	1
cbsb	chr9	9166322	9167087	ENSDARG00000010946	1
cbsb	chr9	9221500	9221993	ENSDARG00000010946	1
cbsb	chr9	9225634	9226111	ENSDARG00000010946	1
cbsb	chr9	9138385	9138939	ENSDARG00000010946	1
cbsb	chr9	9148385	9149294	ENSDARG00000010946	1
cbsb	chr9	9228755	9228855	ENSDARG00000010946	1
cbsb	chr9	9242571	9242671	ENSDARG00000010946	1
cbsb	chr9	9228785	9228885	ENSDARG00000010946	1
cbsb	chr9	9228407	9229324	ENSDARG00000010946	1
ccdc137	chr3	12952959	12953835	ENSDARG00000104024	1
ccdc137	chr3	12918651	12919748	ENSDARG00000104024	1
ccdc137	chr3	12934104	12934204	ENSDARG00000104024	1
ccdc137	chr3	12953354	12953454	ENSDARG00000104024	1
ccdc85b	chr14	30683745	30683845	ENSDARG00000061543	1
ccdc85b	chr14	30775275	30775375	ENSDARG00000061543	1
ccdc85b	chr14	30774234	30776271	ENSDARG00000061543	1
ccdc85b	chr14	30761890	30762521	ENSDARG00000061543	1
ccdc85b	chr14	30686074	30686174	ENSDARG00000061543	1
ccdc85b	chr14	30703104	30704747	ENSDARG00000061543	1
ccdc85b	chr14	30747533	30747633	ENSDARG00000061543	1
ccl19a.1	chr5	13353884	13353984	ENSDARG00000058389	1
ccl19a.1	chr5	13434565	13435108	ENSDARG00000058389	1
ccnl1a	chr18	41482819	41483447	ENSDARG00000055124	1
ccnl1a	chr18	41511902	41512002	ENSDARG00000055124	1
ccnl1a	chr18	41491334	41491913	ENSDARG00000055124	1
ccnl1a	chr18	41471605	41472127	ENSDARG00000055124	1
ccser2a	chr17	26537026	26538280	ENSDARG00000087749	1
ccser2a	chr17	26537658	26537758	ENSDARG00000087749	1
ccser2a	chr17	26542283	26543713	ENSDARG00000087749	1
ccser2a	chr17	26514964	26515728	ENSDARG00000087749	1
ccser2a	chr17	26504819	26504919	ENSDARG00000087749	1
ccser2a	chr17	26537238	26538180	ENSDARG00000087749	1
cct4	chr1	53750588	53750688	ENSDARG00000013475	1
cct4	chr1	53759470	53760998	ENSDARG00000013475	1
cd81a	chr7	32942972	32943964	ENSDARG00000036080	1
cd9b	chr4	4253855	4253955	ENSDARG00000016691	1
cd9b	chr4	4250188	4250637	ENSDARG00000016691	1
cd9b	chr4	4297421	4297766	ENSDARG00000016691	1
cd9b	chr4	4261549	4261649	ENSDARG00000016691	1
cdc42bpb	chr20	18516860	18517849	ENSDARG00000019383	1
cdc42bpb	chr20	18382167	18382959	ENSDARG00000019383	1
cdc42bpb	chr20	18496745	18497308	ENSDARG00000019383	1
cdc42bpb	chr20	18440521	18441013	ENSDARG00000019383	1
cdca4	chr20	26952039	26953264	ENSDARG00000042319	1
cdh11	chr7	43829986	43830086	ENSDARG00000021442	1
cdh11	chr7	43799565	43800345	ENSDARG00000021442	1
cdh11	chr7	43818370	43818983	ENSDARG00000021442	1
cdh11	chr7	43844054	43844872	ENSDARG00000021442	1
cdh2	chr20	17756531	17757243	ENSDARG00000018693	1
cdh2	chr20	17617692	17618511	ENSDARG00000018693	1
cdh2	chr20	17675121	17675221	ENSDARG00000018693	1
cdh2	chr20	17746592	17746692	ENSDARG00000018693	1
cdh2	chr20	17763885	17763985	ENSDARG00000018693	1
cdh2	chr20	17674905	17675416	ENSDARG00000018693	1
cdh2	chr20	17701684	17701784	ENSDARG00000018693	1
cdh2	chr20	17782720	17783240	ENSDARG00000018693	1
cdh2	chr20	17750490	17750590	ENSDARG00000018693	1
cdhr1a	chr13	29538480	29539071	ENSDARG00000004643	1
cdhr1a	chr13	29553857	29553957	ENSDARG00000004643	1
cdhr1a	chr13	29550256	29550717	ENSDARG00000004643	1
cdhr1a	chr13	29519078	29520128	ENSDARG00000004643	1
cdhr1a	chr13	29536519	29537046	ENSDARG00000004643	1
cdon	chr18	44093886	44093986	ENSDARG00000061328	1
cdon	chr18	44161651	44162294	ENSDARG00000061328	1
cdon	chr18	44178576	44179041	ENSDARG00000061328	1
cdon	chr18	44071108	44071485	ENSDARG00000061328	1
cdon	chr18	44115296	44115396	ENSDARG00000061328	1
cdon	chr18	44058504	44058835	ENSDARG00000061328	1
cdon	chr18	44043402	44044134	ENSDARG00000061328	1
cdon	chr18	44090477	44091074	ENSDARG00000061328	1
cdon	chr18	44173609	44174223	ENSDARG00000061328	1
cdon	chr18	44035920	44036495	ENSDARG00000061328	1
cdon	chr18	44072936	44073500	ENSDARG00000061328	1
cdon	chr18	44067115	44067612	ENSDARG00000061328	1
cebpb	chr8	28420460	28420560	ENSDARG00000042725	1
cebpb	chr8	28479417	28480148	ENSDARG00000042725	1
cebpb	chr8	28419344	28421710	ENSDARG00000042725	1
cebpb	chr8	28448781	28448881	ENSDARG00000042725	1
cebpb	chr8	28455448	28455914	ENSDARG00000042725	1
cebpb	chr8	28419281	28421714	ENSDARG00000042725	1
cfl1	chr14	30810875	30810975	ENSDARG00000021124	1
cfl1	chr14	30810500	30811350	ENSDARG00000021124	1
cfl1	chr14	30796177	30796277	ENSDARG00000021124	1
cfl1	chr14	30761890	30762521	ENSDARG00000021124	1
cfl1	chr14	30747533	30747633	ENSDARG00000021124	1
cfl1	chr14	30774234	30776271	ENSDARG00000021124	1
cfl1	chr14	30796199	30796299	ENSDARG00000021124	1
cfl1	chr14	30775275	30775375	ENSDARG00000021124	1
cfl1	chr14	30803979	30805004	ENSDARG00000021124	1
cfl1l	chr13	33606762	33606862	ENSDARG00000012972	1
cfl1l	chr13	33606384	33607603	ENSDARG00000012972	1
chac1	chr20	28318282	28318836	ENSDARG00000070426	1
chac1	chr20	28270906	28271006	ENSDARG00000070426	1
chac1	chr20	28319344	28319966	ENSDARG00000070426	1
chac1	chr20	28244598	28245629	ENSDARG00000070426	1
chac1	chr20	28268495	28269117	ENSDARG00000070426	1
chd4b	chr16	31824060	31824160	ENSDARG00000025789	1
chd4b	chr16	31717209	31718143	ENSDARG00000025789	1
chd7	chr2	21826511	21826611	ENSDARG00000075211	1
chd7	chr2	21841350	21841669	ENSDARG00000075211	1
chd7	chr2	21746911	21747011	ENSDARG00000075211	1
chd7	chr2	21766602	21769314	ENSDARG00000075211	1
chd7	chr2	21805644	21805744	ENSDARG00000075211	1
chd7	chr2	21774798	21776020	ENSDARG00000075211	1
chd7	chr2	21830927	21832198	ENSDARG00000075211	1
chst11	chr4	9127952	9128876	ENSDARG00000034375	1
chst11	chr4	9116777	9117401	ENSDARG00000034375	1
chst11	chr4	9171192	9171777	ENSDARG00000034375	1
chst11	chr4	9131107	9131503	ENSDARG00000034375	1
chst11	chr4	9066475	9067028	ENSDARG00000034375	1
ciarta	chr19	8966297	8967217	ENSDARG00000058094	1
ciarta	chr19	8940112	8940212	ENSDARG00000058094	1
ciarta	chr19	8984601	8984701	ENSDARG00000058094	1
ciarta	chr19	8943902	8944315	ENSDARG00000058094	1
cish	chr6	41554707	41556342	ENSDARG00000060316	1
cish	chr6	41509149	41510734	ENSDARG00000060316	1
cish	chr6	41509839	41509939	ENSDARG00000060316	1
cish	chr6	41542763	41542863	ENSDARG00000060316	1
cish	chr6	41539275	41539375	ENSDARG00000060316	1
cish	chr6	41514654	41515316	ENSDARG00000060316	1
cited1	chr7	51622732	51623590	ENSDARG00000077769	1
cited1	chr7	51641935	51642428	ENSDARG00000077769	1
cited1	chr7	51643018	51644196	ENSDARG00000077769	1
cited1	chr7	51692704	51693995	ENSDARG00000077769	1
cited1	chr7	51626203	51627680	ENSDARG00000077769	1
cited1	chr7	51611722	51612835	ENSDARG00000077769	1
cited1	chr7	51681093	51682409	ENSDARG00000077769	1
cited1	chr7	51617330	51618015	ENSDARG00000077769	1
cited1	chr7	51647249	51647994	ENSDARG00000077769	1
cited4a	chr19	15874114	15874759	ENSDARG00000035990	1
cited4a	chr19	15861935	15862380	ENSDARG00000035990	1
cited4a	chr19	15895904	15896481	ENSDARG00000035990	1
cited4a	chr19	15837786	15837886	ENSDARG00000035990	1
cited4a	chr19	15806474	15806574	ENSDARG00000035990	1
ckbb	chr20	20845098	20845590	ENSDARG00000043257	1
ckbb	chr20	20841952	20843086	ENSDARG00000043257	1
ckbb	chr20	20834191	20834291	ENSDARG00000043257	1
ckbb	chr20	20772632	20773681	ENSDARG00000043257	1
ckbb	chr20	20833927	20834572	ENSDARG00000043257	1
ckbb	chr20	20820323	20822389	ENSDARG00000043257	1
clic4	chr17	25518709	25520074	ENSDARG00000022995	1
clic4	chr17	25494659	25495049	ENSDARG00000022995	1
clic4	chr17	25521790	25522967	ENSDARG00000022995	1
clic4	chr17	25512788	25513680	ENSDARG00000022995	1
clint1a	chr14	35360772	35361775	ENSDARG00000025535	1
clint1a	chr14	35276786	35277882	ENSDARG00000025535	1
clint1a	chr14	35356215	35356787	ENSDARG00000025535	1
cnn2	chr2	24535462	24543453	ENSDARG00000035858	1
cnn2	chr2	24603320	24603420	ENSDARG00000035858	1
cnn2	chr2	24539536	24539636	ENSDARG00000035858	1
cnn2	chr2	24554232	24554332	ENSDARG00000035858	1
cnn2	chr2	24552456	24554959	ENSDARG00000035858	1
col27a1b	chr5	65297530	65298139	ENSDARG00000099930	1
col27a1b	chr5	65209892	65211142	ENSDARG00000099930	1
col27a1b	chr5	65215082	65215645	ENSDARG00000099930	1
col27a1b	chr5	65267350	65267905	ENSDARG00000099930	1
col27a1b	chr5	65274768	65275168	ENSDARG00000099930	1
col27a1b	chr5	65153596	65154523	ENSDARG00000099930	1
col27a1b	chr5	65238204	65238907	ENSDARG00000099930	1
col27a1b	chr5	65150982	65151382	ENSDARG00000099930	1
col27a1b	chr5	65247835	65248562	ENSDARG00000099930	1
col2a1a	chr8	21237185	21237814	ENSDARG00000069093	1
col2a1a	chr8	21259136	21259771	ENSDARG00000069093	1
col2a1a	chr8	21267689	21268581	ENSDARG00000069093	1
col2a1a	chr8	21185908	21188293	ENSDARG00000069093	1
coro1ca	chr5	20319575	20319675	ENSDARG00000035598	1
coro1ca	chr5	20319419	20319519	ENSDARG00000035598	1
coro1ca	chr5	20315107	20316933	ENSDARG00000035598	1
coro1ca	chr5	20273988	20274856	ENSDARG00000035598	1
coro1ca	chr5	20453749	20454796	ENSDARG00000035598	1
coro1ca	chr5	20352083	20352897	ENSDARG00000035598	1
coro1ca	chr5	20349166	20349751	ENSDARG00000035598	1
crabp2b	chr19	8940112	8940212	ENSDARG00000030449	1
crabp2b	chr19	8966297	8967217	ENSDARG00000030449	1
crabp2b	chr19	8984601	8984701	ENSDARG00000030449	1
crabp2b	chr19	9007955	9009164	ENSDARG00000030449	1
crabp2b	chr19	8943902	8944315	ENSDARG00000030449	1
crb3a	chr3	49546235	49547059	ENSDARG00000102948	1
crb3a	chr3	49498919	49499019	ENSDARG00000102948	1
crb3a	chr3	49588208	49589073	ENSDARG00000102948	1
crb3a	chr3	49523666	49524304	ENSDARG00000102948	1
crb3a	chr3	49520552	49521477	ENSDARG00000102948	1
crip1	chr17	37342705	37343665	ENSDARG00000053858	1
crip1	chr17	37336298	37336610	ENSDARG00000053858	1
crip1	chr17	37391736	37392863	ENSDARG00000053858	1
crip1	chr17	37402023	37402682	ENSDARG00000053858	1
crip1	chr17	37392344	37392444	ENSDARG00000053858	1
crtac1a	chr1	54911320	54912206	ENSDARG00000059826	1
crtac1a	chr1	54971377	54972870	ENSDARG00000059826	1
crybg1a	chr17	25512788	25513680	ENSDARG00000031782	1
crybg1a	chr17	25494659	25495049	ENSDARG00000031782	1
crybg1a	chr17	25547917	25548017	ENSDARG00000031782	1
crybg1a	chr17	25521790	25522967	ENSDARG00000031782	1
crybg1a	chr17	25518709	25520074	ENSDARG00000031782	1
crybg1a	chr17	25532729	25532829	ENSDARG00000031782	1
crybg1b	chr4	889364	890391	ENSDARG00000006060	1
crybg1b	chr4	841479	843090	ENSDARG00000006060	1
crybg1b	chr4	884748	884848	ENSDARG00000006060	1
crybg1b	chr4	898527	899191	ENSDARG00000006060	1
csnk1db	chr12	33313381	33314007	ENSDARG00000006125	1
csnk1db	chr12	33323513	33323613	ENSDARG00000006125	1
csnk1db	chr12	33314617	33316238	ENSDARG00000006125	1
csnk1db	chr12	33323294	33323870	ENSDARG00000006125	1
csrp2	chr4	2463432	2464111	ENSDARG00000011961	1
csrp2	chr4	2525697	2526285	ENSDARG00000011961	1
ctnnd1	chr1	44176755	44178931	ENSDARG00000078233	1
ctnnd1	chr1	44200519	44201122	ENSDARG00000078233	1
ctsd	chr18	16185325	16185718	ENSDARG00000057698	1
ctsd	chr18	16180780	16181256	ENSDARG00000057698	1
ctsd	chr18	16097648	16098442	ENSDARG00000057698	1
cx43.4	chr9	46463342	46463796	ENSDARG00000007099	1
cx43.4	chr9	46459787	46460389	ENSDARG00000007099	1
cxcl12a	chr13	30804286	30804548	ENSDARG00000037116	1
cxcl12a	chr13	30776342	30776979	ENSDARG00000037116	1
cxcl12a	chr13	30853237	30853858	ENSDARG00000037116	1
cyp1a	chr18	5622933	5623475	ENSDARG00000098315	1
cyp1a	chr18	5621196	5622017	ENSDARG00000098315	1
cyp1a	chr18	5543600	5544656	ENSDARG00000098315	1
cyp1a	chr18	5636769	5637414	ENSDARG00000098315	1
cyp1a	chr18	5638196	5638914	ENSDARG00000098315	1
cyp1b1	chr13	41964872	41965368	ENSDARG00000068934	1
cyp27c1	chr6	9581214	9581314	ENSDARG00000092660	1
cyp27c1	chr6	9581198	9581298	ENSDARG00000092660	1
cyp27c1	chr6	9524271	9524881	ENSDARG00000092660	1
cyp27c1	chr6	9574270	9574370	ENSDARG00000092660	1
dcn	chr4	16383408	16383685	ENSDARG00000012066	1
dcn	chr4	16415064	16415401	ENSDARG00000012066	1
dcn	chr4	16417804	16418959	ENSDARG00000012066	1
dcn	chr4	16406475	16407528	ENSDARG00000012066	1
dcn	chr4	16458674	16459209	ENSDARG00000012066	1
ddx3xa	chr9	33372542	33373252	ENSDARG00000020573	1
ddx6	chr18	43882958	43884297	ENSDARG00000061338	1
dennd5b	chr4	16697714	16697814	ENSDARG00000003789	1
dennd5b	chr4	16709729	16710777	ENSDARG00000003789	1
dennd5b	chr4	16684405	16684886	ENSDARG00000003789	1
dennd5b	chr4	16697525	16698065	ENSDARG00000003789	1
dennd5b	chr4	16692850	16693411	ENSDARG00000003789	1
dnajb1b	chr1	55743288	55747251	ENSDARG00000041394	1
dnajb1b	chr1	55738310	55738658	ENSDARG00000041394	1
dnmbp	chr12	31677749	31678172	ENSDARG00000074121	1
dnmbp	chr12	31672641	31676718	ENSDARG00000074121	1
dnmbp	chr12	31635720	31635820	ENSDARG00000074121	1
dnmbp	chr12	31623239	31624318	ENSDARG00000074121	1
dnmbp	chr12	31623166	31624292	ENSDARG00000074121	1
dnmbp	chr12	31681945	31682686	ENSDARG00000074121	1
dnmbp	chr12	31616147	31616918	ENSDARG00000074121	1
dsc2l	chr20	7313940	7315025	ENSDARG00000039677	1
dsc2l	chr20	7297974	7298455	ENSDARG00000039677	1
dsc2l	chr20	7314458	7314558	ENSDARG00000039677	1
dsc2l	chr20	7330839	7331445	ENSDARG00000039677	1
dsc2l	chr20	7327383	7328111	ENSDARG00000039677	1
dusp2	chr8	40628488	40629881	ENSDARG00000098108	1
efhd2	chr8	25848022	25849421	ENSDARG00000055759	1
efhd2	chr8	25845444	25845544	ENSDARG00000055759	1
efnb2a	chr9	26107854	26109396	ENSDARG00000020164	1
efnb2a	chr9	26129561	26130955	ENSDARG00000020164	1
efnb2a	chr9	26134207	26134898	ENSDARG00000020164	1
efnb2a	chr9	26114609	26116489	ENSDARG00000020164	1
efnb2a	chr9	26106092	26109196	ENSDARG00000020164	1
egfra	chr2	3755237	3755780	ENSDARG00000013847	1
egfra	chr2	3701884	3702210	ENSDARG00000013847	1
egfra	chr2	3735656	3736395	ENSDARG00000013847	1
egfra	chr2	3732205	3732702	ENSDARG00000013847	1
egfra	chr2	3708894	3709611	ENSDARG00000013847	1
egfra	chr2	3831282	3831382	ENSDARG00000013847	1
egfra	chr2	3823403	3823503	ENSDARG00000013847	1
egfra	chr2	3673983	3674551	ENSDARG00000013847	1
egfra	chr2	3754028	3754353	ENSDARG00000013847	1
egfra	chr2	3727858	3727958	ENSDARG00000013847	1
egfra	chr2	3742403	3743319	ENSDARG00000013847	1
egr1	chr14	21329827	21337952	ENSDARG00000037421	1
egr1	chr14	21330817	21337883	ENSDARG00000037421	1
egr1	chr14	21345070	21345170	ENSDARG00000037421	1
egr2a	chr17	43724689	43725563	ENSDARG00000044098	1
egr2a	chr17	43672802	43673286	ENSDARG00000044098	1
egr2a	chr17	43656358	43656846	ENSDARG00000044098	1
ehd1a	chr14	45471668	45471768	ENSDARG00000098853	1
ehd1a	chr14	45454853	45455431	ENSDARG00000098853	1
ehd1a	chr14	45388294	45389128	ENSDARG00000098853	1
ehd1a	chr14	45396163	45396845	ENSDARG00000098853	1
eif1b	chr19	5391100	5391451	ENSDARG00000012688	1
eif1b	chr19	5422123	5422223	ENSDARG00000012688	1
eif1b	chr19	5388025	5388125	ENSDARG00000012688	1
eif1b	chr19	5387608	5388568	ENSDARG00000012688	1
eif1b	chr19	5420219	5422566	ENSDARG00000012688	1
eif3ba	chr3	41683501	41684200	ENSDARG00000059654	1
eif3ba	chr3	41678633	41678733	ENSDARG00000059654	1
eif3ba	chr3	41675037	41676298	ENSDARG00000059654	1
eif3ba	chr3	41687327	41687985	ENSDARG00000059654	1
eif3ba	chr3	41690045	41690145	ENSDARG00000059654	1
eif3ba	chr3	41671416	41671516	ENSDARG00000059654	1
eif3g	chr3	54624041	54626215	ENSDARG00000016889	1
eif3g	chr3	54608849	54609340	ENSDARG00000016889	1
eif3g	chr3	54625125	54625225	ENSDARG00000016889	1
eif3g	chr3	54625123	54625223	ENSDARG00000016889	1
eif3g	chr3	54606558	54607706	ENSDARG00000016889	1
eif3g	chr3	54606526	54607917	ENSDARG00000016889	1
eif5	chr20	18694236	18694336	ENSDARG00000003681	1
eif5	chr20	18740798	18740898	ENSDARG00000003681	1
eif5	chr20	18735608	18736406	ENSDARG00000003681	1
eif5	chr20	18702467	18703742	ENSDARG00000003681	1
eif5	chr20	18693851	18694592	ENSDARG00000003681	1
eif5b	chr1	45990217	45991019	ENSDARG00000016548	1
eif5b	chr1	45921936	45923644	ENSDARG00000016548	1
eif5b	chr1	45984354	45984454	ENSDARG00000016548	1
elf1	chr14	40817716	40819415	ENSDARG00000020759	1
elf1	chr14	40786679	40788295	ENSDARG00000020759	1
elf1	chr14	40763789	40764539	ENSDARG00000020759	1
elf1	chr14	40800501	40801018	ENSDARG00000020759	1
elf1	chr14	40778224	40779143	ENSDARG00000020759	1
elf1	chr14	40834868	40836064	ENSDARG00000020759	1
elf1	chr14	40778610	40778710	ENSDARG00000020759	1
elf1	chr14	40850233	40850333	ENSDARG00000020759	1
elf1	chr14	40821242	40822382	ENSDARG00000020759	1
elf1	chr14	40846564	40847275	ENSDARG00000020759	1
elmsan1b	chr17	37336298	37336610	ENSDARG00000053864	1
elmsan1b	chr17	37301943	37303318	ENSDARG00000053864	1
elmsan1b	chr17	37391736	37392863	ENSDARG00000053864	1
elmsan1b	chr17	37342705	37343665	ENSDARG00000053864	1
elmsan1b	chr17	37318208	37318308	ENSDARG00000053864	1
elmsan1b	chr17	37392344	37392444	ENSDARG00000053864	1
elmsan1b	chr17	37402023	37402682	ENSDARG00000053864	1
emc10	chr3	30247874	30249897	ENSDARG00000054793	1
enah	chr20	36526625	36527193	ENSDARG00000032049	1
enah	chr20	36616860	36617578	ENSDARG00000032049	1
enah	chr20	36558927	36560236	ENSDARG00000032049	1
enah	chr20	36532744	36533475	ENSDARG00000032049	1
enah	chr20	36507520	36508398	ENSDARG00000032049	1
enah	chr20	36454810	36455287	ENSDARG00000032049	1
ep300a	chr12	18905953	18907432	ENSDARG00000100666	1
ep300a	chr12	18898905	18899005	ENSDARG00000100666	1
ep300a	chr12	19007449	19007847	ENSDARG00000100666	1
epcam	chr13	8814500	8815064	ENSDARG00000040534	1
epcam	chr13	8840448	8842156	ENSDARG00000040534	1
epcam	chr13	8838530	8839461	ENSDARG00000040534	1
epcam	chr13	8856401	8856501	ENSDARG00000040534	1
epcam	chr13	8892680	8892780	ENSDARG00000040534	1
epcam	chr13	8840855	8840955	ENSDARG00000040534	1
epcam	chr13	8843510	8844866	ENSDARG00000040534	1
epha2a	chr6	45894932	45895554	ENSDARG00000017354	1
epha2a	chr6	45928376	45928762	ENSDARG00000017354	1
epha2a	chr6	45897834	45898440	ENSDARG00000017354	1
epha2a	chr6	45890843	45891894	ENSDARG00000017354	1
epha7	chr20	24903017	24904551	ENSDARG00000004635	1
epha7	chr20	24955905	24956005	ENSDARG00000004635	1
epha7	chr20	24962475	24962575	ENSDARG00000004635	1
epha7	chr20	24880382	24880955	ENSDARG00000004635	1
epha7	chr20	24957466	24958166	ENSDARG00000004635	1
epha7	chr20	24952523	24953363	ENSDARG00000004635	1
epha7	chr20	24903621	24903721	ENSDARG00000004635	1
erfl3	chr16	11121092	11121866	ENSDARG00000062801	1
erfl3	chr16	11180874	11180974	ENSDARG00000062801	1
erfl3	chr16	11029095	11031702	ENSDARG00000062801	1
erfl3	chr16	11189863	11189963	ENSDARG00000062801	1
erfl3	chr16	11059070	11059713	ENSDARG00000062801	1
erfl3	chr16	11089081	11090246	ENSDARG00000062801	1
erfl3	chr16	11042424	11042873	ENSDARG00000062801	1
erfl3	chr16	11039460	11039560	ENSDARG00000062801	1
erfl3	chr16	11073794	11074411	ENSDARG00000062801	1
erfl3	chr16	11121425	11121525	ENSDARG00000062801	1
erfl3	chr16	11074078	11074178	ENSDARG00000062801	1
erfl3	chr16	11185190	11190332	ENSDARG00000062801	1
erfl3	chr16	11187852	11187952	ENSDARG00000062801	1
erfl3	chr16	11030375	11030475	ENSDARG00000062801	1
erfl3	chr16	11180858	11180958	ENSDARG00000062801	1
eva1a	chr17	32571497	32571597	ENSDARG00000061405	1
eva1a	chr17	32538389	32538834	ENSDARG00000061405	1
eva1a	chr17	32531981	32532081	ENSDARG00000061405	1
eva1a	chr17	32591315	32591929	ENSDARG00000061405	1
eva1a	chr17	32575505	32576256	ENSDARG00000061405	1
eva1a	chr17	32620848	32621294	ENSDARG00000061405	1
fam168a	chr18	2892780	2893340	ENSDARG00000098832	1
fam168a	chr18	2957936	2958171	ENSDARG00000098832	1
fam168a	chr18	2879620	2880099	ENSDARG00000098832	1
fam168a	chr18	2791402	2792012	ENSDARG00000098832	1
fam168a	chr18	2837155	2838381	ENSDARG00000098832	1
fam228a	chr20	25350207	25351233	ENSDARG00000042936	1
fam228a	chr20	25337447	25337547	ENSDARG00000042936	1
fam228a	chr20	25341721	25341821	ENSDARG00000042936	1
fam228a	chr20	25338810	25339515	ENSDARG00000042936	1
fam228a	chr20	25336933	25338218	ENSDARG00000042936	1
fam228a	chr20	25314294	25314394	ENSDARG00000042936	1
fam228a	chr20	25331246	25332042	ENSDARG00000042936	1
fam228a	chr20	25340384	25344677	ENSDARG00000042936	1
fat1a	chr1	17451774	17452352	ENSDARG00000017591	1
fat1a	chr1	17391425	17392328	ENSDARG00000017591	1
fat1a	chr1	17490032	17490132	ENSDARG00000017591	1
fat1a	chr1	17527675	17527775	ENSDARG00000017591	1
fat1a	chr1	17458691	17458791	ENSDARG00000017591	1
fat1a	chr1	17489718	17490679	ENSDARG00000017591	1
fat1a	chr1	17374062	17375492	ENSDARG00000017591	1
fbxo11a	chr13	48358539	48358639	ENSDARG00000102294	1
fbxo11a	chr12	24951827	24951927	ENSDARG00000061631	1
fbxo11a	chr12	24947500	24948056	ENSDARG00000061631	1
fgfr1a	chr8	51499121	51499221	ENSDARG00000011027	1
fgfr1a	chr8	51515001	51515101	ENSDARG00000011027	1
fgfr1a	chr8	51411898	51411998	ENSDARG00000011027	1
fgfr1a	chr8	51499078	51499178	ENSDARG00000011027	1
fgfr1a	chr8	51447491	51448177	ENSDARG00000011027	1
fgfr1a	chr8	51492975	51493075	ENSDARG00000011027	1
fgfr1a	chr8	51416455	51416810	ENSDARG00000011027	1
fgfr1a	chr8	51498774	51499540	ENSDARG00000011027	1
fgfr1a	chr8	51492727	51493340	ENSDARG00000011027	1
fgfr1a	chr8	51569028	51569128	ENSDARG00000011027	1
fgfr2	chr13	46327276	46327798	ENSDARG00000058115	1
fgfr2	chr13	46303253	46304091	ENSDARG00000058115	1
fgfr2	chr13	46426166	46426266	ENSDARG00000058115	1
fgfr2	chr13	46338823	46339338	ENSDARG00000058115	1
fgfr2	chr13	46309433	46309888	ENSDARG00000058115	1
fgfr2	chr13	46428830	46429921	ENSDARG00000058115	1
fgfr2	chr13	46467838	46468398	ENSDARG00000058115	1
fgfr2	chr13	46318495	46318855	ENSDARG00000058115	1
fgfr2	chr13	46429312	46429412	ENSDARG00000058115	1
fgfr2	chr13	46369135	46369854	ENSDARG00000058115	1
fnbp1l	chr8	14990482	14990899	ENSDARG00000020131	1
fnbp1l	chr8	14993208	14993658	ENSDARG00000020131	1
fnbp1l	chr8	15009388	15010427	ENSDARG00000020131	1
fnbp1l	chr8	15029455	15030116	ENSDARG00000020131	1
fosab	chr20	46586656	46586756	ENSDARG00000031683	1
fosab	chr20	46586750	46586850	ENSDARG00000031683	1
fosab	chr20	46571696	46572983	ENSDARG00000031683	1
fosab	chr20	46586276	46587293	ENSDARG00000031683	1
fosab	chr20	46549891	46556115	ENSDARG00000031683	1
fosab	chr20	46552933	46553033	ENSDARG00000031683	1
fosab	chr20	46549937	46555984	ENSDARG00000031683	1
fosab	chr20	46594763	46595229	ENSDARG00000031683	1
fosab	chr20	46559836	46559936	ENSDARG00000031683	1
fosl1a	chr14	30774234	30776271	ENSDARG00000015355	1
fosl1a	chr14	30747533	30747633	ENSDARG00000015355	1
fosl1a	chr14	30775275	30775375	ENSDARG00000015355	1
fosl1a	chr14	30761890	30762521	ENSDARG00000015355	1
fosl1a	chr14	30703104	30704747	ENSDARG00000015355	1
fosl1a	chr14	30796177	30796277	ENSDARG00000015355	1
fosl1a	chr14	30796199	30796299	ENSDARG00000015355	1
frmd6	chr13	36910159	36911522	ENSDARG00000002332	1
frmd6	chr13	37040640	37041391	ENSDARG00000002332	1
frmd6	chr13	36979084	36979572	ENSDARG00000002332	1
frmd6	chr13	37022330	37023025	ENSDARG00000002332	1
frmd6	chr13	36958752	36958852	ENSDARG00000002332	1
fscn1a	chr3	40633574	40634145	ENSDARG00000059680	1
fscn1a	chr3	40566057	40566157	ENSDARG00000059680	1
fscn1a	chr3	40576160	40579376	ENSDARG00000059680	1
fscn1a	chr3	40608033	40608730	ENSDARG00000059680	1
fscn1a	chr3	40527645	40527745	ENSDARG00000059680	1
fscn1a	chr3	40537015	40538273	ENSDARG00000059680	1
fxr2	chr7	22789490	22793958	ENSDARG00000016260	1
fxr2	chr7	22790118	22790218	ENSDARG00000016260	1
fxr2	chr7	22785408	22786715	ENSDARG00000016260	1
fxyd1	chr16	45216291	45216391	ENSDARG00000099014	1
fxyd1	chr16	45205709	45206277	ENSDARG00000099014	1
fxyd1	chr16	45215567	45216836	ENSDARG00000099014	1
gab1	chr1	35555807	35555907	ENSDARG00000037018	1
gab1	chr1	35521092	35521192	ENSDARG00000037018	1
gab1	chr1	35555803	35555903	ENSDARG00000037018	1
gab1	chr1	35555752	35555852	ENSDARG00000037018	1
gab1	chr1	35496729	35496829	ENSDARG00000037018	1
gab1	chr1	35493879	35496015	ENSDARG00000037018	1
gab1	chr1	35587191	35588193	ENSDARG00000037018	1
gab1	chr1	35555233	35556409	ENSDARG00000037018	1
gab1	chr1	35521087	35521187	ENSDARG00000037018	1
gab1	chr1	35495649	35495749	ENSDARG00000037018	1
gab1	chr1	35499262	35499637	ENSDARG00000037018	1
gadd45bb	chr2	36988620	36988720	ENSDARG00000013576	1
gadd45bb	chr2	36947387	36948668	ENSDARG00000013576	1
gadd45bb	chr2	36941638	36941738	ENSDARG00000013576	1
gadd45bb	chr2	36948098	36948198	ENSDARG00000013576	1
gapdhs	chr16	45059910	45060551	ENSDARG00000039914	1
gapdhs	chr16	45069239	45069339	ENSDARG00000039914	1
gapdhs	chr16	45073841	45073941	ENSDARG00000039914	1
gapdhs	chr16	45073857	45073957	ENSDARG00000039914	1
gata3	chr4	25065495	25065595	ENSDARG00000016526	1
gata3	chr4	25060928	25066606	ENSDARG00000016526	1
gata3	chr4	25074632	25074732	ENSDARG00000016526	1
gipc2	chr2	9562322	9562934	ENSDARG00000009488	1
gipc2	chr2	9591225	9591325	ENSDARG00000009488	1
gipc2	chr2	9574719	9575622	ENSDARG00000009488	1
glipr2l	chr16	27656361	27656844	ENSDARG00000016837	1
glula	chr2	18987830	18989460	ENSDARG00000099776	1
grb10a	chr19	23246526	23248204	ENSDARG00000002013	1
grb10a	chr19	23224050	23225176	ENSDARG00000002013	1
grb10a	chr19	23257930	23258708	ENSDARG00000002013	1
grb10a	chr19	23163241	23164181	ENSDARG00000002013	1
grb10a	chr19	23175999	23176433	ENSDARG00000002013	1
grb10a	chr19	23261900	23262000	ENSDARG00000002013	1
grb10a	chr19	23159251	23161445	ENSDARG00000002013	1
grb10a	chr19	23209510	23209902	ENSDARG00000002013	1
gtf2b	chr2	22429933	22430724	ENSDARG00000103578	1
gtf2b	chr2	22494564	22495555	ENSDARG00000103578	1
gtf2b	chr2	22430240	22430340	ENSDARG00000103578	1
gtf2b	chr2	22457313	22457838	ENSDARG00000103578	1
h2afva	chr5	13692410	13692510	ENSDARG00000068820	1
h2afva	chr5	13634832	13635232	ENSDARG00000068820	1
h2afva	chr5	13692139	13692785	ENSDARG00000068820	1
hbegfa	chr14	7076909	7077481	ENSDARG00000075121	1
hbegfa	chr14	7067329	7067881	ENSDARG00000075121	1
hbegfa	chr14	7098476	7099052	ENSDARG00000075121	1
hbegfa	chr14	7084122	7084222	ENSDARG00000075121	1
hbegfa	chr14	7092051	7092560	ENSDARG00000075121	1
her6	chr6	36597680	36597780	ENSDARG00000006514	1
her6	chr6	36570954	36571054	ENSDARG00000006514	1
her6	chr6	36582227	36582327	ENSDARG00000006514	1
her6	chr6	36552956	36553056	ENSDARG00000006514	1
her6	chr6	36553009	36553109	ENSDARG00000006514	1
her6	chr6	36551244	36554729	ENSDARG00000006514	1
hif1ab	chr20	20289645	20291093	ENSDARG00000034293	1
hif1ab	chr20	20369387	20370511	ENSDARG00000034293	1
hif1ab	chr20	20312270	20312370	ENSDARG00000034293	1
hist1h4l	chr7	73870171	73870531	ENSDARG00000111619	1
hist1h4l	chr7	73770092	73773975	ENSDARG00000111501	1
hist1h4l	chr7	6465370	6466502	ENSDARG00000105376	1
hist1h4l	chr7	6465370	6466502	ENSDARG00000105409	1
hist1h4l	chr7	6465370	6466502	ENSDARG00000105482	1
hivep2a	chr20	37537222	37537322	ENSDARG00000039987	1
hivep2a	chr20	37590403	37590503	ENSDARG00000039987	1
hivep2a	chr20	37634634	37636761	ENSDARG00000039987	1
hivep2a	chr20	37527611	37527711	ENSDARG00000039987	1
hivep2a	chr20	37506755	37507496	ENSDARG00000039987	1
hivep2a	chr20	37526350	37528987	ENSDARG00000039987	1
hivep2a	chr20	37644470	37645432	ENSDARG00000039987	1
hivep2a	chr20	37664549	37665010	ENSDARG00000039987	1
hivep2a	chr20	37620639	37621725	ENSDARG00000039987	1
hivep2a	chr20	37575115	37577791	ENSDARG00000039987	1
hivep2a	chr20	37628511	37628611	ENSDARG00000039987	1
hlfa	chr3	11546704	11549008	ENSDARG00000074752	1
hlfa	chr3	11634441	11635021	ENSDARG00000074752	1
hlfa	chr3	11634377	11635025	ENSDARG00000074752	1
hlfa	chr3	11624038	11624138	ENSDARG00000074752	1
hlfa	chr3	11628143	11628243	ENSDARG00000074752	1
hlfa	chr3	11607551	11607651	ENSDARG00000074752	1
hlfa	chr3	11624063	11624163	ENSDARG00000074752	1
hlfa	chr3	11563899	11564305	ENSDARG00000074752	1
hmgb3a	chr7	25892926	25895650	ENSDARG00000056725	1
hmgb3a	chr7	25955756	25956507	ENSDARG00000056725	1
hmgn6	chr14	9419815	9422653	ENSDARG00000087636	1
hnrnpr	chr19	81118	83973	ENSDARG00000014569	1
hnrnpr	chr19	62216	67011	ENSDARG00000014569	1
hpn	chr16	45205709	45206277	ENSDARG00000027609	1
hpn	chr16	45216291	45216391	ENSDARG00000027609	1
hpn	chr16	45215567	45216836	ENSDARG00000027609	1
hsp70.1	chr3	26128256	26128356	ENSDARG00000029688	1
hsp70.1	chr3	26118399	26118499	ENSDARG00000029688	1
hsp70.1	chr3	26111720	26111820	ENSDARG00000029688	1
hsp70.1	chr3	26108265	26109707	ENSDARG00000029688	1
hsp70.1	chr3	26127967	26128067	ENSDARG00000029688	1
hsp70.1	chr3	26111639	26112936	ENSDARG00000029688	1
hsp70.1	chr3	26089108	26089932	ENSDARG00000029688	1
hsp70.1	chr3	26088978	26090225	ENSDARG00000029688	1
hsp70.1	chr3	26112704	26112804	ENSDARG00000029688	1
hsp70.1	chr3	26085429	26086180	ENSDARG00000029688	1
hsp70.1	chr3	26110589	26112988	ENSDARG00000029688	1
hsp70.2	chr3	26128256	26128356	ENSDARG00000092362	1
hsp70.2	chr3	26111639	26112936	ENSDARG00000092362	1
hsp70.2	chr3	26088978	26090225	ENSDARG00000092362	1
hsp70.2	chr3	26127967	26128067	ENSDARG00000092362	1
hsp70.2	chr3	26111720	26111820	ENSDARG00000092362	1
hsp70.2	chr3	26118399	26118499	ENSDARG00000092362	1
hsp70.2	chr3	26085429	26086180	ENSDARG00000092362	1
hsp70.2	chr3	26108265	26109707	ENSDARG00000092362	1
hsp70.2	chr3	26089108	26089932	ENSDARG00000092362	1
hsp70.2	chr3	26110589	26112988	ENSDARG00000092362	1
hsp70.2	chr3	26112704	26112804	ENSDARG00000092362	1
hsp70.3	chr3	26111720	26111820	ENSDARG00000021924	1
hsp70.3	chr3	26118399	26118499	ENSDARG00000021924	1
hsp70.3	chr3	26089108	26089932	ENSDARG00000021924	1
hsp70.3	chr3	26111639	26112936	ENSDARG00000021924	1
hsp70.3	chr3	26108265	26109707	ENSDARG00000021924	1
hsp70.3	chr3	26085429	26086180	ENSDARG00000021924	1
hsp70.3	chr3	26088978	26090225	ENSDARG00000021924	1
hsp70.3	chr3	26128256	26128356	ENSDARG00000021924	1
hsp70.3	chr3	26127967	26128067	ENSDARG00000021924	1
hsp70.3	chr3	26110589	26112988	ENSDARG00000021924	1
hsp70.3	chr3	26112704	26112804	ENSDARG00000021924	1
icn	chr16	23433500	23433657	ENSDARG00000009978	1
icn	chr16	23422707	23423161	ENSDARG00000009978	1
icn	chr16	23391434	23391789	ENSDARG00000009978	1
id2a	chr17	34804736	34804836	ENSDARG00000055283	1
id2a	chr17	34855805	34855905	ENSDARG00000055283	1
id2a	chr17	34800184	34800625	ENSDARG00000055283	1
idh2	chr18	26115208	26115308	ENSDARG00000003795	1
idh2	chr18	26084640	26088094	ENSDARG00000003795	1
idh2	chr18	26046493	26047821	ENSDARG00000003795	1
ier5l	chr5	32783989	32785159	ENSDARG00000054906	1
ier5l	chr5	32776269	32780255	ENSDARG00000054906	1
ier5l	chr5	32791981	32792081	ENSDARG00000054906	1
ifi30	chr2	24810630	24812182	ENSDARG00000056378	1
igfbp5b	chr9	46834072	46834172	ENSDARG00000025348	1
igfbp5b	chr9	46840171	46840271	ENSDARG00000025348	1
igfbp5b	chr9	46838581	46840697	ENSDARG00000025348	1
igfbp5b	chr9	46833721	46834658	ENSDARG00000025348	1
igfbp5b	chr9	46843191	46843870	ENSDARG00000025348	1
il11b	chr19	10448979	10449641	ENSDARG00000058557	1
il11b	chr19	10395851	10395951	ENSDARG00000058557	1
im:7152348	chr6	27890918	27892535	ENSDARG00000097082	1
im:7152348	chr6	27925405	27926382	ENSDARG00000097082	1
im:7152348	chr6	27925376	27926316	ENSDARG00000097082	1
im:7152348	chr6	27939093	27939193	ENSDARG00000097082	1
im:7152348	chr6	27933348	27934245	ENSDARG00000097082	1
im:7152348	chr6	27938829	27939405	ENSDARG00000097082	1
iqgap1	chr7	50614362	50614462	ENSDARG00000078888	1
iqgap1	chr7	50763678	50765044	ENSDARG00000078888	1
ivns1abpa	chr20	34324924	34325768	ENSDARG00000031100	1
ivns1abpa	chr20	34363700	34364380	ENSDARG00000031100	1
ivns1abpa	chr20	34275403	34275727	ENSDARG00000031100	1
ivns1abpa	chr20	34331873	34333002	ENSDARG00000031100	1
ivns1abpa	chr20	34328967	34329550	ENSDARG00000031100	1
ivns1abpa	chr20	34366207	34367005	ENSDARG00000031100	1
ivns1abpa	chr20	34271853	34273070	ENSDARG00000031100	1
jag1b	chr13	35405056	35405779	ENSDARG00000013168	1
jag1b	chr13	35430518	35431243	ENSDARG00000013168	1
jag1b	chr13	35340715	35343508	ENSDARG00000013168	1
jag1b	chr13	35357380	35358306	ENSDARG00000013168	1
jag1b	chr13	35346336	35346436	ENSDARG00000013168	1
jdp2b	chr20	46594763	46595229	ENSDARG00000020133	1
jdp2b	chr20	46559836	46559936	ENSDARG00000020133	1
jdp2b	chr20	46571696	46572983	ENSDARG00000020133	1
jdp2b	chr20	46549891	46556115	ENSDARG00000020133	1
jdp2b	chr20	46586750	46586850	ENSDARG00000020133	1
jdp2b	chr20	46549937	46555984	ENSDARG00000020133	1
jdp2b	chr20	46586656	46586756	ENSDARG00000020133	1
jdp2b	chr20	46552933	46553033	ENSDARG00000020133	1
jdp2b	chr20	46586276	46587293	ENSDARG00000020133	1
jun	chr20	15513504	15513747	ENSDARG00000043531	1
jun	chr20	15516614	15517365	ENSDARG00000043531	1
jun	chr20	15550434	15557206	ENSDARG00000043531	1
jun	chr20	15526330	15527279	ENSDARG00000043531	1
kctd5a	chr3	45308278	45308378	ENSDARG00000015722	1
kctd5a	chr3	45280941	45281041	ENSDARG00000015722	1
kctd5a	chr3	45244909	45247180	ENSDARG00000015722	1
kdm6ba	chr7	21767437	21772056	ENSDARG00000088087	1
kdm6ba	chr7	21664118	21664962	ENSDARG00000088087	1
kdm6ba	chr7	21664465	21664565	ENSDARG00000088087	1
kdm6ba	chr7	21721084	21724104	ENSDARG00000088087	1
kdm6ba	chr7	21694917	21696017	ENSDARG00000088087	1
kdm6ba	chr7	21759040	21761373	ENSDARG00000088087	1
kdm6ba	chr7	21679630	21680363	ENSDARG00000088087	1
kdm6ba	chr7	21768858	21768958	ENSDARG00000088087	1
kdm6ba	chr7	21656654	21656754	ENSDARG00000088087	1
kdm6ba	chr7	21632550	21632650	ENSDARG00000088087	1
khsrp	chr1	54911320	54912206	ENSDARG00000026489	1
khsrp	chr1	54971377	54972870	ENSDARG00000026489	1
kmt2e	chr4	22400543	22401070	ENSDARG00000007523	1
kmt2e	chr4	22498389	22499162	ENSDARG00000007523	1
kmt2e	chr4	22458075	22458175	ENSDARG00000007523	1
kmt2e	chr4	22503997	22504586	ENSDARG00000007523	1
kmt2e	chr4	22511461	22511561	ENSDARG00000007523	1
kmt2e	chr4	22475012	22476872	ENSDARG00000007523	1
kpna3	chr1	46690658	46691418	ENSDARG00000052641	1
kpna3	chr1	46708656	46708756	ENSDARG00000052641	1
kpna3	chr1	46743084	46743184	ENSDARG00000052641	1
kpna3	chr1	46699705	46700297	ENSDARG00000052641	1
kpna3	chr1	46721724	46723023	ENSDARG00000052641	1
krt4	chr6	39312667	39313531	ENSDARG00000017624	1
krt4	chr6	39359956	39362091	ENSDARG00000017624	1
krt4	chr6	39311038	39311879	ENSDARG00000017624	1
krtcap2	chr16	23391434	23391789	ENSDARG00000070386	1
krtcap2	chr16	23422707	23423161	ENSDARG00000070386	1
krtcap2	chr16	23433500	23433657	ENSDARG00000070386	1
krtcap2	chr16	23277736	23277836	ENSDARG00000070386	1
ldb1a	chr13	28689892	28689992	ENSDARG00000010137	1
ldb1a	chr13	28727344	28727834	ENSDARG00000010137	1
ldb1a	chr13	28705014	28705114	ENSDARG00000010137	1
ldb1a	chr13	28704413	28705751	ENSDARG00000010137	1
ldb1a	chr13	28707942	28708042	ENSDARG00000010137	1
ldb1a	chr13	28692707	28692807	ENSDARG00000010137	1
ldb1a	chr13	28707269	28708705	ENSDARG00000010137	1
ldb1a	chr13	28784746	28784846	ENSDARG00000010137	1
ldb1a	chr13	28700706	28702550	ENSDARG00000010137	1
lfng	chr3	41919432	41919532	ENSDARG00000037879	1
lfng	chr3	41909480	41911665	ENSDARG00000037879	1
limch1b	chr14	16938137	16938237	ENSDARG00000103774	1
limch1b	chr14	16768968	16773812	ENSDARG00000103774	1
limch1b	chr14	16765217	16767041	ENSDARG00000103774	1
limch1b	chr14	16937699	16938662	ENSDARG00000103774	1
limch1b	chr14	16921080	16921180	ENSDARG00000103774	1
limch1b	chr14	16938165	16938265	ENSDARG00000103774	1
lmo7a	chr9	21919200	21919300	ENSDARG00000004930	1
lmo7a	chr9	21918721	21920201	ENSDARG00000004930	1
lmo7a	chr9	21843369	21844862	ENSDARG00000004930	1
lmo7a	chr9	21951630	21952413	ENSDARG00000004930	1
lmtk2	chr3	61172562	61173194	ENSDARG00000076324	1
lmtk2	chr3	61336537	61337307	ENSDARG00000076324	1
lmtk2	chr3	61261230	61261644	ENSDARG00000076324	1
lmtk2	chr3	61221324	61221424	ENSDARG00000076324	1
lmtk2	chr3	61234949	61235512	ENSDARG00000076324	1
macc1	chr16	19637433	19637533	ENSDARG00000040717	1
macc1	chr16	19708175	19708443	ENSDARG00000040717	1
macc1	chr16	19637681	19637781	ENSDARG00000040717	1
macc1	chr16	19641169	19642310	ENSDARG00000040717	1
macc1	chr16	19713799	19715282	ENSDARG00000040717	1
map3k3	chr3	31845102	31845202	ENSDARG00000060348	1
map3k3	chr3	31866248	31866944	ENSDARG00000060348	1
mbpb	chr16	6848450	6849995	ENSDARG00000089413	1
mbpb	chr16	6822179	6822279	ENSDARG00000089413	1
mbpb	chr16	6864250	6866523	ENSDARG00000089413	1
mdh1aa	chr1	50982011	50982632	ENSDARG00000017772	1
mdh1aa	chr1	50968657	50969468	ENSDARG00000017772	1
mdh1aa	chr1	50920933	50921413	ENSDARG00000017772	1
mef2d	chr16	29163681	29164682	ENSDARG00000040237	1
mef2d	chr16	29185841	29186608	ENSDARG00000040237	1
meis1b	chr13	5619468	5620265	ENSDARG00000012078	1
meis1b	chr13	5546983	5549876	ENSDARG00000012078	1
meis1b	chr13	5609176	5609942	ENSDARG00000012078	1
mgst1.2	chr4	12725111	12725744	ENSDARG00000022165	1
mgst1.2	chr4	12696770	12697101	ENSDARG00000022165	1
mgst1.2	chr4	12699405	12700057	ENSDARG00000022165	1
mif	chr14	48979238	48979978	ENSDARG00000071336	1
mif	chr14	48920298	48920793	ENSDARG00000071336	1
mknk2b	chr8	20389901	20390001	ENSDARG00000015164	1
mknk2b	chr8	20442311	20442411	ENSDARG00000015164	1
mknk2b	chr8	20389658	20389758	ENSDARG00000015164	1
mknk2b	chr8	20494844	20497200	ENSDARG00000015164	1
mknk2b	chr8	20425454	20426012	ENSDARG00000015164	1
mknk2b	chr8	20416144	20416244	ENSDARG00000015164	1
mknk2b	chr8	20448107	20448207	ENSDARG00000015164	1
mknk2b	chr8	20435356	20436556	ENSDARG00000015164	1
mmp2	chr7	35408304	35408404	ENSDARG00000017676	1
mmp2	chr7	35409724	35410168	ENSDARG00000017676	1
mmp2	chr7	35417705	35419141	ENSDARG00000017676	1
mmp2	chr7	35377572	35377768	ENSDARG00000017676	1
morc3a	chr9	30575688	30576716	ENSDARG00000056679	1
morc3a	chr9	30625851	30626723	ENSDARG00000056679	1
morc3a	chr9	30604811	30605211	ENSDARG00000056679	1
mpv17l2	chr2	24810630	24812182	ENSDARG00000056367	1
mrps21	chr19	8940112	8940212	ENSDARG00000070985	1
mrps21	chr19	8943902	8944315	ENSDARG00000070985	1
mrps21	chr19	8984601	8984701	ENSDARG00000070985	1
mrps21	chr19	8966297	8967217	ENSDARG00000070985	1
mrps21	chr19	9007955	9009164	ENSDARG00000070985	1
msrb3	chr4	12886077	12886661	ENSDARG00000045658	1
msrb3	chr4	12903292	12903392	ENSDARG00000045658	1
msrb3	chr4	12853481	12854481	ENSDARG00000045658	1
mtbl	chr7	29115897	29115997	ENSDARG00000102051	1
mtbl	chr7	29169134	29169423	ENSDARG00000102051	1
mtbl	chr7	29192232	29192909	ENSDARG00000102051	1
mycb	chr2	32037420	32039231	ENSDARG00000007241	1
mycb	chr2	32067231	32067911	ENSDARG00000007241	1
mycb	chr2	32038236	32038336	ENSDARG00000007241	1
myl12.2	chr2	30959977	30961352	ENSDARG00000025326	1
myl6	chr6	39919664	39920413	ENSDARG00000008494	1
myl6	chr6	39936124	39937462	ENSDARG00000008494	1
mylipa	chr19	26346543	26347409	ENSDARG00000008859	1
mylipa	chr19	26361088	26361927	ENSDARG00000008859	1
mylipa	chr19	26344365	26344941	ENSDARG00000008859	1
myo10l3	chr9	12765408	12765967	ENSDARG00000074143	1
myo10l3	chr9	12784786	12785309	ENSDARG00000074143	1
myo10l3	chr9	12794839	12795562	ENSDARG00000074143	1
myo10l3	chr9	12701757	12701857	ENSDARG00000074143	1
myo10l3	chr9	12791190	12791724	ENSDARG00000074143	1
myo10l3	chr9	12732172	12732272	ENSDARG00000074143	1
myo10l3	chr9	12697283	12697383	ENSDARG00000074143	1
myo10l3	chr9	12718055	12718155	ENSDARG00000074143	1
myo10l3	chr9	12704491	12704591	ENSDARG00000074143	1
myo10l3	chr9	12743359	12743988	ENSDARG00000074143	1
myo10l3	chr9	12811418	12812141	ENSDARG00000074143	1
myo10l3	chr9	12735831	12735931	ENSDARG00000074143	1
myo10l3	chr9	12811746	12811846	ENSDARG00000074143	1
myo1ea	chr7	30690325	30690825	ENSDARG00000036179	1
myo1ea	chr7	30624005	30624105	ENSDARG00000036179	1
myo1ea	chr7	30712149	30712885	ENSDARG00000036179	1
myo1ea	chr7	30623242	30624933	ENSDARG00000036179	1
myo1ea	chr7	30701542	30702074	ENSDARG00000036179	1
myo1ea	chr7	30758965	30759212	ENSDARG00000036179	1
myo1ea	chr7	30583240	30584051	ENSDARG00000036179	1
myo1ea	chr7	30753030	30754092	ENSDARG00000036179	1
myo1ea	chr7	30765543	30765995	ENSDARG00000036179	1
nacad	chr16	27656361	27656844	ENSDARG00000012347	1
nccrp1	chr5	36850567	36851463	ENSDARG00000035326	1
nccrp1	chr5	36865199	36865900	ENSDARG00000035326	1
nckap1	chr9	44737835	44737935	ENSDARG00000060853	1
nckap1	chr9	44824809	44825007	ENSDARG00000060853	1
nckap1	chr9	44787528	44788088	ENSDARG00000060853	1
nckap1	chr9	44778369	44779117	ENSDARG00000060853	1
nckap1	chr9	44838439	44839664	ENSDARG00000060853	1
nckap1	chr9	44713315	44714203	ENSDARG00000060853	1
nckap1	chr9	44718396	44718814	ENSDARG00000060853	1
nckap1	chr9	44831687	44832708	ENSDARG00000060853	1
nckap1	chr9	44780766	44781778	ENSDARG00000060853	1
nckap1	chr9	44784863	44785459	ENSDARG00000060853	1
ncor1	chr5	41956548	41957084	ENSDARG00000035285	1
ncor1	chr5	41944759	41946360	ENSDARG00000035285	1
ncor1	chr5	41951452	41952115	ENSDARG00000035285	1
ncor1	chr5	41972080	41972180	ENSDARG00000035285	1
ncor1	chr5	42003872	42005740	ENSDARG00000035285	1
ncor1	chr5	41902804	41903768	ENSDARG00000035285	1
ncor1	chr5	42036962	42037539	ENSDARG00000035285	1
ncor1	chr5	41927121	41928385	ENSDARG00000035285	1
ncor1	chr5	42043897	42044889	ENSDARG00000035285	1
ndrg2	chr7	3983134	3983693	ENSDARG00000011170	1
ndrg2	chr7	4035985	4036085	ENSDARG00000011170	1
ndrg2	chr7	3994715	3995034	ENSDARG00000011170	1
ndrg2	chr7	4035094	4036989	ENSDARG00000011170	1
ndrg2	chr7	4035076	4036985	ENSDARG00000011170	1
ndufa6	chr3	1157545	1158451	ENSDARG00000038028	1
ndufa6	chr3	1161667	1163643	ENSDARG00000038028	1
ndufb7	chr1	55743288	55747251	ENSDARG00000033789	1
ndufb7	chr1	55738310	55738658	ENSDARG00000033789	1
necap1	chr19	10395851	10395951	ENSDARG00000020798	1
necap1	chr19	10448979	10449641	ENSDARG00000020798	1
nenf	chr17	45395599	45396776	ENSDARG00000040192	1
nenf	chr17	45413197	45413932	ENSDARG00000040192	1
nenf	chr17	45404388	45405022	ENSDARG00000040192	1
net1	chr4	11590865	11591395	ENSDARG00000032765	1
net1	chr4	11627822	11628657	ENSDARG00000032765	1
net1	chr4	11639945	11640972	ENSDARG00000032765	1
net1	chr4	11625560	11626662	ENSDARG00000032765	1
net1	chr4	11608548	11608648	ENSDARG00000032765	1
net1	chr4	11532611	11533719	ENSDARG00000032765	1
net1	chr4	11630800	11630900	ENSDARG00000032765	1
net1	chr4	11577195	11579548	ENSDARG00000032765	1
net1	chr4	11598406	11599357	ENSDARG00000032765	1
net1	chr4	11553014	11553114	ENSDARG00000032765	1
net1	chr4	11642651	11643225	ENSDARG00000032765	1
neurl1aa	chr1	47763112	47763601	ENSDARG00000069438	1
neurl1aa	chr1	47739298	47739937	ENSDARG00000069438	1
neurl1aa	chr1	47654566	47655411	ENSDARG00000069438	1
neurl1aa	chr1	47771036	47772041	ENSDARG00000069438	1
nfe2l1b	chr12	28812720	28813498	ENSDARG00000076533	1
nfe2l1b	chr12	28805814	28806039	ENSDARG00000076533	1
nfixb	chr3	14825935	14826048	ENSDARG00000061836	1
nfixb	chr3	14818268	14818368	ENSDARG00000061836	1
nfixb	chr3	14819992	14820527	ENSDARG00000061836	1
nfixb	chr3	14804083	14804296	ENSDARG00000061836	1
nfixb	chr3	15003283	15004111	ENSDARG00000061836	1
nfixb	chr3	14861722	14863276	ENSDARG00000061836	1
nfixb	chr3	15053157	15053580	ENSDARG00000061836	1
nfixb	chr3	14902145	14902706	ENSDARG00000061836	1
nfixb	chr3	14867125	14868544	ENSDARG00000061836	1
nfixb	chr3	14867142	14868542	ENSDARG00000061836	1
nfixb	chr3	14798637	14799313	ENSDARG00000061836	1
nfixb	chr3	14721052	14721544	ENSDARG00000061836	1
nfixb	chr3	14927724	14928676	ENSDARG00000061836	1
nfixb	chr3	14858301	14858401	ENSDARG00000061836	1
nfixb	chr3	14858302	14858402	ENSDARG00000061836	1
nfixb	chr3	14909263	14909621	ENSDARG00000061836	1
nfixb	chr3	14798902	14799002	ENSDARG00000061836	1
nfkb2	chr13	22773687	22775008	ENSDARG00000038687	1
nfkb2	chr13	22695752	22696145	ENSDARG00000038687	1
nfkb2	chr13	22771480	22771580	ENSDARG00000038687	1
nfkb2	chr13	22784287	22784387	ENSDARG00000038687	1
nfkb2	chr13	22783917	22784824	ENSDARG00000038687	1
nfkb2	chr13	22784306	22784406	ENSDARG00000038687	1
nfkbiaa	chr20	16876044	16877280	ENSDARG00000005481	1
nfkbiaa	chr20	16876605	16876705	ENSDARG00000005481	1
nfkbiaa	chr20	16876068	16877250	ENSDARG00000005481	1
nfkbiaa	chr20	16918725	16919489	ENSDARG00000005481	1
nfkbiaa	chr20	16876610	16876710	ENSDARG00000005481	1
nfkbiaa	chr20	16881442	16885540	ENSDARG00000005481	1
nfkbib	chr5	37087917	37088017	ENSDARG00000030087	1
nfkbib	chr5	37086961	37088960	ENSDARG00000030087	1
nfkbib	chr5	37086961	37088991	ENSDARG00000030087	1
nfkbie	chr20	51266834	51267698	ENSDARG00000068367	1
nfkbie	chr20	51305099	51305914	ENSDARG00000068367	1
ninj2	chr4	8147439	8149891	ENSDARG00000079824	1
ninj2	chr4	8154787	8154887	ENSDARG00000079824	1
ninj2	chr4	8250021	8250884	ENSDARG00000079824	1
ninj2	chr4	8202281	8202899	ENSDARG00000079824	1
ninj2	chr4	8124699	8124799	ENSDARG00000079824	1
ninj2	chr4	8237051	8237444	ENSDARG00000079824	1
nop10	chr7	1529109	1530744	ENSDARG00000104227	1
nop58	chr6	9721531	9722323	ENSDARG00000104353	1
nop58	chr6	9703729	9703829	ENSDARG00000104353	1
nop58	chr6	9692038	9692925	ENSDARG00000104353	1
nop58	chr6	9695145	9695899	ENSDARG00000104353	1
nop58	chr6	9703028	9704437	ENSDARG00000104353	1
notch2	chr8	19574756	19574856	ENSDARG00000043130	1
notch2	chr8	19576715	19576815	ENSDARG00000043130	1
notch2	chr8	19578958	19579058	ENSDARG00000043130	1
notch2	chr8	19576191	19577381	ENSDARG00000043130	1
notch2	chr8	19539659	19540287	ENSDARG00000043130	1
notch2	chr8	19666091	19666472	ENSDARG00000043130	1
notch2	chr8	19578766	19579350	ENSDARG00000043130	1
nr2f1a	chr5	49754020	49758153	ENSDARG00000052695	1
nr2f1a	chr5	49742848	49746391	ENSDARG00000052695	1
nr2f1a	chr5	49738668	49739155	ENSDARG00000052695	1
nr2f1a	chr5	49761438	49762039	ENSDARG00000052695	1
nr4a2b	chr6	12463643	12463743	ENSDARG00000044532	1
nr4a2b	chr6	12459500	12459600	ENSDARG00000044532	1
nr4a2b	chr6	12461951	12462051	ENSDARG00000044532	1
nr4a2b	chr6	12455865	12455965	ENSDARG00000044532	1
nr4a2b	chr6	12461629	12464571	ENSDARG00000044532	1
nr4a2b	chr6	12466926	12467326	ENSDARG00000044532	1
nr4a2b	chr6	12459471	12459571	ENSDARG00000044532	1
nrxn3b	chr20	5555845	5556650	ENSDARG00000062693	1
nrxn3b	chr20	5560818	5561714	ENSDARG00000062693	1
nrxn3b	chr20	5821130	5822613	ENSDARG00000062693	1
numb	chr17	51871350	51872212	ENSDARG00000027279	1
numb	chr17	51878162	51878972	ENSDARG00000027279	1
numb	chr17	51869636	51870117	ENSDARG00000027279	1
numb	chr17	51897809	51898144	ENSDARG00000027279	1
otomp	chr2	41487327	41488335	ENSDARG00000040306	1
otomp	chr2	41518157	41519036	ENSDARG00000040306	1
otx2a	chr1	50968657	50969468	ENSDARG00000030703	1
otx2a	chr1	50879381	50879955	ENSDARG00000030703	1
otx2a	chr1	50920933	50921413	ENSDARG00000030703	1
pabpc1b	chr19	12088867	12089365	ENSDARG00000021140	1
pabpc1b	chr19	12154263	12154738	ENSDARG00000021140	1
paip2b	chr1	41502249	41502848	ENSDARG00000008706	1
paip2b	chr1	41465125	41467115	ENSDARG00000008706	1
palld	chr20	23573745	23574234	ENSDARG00000040009	1
palld	chr20	23456810	23456910	ENSDARG00000040009	1
palld	chr20	23456262	23457243	ENSDARG00000040009	1
palld	chr20	23469205	23469562	ENSDARG00000040009	1
palld	chr20	23510986	23511289	ENSDARG00000040009	1
palld	chr20	23633052	23633441	ENSDARG00000040009	1
palld	chr20	23616386	23617081	ENSDARG00000040009	1
palld	chr20	23498067	23499137	ENSDARG00000040009	1
palld	chr20	23640114	23641055	ENSDARG00000040009	1
palld	chr20	23688902	23689115	ENSDARG00000040009	1
palld	chr20	23621653	23622039	ENSDARG00000040009	1
palld	chr20	23584769	23585211	ENSDARG00000040009	1
pam16	chr3	12393181	12393281	ENSDARG00000102822	1
pam16	chr3	12294406	12295421	ENSDARG00000102822	1
pam16	chr3	12398939	12399215	ENSDARG00000102822	1
pam16	chr3	12402663	12402932	ENSDARG00000102822	1
pam16	chr3	12393081	12393683	ENSDARG00000102822	1
pam16	chr3	12297037	12297372	ENSDARG00000102822	1
pard6a	chr18	22093680	22093780	ENSDARG00000069378	1
pard6a	chr18	22092847	22094616	ENSDARG00000069378	1
pard6a	chr18	22106359	22107225	ENSDARG00000069378	1
pawr	chr4	21425867	21426610	ENSDARG00000045486	1
pawr	chr4	21438190	21438896	ENSDARG00000045486	1
pawr	chr4	21430098	21430557	ENSDARG00000045486	1
pawr	chr4	21459552	21460232	ENSDARG00000045486	1
pawr	chr4	21463620	21464520	ENSDARG00000045486	1
pbx4	chr3	53116639	53116739	ENSDARG00000052150	1
pbx4	chr3	53031963	53033722	ENSDARG00000052150	1
pbx4	chr3	53107095	53107195	ENSDARG00000052150	1
pbx4	chr3	53035825	53037641	ENSDARG00000052150	1
pbx4	chr3	53042802	53042902	ENSDARG00000052150	1
pbx4	chr3	53032597	53032697	ENSDARG00000052150	1
pbx4	chr3	53042406	53043370	ENSDARG00000052150	1
pbx4	chr3	52999434	53001344	ENSDARG00000052150	1
pbxip1b	chr16	22712330	22713864	ENSDARG00000011824	1
pbxip1b	chr16	22704485	22705050	ENSDARG00000011824	1
pbxip1b	chr16	22775423	22775523	ENSDARG00000011824	1
pcdh19	chr14	40329226	40332025	ENSDARG00000034344	1
pcdh19	chr14	40318920	40319620	ENSDARG00000034344	1
pcdh19	chr14	40341595	40342681	ENSDARG00000034344	1
pcdh19	chr14	40312504	40312873	ENSDARG00000034344	1
pde4ba	chr6	30841952	30842875	ENSDARG00000032868	1
pde4ba	chr6	30996438	30996538	ENSDARG00000032868	1
pde4ba	chr6	30917920	30918584	ENSDARG00000032868	1
pde4ba	chr6	30868260	30869087	ENSDARG00000032868	1
pde4ba	chr6	30804747	30806443	ENSDARG00000032868	1
pdlim1	chr13	25769500	25769835	ENSDARG00000019845	1
pdlim1	chr13	25784047	25784147	ENSDARG00000019845	1
pdlim1	chr13	25788995	25789571	ENSDARG00000019845	1
pdlim1	chr13	25773837	25773937	ENSDARG00000019845	1
pdlim1	chr13	25773794	25773894	ENSDARG00000019845	1
pdlim1	chr13	25800094	25800745	ENSDARG00000019845	1
pdlim1	chr13	25819579	25820126	ENSDARG00000019845	1
pik3r3b	chr6	33529280	33529380	ENSDARG00000034409	1
pik3r3b	chr6	33539308	33544241	ENSDARG00000034409	1
pkp2	chr4	16709729	16710777	ENSDARG00000023026	1
pkp2	chr4	16692850	16693411	ENSDARG00000023026	1
pkp2	chr4	16684405	16684886	ENSDARG00000023026	1
pkp2	chr4	16697714	16697814	ENSDARG00000023026	1
pkp2	chr4	16697525	16698065	ENSDARG00000023026	1
pkp3b	chr7	32901598	32901698	ENSDARG00000079438	1
pkp3b	chr7	32892135	32892902	ENSDARG00000079438	1
pkp3b	chr7	32881027	32881508	ENSDARG00000079438	1
pkp3b	chr7	32901345	32901916	ENSDARG00000079438	1
pkp3b	chr7	32942972	32943964	ENSDARG00000079438	1
pleca	chr19	22497840	22499655	ENSDARG00000062590	1
pleca	chr19	22519540	22519989	ENSDARG00000062590	1
pleca	chr19	22529988	22530683	ENSDARG00000062590	1
pleca	chr19	22481716	22481816	ENSDARG00000062590	1
pleca	chr19	22541114	22541214	ENSDARG00000062590	1
pleca	chr19	22498649	22498749	ENSDARG00000062590	1
pleca	chr19	22664055	22664155	ENSDARG00000062590	1
pleca	chr19	22519685	22519785	ENSDARG00000062590	1
pleca	chr19	22567970	22568680	ENSDARG00000062590	1
pleca	chr19	22568177	22568277	ENSDARG00000062590	1
pleca	chr19	22481261	22482298	ENSDARG00000062590	1
pleca	chr19	22481724	22481824	ENSDARG00000062590	1
plp1b	chr5	23239257	23240077	ENSDARG00000011929	1
plxna4	chr4	15310597	15310697	ENSDARG00000019328	1
plxna4	chr4	15241862	15242987	ENSDARG00000019328	1
plxna4	chr4	15396531	15397295	ENSDARG00000019328	1
plxna4	chr4	15249061	15249773	ENSDARG00000019328	1
plxna4	chr4	15390566	15391282	ENSDARG00000019328	1
plxna4	chr4	15377216	15377622	ENSDARG00000019328	1
pnp5a	chr7	6611351	6611804	ENSDARG00000078619	1
pnp5a	chr7	6657967	6658472	ENSDARG00000078619	1
pnp5a	chr7	6604537	6604637	ENSDARG00000078619	1
pnp5a	chr7	6655627	6656030	ENSDARG00000078619	1
pnpla6	chr1	45921936	45923644	ENSDARG00000010773	1
polr2f	chr3	1504953	1505053	ENSDARG00000036625	1
polr2f	chr3	1489126	1492544	ENSDARG00000036625	1
polr2f	chr3	1493776	1495210	ENSDARG00000036625	1
polr2f	chr3	1477960	1479299	ENSDARG00000036625	1
polr2f	chr3	1478584	1478684	ENSDARG00000036625	1
polr2f	chr3	1478856	1478956	ENSDARG00000036625	1
polr2f	chr3	1486559	1486659	ENSDARG00000036625	1
polr2f	chr3	1486578	1486678	ENSDARG00000036625	1
polr2f	chr3	1492160	1492260	ENSDARG00000036625	1
polr2f	chr3	1486425	1486525	ENSDARG00000036625	1
polr2f	chr3	1504444	1505991	ENSDARG00000036625	1
polr2f	chr3	1469005	1469682	ENSDARG00000036625	1
ppap2d	chr3	47350994	47351537	ENSDARG00000069940	1
ppap2d	chr3	47339741	47340265	ENSDARG00000069940	1
ppap2d	chr3	47322988	47323088	ENSDARG00000069940	1
ppap2d	chr3	47345545	47346031	ENSDARG00000069940	1
ppap2d	chr3	47397882	47398959	ENSDARG00000069940	1
ppdpfa	chr8	23239655	23240488	ENSDARG00000007682	1
ppdpfa	chr8	23177042	23177247	ENSDARG00000007682	1
ppp1r12a	chr4	21575175	21575805	ENSDARG00000010784	1
ppp1r12a	chr4	21538859	21539636	ENSDARG00000010784	1
ppp1r12a	chr4	21463620	21464520	ENSDARG00000010784	1
ppp1r12a	chr4	21459552	21460232	ENSDARG00000010784	1
ppp1r12a	chr4	21567878	21568410	ENSDARG00000010784	1
ppp1r12a	chr4	21538986	21539656	ENSDARG00000010784	1
ppp1r13bb	chr20	20772632	20773681	ENSDARG00000009142	1
ppp1r13bb	chr20	20765579	20766486	ENSDARG00000009142	1
ppp1r13bb	chr20	20833927	20834572	ENSDARG00000009142	1
ppp1r13bb	chr20	20765963	20766063	ENSDARG00000009142	1
ppp1r13bb	chr20	20845098	20845590	ENSDARG00000009142	1
ppp1r13bb	chr20	20834191	20834291	ENSDARG00000009142	1
ppp1r13bb	chr20	20820323	20822389	ENSDARG00000009142	1
ppp1r13bb	chr20	20841952	20843086	ENSDARG00000009142	1
ppp1r14bb	chr7	60340512	60340829	ENSDARG00000030161	1
ppp1r14bb	chr7	60359819	60359919	ENSDARG00000030161	1
ppp1r14bb	chr7	60353333	60355151	ENSDARG00000030161	1
ppp1r14bb	chr7	60320717	60322007	ENSDARG00000030161	1
ppp1r14bb	chr7	60388953	60390582	ENSDARG00000030161	1
ppp1r14bb	chr7	60354211	60354311	ENSDARG00000030161	1
ppp1r14bb	chr7	60354207	60354307	ENSDARG00000030161	1
ppp1r15b	chr18	27132223	27132323	ENSDARG00000068128	1
ppp1r15b	chr18	27101171	27101985	ENSDARG00000068128	1
prdx6	chr20	15229872	15230336	ENSDARG00000043511	1
prdx6	chr20	15204041	15204821	ENSDARG00000043511	1
prelid3b	chr6	60111705	60113401	ENSDARG00000009505	1
prelid3b	chr6	60115102	60115589	ENSDARG00000009505	1
prelid3b	chr6	60087672	60088233	ENSDARG00000009505	1
prelid3b	chr6	60117670	60118132	ENSDARG00000009505	1
prelid3b	chr6	60120208	60123948	ENSDARG00000009505	1
prkci	chr2	37331052	37332263	ENSDARG00000021225	1
prkci	chr2	37331543	37331643	ENSDARG00000021225	1
prpf38b	chr2	45665831	45666694	ENSDARG00000053101	1
prrg1	chr8	18588293	18590217	ENSDARG00000043283	1
prrg1	chr8	18546022	18546122	ENSDARG00000043283	1
prrg1	chr8	18615719	18616188	ENSDARG00000043283	1
prrg1	chr8	18624366	18625262	ENSDARG00000043283	1
prrg1	chr8	18589219	18589319	ENSDARG00000043283	1
prrg1	chr8	18554317	18555567	ENSDARG00000043283	1
prrx1a	chr2	23173939	23174509	ENSDARG00000033971	1
prrx1a	chr2	23159815	23160648	ENSDARG00000033971	1
prrx1a	chr2	23208527	23208956	ENSDARG00000033971	1
prrx1a	chr2	23222661	23223574	ENSDARG00000033971	1
prrx1a	chr2	23199882	23200264	ENSDARG00000033971	1
prrx1a	chr2	23171858	23172925	ENSDARG00000033971	1
prss23	chr14	30803979	30805004	ENSDARG00000055786	1
prss23	chr14	30774234	30776271	ENSDARG00000055786	1
prss23	chr14	30796199	30796299	ENSDARG00000055786	1
prss23	chr14	30810500	30811350	ENSDARG00000055786	1
prss23	chr14	30810875	30810975	ENSDARG00000055786	1
prss23	chr14	30761890	30762521	ENSDARG00000055786	1
prss23	chr14	30796177	30796277	ENSDARG00000055786	1
prss23	chr14	30775275	30775375	ENSDARG00000055786	1
psme3	chr12	27248083	27248657	ENSDARG00000012234	1
psme3	chr12	27241401	27243530	ENSDARG00000012234	1
psme3	chr12	27259668	27260194	ENSDARG00000012234	1
psme3	chr12	27262732	27263329	ENSDARG00000012234	1
ptgr1	chr7	24432853	24433371	ENSDARG00000024877	1
ptmaa	chr6	29757406	29757912	ENSDARG00000021113	1
ptmaa	chr6	29719399	29719499	ENSDARG00000021113	1
ptmaa	chr6	29725008	29725108	ENSDARG00000021113	1
ptmaa	chr6	29719121	29719827	ENSDARG00000021113	1
ptmaa	chr6	29745737	29746727	ENSDARG00000021113	1
ptmaa	chr6	29769938	29770604	ENSDARG00000021113	1
ptmaa	chr6	29770239	29770339	ENSDARG00000021113	1
ptmaa	chr6	29745612	29746796	ENSDARG00000021113	1
ptp4a2a	chr17	14659886	14660609	ENSDARG00000087443	1
ptp4a2a	chr17	14725961	14726968	ENSDARG00000087443	1
ptp4a2a	chr17	14688289	14688769	ENSDARG00000087443	1
ptp4a2a	chr17	14718182	14718927	ENSDARG00000087443	1
ptp4a2b	chr19	35415962	35416062	ENSDARG00000035676	1
ptp4a2b	chr19	35465137	35466057	ENSDARG00000035676	1
ptp4a2b	chr19	35473400	35473500	ENSDARG00000035676	1
ptp4a2b	chr19	35488177	35489040	ENSDARG00000035676	1
ptp4a2b	chr19	35455972	35456072	ENSDARG00000035676	1
ptpn1	chr8	28448781	28448881	ENSDARG00000007923	1
ptpn1	chr8	28373842	28374242	ENSDARG00000007923	1
ptpn1	chr8	28455448	28455914	ENSDARG00000007923	1
ptpn1	chr8	28420460	28420560	ENSDARG00000007923	1
ptpn1	chr8	28419281	28421714	ENSDARG00000007923	1
ptpn1	chr8	28419344	28421710	ENSDARG00000007923	1
purba	chr5	13634832	13635232	ENSDARG00000068822	1
purba	chr5	13692410	13692510	ENSDARG00000068822	1
purba	chr5	13692139	13692785	ENSDARG00000068822	1
pvalb8	chr3	61137096	61137555	ENSDARG00000037790	1
pvalb8	chr3	61172562	61173194	ENSDARG00000037790	1
pvalb8	chr3	61162400	61162870	ENSDARG00000037790	1
pvalb9	chr12	17691449	17691808	ENSDARG00000071601	1
rab10	chr20	47405790	47405890	ENSDARG00000046106	1
rab10	chr20	47490083	47492046	ENSDARG00000046106	1
rab11a	chr18	19090944	19091792	ENSDARG00000041450	1
rab1ab	chr13	24378558	24380596	ENSDARG00000029663	1
rab1ab	chr13	24439712	24440195	ENSDARG00000029663	1
rab1ab	chr13	24355804	24356466	ENSDARG00000029663	1
rab1ab	chr13	24456590	24457157	ENSDARG00000029663	1
rab1ab	chr13	24428160	24429544	ENSDARG00000029663	1
rab1ab	chr13	24442144	24442443	ENSDARG00000029663	1
rab20	chr9	8893796	8895500	ENSDARG00000005049	1
rab20	chr9	8891011	8891469	ENSDARG00000005049	1
rab20	chr9	8938648	8939427	ENSDARG00000005049	1
rab20	chr9	8938977	8939077	ENSDARG00000005049	1
rab20	chr9	8925780	8925880	ENSDARG00000005049	1
rab2a	chr2	21805644	21805744	ENSDARG00000020261	1
rab2a	chr2	21826511	21826611	ENSDARG00000020261	1
rab2a	chr2	21841350	21841669	ENSDARG00000020261	1
rab2a	chr2	21774798	21776020	ENSDARG00000020261	1
rab2a	chr2	21830927	21832198	ENSDARG00000020261	1
rab2a	chr2	21882680	21883171	ENSDARG00000020261	1
rabac1	chr16	10780030	10780130	ENSDARG00000004171	1
rabac1	chr16	10792494	10793467	ENSDARG00000004171	1
rabac1	chr16	10782174	10782965	ENSDARG00000004171	1
rabac1	chr16	10841353	10841453	ENSDARG00000004171	1
rabac1	chr16	10776279	10778943	ENSDARG00000004171	1
rabac1	chr16	10794641	10795171	ENSDARG00000004171	1
rac1a	chr12	10421695	10421795	ENSDARG00000074849	1
rac1a	chr12	10508427	10509080	ENSDARG00000074849	1
rap2b	chr18	50722246	50723034	ENSDARG00000103032	1
rasal2	chr2	35830067	35830843	ENSDARG00000036257	1
rasal2	chr2	35744396	35745258	ENSDARG00000036257	1
rasal2	chr2	35813642	35814808	ENSDARG00000036257	1
rasal2	chr2	35808313	35809409	ENSDARG00000036257	1
rasal2	chr2	35702082	35702805	ENSDARG00000036257	1
rasal2	chr2	35797413	35797513	ENSDARG00000036257	1
rasal2	chr2	35790685	35790785	ENSDARG00000036257	1
rasal2	chr2	35715701	35716418	ENSDARG00000036257	1
rasal2	chr2	35797092	35797897	ENSDARG00000036257	1
rasal2	chr2	35816836	35817672	ENSDARG00000036257	1
rasal2	chr2	35725314	35725659	ENSDARG00000036257	1
rasal2	chr2	35773952	35774619	ENSDARG00000036257	1
rasal2	chr2	35722336	35722591	ENSDARG00000036257	1
rasd1	chr12	1430099	1430726	ENSDARG00000019274	1
rasd1	chr12	1445938	1446516	ENSDARG00000019274	1
rasd1	chr12	1427087	1427561	ENSDARG00000019274	1
rassf2a	chr8	42998769	42999663	ENSDARG00000029865	1
rassf2a	chr8	42999191	42999291	ENSDARG00000029865	1
rassf2a	chr8	42972480	42973191	ENSDARG00000029865	1
rassf2a	chr8	42948959	42949872	ENSDARG00000029865	1
rbbp4	chr19	31042244	31043231	ENSDARG00000029058	1
rbbp4	chr19	30957997	30959219	ENSDARG00000029058	1
rbbp4	chr19	30950788	30951775	ENSDARG00000029058	1
rbfox2	chr6	318525	319770	ENSDARG00000052182	1
rbfox2	chr6	329625	330991	ENSDARG00000052182	1
rbfox2	chr6	301989	304742	ENSDARG00000052182	1
rbm4.2	chr7	22823600	22825168	ENSDARG00000055080	1
rbm4.2	chr7	22785408	22786715	ENSDARG00000055080	1
rbm4.2	chr7	22789490	22793958	ENSDARG00000055080	1
rbm4.2	chr7	22790118	22790218	ENSDARG00000055080	1
rbm4.3	chr7	22785408	22786715	ENSDARG00000022129	1
rbm4.3	chr7	22790118	22790218	ENSDARG00000022129	1
rbm4.3	chr7	22823600	22825168	ENSDARG00000022129	1
rbm4.3	chr7	22789490	22793958	ENSDARG00000022129	1
rbmx	chr14	31862070	31863154	ENSDARG00000014244	1
rbmx	chr14	31846664	31847199	ENSDARG00000014244	1
rbp4	chr12	5119883	5120680	ENSDARG00000101199	1
rbp5	chr16	31717209	31718143	ENSDARG00000101481	1
rer1	chr8	48983855	48984933	ENSDARG00000012747	1
rgcc	chr9	17437696	17440471	ENSDARG00000035810	1
rgl1	chr8	19311865	19313804	ENSDARG00000005989	1
rgl1	chr8	19251367	19251861	ENSDARG00000005989	1
rgl1	chr8	19329706	19330250	ENSDARG00000005989	1
rgmb	chr5	52219133	52220405	ENSDARG00000079323	1
rgmb	chr5	52277042	52277938	ENSDARG00000079323	1
rhov	chr20	28318282	28318836	ENSDARG00000070434	1
rhov	chr20	28319344	28319966	ENSDARG00000070434	1
rhov	chr20	28364802	28364902	ENSDARG00000070434	1
rhpn2	chr7	38379688	38379788	ENSDARG00000014577	1
rhpn2	chr7	38375008	38375532	ENSDARG00000014577	1
rhpn2	chr7	38359374	38360690	ENSDARG00000014577	1
rhpn2	chr7	38371783	38372594	ENSDARG00000014577	1
rhpn2	chr7	38359215	38360765	ENSDARG00000014577	1
rhpn2	chr7	38379187	38380217	ENSDARG00000014577	1
rhpn2	chr7	38379624	38379724	ENSDARG00000014577	1
rhpn2	chr7	38351333	38352890	ENSDARG00000014577	1
rnf19a	chr19	11987675	11987775	ENSDARG00000012040	1
rnf19a	chr19	12088867	12089365	ENSDARG00000012040	1
rnf19a	chr19	11987328	11988133	ENSDARG00000012040	1
rnf216	chr3	40643479	40644271	ENSDARG00000087893	1
rnf216	chr3	40576160	40579376	ENSDARG00000087893	1
rnf216	chr3	40566057	40566157	ENSDARG00000087893	1
rnf216	chr3	40633574	40634145	ENSDARG00000087893	1
rnf216	chr3	40608033	40608730	ENSDARG00000087893	1
rnf216	chr3	40710485	40711307	ENSDARG00000087893	1
rnf38	chr1	18965480	18966948	ENSDARG00000062055	1
rnf38	chr1	18882982	18883882	ENSDARG00000062055	1
rnf38	chr1	18854753	18855383	ENSDARG00000062055	1
rnf38	chr1	18883350	18883450	ENSDARG00000062055	1
rnf38	chr1	18971720	18972434	ENSDARG00000062055	1
rnf38	chr1	18835611	18836440	ENSDARG00000062055	1
rpl13a	chr17	24627931	24628346	ENSDARG00000044093	1
rpl36a	chr5	22492165	22492739	ENSDARG00000058105	1
rpl36a	chr5	22502185	22502285	ENSDARG00000058105	1
rpl8	chr9	33372542	33373252	ENSDARG00000014867	1
rpl9	chr1	23294569	23294669	ENSDARG00000037350	1
rpl9	chr1	23294569	23294669	ENSDARG00000054799	1
rpl9	chr1	23192253	23193310	ENSDARG00000054799	1
rps10	chr6	54143436	54144171	ENSDARG00000034897	1
rps10	chr6	54142068	54142789	ENSDARG00000034897	1
rps10	chr6	54198915	54199419	ENSDARG00000034897	1
rps28	chr2	24539536	24539636	ENSDARG00000035860	1
rps28	chr2	24552456	24554959	ENSDARG00000035860	1
rps28	chr2	24535462	24543453	ENSDARG00000035860	1
rps28	chr2	24461204	24462562	ENSDARG00000035860	1
rps28	chr2	24554232	24554332	ENSDARG00000035860	1
rps4x	chr7	51647249	51647994	ENSDARG00000014690	1
rps4x	chr7	51587310	51587926	ENSDARG00000014690	1
rps4x	chr7	51611722	51612835	ENSDARG00000014690	1
rps4x	chr7	51626203	51627680	ENSDARG00000014690	1
rps4x	chr7	51681093	51682409	ENSDARG00000014690	1
rps4x	chr7	51643018	51644196	ENSDARG00000014690	1
rps4x	chr7	51641935	51642428	ENSDARG00000014690	1
rps4x	chr7	51617330	51618015	ENSDARG00000014690	1
rps4x	chr7	51622732	51623590	ENSDARG00000014690	1
rpz2	chr16	46401283	46403441	ENSDARG00000091215	1
rspo3	chr16	40333769	40334504	ENSDARG00000070081	1
rspo3	chr16	40302992	40303583	ENSDARG00000070081	1
rspo3	chr16	40298476	40299677	ENSDARG00000070081	1
rspo3	chr16	40333761	40334675	ENSDARG00000070081	1
rspry1	chr18	17800292	17801416	ENSDARG00000062558	1
rtn3	chr7	17720429	17720961	ENSDARG00000091348	1
rtn3	chr7	17734289	17734389	ENSDARG00000091348	1
rtn3	chr7	17715813	17717474	ENSDARG00000091348	1
s100a10b	chr16	23422707	23423161	ENSDARG00000025254	1
s100a10b	chr16	23433500	23433657	ENSDARG00000025254	1
s100a10b	chr16	23391434	23391789	ENSDARG00000025254	1
s100s	chr19	7549334	7550516	ENSDARG00000036773	1
s100s	chr19	7642485	7643455	ENSDARG00000036773	1
s100s	chr19	7574920	7576933	ENSDARG00000036773	1
s100s	chr19	7652089	7652599	ENSDARG00000036773	1
s100t	chr16	22704485	22705050	ENSDARG00000055589	1
s100t	chr16	22712330	22713864	ENSDARG00000055589	1
s100v2	chr19	24275250	24275971	ENSDARG00000070702	1
sall3b	chr19	22044044	22044144	ENSDARG00000057586	1
sall3b	chr19	22032430	22032957	ENSDARG00000057586	1
sall3b	chr19	22074276	22075372	ENSDARG00000057586	1
sall3b	chr19	22043188	22044953	ENSDARG00000057586	1
sall3b	chr19	22044065	22044165	ENSDARG00000057586	1
scg3	chr18	39472724	39473398	ENSDARG00000086288	1
scg3	chr18	39423715	39424154	ENSDARG00000086288	1
scn1ba	chr16	41936755	41936855	ENSDARG00000060222	1
scn1ba	chr16	41897144	41897244	ENSDARG00000060222	1
scn1ba	chr16	41936455	41937815	ENSDARG00000060222	1
scn1ba	chr16	41877005	41877105	ENSDARG00000060222	1
scrib	chr7	41212746	41214066	ENSDARG00000000861	1
scrib	chr7	41206855	41207776	ENSDARG00000000861	1
scrib	chr7	41165337	41165437	ENSDARG00000000861	1
scrib	chr7	41215052	41215648	ENSDARG00000000861	1
scrib	chr7	41208748	41209195	ENSDARG00000000861	1
sdc4	chr6	52659346	52660286	ENSDARG00000059906	1
sdc4	chr6	52667153	52672885	ENSDARG00000059906	1
sdc4	chr6	52682280	52683009	ENSDARG00000059906	1
sdc4	chr6	52619588	52620415	ENSDARG00000059906	1
sdc4	chr6	52688498	52689842	ENSDARG00000059906	1
sdc4	chr6	52624420	52625060	ENSDARG00000059906	1
sdc4	chr6	52673724	52676415	ENSDARG00000059906	1
sdc4	chr6	52669964	52670064	ENSDARG00000059906	1
sdc4	chr6	52621909	52622230	ENSDARG00000059906	1
sdc4	chr6	52661593	52662269	ENSDARG00000059906	1
sdc4	chr6	52712878	52713485	ENSDARG00000059906	1
sdc4	chr6	52688508	52689834	ENSDARG00000059906	1
sdc4	chr6	52712874	52713474	ENSDARG00000059906	1
sdc4	chr6	52715794	52716907	ENSDARG00000059906	1
sec23b	chr6	6797215	6797315	ENSDARG00000019360	1
sec23b	chr6	6786062	6786658	ENSDARG00000019360	1
sec23b	chr6	6831350	6833696	ENSDARG00000019360	1
sec23b	chr6	6774993	6776247	ENSDARG00000019360	1
sec61b	chr16	27223428	27224905	ENSDARG00000076568	1
sec61b	chr16	27256436	27256920	ENSDARG00000076568	1
sec61b	chr16	27260419	27261505	ENSDARG00000076568	1
selenot1a	chr2	9740277	9740844	ENSDARG00000058354	1
sept9a	chr3	34582303	34583104	ENSDARG00000020235	1
sept9a	chr3	34479495	34480132	ENSDARG00000020235	1
sept9a	chr3	34560702	34562170	ENSDARG00000020235	1
sept9a	chr3	34498706	34499460	ENSDARG00000020235	1
sept9a	chr3	34481744	34481998	ENSDARG00000020235	1
sept9a	chr3	34510162	34510594	ENSDARG00000020235	1
sept9a	chr3	34501645	34501745	ENSDARG00000020235	1
sept9a	chr3	34522928	34523287	ENSDARG00000020235	1
sept9a	chr3	34583846	34584222	ENSDARG00000020235	1
sept9a	chr3	34542938	34543607	ENSDARG00000020235	1
serf2	chr7	30293510	30294713	ENSDARG00000074340	1
serf2	chr7	30234964	30235468	ENSDARG00000074340	1
serf2	chr7	30304100	30305236	ENSDARG00000074340	1
serf2	chr7	30240835	30241793	ENSDARG00000074340	1
serf2	chr7	30285130	30285430	ENSDARG00000074340	1
serf2	chr7	30315374	30315905	ENSDARG00000074340	1
serf2	chr7	30260713	30260813	ENSDARG00000074340	1
serinc5	chr5	52040950	52042897	ENSDARG00000008153	1
serinc5	chr5	51989105	51989654	ENSDARG00000008153	1
sesn1	chr20	32221969	32227136	ENSDARG00000020693	1
sesn1	chr20	32228913	32229013	ENSDARG00000020693	1
sesn1	chr20	32172424	32173825	ENSDARG00000020693	1
sesn1	chr20	32224055	32224155	ENSDARG00000020693	1
sesn1	chr20	32173073	32173173	ENSDARG00000020693	1
sfpq	chr19	40057522	40058223	ENSDARG00000011564	1
sfrp1a	chr5	27583255	27584116	ENSDARG00000035521	1
sfrp1a	chr5	27537077	27537940	ENSDARG00000035521	1
sgpl1	chr13	25773837	25773937	ENSDARG00000061375	1
sgpl1	chr13	25800094	25800745	ENSDARG00000061375	1
sgpl1	chr13	25784047	25784147	ENSDARG00000061375	1
sgpl1	chr13	25773794	25773894	ENSDARG00000061375	1
sgpl1	chr13	25769500	25769835	ENSDARG00000061375	1
sgpl1	chr13	25788995	25789571	ENSDARG00000061375	1
sh2d4bb	chr12	29276268	29277157	ENSDARG00000015144	1
sh3bgrl	chr14	9419815	9422653	ENSDARG00000058302	1
si:ch211-105j21.9	chr6	49088223	49089095	ENSDARG00000097845	1
si:ch211-105j21.9	chr6	49040781	49040881	ENSDARG00000097845	1
si:ch211-105j21.9	chr6	49105314	49105934	ENSDARG00000097845	1
si:ch211-105j21.9	chr6	49062266	49062366	ENSDARG00000097845	1
si:ch211-152c2.3	chr4	884748	884848	ENSDARG00000045898	1
si:ch211-152c2.3	chr4	841479	843090	ENSDARG00000045898	1
si:ch211-152c2.3	chr4	889364	890391	ENSDARG00000045898	1
si:ch211-15b10.6	chr7	22790118	22790218	ENSDARG00000091111	1
si:ch211-15b10.6	chr7	22789490	22793958	ENSDARG00000091111	1
si:ch211-15b10.6	chr7	22785408	22786715	ENSDARG00000091111	1
si:ch211-15b10.6	chr7	22823600	22825168	ENSDARG00000091111	1
si:ch211-178n15.1	chr2	56135984	56137267	ENSDARG00000097617	1
si:ch211-178n15.1	chr2	56058154	56058823	ENSDARG00000097617	1
si:ch211-178n15.1	chr2	56098389	56099367	ENSDARG00000097617	1
si:ch211-195b13.1	chr19	24832686	24832786	ENSDARG00000016623	1
si:ch211-195b13.1	chr19	24879194	24879910	ENSDARG00000016623	1
si:ch211-195b13.1	chr19	24832458	24833092	ENSDARG00000016623	1
si:ch211-195b13.1	chr19	24875749	24876312	ENSDARG00000016623	1
si:ch211-195b13.1	chr19	24872036	24872720	ENSDARG00000016623	1
si:ch211-195b13.1	chr19	24823435	24823535	ENSDARG00000016623	1
si:ch211-195b13.1	chr19	24832324	24833276	ENSDARG00000016623	1
si:ch211-207j7.2	chr6	8097009	8097109	ENSDARG00000090793	1
si:ch211-207j7.2	chr6	8082015	8084403	ENSDARG00000090793	1
si:ch211-207j7.2	chr6	8096659	8097481	ENSDARG00000090793	1
si:ch211-207j7.2	chr6	8082638	8082738	ENSDARG00000090793	1
si:ch211-214j24.10	chr4	5301772	5303359	ENSDARG00000045847	1
si:ch211-250c4.4	chr13	8236986	8237616	ENSDARG00000092199	1
si:ch211-250c4.4	chr13	8254667	8255502	ENSDARG00000092199	1
si:ch211-250c4.4	chr13	8179526	8179993	ENSDARG00000092199	1
si:ch211-250c4.4	chr13	8228517	8230274	ENSDARG00000092199	1
si:ch211-250c4.4	chr13	8228483	8230291	ENSDARG00000092199	1
si:ch211-250c4.4	chr13	8207879	8208459	ENSDARG00000092199	1
si:ch211-284f22.3	chr5	59157656	59158869	ENSDARG00000097055	1
si:ch211-284f22.3	chr5	59159771	59160620	ENSDARG00000097055	1
si:ch211-284f22.3	chr5	59150564	59151439	ENSDARG00000097055	1
si:ch211-74m13.3	chr3	54778699	54779139	ENSDARG00000076144	1
si:ch211-74m13.3	chr3	54722065	54723570	ENSDARG00000076144	1
si:ch211-80h18.1	chr19	3135247	3136282	ENSDARG00000078522	1
si:ch211-98n17.5	chr7	34302419	34303680	ENSDARG00000105641	1
si:ch211-98n17.5	chr7	34298235	34299412	ENSDARG00000105641	1
si:ch211-98n17.5	chr7	34265310	34266319	ENSDARG00000105641	1
si:ch73-22o12.1	chr16	10577275	10577375	ENSDARG00000062831	1
si:ch73-22o12.1	chr16	10556721	10559144	ENSDARG00000062831	1
si:ch73-22o12.1	chr16	10561036	10562422	ENSDARG00000062831	1
si:ch73-22o12.1	chr16	10576878	10577734	ENSDARG00000062831	1
si:ch73-22o12.1	chr16	10557851	10557951	ENSDARG00000062831	1
si:ch73-22o12.1	chr16	10674013	10674926	ENSDARG00000062831	1
si:ch73-22o12.1	chr16	10516386	10517190	ENSDARG00000062831	1
si:ch73-22o12.1	chr16	10566217	10566317	ENSDARG00000062831	1
si:ch73-22o12.1	chr16	10577266	10577366	ENSDARG00000062831	1
si:dkey-102m7.3	chr14	14864412	14865616	ENSDARG00000100366	1
si:dkey-102m7.3	chr14	14790196	14791069	ENSDARG00000100366	1
si:dkey-177p2.6	chr20	26952039	26953264	ENSDARG00000042322	1
si:dkey-180p18.9	chr4	14957354	14957454	ENSDARG00000045598	1
si:dkey-180p18.9	chr4	14958777	14958877	ENSDARG00000045598	1
si:dkey-180p18.9	chr4	14946920	14947888	ENSDARG00000045598	1
si:dkey-180p18.9	chr4	14958554	14959205	ENSDARG00000045598	1
si:dkey-25e12.3	chr20	26508216	26509104	ENSDARG00000055365	1
si:dkey-25e12.3	chr20	26502506	26502957	ENSDARG00000055365	1
si:dkey-25e12.3	chr20	26550498	26550598	ENSDARG00000055365	1
si:dkey-25e12.3	chr20	26515043	26515223	ENSDARG00000055365	1
si:dkey-31f5.8	chr4	18953785	18953885	ENSDARG00000094428	1
si:dkey-31f5.8	chr4	18949752	18950452	ENSDARG00000094428	1
si:dkey-31f5.8	chr4	18920164	18920934	ENSDARG00000094428	1
si:dkeyp-72e1.9	chr3	36586456	36586921	ENSDARG00000103743	1
si:dkeyp-72e1.9	chr3	36616608	36617532	ENSDARG00000103743	1
si:dkeyp-72e1.9	chr3	36492663	36493318	ENSDARG00000103743	1
sik1	chr9	9061944	9062579	ENSDARG00000058606	1
sik1	chr9	9166322	9167087	ENSDARG00000058606	1
sik1	chr9	9099981	9100529	ENSDARG00000058606	1
sik1	chr9	9127771	9128184	ENSDARG00000058606	1
sik1	chr9	9138385	9138939	ENSDARG00000058606	1
sik1	chr9	9148385	9149294	ENSDARG00000058606	1
sik1	chr9	9073173	9074038	ENSDARG00000058606	1
sik1	chr9	9112022	9112122	ENSDARG00000058606	1
sinhcaf	chr4	16586600	16586700	ENSDARG00000032653	1
sinhcaf	chr4	16684405	16684886	ENSDARG00000032653	1
sinhcaf	chr4	16692850	16693411	ENSDARG00000032653	1
sipa1l1	chr20	28737099	28737864	ENSDARG00000020134	1
sipa1l1	chr20	28666078	28667115	ENSDARG00000020134	1
sipa1l1	chr20	28700079	28701295	ENSDARG00000020134	1
sipa1l1	chr20	28775804	28776277	ENSDARG00000020134	1
sipa1l1	chr20	28774548	28774648	ENSDARG00000020134	1
sipa1l1	chr20	28767162	28767262	ENSDARG00000020134	1
sipa1l1	chr20	28774231	28775040	ENSDARG00000020134	1
sipa1l1	chr20	28733025	28733942	ENSDARG00000020134	1
sipa1l1	chr20	28717010	28718358	ENSDARG00000020134	1
six1a	chr13	31653206	31653456	ENSDARG00000039304	1
six1a	chr13	31619008	31624223	ENSDARG00000039304	1
six1a	chr13	31645783	31645883	ENSDARG00000039304	1
six1a	chr13	31614937	31615037	ENSDARG00000039304	1
six1b	chr20	20493015	20493706	ENSDARG00000026473	1
six1b	chr20	20500019	20500119	ENSDARG00000026473	1
six1b	chr20	20516328	20517256	ENSDARG00000026473	1
six1b	chr20	20504845	20504945	ENSDARG00000026473	1
six1b	chr20	20497663	20501642	ENSDARG00000026473	1
six1b	chr20	20451538	20451638	ENSDARG00000026473	1
six1b	chr20	20495086	20495186	ENSDARG00000026473	1
six1b	chr20	20451115	20451942	ENSDARG00000026473	1
six4b	chr20	20451538	20451638	ENSDARG00000031983	1
six4b	chr20	20451115	20451942	ENSDARG00000031983	1
six4b	chr20	20448267	20449040	ENSDARG00000031983	1
six4b	chr20	20504845	20504945	ENSDARG00000031983	1
six4b	chr20	20440133	20440589	ENSDARG00000031983	1
six4b	chr20	20493015	20493706	ENSDARG00000031983	1
six4b	chr20	20500019	20500119	ENSDARG00000031983	1
six4b	chr20	20495086	20495186	ENSDARG00000031983	1
six4b	chr20	20497663	20501642	ENSDARG00000031983	1
six4b	chr20	20516328	20517256	ENSDARG00000031983	1
skia	chr8	17528900	17529709	ENSDARG00000042151	1
skia	chr8	17507760	17509472	ENSDARG00000042151	1
skia	chr8	17513471	17513571	ENSDARG00000042151	1
skia	chr8	17479864	17480243	ENSDARG00000042151	1
skia	chr8	17439885	17440290	ENSDARG00000042151	1
skia	chr8	17502496	17503781	ENSDARG00000042151	1
skia	chr8	17490337	17492905	ENSDARG00000042151	1
skia	chr8	17556140	17556821	ENSDARG00000042151	1
skia	chr8	17505517	17506170	ENSDARG00000042151	1
skia	chr8	17462198	17462649	ENSDARG00000042151	1
skia	chr8	17453957	17454569	ENSDARG00000042151	1
slain2	chr20	23469205	23469562	ENSDARG00000032114	1
slain2	chr20	23510986	23511289	ENSDARG00000032114	1
slain2	chr20	23498067	23499137	ENSDARG00000032114	1
slain2	chr20	23405828	23406556	ENSDARG00000032114	1
slain2	chr20	23456262	23457243	ENSDARG00000032114	1
slain2	chr20	23456810	23456910	ENSDARG00000032114	1
slc16a3	chr12	33391941	33392041	ENSDARG00000045051	1
slc16a3	chr12	33323513	33323613	ENSDARG00000045051	1
slc16a3	chr12	33313381	33314007	ENSDARG00000045051	1
slc16a3	chr12	33323294	33323870	ENSDARG00000045051	1
slc16a3	chr12	33314617	33316238	ENSDARG00000045051	1
slc1a3a	chr5	8080975	8081308	ENSDARG00000104431	1
slc1a3a	chr5	8121367	8121937	ENSDARG00000104431	1
slc1a3a	chr5	8171599	8171699	ENSDARG00000104431	1
slc1a3a	chr5	8188764	8189579	ENSDARG00000104431	1
slc1a3a	chr5	8186428	8186528	ENSDARG00000104431	1
slc1a3a	chr5	8114111	8114695	ENSDARG00000104431	1
slc1a3a	chr5	8156366	8156595	ENSDARG00000104431	1
slc1a3a	chr5	8171143	8172105	ENSDARG00000104431	1
slc23a2	chr8	42998769	42999663	ENSDARG00000017365	1
slc23a2	chr8	42948959	42949872	ENSDARG00000017365	1
slc23a2	chr8	42877456	42879610	ENSDARG00000017365	1
slc23a2	chr8	42999191	42999291	ENSDARG00000017365	1
slc23a2	chr8	42972480	42973191	ENSDARG00000017365	1
slc25a55a	chr6	49062266	49062366	ENSDARG00000020893	1
slc25a55a	chr6	49088223	49089095	ENSDARG00000020893	1
slc25a55a	chr6	49143110	49143210	ENSDARG00000020893	1
slc25a55a	chr6	49142853	49143396	ENSDARG00000020893	1
slc25a55a	chr6	49105314	49105934	ENSDARG00000020893	1
slc37a1	chr9	19386539	19387077	ENSDARG00000086103	1
slc38a2	chr4	1599654	1602000	ENSDARG00000045886	1
slc38a2	chr4	1610667	1611131	ENSDARG00000045886	1
slc38a2	chr4	1592541	1593101	ENSDARG00000045886	1
slc38a2	chr4	1581872	1582434	ENSDARG00000045886	1
slc4a2a	chr2	32503477	32503768	ENSDARG00000028173	1
slc4a2a	chr2	32457274	32457904	ENSDARG00000028173	1
slc4a2a	chr2	32451609	32451709	ENSDARG00000028173	1
slc4a2a	chr2	32348822	32349435	ENSDARG00000028173	1
slc4a2a	chr2	32450144	32452551	ENSDARG00000028173	1
slc4a2a	chr2	32357918	32358227	ENSDARG00000028173	1
slc4a2a	chr2	32451281	32451381	ENSDARG00000028173	1
slc4a2a	chr2	32437586	32438080	ENSDARG00000028173	1
slc4a4a	chr5	45768550	45769074	ENSDARG00000013730	1
slc6a2	chr7	35417705	35419141	ENSDARG00000016141	1
slc6a2	chr7	35317804	35318263	ENSDARG00000016141	1
slc6a2	chr7	35310483	35311594	ENSDARG00000016141	1
slc6a2	chr7	35377572	35377768	ENSDARG00000016141	1
slc6a2	chr7	35409724	35410168	ENSDARG00000016141	1
slc6a2	chr7	35408304	35408404	ENSDARG00000016141	1
slirp	chr17	17798358	17799287	ENSDARG00000097753	1
slirp	chr17	17731040	17731552	ENSDARG00000097753	1
sltm	chr7	30492691	30492791	ENSDARG00000052728	1
sltm	chr7	30559317	30560711	ENSDARG00000052728	1
sltm	chr7	30580604	30581178	ENSDARG00000052728	1
sltm	chr7	30583240	30584051	ENSDARG00000052728	1
sltm	chr7	30512470	30513224	ENSDARG00000052728	1
sltm	chr7	30500819	30500942	ENSDARG00000052728	1
sltm	chr7	30490938	30494563	ENSDARG00000052728	1
smad3a	chr7	34163211	34164285	ENSDARG00000036096	1
smad3a	chr7	34109733	34110281	ENSDARG00000036096	1
smad3a	chr7	34126954	34127540	ENSDARG00000036096	1
smad3a	chr7	34112870	34113547	ENSDARG00000036096	1
smad3a	chr7	34127160	34127260	ENSDARG00000036096	1
smad3a	chr7	34163708	34163808	ENSDARG00000036096	1
smarcb1a	chr8	30969181	30969821	ENSDARG00000033647	1
smarcb1a	chr8	30975342	30975442	ENSDARG00000033647	1
smarcb1a	chr8	30972365	30973085	ENSDARG00000033647	1
smo	chr4	14970200	14970300	ENSDARG00000002952	1
smo	chr4	14946920	14947888	ENSDARG00000002952	1
smo	chr4	14957354	14957454	ENSDARG00000002952	1
smo	chr4	14958554	14959205	ENSDARG00000002952	1
smo	chr4	14958777	14958877	ENSDARG00000002952	1
smurf2	chr3	25306534	25306634	ENSDARG00000038067	1
smurf2	chr3	25260862	25261610	ENSDARG00000038067	1
smurf2	chr3	25272867	25275897	ENSDARG00000038067	1
smurf2	chr3	25367628	25368124	ENSDARG00000038067	1
smurf2	chr3	25272959	25273059	ENSDARG00000038067	1
smurf2	chr3	25272070	25272170	ENSDARG00000038067	1
smurf2	chr3	25346842	25347223	ENSDARG00000038067	1
smurf2	chr3	25353535	25353635	ENSDARG00000038067	1
smurf2	chr3	25341295	25341609	ENSDARG00000038067	1
smurf2	chr3	25319922	25320022	ENSDARG00000038067	1
smurf2	chr3	25371235	25372493	ENSDARG00000038067	1
smurf2	chr3	25349837	25350713	ENSDARG00000038067	1
smurf2	chr3	25306280	25306790	ENSDARG00000038067	1
snd1	chr4	19559887	19560469	ENSDARG00000006766	1
snd1	chr4	19353822	19354306	ENSDARG00000006766	1
snd1	chr4	19546471	19547437	ENSDARG00000006766	1
snrpd2	chr18	40886140	40886240	ENSDARG00000040440	1
snrpd2	chr18	40831369	40831944	ENSDARG00000040440	1
snx18a	chr5	40283921	40284452	ENSDARG00000067713	1
snx18a	chr5	40291531	40291631	ENSDARG00000067713	1
snx18a	chr5	40282825	40283111	ENSDARG00000067713	1
socs3a	chr3	57453514	57454242	ENSDARG00000025428	1
socs3a	chr3	57426105	57426205	ENSDARG00000025428	1
socs3a	chr3	57447425	57448215	ENSDARG00000025428	1
socs3a	chr3	57412501	57412601	ENSDARG00000025428	1
socs3a	chr3	57394365	57395087	ENSDARG00000025428	1
socs3a	chr3	57394325	57395094	ENSDARG00000025428	1
sorbs3	chr8	38351990	38352611	ENSDARG00000037476	1
sorbs3	chr8	38368635	38368735	ENSDARG00000037476	1
sorbs3	chr8	38402702	38403875	ENSDARG00000037476	1
sorbs3	chr8	38368328	38369027	ENSDARG00000037476	1
sox10	chr3	1504444	1505991	ENSDARG00000077467	1
sox10	chr3	1478584	1478684	ENSDARG00000077467	1
sox10	chr3	1493776	1495210	ENSDARG00000077467	1
sox10	chr3	1489126	1492544	ENSDARG00000077467	1
sox10	chr3	1486425	1486525	ENSDARG00000077467	1
sox10	chr3	1492160	1492260	ENSDARG00000077467	1
sox10	chr3	1504953	1505053	ENSDARG00000077467	1
sox10	chr3	1477960	1479299	ENSDARG00000077467	1
sox10	chr3	1469005	1469682	ENSDARG00000077467	1
sox10	chr3	1486578	1486678	ENSDARG00000077467	1
sox10	chr3	1486559	1486659	ENSDARG00000077467	1
sox10	chr3	1478856	1478956	ENSDARG00000077467	1
sox11b	chr20	30075450	30076239	ENSDARG00000095743	1
sox11b	chr20	30075706	30075806	ENSDARG00000095743	1
sox11b	chr20	30031848	30036071	ENSDARG00000095743	1
sox21a	chr6	7387315	7387415	ENSDARG00000031664	1
sox21a	chr6	7393017	7393855	ENSDARG00000031664	1
sox21a	chr6	7414003	7415259	ENSDARG00000031664	1
sox21a	chr6	7386888	7387808	ENSDARG00000031664	1
sox21a	chr6	7440731	7441776	ENSDARG00000031664	1
sox5	chr4	17002473	17003279	ENSDARG00000011582	1
sox5	chr4	17014782	17015632	ENSDARG00000011582	1
sox5	chr4	17006266	17008756	ENSDARG00000011582	1
sox5	chr4	17024338	17025985	ENSDARG00000011582	1
sox5	chr4	16983360	16983846	ENSDARG00000011582	1
sox5	chr4	17081450	17081993	ENSDARG00000011582	1
sox5	chr4	17020770	17021499	ENSDARG00000011582	1
sox6	chr7	27416338	27416815	ENSDARG00000015536	1
sox6	chr7	27317161	27317592	ENSDARG00000015536	1
sox6	chr7	27390950	27391829	ENSDARG00000015536	1
sox6	chr7	27404402	27406875	ENSDARG00000015536	1
sox6	chr7	27270349	27270449	ENSDARG00000015536	1
sox6	chr7	27347446	27348531	ENSDARG00000015536	1
sox6	chr7	27377031	27377131	ENSDARG00000015536	1
sox6	chr7	27308232	27309875	ENSDARG00000015536	1
sox6	chr7	27311051	27312665	ENSDARG00000015536	1
sp4	chr19	2469602	2469702	ENSDARG00000005186	1
sp4	chr19	2589314	2590670	ENSDARG00000005186	1
sp4	chr19	2589757	2589857	ENSDARG00000005186	1
spint1a	chr17	2056188	2056776	ENSDARG00000102332	1
spint1a	chr17	2053338	2054073	ENSDARG00000102332	1
spint1a	chr17	2063622	2064337	ENSDARG00000102332	1
spint1a	chr17	2039628	2039728	ENSDARG00000102332	1
spint1a	chr17	2039111	2039936	ENSDARG00000102332	1
spred1	chr17	52609767	52610981	ENSDARG00000041449	1
spred1	chr17	52646440	52647349	ENSDARG00000041449	1
spry2	chr1	5275426	5279640	ENSDARG00000078308	1
spry2	chr1	5321358	5321458	ENSDARG00000078308	1
spry2	chr1	5236362	5237407	ENSDARG00000078308	1
spry2	chr1	5236847	5236947	ENSDARG00000078308	1
spry2	chr1	5321360	5321460	ENSDARG00000078308	1
spry2	chr1	5244245	5244925	ENSDARG00000078308	1
spry2	chr1	5311689	5311789	ENSDARG00000078308	1
sqstm1	chr14	16768968	16773812	ENSDARG00000075014	1
sqstm1	chr14	16753680	16754565	ENSDARG00000075014	1
sqstm1	chr14	16765217	16767041	ENSDARG00000075014	1
srebf2	chr3	1161667	1163643	ENSDARG00000063438	1
srebf2	chr3	1157545	1158451	ENSDARG00000063438	1
srebf2	chr3	1078147	1078750	ENSDARG00000063438	1
sri	chr16	7238848	7239734	ENSDARG00000058593	1
sri	chr16	7226723	7228600	ENSDARG00000058593	1
sri	chr16	7227001	7227101	ENSDARG00000058593	1
srsf2a	chr12	31672641	31676718	ENSDARG00000057484	1
srsf2a	chr12	31681945	31682686	ENSDARG00000057484	1
srsf2a	chr12	31677749	31678172	ENSDARG00000057484	1
srsf7a	chr5	36865199	36865900	ENSDARG00000035325	1
srsf7a	chr5	36850567	36851463	ENSDARG00000035325	1
st14a	chr18	44532014	44533125	ENSDARG00000061173	1
st14a	chr18	44532400	44532500	ENSDARG00000061173	1
st5	chr7	28462810	28463636	ENSDARG00000037363	1
st5	chr7	28547225	28549923	ENSDARG00000037363	1
st5	chr7	28537018	28538104	ENSDARG00000037363	1
st5	chr7	28473640	28474410	ENSDARG00000037363	1
st5	chr7	28491716	28492098	ENSDARG00000037363	1
st5	chr7	28509966	28510971	ENSDARG00000037363	1
stag2b	chr14	28498630	28499121	ENSDARG00000053668	1
stag2b	chr14	28472979	28474080	ENSDARG00000053668	1
stag2b	chr14	28474831	28475707	ENSDARG00000053668	1
stag2b	chr14	28495564	28496181	ENSDARG00000053668	1
stag2b	chr14	28476890	28477469	ENSDARG00000053668	1
stag2b	chr14	28463742	28465585	ENSDARG00000053668	1
stam	chr2	31424440	31425703	ENSDARG00000002127	1
stam	chr2	31419521	31420371	ENSDARG00000002127	1
stam	chr2	31397147	31397860	ENSDARG00000002127	1
stam	chr2	31403972	31404392	ENSDARG00000002127	1
stam	chr2	31410606	31411319	ENSDARG00000002127	1
stard15	chr14	26548435	26549340	ENSDARG00000071585	1
stard15	chr14	26603460	26604012	ENSDARG00000071585	1
stard15	chr14	26581225	26581325	ENSDARG00000071585	1
stard15	chr14	26545696	26546370	ENSDARG00000071585	1
stard15	chr14	26570449	26570549	ENSDARG00000071585	1
stc2a	chr14	24208165	24210485	ENSDARG00000056680	1
stc2a	chr14	24208305	24210276	ENSDARG00000056680	1
stc2a	chr14	24214699	24215924	ENSDARG00000056680	1
stk17b	chr9	24232357	24232457	ENSDARG00000014348	1
stk17b	chr9	24202919	24203019	ENSDARG00000014348	1
stk17b	chr9	24219127	24219227	ENSDARG00000014348	1
stk17b	chr9	24232194	24232735	ENSDARG00000014348	1
stk17b	chr9	24196942	24197297	ENSDARG00000014348	1
stk17b	chr9	24154771	24155773	ENSDARG00000014348	1
stk17b	chr9	24201585	24201888	ENSDARG00000014348	1
stm	chr19	3186310	3188301	ENSDARG00000035694	1
stm	chr19	3195641	3196572	ENSDARG00000035694	1
stm	chr19	3213855	3214357	ENSDARG00000035694	1
stm	chr19	3135247	3136282	ENSDARG00000035694	1
stox2b	chr14	7238272	7238815	ENSDARG00000078572	1
stox2b	chr14	7202827	7203637	ENSDARG00000078572	1
stox2b	chr14	7294559	7295091	ENSDARG00000078572	1
stox2b	chr14	7207743	7207843	ENSDARG00000078572	1
svila	chr12	23802946	23803561	ENSDARG00000055075	1
svila	chr12	23856486	23857109	ENSDARG00000055075	1
svila	chr12	23812283	23813532	ENSDARG00000055075	1
svila	chr12	23822093	23822672	ENSDARG00000055075	1
svild	chr12	15721206	15722379	ENSDARG00000102056	1
svild	chr12	15689153	15690886	ENSDARG00000102056	1
svild	chr12	15730024	15730253	ENSDARG00000102056	1
svild	chr12	15759611	15760162	ENSDARG00000102056	1
syncrip	chr20	2733413	2734245	ENSDARG00000040184	1
syncrip	chr20	2731889	2731989	ENSDARG00000040184	1
taf3	chr4	25144926	25145684	ENSDARG00000045513	1
taf3	chr4	25074632	25074732	ENSDARG00000045513	1
taf3	chr4	25060928	25066606	ENSDARG00000045513	1
taf3	chr4	25065495	25065595	ENSDARG00000045513	1
taf3	chr4	25162531	25163428	ENSDARG00000045513	1
tagapa	chr17	45413197	45413932	ENSDARG00000002353	1
tagapa	chr17	45404388	45405022	ENSDARG00000002353	1
tagapa	chr17	45395599	45396776	ENSDARG00000002353	1
tagln2	chr5	37086961	37088960	ENSDARG00000033466	1
tagln2	chr5	37086961	37088991	ENSDARG00000033466	1
tagln2	chr5	37095399	37096073	ENSDARG00000033466	1
tagln2	chr5	37087917	37088017	ENSDARG00000033466	1
tardbp	chr6	45890843	45891894	ENSDARG00000040031	1
tardbp	chr6	45928376	45928762	ENSDARG00000040031	1
tardbp	chr6	45897834	45898440	ENSDARG00000040031	1
tardbp	chr6	45894932	45895554	ENSDARG00000040031	1
tbc1d17	chr3	30185354	30187772	ENSDARG00000005927	1
tbx1	chr5	15186729	15187515	ENSDARG00000031891	1
tbx1	chr5	15201647	15203502	ENSDARG00000031891	1
tcf7l2	chr12	31062889	31062989	ENSDARG00000004415	1
tcf7l2	chr12	31085084	31086019	ENSDARG00000004415	1
tcf7l2	chr12	31062511	31063298	ENSDARG00000004415	1
tcf7l2	chr12	31062843	31062943	ENSDARG00000004415	1
tcp11l2	chr4	16709729	16710777	ENSDARG00000027316	1
tcp11l2	chr4	16697714	16697814	ENSDARG00000027316	1
tcp11l2	chr4	16697525	16698065	ENSDARG00000027316	1
tcp11l2	chr4	16684405	16684886	ENSDARG00000027316	1
tcp11l2	chr4	16692850	16693411	ENSDARG00000027316	1
tenm3	chr1	39651910	39652196	ENSDARG00000005479	1
tenm3	chr1	39516462	39516562	ENSDARG00000005479	1
tenm3	chr1	39488230	39489047	ENSDARG00000005479	1
tenm3	chr1	39587263	39587363	ENSDARG00000005479	1
tenm3	chr1	39493018	39493118	ENSDARG00000005479	1
tenm3	chr1	39700590	39701215	ENSDARG00000005479	1
tenm3	chr1	39677556	39678069	ENSDARG00000005479	1
tenm3	chr1	39600391	39600596	ENSDARG00000005479	1
tenm3	chr1	39700686	39701150	ENSDARG00000005479	1
tenm3	chr1	39382641	39383085	ENSDARG00000005479	1
tenm3	chr1	39389742	39390258	ENSDARG00000005479	1
tenm3	chr1	39405027	39405207	ENSDARG00000005479	1
tenm3	chr1	39516515	39516615	ENSDARG00000005479	1
tenm3	chr1	39522900	39524245	ENSDARG00000005479	1
tenm3	chr1	39557068	39558498	ENSDARG00000005479	1
tenm3	chr1	39703920	39705463	ENSDARG00000005479	1
tenm3	chr1	39399188	39399708	ENSDARG00000005479	1
tenm3	chr1	39366821	39367577	ENSDARG00000005479	1
tenm3	chr1	39723472	39724632	ENSDARG00000005479	1
tenm3	chr1	39516441	39516541	ENSDARG00000005479	1
tenm3	chr1	39716789	39717336	ENSDARG00000005479	1
tenm3	chr1	39460794	39462442	ENSDARG00000005479	1
tent5ba	chr16	34074755	34075994	ENSDARG00000039943	1
tent5ba	chr16	34088372	34089169	ENSDARG00000039943	1
tent5ba	chr16	34061569	34061958	ENSDARG00000039943	1
tet3	chr5	14403872	14404425	ENSDARG00000062646	1
tet3	chr5	14389554	14390894	ENSDARG00000062646	1
tet3	chr5	14325883	14329308	ENSDARG00000062646	1
tfg	chr9	30165375	30165685	ENSDARG00000003641	1
tfg	chr9	30165297	30165691	ENSDARG00000003641	1
tfg	chr9	30112252	30113976	ENSDARG00000003641	1
tfg	chr9	30169775	30170184	ENSDARG00000003641	1
tfg	chr9	30115720	30116534	ENSDARG00000003641	1
tfg	chr9	30142503	30142826	ENSDARG00000003641	1
thbs1b	chr20	29028505	29029167	ENSDARG00000010785	1
thbs1b	chr20	29043191	29043591	ENSDARG00000010785	1
thbs1b	chr20	29049902	29052408	ENSDARG00000010785	1
thbs1b	chr20	29081071	29081590	ENSDARG00000010785	1
thbs1b	chr20	29051894	29051994	ENSDARG00000010785	1
timm23a	chr12	35069964	35070499	ENSDARG00000071396	1
timm23a	chr12	35042406	35042506	ENSDARG00000071396	1
timm23a	chr12	35061084	35062231	ENSDARG00000071396	1
timm23a	chr12	35051861	35052520	ENSDARG00000071396	1
timp2a	chr12	33998737	33999158	ENSDARG00000061226	1
timp2a	chr12	33943162	33943881	ENSDARG00000061226	1
timp2a	chr12	34029899	34031226	ENSDARG00000061226	1
tmbim1b	chr9	10709045	10710134	ENSDARG00000109373	1
tmbim1b	chr9	10709130	10710021	ENSDARG00000109373	1
tmbim1b	chr9	10768467	10769007	ENSDARG00000109373	1
tmc5	chr3	26733920	26734393	ENSDARG00000013252	1
tmc5	chr3	26753586	26754278	ENSDARG00000013252	1
tmc5	chr3	26729547	26730590	ENSDARG00000013252	1
tmem115	chr8	25845444	25845544	ENSDARG00000055763	1
tmem115	chr8	25848022	25849421	ENSDARG00000055763	1
tmem176	chr1	44939670	44941850	ENSDARG00000078659	1
tmem176	chr1	44906358	44907388	ENSDARG00000078659	1
tmem189	chr8	28479417	28480148	ENSDARG00000042732	1
tmem189	chr8	28448781	28448881	ENSDARG00000042732	1
tmem189	chr8	28419281	28421714	ENSDARG00000042732	1
tmem189	chr8	28455448	28455914	ENSDARG00000042732	1
tmem189	chr8	28420460	28420560	ENSDARG00000042732	1
tmem189	chr8	28419344	28421710	ENSDARG00000042732	1
tmem47	chr8	18546022	18546122	ENSDARG00000057322	1
tmem47	chr8	18589219	18589319	ENSDARG00000057322	1
tmem47	chr8	18554317	18555567	ENSDARG00000057322	1
tmem47	chr8	18624366	18625262	ENSDARG00000057322	1
tmem47	chr8	18588293	18590217	ENSDARG00000057322	1
tmem47	chr8	18615719	18616188	ENSDARG00000057322	1
tnfrsf1a	chr16	17071602	17072709	ENSDARG00000018569	1
tnrc18	chr3	40408125	40408225	ENSDARG00000077052	1
tnrc18	chr3	40377738	40378159	ENSDARG00000077052	1
tnrc18	chr3	40420988	40422074	ENSDARG00000077052	1
tnrc18	chr3	40527645	40527745	ENSDARG00000077052	1
tnrc18	chr3	40464665	40465330	ENSDARG00000077052	1
tnrc18	chr3	40537015	40538273	ENSDARG00000077052	1
tnrc18	chr3	40380599	40381117	ENSDARG00000077052	1
tns1b	chr9	47515491	47515859	ENSDARG00000020845	1
tns1b	chr9	47609725	47610377	ENSDARG00000020845	1
tns1b	chr9	47485189	47485289	ENSDARG00000020845	1
tns1b	chr9	47484597	47485671	ENSDARG00000020845	1
tns1b	chr9	47488962	47489344	ENSDARG00000020845	1
tns1b	chr9	47620089	47620400	ENSDARG00000020845	1
tns1b	chr9	47485102	47485202	ENSDARG00000020845	1
tns1b	chr9	47590629	47591077	ENSDARG00000020845	1
tob1a	chr3	18186417	18189986	ENSDARG00000032619	1
tob1b	chr12	836739	836839	ENSDARG00000021372	1
tob1b	chr12	848301	851176	ENSDARG00000021372	1
tomm20a	chr13	49495451	49496266	ENSDARG00000103163	1
tomm20a	chr13	49532944	49533905	ENSDARG00000103163	1
tomm20a	chr13	49533373	49533473	ENSDARG00000103163	1
tomm20a	chr13	49522827	49523406	ENSDARG00000103163	1
tomm20a	chr13	49720631	49720731	ENSDARG00000090656	1
tpm3	chr19	11014405	11014505	ENSDARG00000005162	1
tpm3	chr19	11014393	11014493	ENSDARG00000005162	1
[truncated: 184 more rows]

## Sheet: sc_six_sox
gene_name	chr	start	end	gene_id	linked to differential gene
abca1a	chr1	52662126	52663640	ENSDARG00000074635	1
abcf2a	chr2	32457275	32457904	ENSDARG00000038785	1
abcg1	chr15	4987112	4988632	ENSDARG00000063475	1
acin1a	chr2	38170973	38171932	ENSDARG00000054290	1
acsl4a	chr14	28474832	28475707	ENSDARG00000004078	1
actb1	chr1	8654719	8656290	ENSDARG00000037746	1
actb2	chr3	40576161	40579376	ENSDARG00000037870	1
adgre10	chr1	55743289	55747251	ENSDARG00000075855	1
adgrg6	chr20	37332298	37333285	ENSDARG00000054137	1
adsl	chr3	24195632	24196710	ENSDARG00000017049	1
afdna	chr20	43210683	43211212	ENSDARG00000029472	1
afdna	chr20	43370194	43371545	ENSDARG00000029472	1
agrn	chr23	23485443	23487019	ENSDARG00000079388	1
agrn	chr23	23575015	23575471	ENSDARG00000079388	1
agrn	chr23	23554573	23555049	ENSDARG00000079388	1
ahcyl1	chr8	25005961	25007017	ENSDARG00000056331	1
aif1l	chr5	34549116	34550426	ENSDARG00000009336	1
aimp2	chr3	61137097	61137555	ENSDARG00000018903	1
aimp2	chr3	61162401	61162870	ENSDARG00000018903	1
ak2	chr19	35465138	35466057	ENSDARG00000005926	1
akap12b	chr20	26508217	26509104	ENSDARG00000055678	1
akirin2	chr20	2733414	2734245	ENSDARG00000058729	1
amotl2a	chr6	27978289	27978932	ENSDARG00000061923	1
amotl2a	chr6	27991547	27995746	ENSDARG00000061923	1
angptl4	chr2	24535463	24543453	ENSDARG00000035859	1
angptl4	chr2	24552457	24554959	ENSDARG00000035859	1
ankrd11	chr7	56301958	56302584	ENSDARG00000051886	1
ankrd12	chr2	54824030	54824671	ENSDARG00000052419	1
ap2m1a	chr2	9740278	9740844	ENSDARG00000002790	1
aplp2	chr18	44532015	44533125	ENSDARG00000054864	1
arglu1a	chr9	26107855	26109396	ENSDARG00000019223	1
arglu1a	chr9	26106093	26109196	ENSDARG00000019223	1
arglu1a	chr9	26114610	26116489	ENSDARG00000019223	1
arhgdia	chr3	59959021	59959774	ENSDARG00000043795	1
arhgef1a	chr19	11013150	11015765	ENSDARG00000040380	1
arhgef1a	chr19	11148694	11149167	ENSDARG00000040380	1
arl4d	chr12	27241402	27243530	ENSDARG00000045074	1
asna1	chr1	52106297	52107329	ENSDARG00000018190	1
atf4a	chr6	301990	304742	ENSDARG00000111939	1
atf4b	chr3	24195632	24196710	ENSDARG00000038141	1
atf6	chr20	33819096	33819913	ENSDARG00000012656	1
atf7ip	chr1	45647695	45648507	ENSDARG00000069619	1
atl3	chr14	30774235	30776271	ENSDARG00000004270	1
atl3	chr14	30761891	30762521	ENSDARG00000004270	1
atoh1a	chr8	29599868	29600762	ENSDARG00000055294	1
atoh1a	chr8	29596893	29598017	ENSDARG00000055294	1
atp11a	chr1	46396992	46397621	ENSDARG00000008413	1
atp1b1a	chr6	29221012	29223705	ENSDARG00000013144	1
atp5f1b	chr11	13159652	13160619	ENSDARG00000070083	1
atp5f1c	chr4	25162532	25163428	ENSDARG00000045514	1
atp5if1a	chr19	62217	67011	ENSDARG00000067975	1
atp5if1b	chr17	24627932	24628346	ENSDARG00000044092	1
atp5l	chr5	30719325	30720585	ENSDARG00000011841	1
atp6v0d1	chr7	35122597	35123697	ENSDARG00000069090	1
bach1b	chr10	25368498	25371038	ENSDARG00000002196	1
baz2ba	chr6	11875869	11877231	ENSDARG00000057782	1
bcl2l1	chr23	18958419	18959785	ENSDARG00000008434	1
bmpr2a	chr6	12798248	12799054	ENSDARG00000011941	1
bmpr2a	chr6	12798638	12798737	ENSDARG00000011941	1
bmpr2a	chr6	12798641	12798740	ENSDARG00000011941	1
bptf	chr3	25341296	25341609	ENSDARG00000077361	1
bricd5	chr12	18552184	18552867	ENSDARG00000056247	1
bricd5	chr12	18577570	18578765	ENSDARG00000056247	1
btc	chr21	19368632	19370596	ENSDARG00000098112	1
btf3	chr5	34970696	34971455	ENSDARG00000035400	1
btg1	chr4	16520723	16521491	ENSDARG00000027249	1
bzw1b	chr9	457400	458287	ENSDARG00000099148	1
calm3a	chr12	24947501	24948056	ENSDARG00000015050	1
calml4a	chr7	34505219	34507915	ENSDARG00000075800	1
camk2g2	chr13	22126029	22126390	ENSDARG00000056206	1
camk2g2	chr13	22232207	22232828	ENSDARG00000056206	1
cavin2b	chr6	8734434	8738391	ENSDARG00000071196	1
cavin2b	chr6	8738018	8738117	ENSDARG00000071196	1
cbsb	chr9	9148386	9149294	ENSDARG00000010946	1
ccdc137	chr3	12952960	12953835	ENSDARG00000104024	1
ccdc85b	chr14	30774235	30776271	ENSDARG00000061543	1
ccdc85b	chr14	30761891	30762521	ENSDARG00000061543	1
ccl19a.1	chr5	13353885	13353984	ENSDARG00000058389	1
ccni	chr21	5743123	5744339	ENSDARG00000068214	1
ccnl1a	chr18	41491335	41491913	ENSDARG00000055124	1
ccser2a	chr17	26542284	26543713	ENSDARG00000087749	1
ccser2a	chr17	26537027	26538280	ENSDARG00000087749	1
cct4	chr1	53759471	53760998	ENSDARG00000013475	1
cct8	chr10	25368498	25371038	ENSDARG00000008243	1
cd81a	chr7	32942973	32943964	ENSDARG00000036080	1
cd9b	chr4	4250189	4250637	ENSDARG00000016691	1
cdc42bpb	chr20	18516861	18517849	ENSDARG00000019383	1
cdca4	chr20	26952040	26953264	ENSDARG00000042319	1
cdh11	chr7	43818371	43818983	ENSDARG00000021442	1
cdh2	chr20	17617693	17618511	ENSDARG00000018693	1
cdhr1a	chr13	29519079	29520128	ENSDARG00000004643	1
cdhr1a	chr13	29536520	29537046	ENSDARG00000004643	1
cdon	chr18	44035921	44036495	ENSDARG00000061328	1
cebpb	chr8	28419282	28421714	ENSDARG00000042725	1
cebpb	chr8	28419345	28421710	ENSDARG00000042725	1
cfl1	chr14	30761891	30762521	ENSDARG00000021124	1
cfl1	chr14	30774235	30776271	ENSDARG00000021124	1
cfl1l	chr13	33606385	33607603	ENSDARG00000012972	1
chac1	chr20	28318283	28318836	ENSDARG00000070426	1
chac1	chr20	28319345	28319966	ENSDARG00000070426	1
chd4b	chr16	31717210	31718143	ENSDARG00000025789	1
chd7	chr2	21830928	21832198	ENSDARG00000075211	1
chst11	chr4	9066476	9067028	ENSDARG00000034375	1
ciarta	chr19	8966298	8967217	ENSDARG00000058094	1
cish	chr6	41554708	41556342	ENSDARG00000060316	1
cited1	chr7	51611723	51612835	ENSDARG00000077769	1
cited4a	chr19	15874115	15874759	ENSDARG00000035990	1
ckbb	chr20	20845099	20845590	ENSDARG00000043257	1
cldn7b	chr10	22147701	22150719	ENSDARG00000014047	1
cldna	chr15	2678042	2679090	ENSDARG00000069888	1
cldnb	chr21	25795289	25795388	ENSDARG00000009544	1
cldnb	chr21	25764013	25764797	ENSDARG00000009544	1
cldnb	chr21	25793767	25797607	ENSDARG00000009544	1
cldnc	chr21	25795289	25795388	ENSDARG00000015955	1
cldnc	chr21	25793767	25797607	ENSDARG00000015955	1
cldnc	chr21	25764013	25764797	ENSDARG00000015955	1
cldne	chr15	2678042	2679090	ENSDARG00000043128	1
cldnh	chr21	25764013	25764797	ENSDARG00000069503	1
clic4	chr17	25518710	25520074	ENSDARG00000022995	1
clic4	chr17	25512789	25513680	ENSDARG00000022995	1
clint1a	chr14	35360773	35361775	ENSDARG00000025535	1
cnn2	chr2	24535463	24543453	ENSDARG00000035858	1
cnn2	chr2	24552457	24554959	ENSDARG00000035858	1
col27a1b	chr5	65209893	65211142	ENSDARG00000099930	1
col2a1a	chr8	21267690	21268581	ENSDARG00000069093	1
col2a1b	chr11	17219	18424	ENSDARG00000011407	1
coro1ca	chr5	20453750	20454796	ENSDARG00000035598	1
cox4i2	chr23	18958419	18959785	ENSDARG00000022509	1
crabp2b	chr19	8966298	8967217	ENSDARG00000030449	1
crb3a	chr3	49546236	49547059	ENSDARG00000102948	1
crip1	chr17	37391737	37392863	ENSDARG00000053858	1
crip1	chr17	37336299	37336610	ENSDARG00000053858	1
crtac1a	chr1	54911321	54912206	ENSDARG00000059826	1
crybg1a	chr17	25512789	25513680	ENSDARG00000031782	1
crybg1a	chr17	25518710	25520074	ENSDARG00000031782	1
crybg1b	chr4	841480	843090	ENSDARG00000006060	1
csnk1db	chr12	33314618	33316238	ENSDARG00000006125	1
csnk1db	chr12	33313382	33314007	ENSDARG00000006125	1
csrp1a	chr23	5777720	5778279	ENSDARG00000006603	1
csrp2	chr4	2463433	2464111	ENSDARG00000011961	1
ctnnd1	chr1	44176756	44178931	ENSDARG00000078233	1
ctsd	chr18	16185326	16185718	ENSDARG00000057698	1
ctsd	chr18	16180781	16181256	ENSDARG00000057698	1
cux1a	chr10	33049229	33050093	ENSDARG00000078459	1
cux1a	chr10	33153741	33155463	ENSDARG00000078459	1
cx43.4	chr9	46463343	46463796	ENSDARG00000007099	1
cxcl12a	chr13	30776343	30776979	ENSDARG00000037116	1
cyb5a	chr24	2837255	2837497	ENSDARG00000098589	1
cyp1a	chr18	5621197	5622017	ENSDARG00000098315	1
cyp1b1	chr13	41964873	41965368	ENSDARG00000068934	1
cyp27c1	chr6	9524272	9524881	ENSDARG00000092660	1
dcn	chr4	16406476	16407528	ENSDARG00000012066	1
ddx3xa	chr9	33372543	33373252	ENSDARG00000020573	1
ddx6	chr18	43882959	43884297	ENSDARG00000061338	1
dennd5b	chr4	16684406	16684886	ENSDARG00000003789	1
dennd5b	chr4	16709730	16710777	ENSDARG00000003789	1
dkc1	chr21	43765684	43766519	ENSDARG00000016484	1
dnajb1b	chr1	55743289	55747251	ENSDARG00000041394	1
dnmbp	chr12	31681946	31682686	ENSDARG00000074121	1
dnmbp	chr12	31672642	31676718	ENSDARG00000074121	1
dsc2l	chr20	7313941	7315025	ENSDARG00000039677	1
dusp2	chr8	40628489	40629881	ENSDARG00000098108	1
dynlrb1	chr11	26596903	26597344	ENSDARG00000021582	1
dynlrb1	chr11	26573668	26574147	ENSDARG00000021582	1
dynlrb1	chr11	26573668	26574147	ENSDARG00000104233	1
dynlrb1	chr11	26596903	26597344	ENSDARG00000104233	1
efhd2	chr8	25848023	25849421	ENSDARG00000055759	1
efnb2a	chr9	26114610	26116489	ENSDARG00000020164	1
efnb2a	chr9	26107855	26109396	ENSDARG00000020164	1
efnb2a	chr9	26106093	26109196	ENSDARG00000020164	1
egfra	chr2	3673984	3674551	ENSDARG00000013847	1
egfra	chr2	3735657	3736395	ENSDARG00000013847	1
egr1	chr14	21330818	21337883	ENSDARG00000037421	1
egr1	chr14	21329828	21337952	ENSDARG00000037421	1
egr2a	chr17	43724690	43725563	ENSDARG00000044098	1
ehd1a	chr14	45388295	45389128	ENSDARG00000098853	1
eif1b	chr19	5387609	5388568	ENSDARG00000012688	1
eif3ba	chr3	41675038	41676298	ENSDARG00000059654	1
eif3ba	chr3	41687328	41687985	ENSDARG00000059654	1
eif3g	chr3	54624042	54626215	ENSDARG00000016889	1
eif5	chr20	18702468	18703742	ENSDARG00000003681	1
eif5b	chr1	45921937	45923644	ENSDARG00000016548	1
elf1	chr14	40817717	40819415	ENSDARG00000020759	1
elmsan1b	chr17	37336299	37336610	ENSDARG00000053864	1
elmsan1b	chr17	37301944	37303318	ENSDARG00000053864	1
elmsan1b	chr17	37391737	37392863	ENSDARG00000053864	1
elovl1b	chr11	13159652	13160619	ENSDARG00000103735	1
emc10	chr3	30247875	30249897	ENSDARG00000054793	1
eml2	chr15	28830699	28830992	ENSDARG00000008808	1
enah	chr20	36532745	36533475	ENSDARG00000032049	1
enah	chr20	36507521	36508398	ENSDARG00000032049	1
enah	chr20	36526626	36527193	ENSDARG00000032049	1
ep300a	chr12	18905954	18907432	ENSDARG00000100666	1
epcam	chr13	8843511	8844866	ENSDARG00000040534	1
epha2a	chr6	45928377	45928762	ENSDARG00000017354	1
epha7	chr20	24903018	24904551	ENSDARG00000004635	1
epha7	chr20	24952524	24953363	ENSDARG00000004635	1
erbin	chr10	15490987	15492608	ENSDARG00000044281	1
erfl3	chr16	11089082	11090246	ENSDARG00000062801	1
ets2	chr10	229126	229617	ENSDARG00000103980	1
eya4	chr23	31536874	31537506	ENSDARG00000012397	1
fabp3	chr19	43034153	43034654	ENSDARG00000023290	1
fam168a	chr18	2837156	2838381	ENSDARG00000098832	1
fam219aa	chr21	13108132	13108884	ENSDARG00000016396	1
fam228a	chr20	25336934	25338218	ENSDARG00000042936	1
fam228a	chr20	25340385	25344677	ENSDARG00000042936	1
fat1a	chr1	17489719	17490679	ENSDARG00000017591	1
fbxo11a	chr12	24947501	24948056	ENSDARG00000061631	1
fgfr1a	chr8	51447492	51448177	ENSDARG00000011027	1
fgfr1a	chr8	51416456	51416810	ENSDARG00000011027	1
fgfr2	chr13	46303254	46304091	ENSDARG00000058115	1
flna	chr23	19773383	19774434	ENSDARG00000074201	1
fnbp1l	chr8	15029456	15030116	ENSDARG00000020131	1
fosab	chr20	46549938	46555984	ENSDARG00000031683	1
fosab	chr20	46549892	46556115	ENSDARG00000031683	1
fosl1a	chr14	30761891	30762521	ENSDARG00000015355	1
fosl1a	chr14	30774235	30776271	ENSDARG00000015355	1
foxj3	chr11	26322100	26322924	ENSDARG00000075774	1
foxp4	chr11	21942555	21944801	ENSDARG00000076120	1
foxp4	chr11	21924662	21926971	ENSDARG00000076120	1
frmd6	chr13	36910160	36911522	ENSDARG00000002332	1
fscn1a	chr3	40633575	40634145	ENSDARG00000059680	1
fscn1a	chr3	40576161	40579376	ENSDARG00000059680	1
fxr2	chr7	22789491	22793958	ENSDARG00000016260	1
fxr2	chr7	22785409	22786715	ENSDARG00000016260	1
fxyd1	chr16	45205710	45206277	ENSDARG00000099014	1
fxyd1	chr16	45215568	45216836	ENSDARG00000099014	1
fzd8a	chr24	4446998	4450575	ENSDARG00000045444	1
gab1	chr1	35493880	35496015	ENSDARG00000037018	1
gadd45ba	chr11	6454685	6459103	ENSDARG00000027744	1
gadd45bb	chr2	36947388	36948668	ENSDARG00000013576	1
gapdhs	chr16	45059911	45060551	ENSDARG00000039914	1
gata3	chr4	25060929	25066606	ENSDARG00000016526	1
gipc2	chr2	9574720	9575622	ENSDARG00000009488	1
glipr2l	chr16	27656362	27656844	ENSDARG00000016837	1
glula	chr2	18987831	18989460	ENSDARG00000099776	1
grb10a	chr19	23224051	23225176	ENSDARG00000002013	1
gsna	chr21	17610600	17611698	ENSDARG00000011459	1
gtf2b	chr2	22429934	22430724	ENSDARG00000103578	1
h2afva	chr5	13692140	13692785	ENSDARG00000068820	1
hbegfa	chr14	7067330	7067881	ENSDARG00000075121	1
hbegfb	chr21	30133287	30133852	ENSDARG00000031246	1
her6	chr6	36551245	36554729	ENSDARG00000006514	1
her9	chr23	23399681	23403062	ENSDARG00000056438	1
hif1ab	chr20	20369388	20370511	ENSDARG00000034293	1
hist1h4l	chr7	73770093	73773975	ENSDARG00000111501	1
hivep2a	chr20	37620640	37621725	ENSDARG00000039987	1
hivep2a	chr20	37634635	37636761	ENSDARG00000039987	1
hlfa	chr3	11634442	11635021	ENSDARG00000074752	1
hlfa	chr3	11634378	11635025	ENSDARG00000074752	1
hmgb1b	chr15	31522687	31523410	ENSDARG00000030479	1
hmgb3a	chr7	25892927	25895650	ENSDARG00000056725	1
hmgn6	chr14	9419816	9422653	ENSDARG00000087636	1
hnrnph1l	chr21	30133287	30133852	ENSDARG00000005551	1
hnrnpr	chr19	62217	67011	ENSDARG00000014569	1
hpn	chr16	45215568	45216836	ENSDARG00000027609	1
hpn	chr16	45205710	45206277	ENSDARG00000027609	1
hsp70.1	chr3	26088979	26090225	ENSDARG00000029688	1
hsp70.1	chr3	26089109	26089932	ENSDARG00000029688	1
hsp70.2	chr3	26089109	26089932	ENSDARG00000092362	1
hsp70.2	chr3	26088979	26090225	ENSDARG00000092362	1
hsp70.3	chr3	26088979	26090225	ENSDARG00000021924	1
hsp70.3	chr3	26089109	26089932	ENSDARG00000021924	1
hsph1	chr15	31522687	31523410	ENSDARG00000019874	1
icn	chr16	23422708	23423161	ENSDARG00000009978	1
id1	chr11	18717352	18718019	ENSDARG00000040764	1
id1	chr11	18704247	18705864	ENSDARG00000040764	1
id2a	chr17	34800185	34800625	ENSDARG00000055283	1
idh2	chr18	26046494	26047821	ENSDARG00000003795	1
ier5l	chr5	32776270	32780255	ENSDARG00000054906	1
ifi30	chr2	24810631	24812182	ENSDARG00000056378	1
igfbp5b	chr9	46838582	46840697	ENSDARG00000025348	1
il11b	chr19	10448980	10449641	ENSDARG00000058557	1
im:7152348	chr6	27890919	27892535	ENSDARG00000097082	1
iqgap1	chr7	50614363	50614462	ENSDARG00000078888	1
irf1b	chr21	45607837	45608461	ENSDARG00000043249	1
irf2bp2b	chr11	44770432	44771212	ENSDARG00000098635	1
itga5	chr23	33553125	33554518	ENSDARG00000006353	1
itga5	chr23	33580096	33580928	ENSDARG00000006353	1
itga5	chr23	33586606	33588381	ENSDARG00000006353	1
ivns1abpa	chr20	34324925	34325768	ENSDARG00000031100	1
jag1b	chr13	35357381	35358306	ENSDARG00000013168	1
jdp2b	chr20	46549892	46556115	ENSDARG00000020133	1
jdp2b	chr20	46549938	46555984	ENSDARG00000020133	1
jun	chr20	15550435	15557206	ENSDARG00000043531	1
jun	chr20	15526331	15527279	ENSDARG00000043531	1
kctd5a	chr3	45244910	45247180	ENSDARG00000015722	1
kdm6ba	chr7	21767438	21772056	ENSDARG00000088087	1
kdm6ba	chr7	21679631	21680363	ENSDARG00000088087	1
kdm6ba	chr7	21759041	21761373	ENSDARG00000088087	1
khsrp	chr1	54911321	54912206	ENSDARG00000026489	1
klf5l	chr21	38139339	38140230	ENSDARG00000018757	1
klf5l	chr21	38147938	38148709	ENSDARG00000018757	1
kmt2e	chr4	22400544	22401070	ENSDARG00000007523	1
kmt2e	chr4	22503998	22504586	ENSDARG00000007523	1
kpna3	chr1	46721725	46723023	ENSDARG00000052641	1
krt18a.1	chr23	10392313	10393416	ENSDARG00000018404	1
krt18a.1	chr23	10315418	10316070	ENSDARG00000018404	1
krt4	chr6	39359957	39362091	ENSDARG00000017624	1
krt8	chr23	10247577	10248551	ENSDARG00000058358	1
krtcap2	chr16	23422708	23423161	ENSDARG00000070386	1
ldb1a	chr13	28704414	28705751	ENSDARG00000010137	1
lfng	chr3	41909481	41911665	ENSDARG00000037879	1
lhfpl6	chr10	32005885	32006923	ENSDARG00000004363	1
lima1a	chr23	36450289	36451188	ENSDARG00000101441	1
limch1b	chr14	16768969	16773812	ENSDARG00000103774	1
lmo7a	chr9	21918722	21920201	ENSDARG00000004930	1
lmtk2	chr3	61234950	61235512	ENSDARG00000076324	1
lsr	chr15	33964055	33965396	ENSDARG00000099291	1
macc1	chr16	19641170	19642310	ENSDARG00000040717	1
mag	chr15	33964055	33965396	ENSDARG00000104023	1
map1lc3a	chr11	26573668	26574147	ENSDARG00000033609	1
map1lc3a	chr11	26596903	26597344	ENSDARG00000033609	1
map3k3	chr3	31866249	31866944	ENSDARG00000060348	1
mbpb	chr16	6864251	6866523	ENSDARG00000089413	1
mdh1aa	chr1	50968658	50969468	ENSDARG00000017772	1
mdh1aa	chr1	50982012	50982632	ENSDARG00000017772	1
mef2d	chr16	29163682	29164682	ENSDARG00000040237	1
meis1b	chr13	5609177	5609942	ENSDARG00000012078	1
mgst1.2	chr4	12699406	12700057	ENSDARG00000022165	1
mif	chr14	48920299	48920793	ENSDARG00000071336	1
mknk1	chr11	13159652	13160619	ENSDARG00000018411	1
mknk2b	chr8	20425455	20426012	ENSDARG00000015164	1
mmp2	chr7	35417706	35419141	ENSDARG00000017676	1
mnta	chr15	25199542	25200113	ENSDARG00000101859	1
mnta	chr15	25147261	25148126	ENSDARG00000101859	1
morc3a	chr9	30625852	30626723	ENSDARG00000056679	1
mpv17l2	chr2	24810631	24812182	ENSDARG00000056367	1
mrps21	chr19	8966298	8967217	ENSDARG00000070985	1
msrb3	chr4	12853482	12854481	ENSDARG00000045658	1
mtbl	chr7	29192233	29192909	ENSDARG00000102051	1
mycb	chr2	32067232	32067911	ENSDARG00000007241	1
myl12.2	chr2	30959978	30961352	ENSDARG00000025326	1
myl6	chr6	39936125	39937462	ENSDARG00000008494	1
mylipa	chr19	26361089	26361927	ENSDARG00000008859	1
myo10l3	chr9	12784787	12785309	ENSDARG00000074143	1
myo18ab	chr15	24015982	24016721	ENSDARG00000061862	1
myo1cb	chr15	28311162	28311900	ENSDARG00000061579	1
myo1ea	chr7	30623243	30624933	ENSDARG00000036179	1
myo1ea	chr7	30583241	30584051	ENSDARG00000036179	1
myo5b	chr21	22572249	22572684	ENSDARG00000062003	1
myt1a	chr23	30785201	30785727	ENSDARG00000074030	1
nacad	chr16	27656362	27656844	ENSDARG00000012347	1
nccrp1	chr5	36865200	36865900	ENSDARG00000035326	1
nck1b	chr24	3363145	3363964	ENSDARG00000075369	1
nck1b	chr24	3389437	3390242	ENSDARG00000075369	1
nckap1	chr9	44780767	44781778	ENSDARG00000060853	1
ncor1	chr5	41902805	41903768	ENSDARG00000035285	1
ndrg2	chr7	4035095	4036989	ENSDARG00000011170	1
ndrg2	chr7	4035077	4036985	ENSDARG00000011170	1
ndufa6	chr3	1161668	1163643	ENSDARG00000038028	1
ndufb7	chr1	55743289	55747251	ENSDARG00000033789	1
necap1	chr19	10448980	10449641	ENSDARG00000020798	1
nenf	chr17	45413198	45413932	ENSDARG00000040192	1
net1	chr4	11532612	11533719	ENSDARG00000032765	1
net1	chr4	11598407	11599357	ENSDARG00000032765	1
neurl1aa	chr1	47654567	47655411	ENSDARG00000069438	1
nfasca	chr11	23715039	23716102	ENSDARG00000061099	1
nfe2l1b	chr12	28812721	28813498	ENSDARG00000076533	1
nfixb	chr3	14861723	14863276	ENSDARG00000061836	1
nfkb2	chr13	22773688	22775008	ENSDARG00000038687	1
nfkbiaa	chr20	16881443	16885540	ENSDARG00000005481	1
nfkbiaa	chr20	16918726	16919489	ENSDARG00000005481	1
nfkbib	chr5	37086962	37088960	ENSDARG00000030087	1
nfkbib	chr5	37086962	37088991	ENSDARG00000030087	1
nfkbie	chr20	51305100	51305914	ENSDARG00000068367	1
nfkbie	chr20	51266835	51267698	ENSDARG00000068367	1
ninj2	chr4	8147440	8149891	ENSDARG00000079824	1
ninj2	chr4	8250022	8250884	ENSDARG00000079824	1
nipblb	chr10	36431466	36432153	ENSDARG00000061052	1
noc2l	chr23	23226872	23227419	ENSDARG00000001754	1
nop10	chr7	1529110	1530744	ENSDARG00000104227	1
nop56	chr21	11923026	11924018	ENSDARG00000012820	1
nop58	chr6	9703029	9704437	ENSDARG00000104353	1
notch2	chr8	19578767	19579350	ENSDARG00000043130	1
nr2f1a	chr5	49754021	49758153	ENSDARG00000052695	1
nr2f1a	chr5	49738669	49739155	ENSDARG00000052695	1
nr4a2b	chr6	12455866	12455965	ENSDARG00000044532	1
nrxn3b	chr20	5821131	5822613	ENSDARG00000062693	1
numb	chr17	51871351	51872212	ENSDARG00000027279	1
numb	chr17	51878163	51878972	ENSDARG00000027279	1
otomp	chr2	41518158	41519036	ENSDARG00000040306	1
otx2a	chr1	50968658	50969468	ENSDARG00000030703	1
pabpc1b	chr19	12088868	12089365	ENSDARG00000021140	1
paip2b	chr1	41465126	41467115	ENSDARG00000008706	1
palld	chr20	23498068	23499137	ENSDARG00000040009	1
pam16	chr3	12402664	12402932	ENSDARG00000102822	1
pard6a	chr18	22106360	22107225	ENSDARG00000069378	1
pawr	chr4	21459553	21460232	ENSDARG00000045486	1
pbx4	chr3	52999435	53001344	ENSDARG00000052150	1
pbx4	chr3	53042407	53043370	ENSDARG00000052150	1
pbxip1b	chr16	22704486	22705050	ENSDARG00000011824	1
pbxip1b	chr16	22712331	22713864	ENSDARG00000011824	1
pcdh19	chr14	40329227	40332025	ENSDARG00000034344	1
pde4ba	chr6	30804748	30806443	ENSDARG00000032868	1
pdlim1	chr13	25800095	25800745	ENSDARG00000019845	1
pdlim1	chr13	25788996	25789571	ENSDARG00000019845	1
pfkpa	chr24	3963196	3965329	ENSDARG00000028000	1
pik3r3b	chr6	33539309	33544241	ENSDARG00000034409	1
pkig	chr23	25909641	25910658	ENSDARG00000086471	1
pkp2	chr4	16684406	16684886	ENSDARG00000023026	1
pkp2	chr4	16709730	16710777	ENSDARG00000023026	1
pkp3b	chr7	32942973	32943964	ENSDARG00000079438	1
pkp3b	chr7	32901346	32901916	ENSDARG00000079438	1
pleca	chr19	22481262	22482298	ENSDARG00000062590	1
pleca	chr19	22497841	22499655	ENSDARG00000062590	1
plp1b	chr5	23239258	23240077	ENSDARG00000011929	1
plxna4	chr4	15249062	15249773	ENSDARG00000019328	1
plxna4	chr4	15241863	15242987	ENSDARG00000019328	1
plxna4	chr4	15396532	15397295	ENSDARG00000019328	1
plxnb1a	chr23	10176319	10178547	ENSDARG00000075821	1
plxnb1a	chr23	10175947	10178600	ENSDARG00000075821	1
pnp5a	chr7	6655628	6656030	ENSDARG00000078619	1
pnpla6	chr1	45921937	45923644	ENSDARG00000010773	1
polr2f	chr3	1493777	1495210	ENSDARG00000036625	1
ppap2d	chr3	47397883	47398959	ENSDARG00000069940	1
ppdpfa	chr8	23177043	23177247	ENSDARG00000007682	1
ppp1r12a	chr4	21538860	21539636	ENSDARG00000010784	1
ppp1r12a	chr4	21538987	21539656	ENSDARG00000010784	1
ppp1r12a	chr4	21459553	21460232	ENSDARG00000010784	1
ppp1r13bb	chr20	20845099	20845590	ENSDARG00000009142	1
ppp1r14bb	chr7	60353334	60355151	ENSDARG00000030161	1
ppp1r15b	chr18	27101172	27101985	ENSDARG00000068128	1
prdx6	chr20	15204042	15204821	ENSDARG00000043511	1
prelid3b	chr6	60115103	60115589	ENSDARG00000009505	1
prelid3b	chr6	60111706	60113401	ENSDARG00000009505	1
prkcdb	chr11	18393958	18395354	ENSDARG00000070651	1
prkci	chr2	37331053	37332263	ENSDARG00000021225	1
prpf38b	chr2	45665832	45666694	ENSDARG00000053101	1
prrg1	chr8	18554318	18555567	ENSDARG00000043283	1
prrg1	chr8	18588294	18590217	ENSDARG00000043283	1
prrx1a	chr2	23173940	23174509	ENSDARG00000033971	1
prrx1a	chr2	23208528	23208956	ENSDARG00000033971	1
prrx1a	chr2	23222662	23223574	ENSDARG00000033971	1
prss23	chr14	30774235	30776271	ENSDARG00000055786	1
prss23	chr14	30761891	30762521	ENSDARG00000055786	1
psmd14	chr11	10875171	10876092	ENSDARG00000063100	1
psme3	chr12	27241402	27243530	ENSDARG00000012234	1
ptgr1	chr7	24432854	24433371	ENSDARG00000024877	1
ptmaa	chr6	29745613	29746796	ENSDARG00000021113	1
ptp4a2a	chr17	14688290	14688769	ENSDARG00000087443	1
ptp4a2b	chr19	35465138	35466057	ENSDARG00000035676	1
ptpn1	chr8	28419282	28421714	ENSDARG00000007923	1
ptpn1	chr8	28419345	28421710	ENSDARG00000007923	1
ptpn13	chr21	9406358	9407268	ENSDARG00000103699	1
ptpn13	chr21	9500207	9500890	ENSDARG00000103699	1
purba	chr5	13692140	13692785	ENSDARG00000068822	1
pvalb8	chr3	61137097	61137555	ENSDARG00000037790	1
pvalb8	chr3	61162401	61162870	ENSDARG00000037790	1
pvalb9	chr12	17691450	17691808	ENSDARG00000071601	1
rab10	chr20	47490084	47492046	ENSDARG00000046106	1
rab11a	chr18	19090945	19091792	ENSDARG00000041450	1
rab1ab	chr13	24378559	24380596	ENSDARG00000029663	1
rab20	chr9	8938649	8939427	ENSDARG00000005049	1
rab20	chr9	8925781	8925880	ENSDARG00000005049	1
rab20	chr9	8893797	8895500	ENSDARG00000005049	1
rab2a	chr2	21830928	21832198	ENSDARG00000020261	1
rabac1	chr16	10782175	10782965	ENSDARG00000004171	1
rac1a	chr12	10508428	10509080	ENSDARG00000074849	1
rap2b	chr18	50722247	50723034	ENSDARG00000103032	1
rarga	chr23	35907348	35908462	ENSDARG00000034117	1
rarga	chr23	35917613	35920435	ENSDARG00000034117	1
rarga	chr23	35865519	35866818	ENSDARG00000034117	1
rasal2	chr2	35813643	35814808	ENSDARG00000036257	1
rasal2	chr2	35816837	35817672	ENSDARG00000036257	1
rasd1	chr12	1430100	1430726	ENSDARG00000019274	1
rassf2a	chr8	42998770	42999663	ENSDARG00000029865	1
rbbp4	chr19	30957998	30959219	ENSDARG00000029058	1
rbfox2	chr6	301990	304742	ENSDARG00000052182	1
rbm39a	chr11	24307827	24308351	ENSDARG00000011613	1
rbm4.2	chr7	22789491	22793958	ENSDARG00000055080	1
rbm4.2	chr7	22785409	22786715	ENSDARG00000055080	1
rbm4.2	chr7	22823601	22825168	ENSDARG00000055080	1
rbm4.3	chr7	22785409	22786715	ENSDARG00000022129	1
rbm4.3	chr7	22823601	22825168	ENSDARG00000022129	1
rbm4.3	chr7	22789491	22793958	ENSDARG00000022129	1
rbms1a	chr11	10979884	10980219	ENSDARG00000074023	1
rbms1a	chr11	10875171	10876092	ENSDARG00000074023	1
rbmx	chr14	31862071	31863154	ENSDARG00000014244	1
rbp4	chr12	5119884	5120680	ENSDARG00000101199	1
rbp5	chr16	31717210	31718143	ENSDARG00000101481	1
rc3h2	chr10	9558373	9559654	ENSDARG00000063050	1
rer1	chr8	48983856	48984933	ENSDARG00000012747	1
rerea	chr23	22831856	22832944	ENSDARG00000077353	1
rerea	chr23	22870927	22874208	ENSDARG00000077353	1
rgcc	chr9	17437697	17440471	ENSDARG00000035810	1
rgl1	chr8	19311866	19313804	ENSDARG00000005989	1
rgl1	chr8	19251368	19251861	ENSDARG00000005989	1
rgmb	chr5	52219134	52220405	ENSDARG00000079323	1
rhov	chr20	28318283	28318836	ENSDARG00000070434	1
rhov	chr20	28319345	28319966	ENSDARG00000070434	1
rhpn2	chr7	38351334	38352890	ENSDARG00000014577	1
rnd1b	chr23	26991823	26992818	ENSDARG00000004218	1
rnf169	chr15	4987112	4988632	ENSDARG00000042825	1
rnf19a	chr19	12088868	12089365	ENSDARG00000012040	1
rnf216	chr3	40633575	40634145	ENSDARG00000087893	1
rnf216	chr3	40576161	40579376	ENSDARG00000087893	1
rnf216	chr3	40710486	40711307	ENSDARG00000087893	1
rnf38	chr1	18971721	18972434	ENSDARG00000062055	1
rnf38	chr1	18882983	18883882	ENSDARG00000062055	1
rnf41	chr23	32381231	32381741	ENSDARG00000036831	1
rnf41	chr23	32381298	32381713	ENSDARG00000036831	1
rpl13a	chr17	24627932	24628346	ENSDARG00000044093	1
rpl35	chr21	5894852	5895514	ENSDARG00000018334	1
rpl36a	chr5	22492166	22492739	ENSDARG00000058105	1
rpl8	chr9	33372543	33373252	ENSDARG00000014867	1
rpl9	chr1	23192254	23193310	ENSDARG00000054799	1
rps10	chr6	54143437	54144171	ENSDARG00000034897	1
rps10	chr6	54198916	54199419	ENSDARG00000034897	1
rps28	chr2	24552457	24554959	ENSDARG00000035860	1
rps28	chr2	24535463	24543453	ENSDARG00000035860	1
rps4x	chr7	51611723	51612835	ENSDARG00000014690	1
rpz2	chr16	46401284	46403441	ENSDARG00000091215	1
rspo3	chr16	40302993	40303583	ENSDARG00000070081	1
rspry1	chr18	17800293	17801416	ENSDARG00000062558	1
rtn3	chr7	17715814	17717474	ENSDARG00000091348	1
s100a10b	chr16	23422708	23423161	ENSDARG00000025254	1
s100s	chr19	7549335	7550516	ENSDARG00000036773	1
s100t	chr16	22704486	22705050	ENSDARG00000055589	1
s100t	chr16	22712331	22713864	ENSDARG00000055589	1
s100v2	chr19	24275251	24275971	ENSDARG00000070702	1
sall3b	chr19	22074277	22075372	ENSDARG00000057586	1
sap30l	chr21	45852652	45855282	ENSDARG00000030213	1
scg3	chr18	39423716	39424154	ENSDARG00000086288	1
scn1ba	chr16	41936456	41937815	ENSDARG00000060222	1
scrib	chr7	41206856	41207776	ENSDARG00000000861	1
sdc4	chr6	52619589	52620415	ENSDARG00000059906	1
sdc4	chr6	52621910	52622230	ENSDARG00000059906	1
sec23b	chr6	6831351	6833696	ENSDARG00000019360	1
sec61b	chr16	27223429	27224905	ENSDARG00000076568	1
selenot1a	chr2	9740278	9740844	ENSDARG00000058354	1
sept12	chr3	28540737	28541684	ENSDARG00000019191	1
sept8a	chr21	43397601	43398457	ENSDARG00000032606	1
sept9a	chr3	34479496	34480132	ENSDARG00000020235	1
serf2	chr7	30293511	30294713	ENSDARG00000074340	1
serinc5	chr5	51989106	51989654	ENSDARG00000008153	1
serpinh1b	chr15	29332606	29334103	ENSDARG00000019949	1
sesn1	chr20	32221970	32227136	ENSDARG00000020693	1
sesn1	chr20	32224056	32224155	ENSDARG00000020693	1
sfpq	chr19	40057523	40058223	ENSDARG00000011564	1
sfrp1a	chr5	27583256	27584116	ENSDARG00000035521	1
sgpl1	chr13	25788996	25789571	ENSDARG00000061375	1
sgpl1	chr13	25800095	25800745	ENSDARG00000061375	1
sh2d4bb	chr12	29276269	29277157	ENSDARG00000015144	1
sh3bgrl	chr14	9419816	9422653	ENSDARG00000058302	1
si:ch211-105j21.9	chr6	49088224	49089095	ENSDARG00000097845	1
si:ch211-152c2.3	chr4	841480	843090	ENSDARG00000045898	1
si:ch211-15b10.6	chr7	22823601	22825168	ENSDARG00000091111	1
si:ch211-15b10.6	chr7	22789491	22793958	ENSDARG00000091111	1
si:ch211-15b10.6	chr7	22785409	22786715	ENSDARG00000091111	1
si:ch211-178n15.1	chr2	56098390	56099367	ENSDARG00000097617	1
si:ch211-195b13.1	chr19	24872037	24872720	ENSDARG00000016623	1
si:ch211-207j7.2	chr6	8082016	8084403	ENSDARG00000090793	1
si:ch211-214j24.10	chr4	5301773	5303359	ENSDARG00000045847	1
si:ch211-243g18.2	chr10	9558373	9559654	ENSDARG00000044261	1
si:ch211-250c4.4	chr13	8228484	8230291	ENSDARG00000092199	1
si:ch211-250c4.4	chr13	8228518	8230274	ENSDARG00000092199	1
si:ch211-250c4.4	chr13	8207880	8208459	ENSDARG00000092199	1
si:ch211-250c4.4	chr13	8254668	8255502	ENSDARG00000092199	1
si:ch211-284f22.3	chr5	59150565	59151439	ENSDARG00000097055	1
si:ch211-74m13.3	chr3	54722066	54723570	ENSDARG00000076144	1
si:ch211-80h18.1	chr19	3135248	3136282	ENSDARG00000078522	1
si:ch211-98n17.5	chr7	34265311	34266319	ENSDARG00000105641	1
si:ch73-22o12.1	chr16	10556722	10559144	ENSDARG00000062831	1
si:dkey-102m7.3	chr14	14790197	14791069	ENSDARG00000100366	1
si:dkey-177p2.6	chr20	26952040	26953264	ENSDARG00000042322	1
si:dkey-180p18.9	chr4	14958555	14959205	ENSDARG00000045598	1
si:dkey-1m11.6	chr15	31522687	31523410	ENSDARG00000097869	1
si:dkey-25e12.3	chr20	26508217	26509104	ENSDARG00000055365	1
si:dkey-31f5.8	chr4	18920165	18920934	ENSDARG00000094428	1
si:dkeyp-72e1.9	chr3	36586457	36586921	ENSDARG00000103743	1
sik1	chr9	9148386	9149294	ENSDARG00000058606	1
sik1	chr9	9099982	9100529	ENSDARG00000058606	1
sik2b	chr15	21884433	21885239	ENSDARG00000062315	1
sik2b	chr15	21730682	21731326	ENSDARG00000062315	1
sinhcaf	chr4	16684406	16684886	ENSDARG00000032653	1
sipa1l1	chr20	28737100	28737864	ENSDARG00000020134	1
six1a	chr13	31619009	31624223	ENSDARG00000039304	1
six1b	chr20	20451116	20451942	ENSDARG00000026473	1
six1b	chr20	20497664	20501642	ENSDARG00000026473	1
six1b	chr20	20516329	20517256	ENSDARG00000026473	1
six4b	chr20	20451116	20451942	ENSDARG00000031983	1
six4b	chr20	20516329	20517256	ENSDARG00000031983	1
six4b	chr20	20497664	20501642	ENSDARG00000031983	1
skia	chr8	17490338	17492905	ENSDARG00000042151	1
skia	chr8	17556141	17556821	ENSDARG00000042151	1
slain2	chr20	23498068	23499137	ENSDARG00000032114	1
slc16a3	chr12	33314618	33316238	ENSDARG00000045051	1
slc16a3	chr12	33313382	33314007	ENSDARG00000045051	1
slc1a3a	chr5	8188765	8189579	ENSDARG00000104431	1
slc20a1b	chr10	17710183	17715148	ENSDARG00000010641	1
slc23a2	chr8	42998770	42999663	ENSDARG00000017365	1
slc23a2	chr8	42877457	42879610	ENSDARG00000017365	1
slc25a55a	chr6	49088224	49089095	ENSDARG00000020893	1
slc37a1	chr9	19386540	19387077	ENSDARG00000086103	1
slc38a2	chr4	1599655	1602000	ENSDARG00000045886	1
slc38a2	chr4	1581873	1582434	ENSDARG00000045886	1
slc4a2a	chr2	32457275	32457904	ENSDARG00000028173	1
slc4a2a	chr2	32450145	32452551	ENSDARG00000028173	1
slc4a2a	chr2	32451282	32451381	ENSDARG00000028173	1
slc4a2a	chr2	32348823	32349435	ENSDARG00000028173	1
slc4a4a	chr5	45768551	45769074	ENSDARG00000013730	1
slc4a4b	chr21	5992942	5993906	ENSDARG00000044808	1
slc4a4b	chr21	6006957	6007319	ENSDARG00000044808	1
slc6a2	chr7	35417706	35419141	ENSDARG00000016141	1
slirp	chr17	17798359	17799287	ENSDARG00000097753	1
sltm	chr7	30583241	30584051	ENSDARG00000052728	1
sltm	chr7	30559318	30560711	ENSDARG00000052728	1
smad3a	chr7	34112871	34113547	ENSDARG00000036096	1
smarcb1a	chr8	30969182	30969821	ENSDARG00000033647	1
smo	chr4	14958555	14959205	ENSDARG00000002952	1
smurf2	chr3	25341296	25341609	ENSDARG00000038067	1
smurf2	chr3	25272868	25275897	ENSDARG00000038067	1
snd1	chr4	19546472	19547437	ENSDARG00000006766	1
snrpd2	chr18	40831370	40831944	ENSDARG00000040440	1
snx18a	chr5	40283922	40284452	ENSDARG00000067713	1
socs3a	chr3	57447426	57448215	ENSDARG00000025428	1
soga1	chr23	9430661	9431462	ENSDARG00000063075	1
sorbs3	chr8	38368329	38369027	ENSDARG00000037476	1
sorbs3	chr8	38402703	38403875	ENSDARG00000037476	1
sox10	chr3	1493777	1495210	ENSDARG00000077467	1
sox11b	chr20	30075451	30076239	ENSDARG00000095743	1
sox21a	chr6	7414004	7415259	ENSDARG00000031664	1
sox5	chr4	17020771	17021499	ENSDARG00000011582	1
sox6	chr7	27416339	27416815	ENSDARG00000015536	1
sox6	chr7	27404403	27406875	ENSDARG00000015536	1
sox6	chr7	27308233	27309875	ENSDARG00000015536	1
sp4	chr19	2589315	2590670	ENSDARG00000005186	1
spint1a	chr17	2039112	2039936	ENSDARG00000102332	1
spint1a	chr17	2056189	2056776	ENSDARG00000102332	1
spint2	chr15	20242298	20243074	ENSDARG00000069476	1
spint2	chr15	20281040	20281990	ENSDARG00000069476	1
spint2	chr15	20281022	20281995	ENSDARG00000069476	1
spred1	chr17	52609768	52610981	ENSDARG00000041449	1
spry2	chr1	5236363	5237407	ENSDARG00000078308	1
sqstm1	chr14	16768969	16773812	ENSDARG00000075014	1
srebf2	chr3	1161668	1163643	ENSDARG00000063438	1
sri	chr16	7226724	7228600	ENSDARG00000058593	1
srsf2a	chr12	31681946	31682686	ENSDARG00000057484	1
srsf2a	chr12	31672642	31676718	ENSDARG00000057484	1
srsf7a	chr5	36865200	36865900	ENSDARG00000035325	1
st14a	chr18	44532015	44533125	ENSDARG00000061173	1
st5	chr7	28547226	28549923	ENSDARG00000037363	1
st5	chr7	28473641	28474410	ENSDARG00000037363	1
st5	chr7	28509967	28510971	ENSDARG00000037363	1
stag2b	chr14	28474832	28475707	ENSDARG00000053668	1
stam	chr2	31410607	31411319	ENSDARG00000002127	1
stam	chr2	31419522	31420371	ENSDARG00000002127	1
stam	chr2	31397148	31397860	ENSDARG00000002127	1
stard15	chr14	26548436	26549340	ENSDARG00000071585	1
stard15	chr14	26603461	26604012	ENSDARG00000071585	1
stc2a	chr14	24214700	24215924	ENSDARG00000056680	1
stk17b	chr9	24154772	24155773	ENSDARG00000014348	1
stm	chr19	3135248	3136282	ENSDARG00000035694	1
stox2b	chr14	7294560	7295091	ENSDARG00000078572	1
svila	chr12	23856487	23857109	ENSDARG00000055075	1
svila	chr12	23812284	23813532	ENSDARG00000055075	1
svild	chr12	15721207	15722379	ENSDARG00000102056	1
syncrip	chr20	2733414	2734245	ENSDARG00000040184	1
taf3	chr4	25060929	25066606	ENSDARG00000045513	1
taf3	chr4	25162532	25163428	ENSDARG00000045513	1
tagapa	chr17	45413198	45413932	ENSDARG00000002353	1
tagln2	chr5	37086962	37088960	ENSDARG00000033466	1
tagln2	chr5	37086962	37088991	ENSDARG00000033466	1
tardbp	chr6	45928377	45928762	ENSDARG00000040031	1
tbc1d17	chr3	30185355	30187772	ENSDARG00000005927	1
tbx1	chr5	15201648	15203502	ENSDARG00000031891	1
tbx2b	chr15	27372421	27374222	ENSDARG00000006120	1
tcf7l2	chr12	31085085	31086019	ENSDARG00000004415	1
tcp1	chr23	2393360	2394043	ENSDARG00000017891	1
tcp11l2	chr4	16684406	16684886	ENSDARG00000027316	1
tcp11l2	chr4	16709730	16710777	ENSDARG00000027316	1
tenm3	chr1	39723473	39724632	ENSDARG00000005479	1
tenm3	chr1	39389743	39390258	ENSDARG00000005479	1
tenm3	chr1	39522901	39524245	ENSDARG00000005479	1
tent5ba	chr16	34088373	34089169	ENSDARG00000039943	1
tet3	chr5	14389555	14390894	ENSDARG00000062646	1
tet3	chr5	14403873	14404425	ENSDARG00000062646	1
tfg	chr9	30112253	30113976	ENSDARG00000003641	1
thbs1b	chr20	29028506	29029167	ENSDARG00000010785	1
timm23a	chr12	35069965	35070499	ENSDARG00000071396	1
timp2a	chr12	34029900	34031226	ENSDARG00000061226	1
tktb	chr23	20171021	20171975	ENSDARG00000006019	1
tmbim1b	chr9	10709131	10710021	ENSDARG00000109373	1
tmbim1b	chr9	10709046	10710134	ENSDARG00000109373	1
tmc5	chr3	26729548	26730590	ENSDARG00000013252	1
tmem106ba	chr15	33964055	33965396	ENSDARG00000101936	1
tmem115	chr8	25848023	25849421	ENSDARG00000055763	1
tmem176	chr1	44939671	44941850	ENSDARG00000078659	1
tmem189	chr8	28419282	28421714	ENSDARG00000042732	1
tmem189	chr8	28419345	28421710	ENSDARG00000042732	1
tmem47	chr8	18588294	18590217	ENSDARG00000057322	1
tmem47	chr8	18554318	18555567	ENSDARG00000057322	1
tnfrsf1a	chr16	17071603	17072709	ENSDARG00000018569	1
tnrc18	chr3	40420989	40422074	ENSDARG00000077052	1
tns1b	chr9	47609726	47610377	ENSDARG00000020845	1
tob1a	chr3	18186418	18189986	ENSDARG00000032619	1
tob1b	chr12	848302	851176	ENSDARG00000021372	1
tomm20a	chr13	49532945	49533905	ENSDARG00000103163	1
tpm3	chr19	11013150	11015765	ENSDARG00000005162	1
tsc22d1	chr9	18775269	18776193	ENSDARG00000038306	1
tsc22d3	chr14	28051925	28053341	ENSDARG00000075666	1
tsku	chr15	29332606	29334103	ENSDARG00000040815	1
tspan2a	chr6	49088224	49089095	ENSDARG00000003754	1
tuba8l3	chr9	7683287	7684349	ENSDARG00000070155	1
tuba8l4	chr6	6924061	6925731	ENSDARG00000006260	1
txnrd3	chr6	1167265	1168247	ENSDARG00000100374	1
ube2al	chr9	8925781	8925880	ENSDARG00000003017	1
ube2al	chr9	8938649	8939427	ENSDARG00000003017	1
ube2d1b	chr12	7291453	7292291	ENSDARG00000038576	1
ube2l3a	chr10	3151082	3151649	ENSDARG00000112087	1
ube2l3b	chr5	13353885	13353984	ENSDARG00000027141	1
ube2v1	chr11	2415951	2416820	ENSDARG00000041875	1
ubqln4	chr16	46695284	46695920	ENSDARG00000052975	1
ulk2	chr15	20862155	20862842	ENSDARG00000097205	1
uqcr10	chr21	5894852	5895514	ENSDARG00000104517	1
uqcrb	chr19	44021048	44021613	ENSDARG00000011146	1
usp19	chr23	20171021	20171975	ENSDARG00000004132	1
usp2a	chr15	20862155	20862842	ENSDARG00000020107	1
usp54a	chr13	22232207	22232828	ENSDARG00000077948	1
utp3	chr11	26322100	26322924	ENSDARG00000056720	1
vma21	chr5	22729581	22730075	ENSDARG00000093945	1
vps37a	chr1	16519302	16520830	ENSDARG00000017119	1
vps37c	chr1	44939671	44941850	ENSDARG00000031836	1
vps4b	chr2	13333295	13334266	ENSDARG00000069175	1
vsig8a	chr10	19525493	19526064	ENSDARG00000054050	1
waca	chr12	23343835	23344748	ENSDARG00000012577	1
wasf2	chr19	43562888	43563427	ENSDARG00000024209	1
wnt7aa	chr11	27537264	27537975	ENSDARG00000044827	1
yap1	chr18	37323241	37323976	ENSDARG00000068401	1
yap1	chr18	37330342	37330799	ENSDARG00000068401	1
zbtb16a	chr21	23207936	23208932	ENSDARG00000007184	1
zbtb18	chr13	11436092	11439434	ENSDARG00000028228	1
zbtb20	chr5	67645055	67646934	ENSDARG00000005586	1
zbtb4	chr12	22508258	22509960	ENSDARG00000105255	1
zc3h15	chr9	11661713	11663094	ENSDARG00000015889	1
zdhhc16b	chr12	2863271	2863800	ENSDARG00000015989	1
zdhhc16b	chr12	2868985	2869804	ENSDARG00000015989	1
zeb2a	chr9	25808654	25809349	ENSDARG00000062338	1
zfhx3	chr7	68360974	68363081	ENSDARG00000103057	1
zfhx3	chr7	68388580	68389976	ENSDARG00000103057	1
zfhx3	chr7	68406041	68407938	ENSDARG00000103057	1
zfhx3	chr7	68323259	68324182	ENSDARG00000103057	1
zfp36l1b	chr20	9603087	9604111	ENSDARG00000021443	1
zfp36l1b	chr20	9587024	9588511	ENSDARG00000021443	1
zfp36l1b	chr20	9570363	9570983	ENSDARG00000021443	1
zfp36l1b	chr20	9602966	9604122	ENSDARG00000021443	1
zgc:100829	chr21	28790804	28792824	ENSDARG00000015557	1
zgc:112437	chr21	25795289	25795388	ENSDARG00000009215	1
zgc:112437	chr21	25764013	25764797	ENSDARG00000009215	1
zgc:112437	chr21	25793767	25797607	ENSDARG00000009215	1
zgc:113263	chr4	5301773	5303359	ENSDARG00000045842	1
zgc:153018	chr14	45388295	45389128	ENSDARG00000060977	1
zgc:153372	chr15	29679737	29680271	ENSDARG00000068967	1
zgc:153911	chr13	35930630	35931436	ENSDARG00000002509	1
zgc:158343	chr5	9852441	9853569	ENSDARG00000099411	1
zgc:158482	chr18	56147	59100	ENSDARG00000067520	1
zgc:158564	chr7	39679122	39680683	ENSDARG00000052244	1
zgc:162730	chr15	13996038	13997862	ENSDARG00000103720	1
zgc:162989	chr17	2056189	2056776	ENSDARG00000110496	1
zgc:162989	chr17	2039112	2039936	ENSDARG00000110496	1
zgc:174906	chr23	36450289	36451188	ENSDARG00000075314	1
zgc:77486	chr8	19251368	19251861	ENSDARG00000093978	1
zgc:77486	chr8	19251368	19251861	ENSDARG00000013711	1
zgc:77486	chr8	19311866	19313804	ENSDARG00000093978	1
zgc:77486	chr8	19311866	19313804	ENSDARG00000013711	1
zgc:77849	chr1	8654719	8656290	ENSDARG00000012458	1
zgc:91976	chr17	23733038	23733887	ENSDARG00000057053	1
zgc:92107	chr11	25033550	25035402	ENSDARG00000044874	1
zgc:92630	chr15	15468115	15470612	ENSDARG00000004141	1
zhx2a	chr16	25607820	25610038	ENSDARG00000055162	1
zmiz1a	chr13	30531062	30533511	ENSDARG00000074502	1
zmiz1a	chr13	30616778	30617643	ENSDARG00000074502	1
znf536	chr7	46467122	46468612	ENSDARG00000103648	1
znf827	chr1	36173204	36173912	ENSDARG00000076171	1
CR762483.1	chr13	30653675	30654125	ENSDARG00000114454	1
TXN	chr1	40290924	40291440	ENSDARG00000031435	1
AL929435.1	chr20	46549938	46555984	ENSDARG00000097234	1
AL929435.1	chr20	46549892	46556115	ENSDARG00000097234	1
CR293509.1	chr4	4250189	4250637	ENSDARG00000105162	1
CABZ01061591.1	chr15	3862319	3863559	ENSDARG00000112977	1
ISCU	chr5	20453750	20454796	ENSDARG00000035596	1
PLEKHH3	chr3	37011362	37012363	ENSDARG00000070174	1
PLEKHH3	chr3	37011297	37012348	ENSDARG00000070174	1
EVA1A	chr20	48206465	48207525	ENSDARG00000067927	1
FP017215.1	chr3	62493108	62494051	ENSDARG00000097714	1
BX465862.3	chr4	11598407	11599357	ENSDARG00000096147	1
CU459056.1	chr12	35836703	35837562	ENSDARG00000112644	1
BX248331.2	chr11	4244146	4244895	ENSDARG00000102650	1
PDE3B	chr7	27691045	27691987	ENSDARG00000062190	1
PDE3B	chr7	27715260	27715684	ENSDARG00000062190	1
BX322530.1	chr16	14144475	14145305	ENSDARG00000088741	1
BX548028.1	chr12	7872460	7873216	ENSDARG00000103436	1
SYDE1	chr12	48581466	48583435	ENSDARG00000077440	1
SYDE1	chr12	48634259	48635381	ENSDARG00000077440	1
RALGDS	chr8	30969182	30969821	ENSDARG00000042409	1
								:

## Sheet: sc_not_occupied_by_six_sox
gene_name	chr	start	end	gene_id	linked to differential gene
2021-09-12	chr3	28518113	28518482	ENSDARG00000019191	1
abca1a	chr1	52573073	52573172	ENSDARG00000074635	1
abca1a	chr1	52666617	52667292	ENSDARG00000074635	1
abcf2a	chr2	32503478	32503768	ENSDARG00000038785	1
acsl4a	chr14	28495565	28496181	ENSDARG00000004078	1
actb1	chr1	8650340	8650439	ENSDARG00000037746	1
actb2	chr3	40566058	40566157	ENSDARG00000037870	1
adgre10	chr1	55738311	55738658	ENSDARG00000075855	1
adgrg6	chr20	37376072	37376171	ENSDARG00000054137	1
adsl	chr3	24247929	24248028	ENSDARG00000017049	1
afdna	chr20	43287789	43287888	ENSDARG00000029472	1
afdna	chr20	43370805	43370904	ENSDARG00000029472	1
agrn	chr23	23464873	23465146	ENSDARG00000079388	1
agrn	chr23	23934602	23935076	ENSDARG00000079388	1
agrn	chr23	23487546	23488476	ENSDARG00000079388	1
ahcyl1	chr8	25010807	25010906	ENSDARG00000056331	1
ak2	chr19	35455973	35456072	ENSDARG00000005926	1
ak2	chr19	35390849	35390948	ENSDARG00000005926	1
ak2	chr19	35415963	35416062	ENSDARG00000005926	1
akap12b	chr20	26515044	26515223	ENSDARG00000055678	1
akirin2	chr20	2731890	2731989	ENSDARG00000058729	1
amotl2a	chr6	27994668	27994767	ENSDARG00000061923	1
amotl2a	chr6	27992837	27992936	ENSDARG00000061923	1
angptl4	chr2	24539537	24539636	ENSDARG00000035859	1
ap2m1a	chr2	9818411	9818510	ENSDARG00000002790	1
aplp2	chr18	44532401	44532500	ENSDARG00000054864	1
arhgef1a	chr19	11125283	11125963	ENSDARG00000040380	1
arhgef1a	chr19	11140125	11140522	ENSDARG00000040380	1
arl4d	chr12	27262970	27263069	ENSDARG00000045074	1
atf4b	chr3	24247929	24248028	ENSDARG00000038141	1
atf7ip	chr1	45589328	45589427	ENSDARG00000069619	1
atl3	chr14	30810876	30810975	ENSDARG00000004270	1
atl3	chr14	30747534	30747633	ENSDARG00000004270	1
atp11a	chr1	46400788	46400887	ENSDARG00000008413	1
atp1b1a	chr6	29172909	29173458	ENSDARG00000013144	1
atp1b1a	chr6	29222203	29222302	ENSDARG00000013144	1
atp1b1a	chr6	29217219	29217318	ENSDARG00000013144	1
atp5f1b	chr11	13160084	13160183	ENSDARG00000070083	1
atp5l	chr5	30696662	30696761	ENSDARG00000011841	1
atp6v0d1	chr7	35127785	35128390	ENSDARG00000069090	1
bach1b	chr10	25374476	25374575	ENSDARG00000002196	1
baz2ba	chr6	11883860	11884311	ENSDARG00000057782	1
baz2ba	chr6	11888533	11888632	ENSDARG00000057782	1
bcl2l1	chr23	18958968	18959067	ENSDARG00000008434	1
bmpr2a	chr6	12891080	12891179	ENSDARG00000011941	1
bptf	chr3	25353536	25353635	ENSDARG00000077361	1
bptf	chr3	25346843	25347223	ENSDARG00000077361	1
btg1	chr4	16586601	16586700	ENSDARG00000027249	1
btg1	chr4	16552674	16552773	ENSDARG00000027249	1
btg1	chr4	16537964	16538063	ENSDARG00000027249	1
calm3a	chr12	24970096	24970195	ENSDARG00000015050	1
calm3a	chr15	9256013	9256112	ENSDARG00000100825	1
camk2g2	chr13	22128906	22129005	ENSDARG00000056206	1
cavin2b	chr6	8732963	8733062	ENSDARG00000071196	1
cavin2b	chr6	8715369	8715731	ENSDARG00000071196	1
cbsb	chr9	9242572	9242671	ENSDARG00000010946	1
cbsb	chr9	9138386	9138939	ENSDARG00000010946	1
ccdc85b	chr14	30747534	30747633	ENSDARG00000061543	1
ccdc85b	chr14	30683746	30683845	ENSDARG00000061543	1
ccnl1a	chr18	41511903	41512002	ENSDARG00000055124	1
ccser2a	chr17	26504820	26504919	ENSDARG00000087749	1
ccser2a	chr17	26537659	26537758	ENSDARG00000087749	1
cct4	chr1	53750589	53750688	ENSDARG00000013475	1
cct8	chr10	25374476	25374575	ENSDARG00000008243	1
cd9b	chr4	4253856	4253955	ENSDARG00000016691	1
cd9b	chr4	4297422	4297766	ENSDARG00000016691	1
cdc42bpb	chr20	18382168	18382959	ENSDARG00000019383	1
cdh11	chr7	43829987	43830086	ENSDARG00000021442	1
cdh2	chr20	17750491	17750590	ENSDARG00000018693	1
cdhr1a	chr13	29553858	29553957	ENSDARG00000004643	1
cdon	chr18	44093887	44093986	ENSDARG00000061328	1
cdon	chr18	44071109	44071485	ENSDARG00000061328	1
cdon	chr18	44178577	44179041	ENSDARG00000061328	1
cdon	chr18	44090478	44091074	ENSDARG00000061328	1
cfl1	chr14	30747534	30747633	ENSDARG00000021124	1
cfl1	chr14	30810876	30810975	ENSDARG00000021124	1
cfl1l	chr13	33606763	33606862	ENSDARG00000012972	1
chac1	chr20	28270907	28271006	ENSDARG00000070426	1
chac1	chr20	28268496	28269117	ENSDARG00000070426	1
chd4b	chr16	31824061	31824160	ENSDARG00000025789	1
chd7	chr2	21826512	21826611	ENSDARG00000075211	1
chd7	chr2	21746912	21747011	ENSDARG00000075211	1
chd7	chr2	21805645	21805744	ENSDARG00000075211	1
ciarta	chr19	8940113	8940212	ENSDARG00000058094	1
cish	chr6	41542764	41542863	ENSDARG00000060316	1
cish	chr6	41509840	41509939	ENSDARG00000060316	1
cited4a	chr19	15837787	15837886	ENSDARG00000035990	1
cited4a	chr19	15861936	15862380	ENSDARG00000035990	1
ckbb	chr20	20834192	20834291	ENSDARG00000043257	1
ckbb	chr20	20772633	20773681	ENSDARG00000043257	1
cldn7b	chr10	22155951	22156050	ENSDARG00000014047	1
cldn7b	chr10	22148694	22148793	ENSDARG00000014047	1
cldn7b	chr10	22149833	22149932	ENSDARG00000014047	1
cldna	chr15	2629187	2629695	ENSDARG00000069888	1
cldnb	chr21	25759391	25759980	ENSDARG00000009544	1
cldnb	chr21	25774272	25774371	ENSDARG00000009544	1
cldnb	chr21	25738924	25739023	ENSDARG00000009544	1
cldnb	chr21	25766402	25766501	ENSDARG00000009544	1
cldnb	chr21	25766147	25766246	ENSDARG00000009544	1
cldnc	chr21	25766402	25766501	ENSDARG00000015955	1
cldnc	chr21	25759391	25759980	ENSDARG00000015955	1
cldnc	chr21	25774272	25774371	ENSDARG00000015955	1
cldnc	chr21	25766147	25766246	ENSDARG00000015955	1
cldnc	chr21	25738924	25739023	ENSDARG00000015955	1
cldne	chr15	2629187	2629695	ENSDARG00000043128	1
cldnh	chr21	25759391	25759980	ENSDARG00000069503	1
cldnh	chr21	25766402	25766501	ENSDARG00000069503	1
cldnh	chr21	25766147	25766246	ENSDARG00000069503	1
cldnh	chr21	25774272	25774371	ENSDARG00000069503	1
cldnh	chr21	25738924	25739023	ENSDARG00000069503	1
clic4	chr17	25494660	25495049	ENSDARG00000022995	1
cnn2	chr2	24603321	24603420	ENSDARG00000035858	1
cnn2	chr2	24539537	24539636	ENSDARG00000035858	1
col27a1b	chr5	65274769	65275168	ENSDARG00000099930	1
col27a1b	chr5	65215083	65215645	ENSDARG00000099930	1
col2a1b	chr11	61350	61449	ENSDARG00000011407	1
col2a1b	chr11	28436	28535	ENSDARG00000011407	1
coro1ca	chr5	20319576	20319675	ENSDARG00000035598	1
coro1ca	chr5	20319420	20319519	ENSDARG00000035598	1
cox4i2	chr23	18958968	18959067	ENSDARG00000022509	1
crabp2b	chr19	8940113	8940212	ENSDARG00000030449	1
crb3a	chr3	49498920	49499019	ENSDARG00000102948	1
crb3a	chr3	49523667	49524304	ENSDARG00000102948	1
crybg1a	chr17	25494660	25495049	ENSDARG00000031782	1
crybg1a	chr17	25532730	25532829	ENSDARG00000031782	1
crybg1b	chr4	889365	890391	ENSDARG00000006060	1
crybg1b	chr4	884749	884848	ENSDARG00000006060	1
csnk1db	chr12	33323295	33323870	ENSDARG00000006125	1
csnk1db	chr12	33323514	33323613	ENSDARG00000006125	1
ctsd	chr18	16097649	16098442	ENSDARG00000057698	1
cux1a	chr10	33094919	33095018	ENSDARG00000078459	1
cux1a	chr10	33068654	33068753	ENSDARG00000078459	1
cux1a	chr10	32893671	32893770	ENSDARG00000078459	1
cxcl12a	chr13	30804287	30804548	ENSDARG00000037116	1
cyp27c1	chr6	9574271	9574370	ENSDARG00000092660	1
cyp27c1	chr6	9581199	9581298	ENSDARG00000092660	1
cyp27c1	chr6	9581215	9581314	ENSDARG00000092660	1
dcn	chr4	16383409	16383685	ENSDARG00000012066	1
dennd5b	chr4	16697715	16697814	ENSDARG00000003789	1
dnajb1b	chr1	55738311	55738658	ENSDARG00000041394	1
dnmbp	chr12	31635721	31635820	ENSDARG00000074121	1
dsc2l	chr20	7314459	7314558	ENSDARG00000039677	1
efhd2	chr8	25845445	25845544	ENSDARG00000055759	1
egfra	chr2	3823404	3823503	ENSDARG00000013847	1
egfra	chr2	3727859	3727958	ENSDARG00000013847	1
egr1	chr14	21345071	21345170	ENSDARG00000037421	1
ehd1a	chr14	45471669	45471768	ENSDARG00000098853	1
eif1b	chr19	5388026	5388125	ENSDARG00000012688	1
eif1b	chr19	5422124	5422223	ENSDARG00000012688	1
eif3ba	chr3	41690046	41690145	ENSDARG00000059654	1
eif3g	chr3	54608850	54609340	ENSDARG00000016889	1
eif3g	chr3	54625124	54625223	ENSDARG00000016889	1
eif3g	chr3	54625126	54625225	ENSDARG00000016889	1
eif5	chr20	18740799	18740898	ENSDARG00000003681	1
eif5b	chr1	45984355	45984454	ENSDARG00000016548	1
elf1	chr14	40786680	40788295	ENSDARG00000020759	1
elf1	chr14	40778611	40778710	ENSDARG00000020759	1
elf1	chr14	40850234	40850333	ENSDARG00000020759	1
elmsan1b	chr17	37318209	37318308	ENSDARG00000053864	1
elovl1b	chr11	13160084	13160183	ENSDARG00000103735	1
ep300a	chr12	18898906	18899005	ENSDARG00000100666	1
epcam	chr13	8840856	8840955	ENSDARG00000040534	1
epcam	chr13	8856402	8856501	ENSDARG00000040534	1
epcam	chr13	8892681	8892780	ENSDARG00000040534	1
epha2a	chr6	45894933	45895554	ENSDARG00000017354	1
erbin	chr10	15474284	15474539	ENSDARG00000044281	1
erfl3	chr16	11180875	11180974	ENSDARG00000062801	1
erfl3	chr16	11121426	11121525	ENSDARG00000062801	1
erfl3	chr16	11180859	11180958	ENSDARG00000062801	1
erfl3	chr16	11074079	11074178	ENSDARG00000062801	1
erfl3	chr16	11187853	11187952	ENSDARG00000062801	1
erfl3	chr16	11030376	11030475	ENSDARG00000062801	1
eva1a	chr17	32571498	32571597	ENSDARG00000061405	1
eva1a	chr17	32531982	32532081	ENSDARG00000061405	1
eva1a	chr17	32538390	32538834	ENSDARG00000061405	1
fabp3	chr19	43018286	43018385	ENSDARG00000023290	1
fam168a	chr18	2957937	2958171	ENSDARG00000098832	1
fam219aa	chr21	13152688	13152972	ENSDARG00000016396	1
fam219aa	chr21	13071909	13072470	ENSDARG00000016396	1
fam219aa	chr21	13063468	13063879	ENSDARG00000016396	1
fam228a	chr20	25338811	25339515	ENSDARG00000042936	1
fam228a	chr20	25314295	25314394	ENSDARG00000042936	1
fam228a	chr20	25337448	25337547	ENSDARG00000042936	1
fam228a	chr20	25341722	25341821	ENSDARG00000042936	1
fam228a	chr20	25331247	25332042	ENSDARG00000042936	1
fat1a	chr1	17527676	17527775	ENSDARG00000017591	1
fat1a	chr1	17451775	17452352	ENSDARG00000017591	1
fbxo11a	chr13	48358540	48358639	ENSDARG00000102294	1
fgfr1a	chr8	51515002	51515101	ENSDARG00000011027	1
fgfr1a	chr8	51499122	51499221	ENSDARG00000011027	1
fgfr1a	chr8	51492976	51493075	ENSDARG00000011027	1
fgfr2	chr13	46318496	46318855	ENSDARG00000058115	1
fgfr2	chr13	46429313	46429412	ENSDARG00000058115	1
flna	chr23	19792439	19792538	ENSDARG00000074201	1
flna	chr23	19737470	19737573	ENSDARG00000074201	1
fnbp1l	chr8	14993209	14993658	ENSDARG00000020131	1
fosab	chr20	46586657	46586756	ENSDARG00000031683	1
fosab	chr20	46586751	46586850	ENSDARG00000031683	1
fosl1a	chr14	30747534	30747633	ENSDARG00000015355	1
foxp4	chr11	21981791	21981890	ENSDARG00000076120	1
foxp4	chr11	21976834	21976933	ENSDARG00000076120	1
foxp4	chr11	21899768	21900117	ENSDARG00000076120	1
frmd6	chr13	36958753	36958852	ENSDARG00000002332	1
fscn1a	chr3	40566058	40566157	ENSDARG00000059680	1
fxr2	chr7	22790119	22790218	ENSDARG00000016260	1
fzd8a	chr24	4449295	4449394	ENSDARG00000045444	1
gab1	chr1	35555808	35555907	ENSDARG00000037018	1
gab1	chr1	35555804	35555903	ENSDARG00000037018	1
gab1	chr1	35555753	35555852	ENSDARG00000037018	1
gab1	chr1	35495650	35495749	ENSDARG00000037018	1
gab1	chr1	35496730	35496829	ENSDARG00000037018	1
gadd45ba	chr11	6467672	6467771	ENSDARG00000027744	1
gadd45ba	chr11	6456837	6456936	ENSDARG00000027744	1
gadd45ba	chr11	6490735	6490834	ENSDARG00000027744	1
gadd45ba	chr11	6506607	6507178	ENSDARG00000027744	1
gadd45ba	chr11	6506829	6506928	ENSDARG00000027744	1
gadd45bb	chr2	36941639	36941738	ENSDARG00000013576	1
gapdhs	chr16	45073858	45073957	ENSDARG00000039914	1
gapdhs	chr16	45069240	45069339	ENSDARG00000039914	1
gapdhs	chr16	45073842	45073941	ENSDARG00000039914	1
gata3	chr4	25065496	25065595	ENSDARG00000016526	1
gata3	chr4	25074633	25074732	ENSDARG00000016526	1
gipc2	chr2	9562323	9562934	ENSDARG00000009488	1
gipc2	chr2	9591226	9591325	ENSDARG00000009488	1
grb10a	chr19	23209511	23209902	ENSDARG00000002013	1
grb10a	chr19	23261901	23262000	ENSDARG00000002013	1
gsna	chr21	17633953	17634478	ENSDARG00000011459	1
gsna	chr21	17594301	17594400	ENSDARG00000011459	1
gtf2b	chr2	22430241	22430340	ENSDARG00000103578	1
hbegfa	chr14	7084123	7084222	ENSDARG00000075121	1
hbegfb	chr21	30195005	30195104	ENSDARG00000031246	1
her6	chr6	36597681	36597780	ENSDARG00000006514	1
her6	chr6	36570955	36571054	ENSDARG00000006514	1
her6	chr6	36552957	36553056	ENSDARG00000006514	1
her6	chr6	36553010	36553109	ENSDARG00000006514	1
hif1ab	chr20	20312271	20312370	ENSDARG00000034293	1
hist1h4l	chr7	73870172	73870531	ENSDARG00000111619	1
hivep2a	chr20	37590404	37590503	ENSDARG00000039987	1
hivep2a	chr20	37537223	37537322	ENSDARG00000039987	1
hivep2a	chr20	37628512	37628611	ENSDARG00000039987	1
hivep2a	chr20	37527612	37527711	ENSDARG00000039987	1
hlfa	chr3	11624064	11624163	ENSDARG00000074752	1
hlfa	chr3	11607552	11607651	ENSDARG00000074752	1
hlfa	chr3	11628144	11628243	ENSDARG00000074752	1
hlfa	chr3	11624039	11624138	ENSDARG00000074752	1
hmgb1b	chr15	31507975	31508074	ENSDARG00000030479	1
hnrnph1l	chr21	30195005	30195104	ENSDARG00000005551	1
hsp70.1	chr3	26118400	26118499	ENSDARG00000029688	1
hsp70.1	chr3	26112705	26112804	ENSDARG00000029688	1
hsp70.1	chr3	26127968	26128067	ENSDARG00000029688	1
hsp70.1	chr3	26111721	26111820	ENSDARG00000029688	1
hsp70.2	chr3	26127968	26128067	ENSDARG00000092362	1
hsp70.2	chr3	26118400	26118499	ENSDARG00000092362	1
hsp70.2	chr3	26112705	26112804	ENSDARG00000092362	1
hsp70.2	chr3	26111721	26111820	ENSDARG00000092362	1
hsp70.3	chr3	26112705	26112804	ENSDARG00000021924	1
hsp70.3	chr3	26127968	26128067	ENSDARG00000021924	1
hsp70.3	chr3	26111721	26111820	ENSDARG00000021924	1
hsp70.3	chr3	26118400	26118499	ENSDARG00000021924	1
id1	chr11	18707804	18707903	ENSDARG00000040764	1
id1	chr11	18707786	18707885	ENSDARG00000040764	1
id2a	chr17	34855806	34855905	ENSDARG00000055283	1
idh2	chr18	26115209	26115308	ENSDARG00000003795	1
ier5l	chr5	32791982	32792081	ENSDARG00000054906	1
il11b	chr19	10395852	10395951	ENSDARG00000058557	1
im:7152348	chr6	27939094	27939193	ENSDARG00000097082	1
irf1b	chr21	45626908	45627007	ENSDARG00000043249	1
irf1b	chr21	45632351	45632450	ENSDARG00000043249	1
irf1b	chr21	45618555	45618654	ENSDARG00000043249	1
irf1b	chr21	45629027	45629477	ENSDARG00000043249	1
irf2bp2b	chr11	44712326	44712425	ENSDARG00000098635	1
irf2bp2b	chr11	44718111	44718814	ENSDARG00000098635	1
ivns1abpa	chr20	34363701	34364380	ENSDARG00000031100	1
ivns1abpa	chr20	34328968	34329550	ENSDARG00000031100	1
jag1b	chr13	35346337	35346436	ENSDARG00000013168	1
jdp2b	chr20	46586751	46586850	ENSDARG00000020133	1
jdp2b	chr20	46586657	46586756	ENSDARG00000020133	1
jun	chr20	15513505	15513747	ENSDARG00000043531	1
jun	chr20	15516615	15517365	ENSDARG00000043531	1
kctd5a	chr3	45280942	45281041	ENSDARG00000015722	1
kctd5a	chr3	45308279	45308378	ENSDARG00000015722	1
kdm6ba	chr7	21664466	21664565	ENSDARG00000088087	1
kdm6ba	chr7	21656655	21656754	ENSDARG00000088087	1
kdm6ba	chr7	21632551	21632650	ENSDARG00000088087	1
kmt2e	chr4	22458076	22458175	ENSDARG00000007523	1
kmt2e	chr4	22511462	22511561	ENSDARG00000007523	1
kpna3	chr1	46708657	46708756	ENSDARG00000052641	1
kpna3	chr1	46699706	46700297	ENSDARG00000052641	1
krt18a.1	chr23	10337486	10337936	ENSDARG00000018404	1
krt18a.1	chr23	10392823	10392922	ENSDARG00000018404	1
krt18a.1	chr23	10313172	10314043	ENSDARG00000018404	1
krt18a.1	chr23	10334054	10334153	ENSDARG00000018404	1
krt8	chr23	10253151	10253250	ENSDARG00000058358	1
ldb1a	chr13	28784747	28784846	ENSDARG00000010137	1
ldb1a	chr13	28692708	28692807	ENSDARG00000010137	1
ldb1a	chr13	28705015	28705114	ENSDARG00000010137	1
ldb1a	chr13	28707943	28708042	ENSDARG00000010137	1
lfng	chr3	41919433	41919532	ENSDARG00000037879	1
lhfpl6	chr10	31983572	31984007	ENSDARG00000004363	1
lhfpl6	chr10	32025341	32025814	ENSDARG00000004363	1
lhfpl6	chr10	32066485	32066584	ENSDARG00000004363	1
lima1a	chr23	36453648	36454146	ENSDARG00000101441	1
lima1a	chr23	36508496	36509041	ENSDARG00000101441	1
lima1a	chr23	36465417	36465718	ENSDARG00000101441	1
limch1b	chr14	16921081	16921180	ENSDARG00000103774	1
lmo7a	chr9	21951631	21952413	ENSDARG00000004930	1
lmtk2	chr3	61172563	61173194	ENSDARG00000076324	1
lmtk2	chr3	61261231	61261644	ENSDARG00000076324	1
lmtk2	chr3	61221325	61221424	ENSDARG00000076324	1
lsr	chr15	33912992	33913091	ENSDARG00000099291	1
lsr	chr15	33953739	33954138	ENSDARG00000099291	1
lsr	chr15	33907817	33907916	ENSDARG00000099291	1
macc1	chr16	19637434	19637533	ENSDARG00000040717	1
macc1	chr16	19637682	19637781	ENSDARG00000040717	1
mag	chr15	33907817	33907916	ENSDARG00000104023	1
mag	chr15	33912992	33913091	ENSDARG00000104023	1
mag	chr15	33953739	33954138	ENSDARG00000104023	1
map3k3	chr3	31845103	31845202	ENSDARG00000060348	1
mbpb	chr16	6822180	6822279	ENSDARG00000089413	1
mdh1aa	chr1	50920934	50921413	ENSDARG00000017772	1
mef2d	chr16	29185842	29186608	ENSDARG00000040237	1
mknk1	chr11	13160084	13160183	ENSDARG00000018411	1
mknk2b	chr8	20448108	20448207	ENSDARG00000015164	1
mknk2b	chr8	20416145	20416244	ENSDARG00000015164	1
mknk2b	chr8	20442312	20442411	ENSDARG00000015164	1
mknk2b	chr8	20389902	20390001	ENSDARG00000015164	1
mknk2b	chr8	20389659	20389758	ENSDARG00000015164	1
mmp2	chr7	35377573	35377768	ENSDARG00000017676	1
mrps21	chr19	8940113	8940212	ENSDARG00000070985	1
msrb3	chr4	12903293	12903392	ENSDARG00000045658	1
mtbl	chr7	29115898	29115997	ENSDARG00000102051	1
mycb	chr2	32038237	32038336	ENSDARG00000007241	1
myl6	chr6	39919665	39920413	ENSDARG00000008494	1
mylipa	chr19	26344366	26344941	ENSDARG00000008859	1
myo10l3	chr9	12701758	12701857	ENSDARG00000074143	1
myo10l3	chr9	12732173	12732272	ENSDARG00000074143	1
myo10l3	chr9	12718056	12718155	ENSDARG00000074143	1
myo10l3	chr9	12811747	12811846	ENSDARG00000074143	1
myo18ab	chr15	23977260	23977901	ENSDARG00000061862	1
myo1cb	chr15	28304791	28304890	ENSDARG00000061579	1
myo1cb	chr15	28335634	28335733	ENSDARG00000061579	1
myo1cb	chr15	28270322	28270421	ENSDARG00000061579	1
myo1cb	chr15	28246968	28247067	ENSDARG00000061579	1
myo1ea	chr7	30758966	30759212	ENSDARG00000036179	1
nckap1	chr9	44787529	44788088	ENSDARG00000060853	1
nckap1	chr9	44824810	44825007	ENSDARG00000060853	1
nckap1	chr9	44778370	44779117	ENSDARG00000060853	1
ndrg2	chr7	4035986	4036085	ENSDARG00000011170	1
ndufb7	chr1	55738311	55738658	ENSDARG00000033789	1
necap1	chr19	10395852	10395951	ENSDARG00000020798	1
net1	chr4	11590866	11591395	ENSDARG00000032765	1
net1	chr4	11608549	11608648	ENSDARG00000032765	1
net1	chr4	11553015	11553114	ENSDARG00000032765	1
net1	chr4	11630801	11630900	ENSDARG00000032765	1
neurl1aa	chr1	47739299	47739937	ENSDARG00000069438	1
nfasca	chr11	23760548	23760647	ENSDARG00000061099	1
nfasca	chr11	23821659	23821758	ENSDARG00000061099	1
nfe2l1b	chr12	28805815	28806039	ENSDARG00000076533	1
nfixb	chr3	14804084	14804296	ENSDARG00000061836	1
nfixb	chr3	14818269	14818368	ENSDARG00000061836	1
nfixb	chr3	15053158	15053580	ENSDARG00000061836	1
nfixb	chr3	14825936	14826048	ENSDARG00000061836	1
nfkb2	chr13	22771481	22771580	ENSDARG00000038687	1
nfkb2	chr13	22784307	22784406	ENSDARG00000038687	1
nfkb2	chr13	22784288	22784387	ENSDARG00000038687	1
nfkbiaa	chr20	16876611	16876710	ENSDARG00000005481	1
nfkbiaa	chr20	16876606	16876705	ENSDARG00000005481	1
nfkbib	chr5	37087918	37088017	ENSDARG00000030087	1
ninj2	chr4	8237052	8237444	ENSDARG00000079824	1
ninj2	chr4	8154788	8154887	ENSDARG00000079824	1
ninj2	chr4	8124700	8124799	ENSDARG00000079824	1
noc2l	chr23	23096271	23096370	ENSDARG00000001754	1
noc2l	chr23	23099270	23099866	ENSDARG00000001754	1
notch2	chr8	19574757	19574856	ENSDARG00000043130	1
notch2	chr8	19576716	19576815	ENSDARG00000043130	1
nr4a2b	chr6	12459501	12459600	ENSDARG00000044532	1
nr4a2b	chr6	12459472	12459571	ENSDARG00000044532	1
nr4a2b	chr6	12463644	12463743	ENSDARG00000044532	1
nrxn3b	chr20	5555846	5556650	ENSDARG00000062693	1
otx2a	chr1	50920934	50921413	ENSDARG00000030703	1
palld	chr20	23621654	23622039	ENSDARG00000040009	1
palld	chr20	23688903	23689115	ENSDARG00000040009	1
pam16	chr3	12294407	12295421	ENSDARG00000102822	1
pam16	chr3	12398940	12399215	ENSDARG00000102822	1
pam16	chr3	12297038	12297372	ENSDARG00000102822	1
pard6a	chr18	22093681	22093780	ENSDARG00000069378	1
pbx4	chr3	53107096	53107195	ENSDARG00000052150	1
pbx4	chr3	53032598	53032697	ENSDARG00000052150	1
pbx4	chr3	53042803	53042902	ENSDARG00000052150	1
pbx4	chr3	53116640	53116739	ENSDARG00000052150	1
pbxip1b	chr16	22775424	22775523	ENSDARG00000011824	1
pcdh19	chr14	40312505	40312873	ENSDARG00000034344	1
pde4ba	chr6	30841953	30842875	ENSDARG00000032868	1
pde4ba	chr6	30996439	30996538	ENSDARG00000032868	1
pdlim1	chr13	25773795	25773894	ENSDARG00000019845	1
pdlim1	chr13	25773838	25773937	ENSDARG00000019845	1
pdlim1	chr13	25784048	25784147	ENSDARG00000019845	1
pfkpa	chr24	3964174	3964273	ENSDARG00000028000	1
pfkpa	chr24	4038706	4039000	ENSDARG00000028000	1
pkp2	chr4	16697715	16697814	ENSDARG00000023026	1
pkp3b	chr7	32881028	32881508	ENSDARG00000079438	1
pkp3b	chr7	32901599	32901698	ENSDARG00000079438	1
pleca	chr19	22498650	22498749	ENSDARG00000062590	1
pleca	chr19	22519686	22519785	ENSDARG00000062590	1
pleca	chr19	22519541	22519989	ENSDARG00000062590	1
pleca	chr19	22568178	22568277	ENSDARG00000062590	1
pleca	chr19	22541115	22541214	ENSDARG00000062590	1
pleca	chr19	22664056	22664155	ENSDARG00000062590	1
plxnb1a	chr23	10177231	10177330	ENSDARG00000075821	1
plxnb1a	chr23	10137275	10137374	ENSDARG00000075821	1
plxnb1a	chr23	10177465	10177564	ENSDARG00000075821	1
polr2f	chr3	1492161	1492260	ENSDARG00000036625	1
polr2f	chr3	1486560	1486659	ENSDARG00000036625	1
polr2f	chr3	1486426	1486525	ENSDARG00000036625	1
polr2f	chr3	1486579	1486678	ENSDARG00000036625	1
polr2f	chr3	1469006	1469682	ENSDARG00000036625	1
ppap2d	chr3	47339742	47340265	ENSDARG00000069940	1
ppp1r12a	chr4	21575176	21575805	ENSDARG00000010784	1
ppp1r13bb	chr20	20765964	20766063	ENSDARG00000009142	1
ppp1r13bb	chr20	20834192	20834291	ENSDARG00000009142	1
ppp1r13bb	chr20	20772633	20773681	ENSDARG00000009142	1
ppp1r14bb	chr7	60359820	60359919	ENSDARG00000030161	1
ppp1r14bb	chr7	60340513	60340829	ENSDARG00000030161	1
ppp1r15b	chr18	27132224	27132323	ENSDARG00000068128	1
prkcdb	chr11	18384712	18384811	ENSDARG00000070651	1
prkcdb	chr11	18384566	18384665	ENSDARG00000070651	1
prrg1	chr8	18589220	18589319	ENSDARG00000043283	1
prrx1a	chr2	23199883	23200264	ENSDARG00000033971	1
prss23	chr14	30810876	30810975	ENSDARG00000055786	1
psmd14	chr11	10886061	10886414	ENSDARG00000063100	1
ptmaa	chr6	29719400	29719499	ENSDARG00000021113	1
ptmaa	chr6	29770240	29770339	ENSDARG00000021113	1
ptp4a2b	chr19	35455973	35456072	ENSDARG00000035676	1
ptp4a2b	chr19	35415963	35416062	ENSDARG00000035676	1
ptpn13	chr21	9530488	9530587	ENSDARG00000103699	1
ptpn13	chr21	9455355	9455842	ENSDARG00000103699	1
pvalb8	chr3	61172563	61173194	ENSDARG00000037790	1
rab10	chr20	47405791	47405890	ENSDARG00000046106	1
rab1ab	chr13	24456591	24457157	ENSDARG00000029663	1
rab20	chr9	8938978	8939077	ENSDARG00000005049	1
rab2a	chr2	21805645	21805744	ENSDARG00000020261	1
rab2a	chr2	21826512	21826611	ENSDARG00000020261	1
rac1a	chr12	10421696	10421795	ENSDARG00000074849	1
rarga	chr23	35901713	35901812	ENSDARG00000034117	1
rasal2	chr2	35790686	35790785	ENSDARG00000036257	1
rasal2	chr2	35773953	35774619	ENSDARG00000036257	1
rasal2	chr2	35725315	35725659	ENSDARG00000036257	1
rasal2	chr2	35722337	35722591	ENSDARG00000036257	1
rassf2a	chr8	42999192	42999291	ENSDARG00000029865	1
rbm4.2	chr7	22790119	22790218	ENSDARG00000055080	1
rbm4.3	chr7	22790119	22790218	ENSDARG00000022129	1
rbms1a	chr11	10886061	10886414	ENSDARG00000074023	1
rc3h2	chr10	9683387	9683486	ENSDARG00000063050	1
rc3h2	chr10	9590702	9590801	ENSDARG00000063050	1
rc3h2	chr10	9570461	9570560	ENSDARG00000063050	1
rerea	chr23	22953441	22953540	ENSDARG00000077353	1
rhov	chr20	28364803	28364902	ENSDARG00000070434	1
rhpn2	chr7	38379689	38379788	ENSDARG00000014577	1
rhpn2	chr7	38379625	38379724	ENSDARG00000014577	1
rhpn2	chr7	38359216	38360765	ENSDARG00000014577	1
rhpn2	chr7	38359375	38360690	ENSDARG00000014577	1
rnf19a	chr19	11987676	11987775	ENSDARG00000012040	1
rnf216	chr3	40566058	40566157	ENSDARG00000087893	1
rnf38	chr1	18883351	18883450	ENSDARG00000062055	1
rnf38	chr1	18854754	18855383	ENSDARG00000062055	1
rnf41	chr23	32299614	32299713	ENSDARG00000036831	1
rpl36a	chr5	22502186	22502285	ENSDARG00000058105	1
rps28	chr2	24539537	24539636	ENSDARG00000035860	1
rps4x	chr7	51587311	51587926	ENSDARG00000014690	1
rtn3	chr7	17734290	17734389	ENSDARG00000091348	1
s100s	chr19	7652090	7652599	ENSDARG00000036773	1
scn1ba	chr16	41936756	41936855	ENSDARG00000060222	1
sdc4	chr6	52669965	52670064	ENSDARG00000059906	1
sec23b	chr6	6797216	6797315	ENSDARG00000019360	1
sept9a	chr3	34481745	34481998	ENSDARG00000020235	1
sept9a	chr3	34501646	34501745	ENSDARG00000020235	1
sept9a	chr3	34510163	34510594	ENSDARG00000020235	1
sept9a	chr3	34583847	34584222	ENSDARG00000020235	1
serf2	chr7	30260714	30260813	ENSDARG00000074340	1
serpinh1b	chr15	29333309	29333408	ENSDARG00000019949	1
sesn1	chr20	32228914	32229013	ENSDARG00000020693	1
sgpl1	chr13	25784048	25784147	ENSDARG00000061375	1
sgpl1	chr13	25773838	25773937	ENSDARG00000061375	1
sgpl1	chr13	25773795	25773894	ENSDARG00000061375	1
si:ch211-105j21.9	chr6	49040782	49040881	ENSDARG00000097845	1
si:ch211-152c2.3	chr4	889365	890391	ENSDARG00000045898	1
si:ch211-152c2.3	chr4	884749	884848	ENSDARG00000045898	1
si:ch211-15b10.6	chr7	22790119	22790218	ENSDARG00000091111	1
si:ch211-195b13.1	chr19	24832325	24833276	ENSDARG00000016623	1
si:ch211-195b13.1	chr19	24832687	24832786	ENSDARG00000016623	1
si:ch211-195b13.1	chr19	24832459	24833092	ENSDARG00000016623	1
si:ch211-207j7.2	chr6	8097010	8097109	ENSDARG00000090793	1
si:ch211-207j7.2	chr6	8082639	8082738	ENSDARG00000090793	1
si:ch211-243g18.2	chr10	9570461	9570560	ENSDARG00000044261	1
si:ch211-243g18.2	chr10	9590702	9590801	ENSDARG00000044261	1
si:ch73-22o12.1	chr16	10566218	10566317	ENSDARG00000062831	1
si:ch73-22o12.1	chr16	10557852	10557951	ENSDARG00000062831	1
si:dkey-180p18.9	chr4	14957355	14957454	ENSDARG00000045598	1
si:dkey-1m11.6	chr15	31507975	31508074	ENSDARG00000097869	1
si:dkey-25e12.3	chr20	26515044	26515223	ENSDARG00000055365	1
si:dkey-25e12.3	chr20	26550499	26550598	ENSDARG00000055365	1
si:dkey-31f5.8	chr4	18953786	18953885	ENSDARG00000094428	1
sik1	chr9	9112023	9112122	ENSDARG00000058606	1
sik1	chr9	9127772	9128184	ENSDARG00000058606	1
sik1	chr9	9138386	9138939	ENSDARG00000058606	1
sik2b	chr15	21733223	21733540	ENSDARG00000062315	1
sik2b	chr15	21773242	21773341	ENSDARG00000062315	1
sik2b	chr15	21836772	21836871	ENSDARG00000062315	1
sik2b	chr15	21839641	21840387	ENSDARG00000062315	1
sinhcaf	chr4	16586601	16586700	ENSDARG00000032653	1
sipa1l1	chr20	28767163	28767262	ENSDARG00000020134	1
six1a	chr13	31614938	31615037	ENSDARG00000039304	1
six1a	chr13	31653207	31653456	ENSDARG00000039304	1
six1a	chr13	31645784	31645883	ENSDARG00000039304	1
six1b	chr20	20504846	20504945	ENSDARG00000026473	1
six1b	chr20	20451539	20451638	ENSDARG00000026473	1
six1b	chr20	20500020	20500119	ENSDARG00000026473	1
six1b	chr20	20495087	20495186	ENSDARG00000026473	1
six4b	chr20	20495087	20495186	ENSDARG00000031983	1
six4b	chr20	20504846	20504945	ENSDARG00000031983	1
six4b	chr20	20451539	20451638	ENSDARG00000031983	1
six4b	chr20	20500020	20500119	ENSDARG00000031983	1
skia	chr8	17513472	17513571	ENSDARG00000042151	1
slc16a3	chr12	33323295	33323870	ENSDARG00000045051	1
slc16a3	chr12	33391942	33392041	ENSDARG00000045051	1
slc16a3	chr12	33323514	33323613	ENSDARG00000045051	1
slc1a3a	chr5	8171600	8171699	ENSDARG00000104431	1
slc1a3a	chr5	8156367	8156595	ENSDARG00000104431	1
slc20a1b	chr10	17665180	17665627	ENSDARG00000010641	1
slc23a2	chr8	42999192	42999291	ENSDARG00000017365	1
slc4a2a	chr2	32503478	32503768	ENSDARG00000028173	1
slc4a2a	chr2	32451610	32451709	ENSDARG00000028173	1
slc4a4b	chr21	6114584	6114683	ENSDARG00000044808	1
slc6a2	chr7	35377573	35377768	ENSDARG00000016141	1
sltm	chr7	30500820	30500942	ENSDARG00000052728	1
sltm	chr7	30492692	30492791	ENSDARG00000052728	1
smad3a	chr7	34127161	34127260	ENSDARG00000036096	1
smarcb1a	chr8	30975343	30975442	ENSDARG00000033647	1
smo	chr4	14957355	14957454	ENSDARG00000002952	1
smo	chr4	14970201	14970300	ENSDARG00000002952	1
smurf2	chr3	25306535	25306634	ENSDARG00000038067	1
smurf2	chr3	25272071	25272170	ENSDARG00000038067	1
smurf2	chr3	25353536	25353635	ENSDARG00000038067	1
smurf2	chr3	25346843	25347223	ENSDARG00000038067	1
smurf2	chr3	25306281	25306790	ENSDARG00000038067	1
smurf2	chr3	25272960	25273059	ENSDARG00000038067	1
snd1	chr4	19353823	19354306	ENSDARG00000006766	1
snrpd2	chr18	40886141	40886240	ENSDARG00000040440	1
snx18a	chr5	40291532	40291631	ENSDARG00000067713	1
socs3a	chr3	57412502	57412601	ENSDARG00000025428	1
soga1	chr23	9444391	9444490	ENSDARG00000063075	1
soga1	chr23	9483806	9483905	ENSDARG00000063075	1
sorbs3	chr8	38351991	38352611	ENSDARG00000037476	1
sorbs3	chr8	38368636	38368735	ENSDARG00000037476	1
sox10	chr3	1486426	1486525	ENSDARG00000077467	1
sox10	chr3	1486579	1486678	ENSDARG00000077467	1
sox10	chr3	1469006	1469682	ENSDARG00000077467	1
sox10	chr3	1492161	1492260	ENSDARG00000077467	1
sox10	chr3	1486560	1486659	ENSDARG00000077467	1
sox6	chr7	27270350	27270449	ENSDARG00000015536	1
sp4	chr19	2589758	2589857	ENSDARG00000005186	1
sp4	chr19	2469603	2469702	ENSDARG00000005186	1
spint2	chr15	20282748	20283209	ENSDARG00000069476	1
spint2	chr15	20281462	20281561	ENSDARG00000069476	1
spry2	chr1	5236848	5236947	ENSDARG00000078308	1
sri	chr16	7227002	7227101	ENSDARG00000058593	1
sri	chr16	7238849	7239734	ENSDARG00000058593	1
st14a	chr18	44532401	44532500	ENSDARG00000061173	1
st5	chr7	28462811	28463636	ENSDARG00000037363	1
stag2b	chr14	28495565	28496181	ENSDARG00000053668	1
stard15	chr14	26581226	26581325	ENSDARG00000071585	1
stk17b	chr9	24232195	24232735	ENSDARG00000014348	1
stk17b	chr9	24219128	24219227	ENSDARG00000014348	1
stk17b	chr9	24232358	24232457	ENSDARG00000014348	1
stk17b	chr9	24196943	24197297	ENSDARG00000014348	1
stox2b	chr14	7202828	7203637	ENSDARG00000078572	1
stox2b	chr14	7207744	7207843	ENSDARG00000078572	1
svila	chr12	23822094	23822672	ENSDARG00000055075	1
svild	chr12	15730025	15730253	ENSDARG00000102056	1
svild	chr12	15759612	15760162	ENSDARG00000102056	1
syncrip	chr20	2731890	2731989	ENSDARG00000040184	1
taf3	chr4	25074633	25074732	ENSDARG00000045513	1
taf3	chr4	25065496	25065595	ENSDARG00000045513	1
tagln2	chr5	37087918	37088017	ENSDARG00000033466	1
tardbp	chr6	45894933	45895554	ENSDARG00000040031	1
tbx2b	chr15	27344796	27345347	ENSDARG00000006120	1
tbx2b	chr15	27418300	27418399	ENSDARG00000006120	1
tbx2b	chr15	27367761	27368316	ENSDARG00000006120	1
tcf7l2	chr12	31062844	31062943	ENSDARG00000004415	1
tcf7l2	chr12	31062890	31062989	ENSDARG00000004415	1
tcp1	chr23	2469410	2469789	ENSDARG00000017891	1
tcp1	chr23	2386654	2386753	ENSDARG00000017891	1
tcp11l2	chr4	16697715	16697814	ENSDARG00000027316	1
tenm3	chr1	39516516	39516615	ENSDARG00000005479	1
tenm3	chr1	39516442	39516541	ENSDARG00000005479	1
tenm3	chr1	39405028	39405207	ENSDARG00000005479	1
tenm3	chr1	39700687	39701150	ENSDARG00000005479	1
tenm3	chr1	39516463	39516562	ENSDARG00000005479	1
tenm3	chr1	39493019	39493118	ENSDARG00000005479	1
tenm3	chr1	39382642	39383085	ENSDARG00000005479	1
tenm3	chr1	39700591	39701215	ENSDARG00000005479	1
timp2a	chr12	33998738	33999158	ENSDARG00000061226	1
tmc5	chr3	26733921	26734393	ENSDARG00000013252	1
tmem106ba	chr15	33953739	33954138	ENSDARG00000101936	1
tmem115	chr8	25845445	25845544	ENSDARG00000055763	1
tmem47	chr8	18589220	18589319	ENSDARG00000057322	1
tnrc18	chr3	40377739	40378159	ENSDARG00000077052	1
tns1b	chr9	47485190	47485289	ENSDARG00000020845	1
tns1b	chr9	47620090	47620400	ENSDARG00000020845	1
tns1b	chr9	47590630	47591077	ENSDARG00000020845	1
tns1b	chr9	47484598	47485671	ENSDARG00000020845	1
tns1b	chr9	47485103	47485202	ENSDARG00000020845	1
tns1b	chr9	47515492	47515859	ENSDARG00000020845	1
tob1b	chr12	836740	836839	ENSDARG00000021372	1
tomm20a	chr13	49720632	49720731	ENSDARG00000090656	1
tsc22d1	chr9	18828212	18828311	ENSDARG00000038306	1
tsc22d3	chr14	28041856	28042312	ENSDARG00000075666	1
tsku	chr15	29333309	29333408	ENSDARG00000040815	1
tuba8l4	chr6	6924827	6924926	ENSDARG00000006260	1
txnrd3	chr6	1155509	1155987	ENSDARG00000100374	1
ube2al	chr9	8938978	8939077	ENSDARG00000003017	1
ube2d1b	chr12	7283509	7283690	ENSDARG00000038576	1
ube2d1b	chr12	7234861	7234960	ENSDARG00000038576	1
ube2l3a	chr10	3145815	3145914	ENSDARG00000112087	1
ube2l3b	chr5	13290020	13290119	ENSDARG00000027141	1
usp54a	chr13	22297101	22297200	ENSDARG00000077948	1
usp54a	chr13	22297118	22297217	ENSDARG00000077948	1
vps37a	chr1	16431875	16432261	ENSDARG00000017119	1
vps37a	chr1	16516104	16516328	ENSDARG00000017119	1
waca	chr12	23344264	23344363	ENSDARG00000012577	1
waca	chr12	23365919	23366018	ENSDARG00000012577	1
wasf2	chr19	43523280	43524251	ENSDARG00000024209	1
wasf2	chr19	43560570	43561285	ENSDARG00000024209	1
wnt7aa	chr11	27542931	27543327	ENSDARG00000044827	1
wnt7aa	chr11	27537593	27537692	ENSDARG00000044827	1
yap1	chr18	37291645	37291744	ENSDARG00000068401	1
zbtb16a	chr21	23258336	23258435	ENSDARG00000007184	1
zbtb16a	chr21	23307316	23307415	ENSDARG00000007184	1
zbtb4	chr12	22547192	22547646	ENSDARG00000105255	1
zbtb4	chr12	22559118	22559217	ENSDARG00000105255	1
zc3h15	chr9	11656908	11657007	ENSDARG00000015889	1
zdhhc16b	chr12	2869418	2869517	ENSDARG00000015989	1
zeb2a	chr9	25817494	25817593	ENSDARG00000062338	1
zeb2a	chr9	25722597	25723080	ENSDARG00000062338	1
zfhx3	chr7	68398416	68398515	ENSDARG00000103057	1
zfhx3	chr7	68409106	68410354	ENSDARG00000103057	1
zfhx3	chr7	68334098	68334197	ENSDARG00000103057	1
zfhx3	chr7	68389065	68389164	ENSDARG00000103057	1
zgc:100829	chr21	28787872	28787971	ENSDARG00000015557	1
zgc:100829	chr21	28747018	28747117	ENSDARG00000015557	1
zgc:100829	chr21	28802556	28802655	ENSDARG00000015557	1
zgc:112437	chr21	25766147	25766246	ENSDARG00000009215	1
zgc:112437	chr21	25738924	25739023	ENSDARG00000009215	1
zgc:112437	chr21	25774272	25774371	ENSDARG00000009215	1
zgc:112437	chr21	25759391	25759980	ENSDARG00000009215	1
zgc:112437	chr21	25766402	25766501	ENSDARG00000009215	1
zgc:153372	chr15	29766537	29766636	ENSDARG00000068967	1
zgc:153911	chr13	35973512	35973911	ENSDARG00000002509	1
zgc:158343	chr5	9818541	9818640	ENSDARG00000099411	1
zgc:158482	chr18	45223	46264	ENSDARG00000067520	1
zgc:158482	chr18	38077	38176	ENSDARG00000067520	1
zgc:158482	chr18	33194	33293	ENSDARG00000067520	1
zgc:158482	chr18	62224	63628	ENSDARG00000067520	1
zgc:162730	chr15	13985806	13985905	ENSDARG00000103720	1
zgc:174906	chr23	36465417	36465718	ENSDARG00000075314	1
zgc:174906	chr23	36453648	36454146	ENSDARG00000075314	1
zgc:77849	chr1	8650340	8650439	ENSDARG00000012458	1
zgc:91976	chr17	23727895	23727994	ENSDARG00000057053	1
zgc:91976	chr17	23729998	23730097	ENSDARG00000057053	1
zgc:92107	chr11	25086364	25086876	ENSDARG00000044874	1
zgc:92630	chr15	15469425	15469524	ENSDARG00000004141	1
zmiz1a	chr13	30564734	30565412	ENSDARG00000074502	1
zmiz1a	chr13	30487671	30487770	ENSDARG00000074502	1
zmiz1a	chr13	30436214	30436733	ENSDARG00000074502	1
zmiz1a	chr13	30617193	30617292	ENSDARG00000074502	1
znf536	chr7	46339463	46340387	ENSDARG00000103648	1
znf536	chr7	46320289	46320661	ENSDARG00000103648	1
znf827	chr1	36032162	36033483	ENSDARG00000076171	1
znf827	chr1	36076376	36076475	ENSDARG00000076171	1
znf827	chr1	36144656	36145325	ENSDARG00000076171	1
znf827	chr1	36135049	36135148	ENSDARG00000076171	1

## Sheet: sc_linked_genes
SC Sox only	SC Six only	SC Sox Six	SC No Sox Six
ENSDARG00000019191	ENSDARG00000019191	ENSDARG00000074635	ENSDARG00000019191
ENSDARG00000074635	ENSDARG00000074635	ENSDARG00000038785	ENSDARG00000074635
ENSDARG00000061591	ENSDARG00000038785	ENSDARG00000063475	ENSDARG00000038785
ENSDARG00000031795	ENSDARG00000054290	ENSDARG00000054290	ENSDARG00000004078			Sox = 1498
ENSDARG00000035571	ENSDARG00000004078	ENSDARG00000004078	ENSDARG00000037746			Six= 487
ENSDARG00000038900	ENSDARG00000037746	ENSDARG00000037746	ENSDARG00000037870			Sox Six =608
ENSDARG00000054290	ENSDARG00000037870	ENSDARG00000037870	ENSDARG00000075855			No Sox Six = 370
ENSDARG00000026842	ENSDARG00000075855	ENSDARG00000075855	ENSDARG00000054137
ENSDARG00000004078	ENSDARG00000054137	ENSDARG00000054137	ENSDARG00000017049
ENSDARG00000010752	ENSDARG00000017049	ENSDARG00000017049	ENSDARG00000029472
ENSDARG00000037746	ENSDARG00000029472	ENSDARG00000029472	ENSDARG00000079388
ENSDARG00000037870	ENSDARG00000056331	ENSDARG00000079388	ENSDARG00000056331
ENSDARG00000099786	ENSDARG00000009336	ENSDARG00000056331	ENSDARG00000005926
ENSDARG00000054137	ENSDARG00000018903	ENSDARG00000009336	ENSDARG00000055678
ENSDARG00000069356	ENSDARG00000005926	ENSDARG00000018903	ENSDARG00000058729
ENSDARG00000026090	ENSDARG00000055678	ENSDARG00000005926	ENSDARG00000061923
ENSDARG00000012399	ENSDARG00000058729	ENSDARG00000055678	ENSDARG00000035859
ENSDARG00000006038	ENSDARG00000061923	ENSDARG00000058729	ENSDARG00000002790
ENSDARG00000074806	ENSDARG00000035859	ENSDARG00000061923	ENSDARG00000054864
ENSDARG00000029472	ENSDARG00000051886	ENSDARG00000035859	ENSDARG00000040380
ENSDARG00000052242	ENSDARG00000052419	ENSDARG00000051886	ENSDARG00000045074
ENSDARG00000062123	ENSDARG00000002790	ENSDARG00000052419	ENSDARG00000038141
ENSDARG00000079388	ENSDARG00000054864	ENSDARG00000002790	ENSDARG00000069619
ENSDARG00000056331	ENSDARG00000019223	ENSDARG00000054864	ENSDARG00000004270
ENSDARG00000061764	ENSDARG00000043795	ENSDARG00000019223	ENSDARG00000008413
ENSDARG00000100317	ENSDARG00000040380	ENSDARG00000043795	ENSDARG00000013144
ENSDARG00000009336	ENSDARG00000045074	ENSDARG00000040380	ENSDARG00000070083
ENSDARG00000001950	ENSDARG00000018190	ENSDARG00000045074	ENSDARG00000011841
ENSDARG00000005926	ENSDARG00000111939	ENSDARG00000018190	ENSDARG00000069090
ENSDARG00000035573	ENSDARG00000038141	ENSDARG00000111939	ENSDARG00000002196
ENSDARG00000055678	ENSDARG00000012656	ENSDARG00000038141	ENSDARG00000057782
ENSDARG00000006062	ENSDARG00000069619	ENSDARG00000012656	ENSDARG00000008434
ENSDARG00000039969	ENSDARG00000004270	ENSDARG00000069619	ENSDARG00000011941
ENSDARG00000096717	ENSDARG00000055294	ENSDARG00000004270	ENSDARG00000077361
ENSDARG00000097234	ENSDARG00000008413	ENSDARG00000055294	ENSDARG00000027249
ENSDARG00000021059	ENSDARG00000013144	ENSDARG00000008413	ENSDARG00000015050
ENSDARG00000053485	ENSDARG00000045514	ENSDARG00000013144	ENSDARG00000100825
ENSDARG00000012892	ENSDARG00000067975	ENSDARG00000070083	ENSDARG00000056206
ENSDARG00000061923	ENSDARG00000044092	ENSDARG00000045514	ENSDARG00000071196
ENSDARG00000035859	ENSDARG00000011841	ENSDARG00000067975	ENSDARG00000010946
ENSDARG00000027582	ENSDARG00000069090	ENSDARG00000044092	ENSDARG00000061543
ENSDARG00000043313	ENSDARG00000057782	ENSDARG00000011841	ENSDARG00000055124
ENSDARG00000051886	ENSDARG00000011941	ENSDARG00000069090	ENSDARG00000087749
ENSDARG00000052419	ENSDARG00000077361	ENSDARG00000002196	ENSDARG00000013475
ENSDARG00000002298	ENSDARG00000056247	ENSDARG00000057782	ENSDARG00000008243
ENSDARG00000063612	ENSDARG00000035400	ENSDARG00000008434	ENSDARG00000016691
ENSDARG00000077383	ENSDARG00000027249	ENSDARG00000011941	ENSDARG00000019383
ENSDARG00000102394	ENSDARG00000099148	ENSDARG00000077361	ENSDARG00000021442
ENSDARG00000056803	ENSDARG00000015050	ENSDARG00000056247	ENSDARG00000018693
ENSDARG00000058868	ENSDARG00000075800	ENSDARG00000098112	ENSDARG00000004643
ENSDARG00000054864	ENSDARG00000056206	ENSDARG00000035400	ENSDARG00000061328
ENSDARG00000055543	ENSDARG00000071196	ENSDARG00000027249	ENSDARG00000021124
ENSDARG00000009484	ENSDARG00000010946	ENSDARG00000099148	ENSDARG00000012972
ENSDARG00000039269	ENSDARG00000104024	ENSDARG00000015050	ENSDARG00000070426
ENSDARG00000019223	ENSDARG00000061543	ENSDARG00000075800	ENSDARG00000025789
ENSDARG00000062577	ENSDARG00000058389	ENSDARG00000056206	ENSDARG00000075211
ENSDARG00000056619	ENSDARG00000055124	ENSDARG00000071196	ENSDARG00000058094
ENSDARG00000061294	ENSDARG00000087749	ENSDARG00000010946	ENSDARG00000060316
ENSDARG00000043795	ENSDARG00000013475	ENSDARG00000104024	ENSDARG00000035990
ENSDARG00000011157	ENSDARG00000036080	ENSDARG00000061543	ENSDARG00000043257
ENSDARG00000040380	ENSDARG00000016691	ENSDARG00000058389	ENSDARG00000014047
ENSDARG00000101891	ENSDARG00000019383	ENSDARG00000068214	ENSDARG00000069888
ENSDARG00000092503	ENSDARG00000042319	ENSDARG00000055124	ENSDARG00000009544
ENSDARG00000099918	ENSDARG00000021442	ENSDARG00000087749	ENSDARG00000015955
ENSDARG00000045074	ENSDARG00000018693	ENSDARG00000013475	ENSDARG00000043128
ENSDARG00000035719	ENSDARG00000004643	ENSDARG00000008243	ENSDARG00000069503
ENSDARG00000008383	ENSDARG00000061328	ENSDARG00000036080	ENSDARG00000022995
ENSDARG00000057882	ENSDARG00000042725	ENSDARG00000016691	ENSDARG00000035858
ENSDARG00000020761	ENSDARG00000021124	ENSDARG00000019383	ENSDARG00000099930
ENSDARG00000052690	ENSDARG00000012972	ENSDARG00000042319	ENSDARG00000011407
ENSDARG00000036028	ENSDARG00000070426	ENSDARG00000021442	ENSDARG00000035598
ENSDARG00000007823	ENSDARG00000025789	ENSDARG00000018693	ENSDARG00000022509
ENSDARG00000111939	ENSDARG00000075211	ENSDARG00000004643	ENSDARG00000030449
ENSDARG00000077785	ENSDARG00000034375	ENSDARG00000061328	ENSDARG00000102948
ENSDARG00000012656	ENSDARG00000058094	ENSDARG00000042725	ENSDARG00000031782
ENSDARG00000004270	ENSDARG00000060316	ENSDARG00000021124	ENSDARG00000006060
ENSDARG00000055294	ENSDARG00000077769	ENSDARG00000012972	ENSDARG00000006125
ENSDARG00000008413	ENSDARG00000035990	ENSDARG00000070426	ENSDARG00000057698
ENSDARG00000002791	ENSDARG00000043257	ENSDARG00000025789	ENSDARG00000078459
ENSDARG00000001870	ENSDARG00000022995	ENSDARG00000075211	ENSDARG00000037116
ENSDARG00000013144	ENSDARG00000025535	ENSDARG00000034375	ENSDARG00000092660
ENSDARG00000034424	ENSDARG00000035858	ENSDARG00000058094	ENSDARG00000012066
ENSDARG00000005122	ENSDARG00000099930	ENSDARG00000060316	ENSDARG00000003789
ENSDARG00000012684	ENSDARG00000069093	ENSDARG00000077769	ENSDARG00000041394
ENSDARG00000045514	ENSDARG00000035598	ENSDARG00000035990	ENSDARG00000074121
ENSDARG00000067975	ENSDARG00000030449	ENSDARG00000043257	ENSDARG00000039677
ENSDARG00000011841	ENSDARG00000102948	ENSDARG00000014047	ENSDARG00000055759
ENSDARG00000056008	ENSDARG00000053858	ENSDARG00000069888	ENSDARG00000013847
ENSDARG00000009447	ENSDARG00000059826	ENSDARG00000009544	ENSDARG00000037421
ENSDARG00000037867	ENSDARG00000031782	ENSDARG00000015955	ENSDARG00000098853
ENSDARG00000011553	ENSDARG00000006060	ENSDARG00000043128	ENSDARG00000012688
ENSDARG00000098355	ENSDARG00000006125	ENSDARG00000069503	ENSDARG00000059654
ENSDARG00000014313	ENSDARG00000011961	ENSDARG00000022995	ENSDARG00000016889
ENSDARG00000001788	ENSDARG00000078233	ENSDARG00000025535	ENSDARG00000003681
ENSDARG00000020847	ENSDARG00000057698	ENSDARG00000035858	ENSDARG00000016548
ENSDARG00000057853	ENSDARG00000007099	ENSDARG00000099930	ENSDARG00000020759
ENSDARG00000069090	ENSDARG00000037116	ENSDARG00000069093	ENSDARG00000053864
ENSDARG00000030694	ENSDARG00000098315	ENSDARG00000011407	ENSDARG00000103735
ENSDARG00000042236	ENSDARG00000068934	ENSDARG00000035598	ENSDARG00000100666
ENSDARG00000011597	ENSDARG00000092660	ENSDARG00000022509	ENSDARG00000040534
ENSDARG00000020946	ENSDARG00000012066	ENSDARG00000030449	ENSDARG00000017354
ENSDARG00000053136	ENSDARG00000020573	ENSDARG00000102948	ENSDARG00000044281
ENSDARG00000091902	ENSDARG00000061338	ENSDARG00000053858	ENSDARG00000062801
ENSDARG00000018971	ENSDARG00000003789	ENSDARG00000059826	ENSDARG00000061405
ENSDARG00000039486	ENSDARG00000041394	ENSDARG00000031782	ENSDARG00000023290
ENSDARG00000037009	ENSDARG00000074121	ENSDARG00000006060	ENSDARG00000098832
ENSDARG00000056525	ENSDARG00000039677	ENSDARG00000006125	ENSDARG00000016396
ENSDARG00000004948	ENSDARG00000098108	ENSDARG00000006603	ENSDARG00000042936
ENSDARG00000008434	ENSDARG00000055759	ENSDARG00000011961	ENSDARG00000017591
ENSDARG00000004060	ENSDARG00000020164	ENSDARG00000078233	ENSDARG00000102294
ENSDARG00000011941	ENSDARG00000013847	ENSDARG00000057698	ENSDARG00000011027
ENSDARG00000028067	ENSDARG00000037421	ENSDARG00000078459	ENSDARG00000058115
ENSDARG00000077361	ENSDARG00000044098	ENSDARG00000007099	ENSDARG00000074201
ENSDARG00000022280	ENSDARG00000098853	ENSDARG00000037116	ENSDARG00000020131
ENSDARG00000006527	ENSDARG00000012688	ENSDARG00000098589	ENSDARG00000031683
ENSDARG00000100129	ENSDARG00000059654	ENSDARG00000098315	ENSDARG00000015355
ENSDARG00000078904	ENSDARG00000016889	ENSDARG00000068934	ENSDARG00000076120
ENSDARG00000017143	ENSDARG00000003681	ENSDARG00000092660	ENSDARG00000002332
ENSDARG00000102802	ENSDARG00000016548	ENSDARG00000012066	ENSDARG00000059680
ENSDARG00000056247	ENSDARG00000020759	ENSDARG00000020573	ENSDARG00000016260
ENSDARG00000098112	ENSDARG00000053864	ENSDARG00000061338	ENSDARG00000045444
ENSDARG00000035400	ENSDARG00000054793	ENSDARG00000003789	ENSDARG00000037018
ENSDARG00000027249	ENSDARG00000032049	ENSDARG00000016484	ENSDARG00000027744
ENSDARG00000069065	ENSDARG00000100666	ENSDARG00000041394	ENSDARG00000013576
ENSDARG00000017084	ENSDARG00000040534	ENSDARG00000074121	ENSDARG00000039914
ENSDARG00000102650	ENSDARG00000017354	ENSDARG00000039677	ENSDARG00000016526
ENSDARG00000116871	ENSDARG00000004635	ENSDARG00000098108	ENSDARG00000009488
ENSDARG00000096147	ENSDARG00000062801	ENSDARG00000021582	ENSDARG00000002013
ENSDARG00000100491	ENSDARG00000061405	ENSDARG00000104233	ENSDARG00000011459
ENSDARG00000092870	ENSDARG00000098832	ENSDARG00000055759	ENSDARG00000103578
ENSDARG00000095192	ENSDARG00000042936	ENSDARG00000020164	ENSDARG00000075121
ENSDARG00000098935	ENSDARG00000017591	ENSDARG00000013847	ENSDARG00000031246
ENSDARG00000099148	ENSDARG00000102294	ENSDARG00000037421	ENSDARG00000006514
ENSDARG00000055561	ENSDARG00000061631	ENSDARG00000044098	ENSDARG00000034293
ENSDARG00000057121	ENSDARG00000011027	ENSDARG00000098853	ENSDARG00000111619
ENSDARG00000056499	ENSDARG00000058115	ENSDARG00000012688	ENSDARG00000039987
ENSDARG00000036658	ENSDARG00000020131	ENSDARG00000059654	ENSDARG00000074752
ENSDARG00000112977	ENSDARG00000031683	ENSDARG00000016889	ENSDARG00000030479
ENSDARG00000109276	ENSDARG00000015355	ENSDARG00000003681	ENSDARG00000005551
ENSDARG00000014731	ENSDARG00000002332	ENSDARG00000016548	ENSDARG00000029688
ENSDARG00000011166	ENSDARG00000059680	ENSDARG00000020759	ENSDARG00000092362
ENSDARG00000034187	ENSDARG00000016260	ENSDARG00000053864	ENSDARG00000021924
ENSDARG00000031427	ENSDARG00000099014	ENSDARG00000103735	ENSDARG00000040764
ENSDARG00000100825	ENSDARG00000037018	ENSDARG00000054793	ENSDARG00000055283
ENSDARG00000015050	ENSDARG00000013576	ENSDARG00000008808	ENSDARG00000003795
ENSDARG00000074057	ENSDARG00000039914	ENSDARG00000032049	ENSDARG00000054906
ENSDARG00000075800	ENSDARG00000016526	ENSDARG00000100666	ENSDARG00000058557
ENSDARG00000056206	ENSDARG00000009488	ENSDARG00000040534	ENSDARG00000097082
ENSDARG00000025855	ENSDARG00000016837	ENSDARG00000017354	ENSDARG00000043249
ENSDARG00000037488	ENSDARG00000099776	ENSDARG00000004635	ENSDARG00000098635
ENSDARG00000091699	ENSDARG00000002013	ENSDARG00000044281	ENSDARG00000031100
ENSDARG00000035329	ENSDARG00000103578	ENSDARG00000062801	ENSDARG00000013168
ENSDARG00000013804	ENSDARG00000068820	ENSDARG00000103980	ENSDARG00000020133
ENSDARG00000053129	ENSDARG00000075121	ENSDARG00000012397	ENSDARG00000043531
ENSDARG00000046107	ENSDARG00000006514	ENSDARG00000023290	ENSDARG00000015722
ENSDARG00000058693	ENSDARG00000034293	ENSDARG00000098832	ENSDARG00000088087
ENSDARG00000071196	ENSDARG00000111619	ENSDARG00000016396	ENSDARG00000007523
ENSDARG00000015199	ENSDARG00000111501	ENSDARG00000042936	ENSDARG00000052641
ENSDARG00000010946	ENSDARG00000105376	ENSDARG00000017591	ENSDARG00000018404
ENSDARG00000104024	ENSDARG00000105409	ENSDARG00000061631	ENSDARG00000058358
ENSDARG00000000002	ENSDARG00000105482	ENSDARG00000011027	ENSDARG00000010137
ENSDARG00000061543	ENSDARG00000039987	ENSDARG00000058115	ENSDARG00000037879
ENSDARG00000058389	ENSDARG00000074752	ENSDARG00000074201	ENSDARG00000004363
ENSDARG00000074772	ENSDARG00000056725	ENSDARG00000020131	ENSDARG00000101441
ENSDARG00000076667	ENSDARG00000087636	ENSDARG00000031683	ENSDARG00000103774
ENSDARG00000017602	ENSDARG00000014569	ENSDARG00000015355	ENSDARG00000004930
ENSDARG00000068214	ENSDARG00000027609	ENSDARG00000075774	ENSDARG00000076324
ENSDARG00000055124	ENSDARG00000029688	ENSDARG00000076120	ENSDARG00000099291
ENSDARG00000099692	ENSDARG00000092362	ENSDARG00000002332	ENSDARG00000040717
ENSDARG00000087749	ENSDARG00000021924	ENSDARG00000059680	ENSDARG00000104023
ENSDARG00000016173	ENSDARG00000009978	ENSDARG00000016260	ENSDARG00000060348
ENSDARG00000007385	ENSDARG00000055283	ENSDARG00000099014	ENSDARG00000089413
ENSDARG00000090615	ENSDARG00000003795	ENSDARG00000045444	ENSDARG00000017772
ENSDARG00000019098	ENSDARG00000054906	ENSDARG00000037018	ENSDARG00000040237
ENSDARG00000016691	ENSDARG00000056378	ENSDARG00000027744	ENSDARG00000018411
ENSDARG00000041226	ENSDARG00000025348	ENSDARG00000013576	ENSDARG00000015164
ENSDARG00000044573	ENSDARG00000058557	ENSDARG00000039914	ENSDARG00000017676
ENSDARG00000019383	ENSDARG00000097082	ENSDARG00000016526	ENSDARG00000070985
ENSDARG00000045036	ENSDARG00000078888	ENSDARG00000009488	ENSDARG00000045658
ENSDARG00000062390	ENSDARG00000031100	ENSDARG00000016837	ENSDARG00000102051
ENSDARG00000023724	ENSDARG00000013168	ENSDARG00000099776	ENSDARG00000007241
ENSDARG00000102750	ENSDARG00000020133	ENSDARG00000002013	ENSDARG00000008494
ENSDARG00000021442	ENSDARG00000043531	ENSDARG00000011459	ENSDARG00000008859
ENSDARG00000018693	ENSDARG00000015722	ENSDARG00000103578	ENSDARG00000074143
ENSDARG00000004643	ENSDARG00000088087	ENSDARG00000068820	ENSDARG00000061862
ENSDARG00000103145	ENSDARG00000026489	ENSDARG00000075121	ENSDARG00000061579
ENSDARG00000061328	ENSDARG00000007523	ENSDARG00000031246	ENSDARG00000036179
ENSDARG00000042725	ENSDARG00000052641	ENSDARG00000006514	ENSDARG00000060853
ENSDARG00000036073	ENSDARG00000017624	ENSDARG00000056438	ENSDARG00000011170
ENSDARG00000039881	ENSDARG00000070386	ENSDARG00000034293	ENSDARG00000033789
ENSDARG00000035332	ENSDARG00000010137	ENSDARG00000111501	ENSDARG00000020798
ENSDARG00000021124	ENSDARG00000037879	ENSDARG00000039987	ENSDARG00000032765
ENSDARG00000094451	ENSDARG00000103774	ENSDARG00000074752	ENSDARG00000069438
ENSDARG00000045190	ENSDARG00000004930	ENSDARG00000030479	ENSDARG00000061099
ENSDARG00000070426	ENSDARG00000076324	ENSDARG00000056725	ENSDARG00000076533
ENSDARG00000060687	ENSDARG00000040717	ENSDARG00000087636	ENSDARG00000061836
ENSDARG00000075211	ENSDARG00000060348	ENSDARG00000005551	ENSDARG00000038687
ENSDARG00000074498	ENSDARG00000089413	ENSDARG00000014569	ENSDARG00000005481
ENSDARG00000053979	ENSDARG00000017772	ENSDARG00000027609	ENSDARG00000030087
ENSDARG00000034375	ENSDARG00000040237	ENSDARG00000029688	ENSDARG00000079824
ENSDARG00000079027	ENSDARG00000012078	ENSDARG00000092362	ENSDARG00000001754
ENSDARG00000058094	ENSDARG00000022165	ENSDARG00000021924	ENSDARG00000043130
ENSDARG00000055502	ENSDARG00000071336	ENSDARG00000019874	ENSDARG00000044532
ENSDARG00000103672	ENSDARG00000015164	ENSDARG00000009978	ENSDARG00000062693
ENSDARG00000060316	ENSDARG00000017676	ENSDARG00000040764	ENSDARG00000030703
ENSDARG00000077769	ENSDARG00000056679	ENSDARG00000055283	ENSDARG00000040009
ENSDARG00000035990	ENSDARG00000056367	ENSDARG00000003795	ENSDARG00000102822
ENSDARG00000101009	ENSDARG00000070985	ENSDARG00000054906	ENSDARG00000069378
ENSDARG00000032405	ENSDARG00000045658	ENSDARG00000056378	ENSDARG00000052150
ENSDARG00000043257	ENSDARG00000102051	ENSDARG00000025348	ENSDARG00000011824
ENSDARG00000076140	ENSDARG00000007241	ENSDARG00000058557	ENSDARG00000034344
ENSDARG00000003269	ENSDARG00000025326	ENSDARG00000097082	ENSDARG00000032868
ENSDARG00000044569	ENSDARG00000008494	ENSDARG00000078888	ENSDARG00000019845
ENSDARG00000036376	ENSDARG00000008859	ENSDARG00000043249	ENSDARG00000028000
ENSDARG00000014047	ENSDARG00000074143	ENSDARG00000098635	ENSDARG00000023026
ENSDARG00000069888	ENSDARG00000036179	ENSDARG00000006353	ENSDARG00000079438
ENSDARG00000009544	ENSDARG00000012347	ENSDARG00000031100	ENSDARG00000062590
ENSDARG00000015955	ENSDARG00000035326	ENSDARG00000013168	ENSDARG00000075821
ENSDARG00000043128	ENSDARG00000060853	ENSDARG00000020133	ENSDARG00000036625
ENSDARG00000069503	ENSDARG00000035285	ENSDARG00000043531	ENSDARG00000069940
ENSDARG00000042357	ENSDARG00000011170	ENSDARG00000015722	ENSDARG00000010784
ENSDARG00000010625	ENSDARG00000038028	ENSDARG00000088087	ENSDARG00000009142
ENSDARG00000022995	ENSDARG00000033789	ENSDARG00000026489	ENSDARG00000030161
ENSDARG00000075993	ENSDARG00000020798	ENSDARG00000018757	ENSDARG00000068128
ENSDARG00000025535	ENSDARG00000040192	ENSDARG00000007523	ENSDARG00000070651
ENSDARG00000089372	ENSDARG00000032765	ENSDARG00000052641	ENSDARG00000043283
ENSDARG00000031720	ENSDARG00000069438	ENSDARG00000018404	ENSDARG00000033971
ENSDARG00000043493	ENSDARG00000076533	ENSDARG00000017624	ENSDARG00000055786
ENSDARG00000010434	ENSDARG00000061836	ENSDARG00000058358	ENSDARG00000063100
ENSDARG00000035858	ENSDARG00000038687	ENSDARG00000070386	ENSDARG00000021113
ENSDARG00000008255	ENSDARG00000005481	ENSDARG00000010137	ENSDARG00000035676
ENSDARG00000074662	ENSDARG00000030087	ENSDARG00000037879	ENSDARG00000103699
ENSDARG00000100585	ENSDARG00000068367	ENSDARG00000004363	ENSDARG00000037790
ENSDARG00000024032	ENSDARG00000079824	ENSDARG00000101441	ENSDARG00000046106
ENSDARG00000012422	ENSDARG00000104227	ENSDARG00000103774	ENSDARG00000029663
ENSDARG00000005762	ENSDARG00000104353	ENSDARG00000004930	ENSDARG00000005049
ENSDARG00000095901	ENSDARG00000043130	ENSDARG00000076324	ENSDARG00000020261
ENSDARG00000099930	ENSDARG00000052695	ENSDARG00000099291	ENSDARG00000074849
ENSDARG00000069093	ENSDARG00000044532	ENSDARG00000040717	ENSDARG00000034117
ENSDARG00000012593	ENSDARG00000062693	ENSDARG00000104023	ENSDARG00000036257
ENSDARG00000031483	ENSDARG00000027279	ENSDARG00000033609	ENSDARG00000029865
ENSDARG00000024492	ENSDARG00000040306	ENSDARG00000060348	ENSDARG00000055080
ENSDARG00000037845	ENSDARG00000030703	ENSDARG00000089413	ENSDARG00000022129
ENSDARG00000043732	ENSDARG00000021140	ENSDARG00000017772	ENSDARG00000074023
ENSDARG00000035598	ENSDARG00000008706	ENSDARG00000040237	ENSDARG00000063050
ENSDARG00000069920	ENSDARG00000040009	ENSDARG00000012078	ENSDARG00000077353
ENSDARG00000022509	ENSDARG00000102822	ENSDARG00000022165	ENSDARG00000070434
ENSDARG00000037860	ENSDARG00000069378	ENSDARG00000071336	ENSDARG00000014577
ENSDARG00000054907	ENSDARG00000045486	ENSDARG00000018411	ENSDARG00000012040
ENSDARG00000115557	ENSDARG00000052150	ENSDARG00000015164	ENSDARG00000087893
ENSDARG00000100499	ENSDARG00000011824	ENSDARG00000017676	ENSDARG00000062055
ENSDARG00000105162	ENSDARG00000034344	ENSDARG00000101859	ENSDARG00000036831
ENSDARG00000114454	ENSDARG00000032868	ENSDARG00000056679	ENSDARG00000058105
ENSDARG00000030449	ENSDARG00000019845	ENSDARG00000056367	ENSDARG00000035860
ENSDARG00000102948	ENSDARG00000034409	ENSDARG00000070985	ENSDARG00000014690
ENSDARG00000020926	ENSDARG00000023026	ENSDARG00000045658	ENSDARG00000091348
ENSDARG00000023217	ENSDARG00000079438	ENSDARG00000102051	ENSDARG00000036773
ENSDARG00000029668	ENSDARG00000062590	ENSDARG00000007241	ENSDARG00000060222
ENSDARG00000053858	ENSDARG00000011929	ENSDARG00000025326	ENSDARG00000059906
ENSDARG00000043395	ENSDARG00000019328	ENSDARG00000008494	ENSDARG00000019360
ENSDARG00000024365	ENSDARG00000078619	ENSDARG00000008859	ENSDARG00000020235
ENSDARG00000059826	ENSDARG00000010773	ENSDARG00000074143	ENSDARG00000074340
ENSDARG00000101380	ENSDARG00000036625	ENSDARG00000061862	ENSDARG00000019949
ENSDARG00000031782	ENSDARG00000069940	ENSDARG00000061579	ENSDARG00000020693
ENSDARG00000006060	ENSDARG00000007682	ENSDARG00000036179	ENSDARG00000061375
ENSDARG00000006963	ENSDARG00000010784	ENSDARG00000062003	ENSDARG00000097845
ENSDARG00000005458	ENSDARG00000009142	ENSDARG00000074030	ENSDARG00000045898
ENSDARG00000002082	ENSDARG00000030161	ENSDARG00000012347	ENSDARG00000091111
ENSDARG00000077776	ENSDARG00000068128	ENSDARG00000035326	ENSDARG00000016623
ENSDARG00000031426	ENSDARG00000043511	ENSDARG00000075369	ENSDARG00000090793
ENSDARG00000006603	ENSDARG00000009505	ENSDARG00000060853	ENSDARG00000044261
ENSDARG00000011961	ENSDARG00000021225	ENSDARG00000035285	ENSDARG00000062831
ENSDARG00000036102	ENSDARG00000053101	ENSDARG00000011170	ENSDARG00000045598
ENSDARG00000014571	ENSDARG00000043283	ENSDARG00000038028	ENSDARG00000097869
ENSDARG00000023472	ENSDARG00000033971	ENSDARG00000033789	ENSDARG00000055365
ENSDARG00000078233	ENSDARG00000055786	ENSDARG00000020798	ENSDARG00000094428
ENSDARG00000055120	ENSDARG00000012234	ENSDARG00000040192	ENSDARG00000058606
ENSDARG00000063095	ENSDARG00000024877	ENSDARG00000032765	ENSDARG00000062315
ENSDARG00000007836	ENSDARG00000021113	ENSDARG00000069438	ENSDARG00000032653
ENSDARG00000100577	ENSDARG00000087443	ENSDARG00000061099	ENSDARG00000020134
ENSDARG00000078459	ENSDARG00000035676	ENSDARG00000076533	ENSDARG00000039304
ENSDARG00000007099	ENSDARG00000007923	ENSDARG00000061836	ENSDARG00000026473
ENSDARG00000037116	ENSDARG00000068822	ENSDARG00000038687	ENSDARG00000031983
ENSDARG00000056627	ENSDARG00000037790	ENSDARG00000005481	ENSDARG00000042151
ENSDARG00000075045	ENSDARG00000071601	ENSDARG00000030087	ENSDARG00000045051
ENSDARG00000078865	ENSDARG00000046106	ENSDARG00000068367	ENSDARG00000104431
ENSDARG00000044562	ENSDARG00000041450	ENSDARG00000079824	ENSDARG00000010641
ENSDARG00000098315	ENSDARG00000029663	ENSDARG00000061052	ENSDARG00000017365
ENSDARG00000015059	ENSDARG00000005049	ENSDARG00000001754	ENSDARG00000028173
ENSDARG00000075110	ENSDARG00000020261	ENSDARG00000104227	ENSDARG00000044808
ENSDARG00000010132	ENSDARG00000004171	ENSDARG00000012820	ENSDARG00000016141
ENSDARG00000102105	ENSDARG00000074849	ENSDARG00000104353	ENSDARG00000052728
ENSDARG00000007867	ENSDARG00000103032	ENSDARG00000043130	ENSDARG00000036096
ENSDARG00000026369	ENSDARG00000036257	ENSDARG00000052695	ENSDARG00000033647
ENSDARG00000069113	ENSDARG00000019274	ENSDARG00000044532	ENSDARG00000002952
ENSDARG00000012066	ENSDARG00000029865	ENSDARG00000062693	ENSDARG00000038067
ENSDARG00000056753	ENSDARG00000029058	ENSDARG00000027279	ENSDARG00000006766
ENSDARG00000086808	ENSDARG00000052182	ENSDARG00000040306	ENSDARG00000040440
ENSDARG00000059836	ENSDARG00000055080	ENSDARG00000030703	ENSDARG00000067713
ENSDARG00000078523	ENSDARG00000022129	ENSDARG00000021140	ENSDARG00000025428
ENSDARG00000044751	ENSDARG00000014244	ENSDARG00000008706	ENSDARG00000063075
ENSDARG00000010873	ENSDARG00000101199	ENSDARG00000040009	ENSDARG00000037476
ENSDARG00000030789	ENSDARG00000101481	ENSDARG00000102822	ENSDARG00000077467
ENSDARG00000063626	ENSDARG00000012747	ENSDARG00000069378	ENSDARG00000015536
ENSDARG00000091831	ENSDARG00000035810	ENSDARG00000045486	ENSDARG00000005186
ENSDARG00000020913	ENSDARG00000005989	ENSDARG00000052150	ENSDARG00000069476
ENSDARG00000018425	ENSDARG00000079323	ENSDARG00000011824	ENSDARG00000078308
ENSDARG00000002758	ENSDARG00000070434	ENSDARG00000034344	ENSDARG00000058593
ENSDARG00000003789	ENSDARG00000014577	ENSDARG00000032868	ENSDARG00000061173
ENSDARG00000060626	ENSDARG00000012040	ENSDARG00000019845	ENSDARG00000037363
ENSDARG00000057940	ENSDARG00000087893	ENSDARG00000028000	ENSDARG00000053668
ENSDARG00000005350	ENSDARG00000062055	ENSDARG00000034409	ENSDARG00000071585
ENSDARG00000010791	ENSDARG00000044093	ENSDARG00000086471	ENSDARG00000014348
ENSDARG00000009677	ENSDARG00000058105	ENSDARG00000023026	ENSDARG00000078572
ENSDARG00000060849	ENSDARG00000014867	ENSDARG00000079438	ENSDARG00000055075
ENSDARG00000042296	ENSDARG00000037350	ENSDARG00000062590	ENSDARG00000102056
ENSDARG00000020953	ENSDARG00000054799	ENSDARG00000011929	ENSDARG00000040184
ENSDARG00000012539	ENSDARG00000034897	ENSDARG00000019328	ENSDARG00000045513
ENSDARG00000074121	ENSDARG00000035860	ENSDARG00000075821	ENSDARG00000033466
ENSDARG00000057648	ENSDARG00000014690	ENSDARG00000078619	ENSDARG00000040031
ENSDARG00000078675	ENSDARG00000091215	ENSDARG00000010773	ENSDARG00000006120
ENSDARG00000006642	ENSDARG00000070081	ENSDARG00000036625	ENSDARG00000004415
ENSDARG00000039677	ENSDARG00000062558	ENSDARG00000069940	ENSDARG00000017891
ENSDARG00000022309	ENSDARG00000091348	ENSDARG00000007682	ENSDARG00000027316
ENSDARG00000077694	ENSDARG00000025254	ENSDARG00000010784	ENSDARG00000005479
ENSDARG00000100515	ENSDARG00000036773	ENSDARG00000009142	ENSDARG00000061226
ENSDARG00000056184	ENSDARG00000055589	ENSDARG00000030161	ENSDARG00000013252
ENSDARG00000104233	ENSDARG00000070702	ENSDARG00000068128	ENSDARG00000101936
ENSDARG00000021582	ENSDARG00000057586	ENSDARG00000043511	ENSDARG00000055763
ENSDARG00000046132	ENSDARG00000086288	ENSDARG00000009505	ENSDARG00000057322
ENSDARG00000019834	ENSDARG00000060222	ENSDARG00000070651	ENSDARG00000077052
ENSDARG00000056119	ENSDARG00000000861	ENSDARG00000021225	ENSDARG00000020845
ENSDARG00000100371	ENSDARG00000059906	ENSDARG00000053101	ENSDARG00000021372
ENSDARG00000035256	ENSDARG00000019360	ENSDARG00000043283	ENSDARG00000090656
ENSDARG00000043446	ENSDARG00000076568	ENSDARG00000033971	ENSDARG00000038306
ENSDARG00000030326	ENSDARG00000058354	ENSDARG00000055786	ENSDARG00000075666
ENSDARG00000020164	ENSDARG00000020235	ENSDARG00000063100	ENSDARG00000040815
ENSDARG00000013847	ENSDARG00000074340	ENSDARG00000012234	ENSDARG00000006260
ENSDARG00000044098	ENSDARG00000008153	ENSDARG00000024877	ENSDARG00000100374
ENSDARG00000077799	ENSDARG00000020693	ENSDARG00000021113	ENSDARG00000003017
ENSDARG00000098853	ENSDARG00000011564	ENSDARG00000087443	ENSDARG00000038576
ENSDARG00000014793	ENSDARG00000035521	ENSDARG00000035676	ENSDARG00000112087
ENSDARG00000012688	ENSDARG00000061375	ENSDARG00000007923	ENSDARG00000027141
ENSDARG00000059654	ENSDARG00000015144	ENSDARG00000103699	ENSDARG00000077948
ENSDARG00000021257	ENSDARG00000058302	ENSDARG00000068822	ENSDARG00000017119
ENSDARG00000090697	ENSDARG00000097845	ENSDARG00000037790	ENSDARG00000012577
ENSDARG00000077533	ENSDARG00000045898	ENSDARG00000071601	ENSDARG00000024209
ENSDARG00000016889	ENSDARG00000091111	ENSDARG00000046106	ENSDARG00000044827
ENSDARG00000068289	ENSDARG00000097617	ENSDARG00000041450	ENSDARG00000068401
ENSDARG00000013931	ENSDARG00000016623	ENSDARG00000029663	ENSDARG00000007184
ENSDARG00000076815	ENSDARG00000090793	ENSDARG00000005049	ENSDARG00000105255
ENSDARG00000092115	ENSDARG00000045847	ENSDARG00000020261	ENSDARG00000015889
ENSDARG00000102978	ENSDARG00000092199	ENSDARG00000004171	ENSDARG00000015989
ENSDARG00000010194	ENSDARG00000097055	ENSDARG00000074849	ENSDARG00000062338
ENSDARG00000012274	ENSDARG00000076144	ENSDARG00000103032	ENSDARG00000103057
ENSDARG00000031819	ENSDARG00000078522	ENSDARG00000034117	ENSDARG00000015557
ENSDARG00000042252	ENSDARG00000105641	ENSDARG00000036257	ENSDARG00000009215
ENSDARG00000003681	ENSDARG00000062831	ENSDARG00000019274	ENSDARG00000068967
ENSDARG00000056186	ENSDARG00000100366	ENSDARG00000029865	ENSDARG00000002509
ENSDARG00000016548	ENSDARG00000042322	ENSDARG00000029058	ENSDARG00000099411
ENSDARG00000020759	ENSDARG00000045598	ENSDARG00000052182	ENSDARG00000067520
ENSDARG00000079626	ENSDARG00000055365	ENSDARG00000011613	ENSDARG00000103720
ENSDARG00000053864	ENSDARG00000094428	ENSDARG00000055080	ENSDARG00000075314
ENSDARG00000103735	ENSDARG00000103743	ENSDARG00000022129	ENSDARG00000012458
ENSDARG00000008808	ENSDARG00000058606	ENSDARG00000074023	ENSDARG00000057053
ENSDARG00000032049	ENSDARG00000032653	ENSDARG00000014244	ENSDARG00000044874
ENSDARG00000035398	ENSDARG00000020134	ENSDARG00000101199	ENSDARG00000004141
ENSDARG00000022456	ENSDARG00000039304	ENSDARG00000101481	ENSDARG00000074502
ENSDARG00000100666	ENSDARG00000026473	ENSDARG00000063050	ENSDARG00000103648
ENSDARG00000057671	ENSDARG00000031983	ENSDARG00000012747	ENSDARG00000076171
ENSDARG00000032324	ENSDARG00000042151	ENSDARG00000077353
ENSDARG00000040534	ENSDARG00000032114	ENSDARG00000035810
ENSDARG00000017354	ENSDARG00000045051	ENSDARG00000005989
ENSDARG00000054454	ENSDARG00000104431	ENSDARG00000079323
ENSDARG00000004635	ENSDARG00000017365	ENSDARG00000070434
ENSDARG00000057984	ENSDARG00000020893	ENSDARG00000014577
ENSDARG00000044281	ENSDARG00000086103	ENSDARG00000004218
ENSDARG00000062801	ENSDARG00000045886	ENSDARG00000042825
ENSDARG00000077039	ENSDARG00000028173	ENSDARG00000012040
ENSDARG00000043976	ENSDARG00000013730	ENSDARG00000087893
ENSDARG00000009250	ENSDARG00000016141	ENSDARG00000062055
ENSDARG00000069763	ENSDARG00000097753	ENSDARG00000036831
ENSDARG00000061405	ENSDARG00000052728	ENSDARG00000044093
ENSDARG00000020465	ENSDARG00000036096	ENSDARG00000018334
ENSDARG00000117011	ENSDARG00000033647	ENSDARG00000058105
ENSDARG00000012397	ENSDARG00000002952	ENSDARG00000014867
ENSDARG00000037894	ENSDARG00000038067	ENSDARG00000054799
ENSDARG00000025091	ENSDARG00000006766	ENSDARG00000034897
ENSDARG00000017320	ENSDARG00000040440	ENSDARG00000035860
ENSDARG00000077540	ENSDARG00000067713	ENSDARG00000014690
ENSDARG00000005673	ENSDARG00000025428	ENSDARG00000091215
ENSDARG00000017299	ENSDARG00000037476	ENSDARG00000070081
ENSDARG00000023290	ENSDARG00000077467	ENSDARG00000062558
ENSDARG00000052374	ENSDARG00000095743	ENSDARG00000091348
ENSDARG00000016866	ENSDARG00000031664	ENSDARG00000025254
ENSDARG00000026865	ENSDARG00000011582	ENSDARG00000036773
ENSDARG00000096989	ENSDARG00000015536	ENSDARG00000055589
ENSDARG00000019205	ENSDARG00000005186	ENSDARG00000070702
ENSDARG00000008026	ENSDARG00000102332	ENSDARG00000057586
ENSDARG00000013863	ENSDARG00000041449	ENSDARG00000030213
ENSDARG00000076779	ENSDARG00000078308	ENSDARG00000086288
ENSDARG00000098832	ENSDARG00000075014	ENSDARG00000060222
ENSDARG00000035985	ENSDARG00000063438	ENSDARG00000000861
ENSDARG00000040452	ENSDARG00000058593	ENSDARG00000059906
ENSDARG00000016396	ENSDARG00000057484	ENSDARG00000019360
ENSDARG00000042936	ENSDARG00000035325	ENSDARG00000076568
ENSDARG00000056152	ENSDARG00000061173	ENSDARG00000058354
ENSDARG00000012432	ENSDARG00000037363	ENSDARG00000019191
ENSDARG00000062929	ENSDARG00000053668	ENSDARG00000032606
ENSDARG00000016429	ENSDARG00000002127	ENSDARG00000020235
ENSDARG00000017591	ENSDARG00000071585	ENSDARG00000074340
ENSDARG00000053912	ENSDARG00000056680	ENSDARG00000008153
ENSDARG00000061631	ENSDARG00000014348	ENSDARG00000019949
ENSDARG00000099814	ENSDARG00000035694	ENSDARG00000020693
ENSDARG00000017230	ENSDARG00000078572	ENSDARG00000011564
ENSDARG00000052652	ENSDARG00000055075	ENSDARG00000035521
ENSDARG00000011027	ENSDARG00000102056	ENSDARG00000061375
ENSDARG00000058115	ENSDARG00000040184	ENSDARG00000015144
ENSDARG00000028396	ENSDARG00000045513	ENSDARG00000058302
ENSDARG00000062385	ENSDARG00000002353	ENSDARG00000097845
ENSDARG00000074201	ENSDARG00000033466	ENSDARG00000045898
ENSDARG00000012586	ENSDARG00000040031	ENSDARG00000091111
ENSDARG00000020131	ENSDARG00000005927	ENSDARG00000097617
ENSDARG00000102171	ENSDARG00000031891	ENSDARG00000016623
ENSDARG00000031683	ENSDARG00000004415	ENSDARG00000090793
ENSDARG00000055751	ENSDARG00000027316	ENSDARG00000045847
ENSDARG00000015355	ENSDARG00000005479	ENSDARG00000044261
ENSDARG00000040623	ENSDARG00000039943	ENSDARG00000092199
ENSDARG00000101919	ENSDARG00000062646	ENSDARG00000097055
ENSDARG00000075774	ENSDARG00000003641	ENSDARG00000076144
ENSDARG00000011609	ENSDARG00000010785	ENSDARG00000078522
ENSDARG00000042904	ENSDARG00000071396	ENSDARG00000105641
ENSDARG00000076120	ENSDARG00000061226	ENSDARG00000062831
ENSDARG00000097714	ENSDARG00000109373	ENSDARG00000100366
ENSDARG00000078741	ENSDARG00000013252	ENSDARG00000042322
ENSDARG00000002332	ENSDARG00000055763	ENSDARG00000045598
ENSDARG00000056001	ENSDARG00000078659	ENSDARG00000097869
ENSDARG00000059680	ENSDARG00000042732	ENSDARG00000055365
ENSDARG00000039576	ENSDARG00000057322	ENSDARG00000094428
ENSDARG00000103740	ENSDARG00000018569	ENSDARG00000103743
ENSDARG00000099014	ENSDARG00000077052	ENSDARG00000058606
ENSDARG00000037018	ENSDARG00000020845	ENSDARG00000062315
ENSDARG00000035557	ENSDARG00000032619	ENSDARG00000032653
ENSDARG00000069289	ENSDARG00000021372	ENSDARG00000020134
ENSDARG00000043581	ENSDARG00000103163	ENSDARG00000039304
ENSDARG00000104571	ENSDARG00000090656	ENSDARG00000026473
ENSDARG00000027744	ENSDARG00000005162	ENSDARG00000031983
ENSDARG00000013576	ENSDARG00000038306	ENSDARG00000042151
ENSDARG00000019417	ENSDARG00000075666	ENSDARG00000032114
ENSDARG00000062711	ENSDARG00000003754	ENSDARG00000045051
ENSDARG00000077298	ENSDARG00000070155	ENSDARG00000104431
ENSDARG00000067984	ENSDARG00000006260	ENSDARG00000010641
ENSDARG00000059327	ENSDARG00000100374	ENSDARG00000017365
ENSDARG00000020187	ENSDARG00000003017	ENSDARG00000020893
ENSDARG00000013095	ENSDARG00000038576	ENSDARG00000086103
ENSDARG00000018953	ENSDARG00000027141	ENSDARG00000045886
ENSDARG00000035198	ENSDARG00000052975	ENSDARG00000028173
ENSDARG00000077284	ENSDARG00000077948	ENSDARG00000013730
ENSDARG00000078691	ENSDARG00000093945	ENSDARG00000044808
ENSDARG00000061576	ENSDARG00000017119	ENSDARG00000016141
ENSDARG00000040705	ENSDARG00000031836	ENSDARG00000097753
ENSDARG00000008816	ENSDARG00000069175	ENSDARG00000052728
ENSDARG00000100003	ENSDARG00000012577	ENSDARG00000036096
ENSDARG00000026629	ENSDARG00000068401	ENSDARG00000033647
ENSDARG00000035957	ENSDARG00000028228	ENSDARG00000002952
ENSDARG00000079848	ENSDARG00000005586	ENSDARG00000038067
ENSDARG00000090454	ENSDARG00000105255	ENSDARG00000006766
ENSDARG00000003375	ENSDARG00000015889	ENSDARG00000040440
ENSDARG00000009553	ENSDARG00000015989	ENSDARG00000067713
ENSDARG00000098080	ENSDARG00000062338	ENSDARG00000025428
ENSDARG00000057676	ENSDARG00000103057	ENSDARG00000063075
ENSDARG00000026654	ENSDARG00000021443	ENSDARG00000037476
ENSDARG00000059768	ENSDARG00000045842	ENSDARG00000077467
ENSDARG00000015472	ENSDARG00000060977	ENSDARG00000095743
ENSDARG00000004621	ENSDARG00000002509	ENSDARG00000031664
ENSDARG00000059610	ENSDARG00000099411	ENSDARG00000011582
ENSDARG00000019541	ENSDARG00000067520	ENSDARG00000015536
ENSDARG00000018146	ENSDARG00000052244	ENSDARG00000005186
ENSDARG00000006207	ENSDARG00000110496	ENSDARG00000102332
ENSDARG00000076836	ENSDARG00000093978	ENSDARG00000069476
ENSDARG00000002013	ENSDARG00000013711	ENSDARG00000041449
ENSDARG00000069865	ENSDARG00000012458	ENSDARG00000078308
ENSDARG00000062020	ENSDARG00000057053	ENSDARG00000075014
ENSDARG00000017803	ENSDARG00000055162	ENSDARG00000063438
ENSDARG00000011459	ENSDARG00000074502	ENSDARG00000058593
ENSDARG00000098627	ENSDARG00000103648	ENSDARG00000057484
ENSDARG00000056510	ENSDARG00000076171	ENSDARG00000035325
ENSDARG00000042533		ENSDARG00000061173
ENSDARG00000029473		ENSDARG00000037363
ENSDARG00000103578		ENSDARG00000053668
ENSDARG00000053467		ENSDARG00000002127
ENSDARG00000030340		ENSDARG00000071585
ENSDARG00000054058		ENSDARG00000056680
ENSDARG00000068820		ENSDARG00000014348
ENSDARG00000116491		ENSDARG00000035694
ENSDARG00000087897		ENSDARG00000078572
ENSDARG00000068434		ENSDARG00000055075
ENSDARG00000068436		ENSDARG00000102056
ENSDARG00000036764		ENSDARG00000040184
ENSDARG00000097011		ENSDARG00000045513
ENSDARG00000097238		ENSDARG00000002353
ENSDARG00000089087		ENSDARG00000033466
ENSDARG00000075121		ENSDARG00000040031
ENSDARG00000031246		ENSDARG00000005927
ENSDARG00000077382		ENSDARG00000031891
ENSDARG00000015427		ENSDARG00000006120
ENSDARG00000054213		ENSDARG00000004415
ENSDARG00000054562		ENSDARG00000017891
ENSDARG00000006514		ENSDARG00000027316
ENSDARG00000016363		ENSDARG00000005479
ENSDARG00000056438		ENSDARG00000039943
ENSDARG00000070538		ENSDARG00000062646
ENSDARG00000101259		ENSDARG00000003641
ENSDARG00000034293		ENSDARG00000010785
ENSDARG00000022303		ENSDARG00000071396
ENSDARG00000042518		ENSDARG00000061226
ENSDARG00000105409		ENSDARG00000006019
ENSDARG00000105376		ENSDARG00000109373
ENSDARG00000105482		ENSDARG00000013252
ENSDARG00000103658		ENSDARG00000101936
ENSDARG00000039987		ENSDARG00000055763
ENSDARG00000037154		ENSDARG00000078659
ENSDARG00000039452		ENSDARG00000042732
ENSDARG00000101482		ENSDARG00000057322
ENSDARG00000074752		ENSDARG00000018569
ENSDARG00000037846		ENSDARG00000077052
ENSDARG00000028335		ENSDARG00000020845
ENSDARG00000030479		ENSDARG00000032619
ENSDARG00000056725		ENSDARG00000021372
ENSDARG00000105206		ENSDARG00000103163
ENSDARG00000036754		ENSDARG00000005162
ENSDARG00000027529		ENSDARG00000038306
ENSDARG00000036675		ENSDARG00000075666
ENSDARG00000007960		ENSDARG00000040815
ENSDARG00000005551		ENSDARG00000003754
ENSDARG00000018914		ENSDARG00000070155
ENSDARG00000014569		ENSDARG00000006260
ENSDARG00000004735		ENSDARG00000100374
ENSDARG00000089368		ENSDARG00000003017
ENSDARG00000012016		ENSDARG00000038576
ENSDARG00000027609		ENSDARG00000112087
ENSDARG00000069425		ENSDARG00000027141
ENSDARG00000029688		ENSDARG00000041875
ENSDARG00000092362		ENSDARG00000052975
ENSDARG00000021924		ENSDARG00000097205
ENSDARG00000055723		ENSDARG00000104517
ENSDARG00000024746		ENSDARG00000011146
ENSDARG00000004754		ENSDARG00000004132
ENSDARG00000058365		ENSDARG00000020107
ENSDARG00000102937		ENSDARG00000077948
ENSDARG00000056160		ENSDARG00000056720
ENSDARG00000056167		ENSDARG00000093945
ENSDARG00000059725		ENSDARG00000017119
ENSDARG00000009978		ENSDARG00000031836
ENSDARG00000040764		ENSDARG00000069175
ENSDARG00000055283		ENSDARG00000054050
ENSDARG00000029544		ENSDARG00000012577
ENSDARG00000054823		ENSDARG00000024209
ENSDARG00000045131		ENSDARG00000044827
ENSDARG00000003795		ENSDARG00000068401
ENSDARG00000099195		ENSDARG00000007184
ENSDARG00000054906		ENSDARG00000028228
ENSDARG00000034434		ENSDARG00000005586
ENSDARG00000025348		ENSDARG00000105255
ENSDARG00000080020		ENSDARG00000015889
ENSDARG00000099902		ENSDARG00000015989
ENSDARG00000091003		ENSDARG00000062338
ENSDARG00000104693		ENSDARG00000103057
ENSDARG00000014591		ENSDARG00000021443
ENSDARG00000097082		ENSDARG00000015557
ENSDARG00000040777		ENSDARG00000009215
ENSDARG00000008310		ENSDARG00000045842
ENSDARG00000019613		ENSDARG00000060977
ENSDARG00000078888		ENSDARG00000068967
ENSDARG00000053131		ENSDARG00000002509
ENSDARG00000043249		ENSDARG00000099411
ENSDARG00000098635		ENSDARG00000067520
ENSDARG00000004297		ENSDARG00000052244
ENSDARG00000034043		ENSDARG00000103720
ENSDARG00000026582		ENSDARG00000110496
ENSDARG00000051888		ENSDARG00000075314
ENSDARG00000006353		ENSDARG00000093978
ENSDARG00000028507		ENSDARG00000013711
ENSDARG00000067741		ENSDARG00000012458
ENSDARG00000054973		ENSDARG00000057053
ENSDARG00000031100		ENSDARG00000044874
ENSDARG00000013168		ENSDARG00000004141
ENSDARG00000020625		ENSDARG00000055162
ENSDARG00000079071		ENSDARG00000074502
ENSDARG00000020133		ENSDARG00000103648
ENSDARG00000074378		ENSDARG00000076171
ENSDARG00000104773		ENSDARG00000114454
ENSDARG00000070787		ENSDARG00000031435
ENSDARG00000090895		ENSDARG00000097234
ENSDARG00000088238		ENSDARG00000105162
ENSDARG00000103799		ENSDARG00000112977
ENSDARG00000060854		ENSDARG00000035596
ENSDARG00000057093		ENSDARG00000070174
ENSDARG00000003098		ENSDARG00000067927
ENSDARG00000006124		ENSDARG00000097714
ENSDARG00000088087		ENSDARG00000096147
ENSDARG00000056929		ENSDARG00000112644
ENSDARG00000016132		ENSDARG00000102650
ENSDARG00000070475		ENSDARG00000062190
ENSDARG00000026489		ENSDARG00000088741
ENSDARG00000079731		ENSDARG00000103436
ENSDARG00000053026		ENSDARG00000077440
ENSDARG00000058042		ENSDARG00000042409
ENSDARG00000013794
ENSDARG00000091127
ENSDARG00000018757
ENSDARG00000039255
ENSDARG00000007523
ENSDARG00000052641
ENSDARG00000023190
ENSDARG00000104889
ENSDARG00000040245
ENSDARG00000062579
ENSDARG00000075380
ENSDARG00000036840
ENSDARG00000018404
ENSDARG00000017624
ENSDARG00000058358
ENSDARG00000070386
ENSDARG00000020785
ENSDARG00000058543
ENSDARG00000068288
ENSDARG00000014914
ENSDARG00000035870
ENSDARG00000074979
ENSDARG00000057867
ENSDARG00000010137
ENSDARG00000056322
ENSDARG00000019644
ENSDARG00000055357
ENSDARG00000044001
ENSDARG00000060542
ENSDARG00000045023
ENSDARG00000004363
ENSDARG00000101441
ENSDARG00000103774
ENSDARG00000005104
ENSDARG00000016999
ENSDARG00000023920
ENSDARG00000013415
ENSDARG00000004930
ENSDARG00000076324
ENSDARG00000068365
ENSDARG00000020239
ENSDARG00000031108
ENSDARG00000102506
ENSDARG00000102684
ENSDARG00000053138
ENSDARG00000103370
ENSDARG00000109510
ENSDARG00000100553
ENSDARG00000056874
ENSDARG00000024693
ENSDARG00000040717
ENSDARG00000028533
ENSDARG00000017121
ENSDARG00000028957
ENSDARG00000003169
ENSDARG00000003527
ENSDARG00000077768
ENSDARG00000033609
ENSDARG00000068745
ENSDARG00000098802
ENSDARG00000000857
ENSDARG00000028721
ENSDARG00000032103
ENSDARG00000002659
ENSDARG00000039034
ENSDARG00000035715
ENSDARG00000034396
ENSDARG00000015947
ENSDARG00000031952
ENSDARG00000075952
ENSDARG00000018460
ENSDARG00000016085
ENSDARG00000036186
ENSDARG00000089413
ENSDARG00000089643
ENSDARG00000009779
ENSDARG00000089564
ENSDARG00000036036
ENSDARG00000101216
ENSDARG00000037392
ENSDARG00000012078
ENSDARG00000101914
ENSDARG00000022165
ENSDARG00000102744
ENSDARG00000036588
ENSDARG00000052437
ENSDARG00000101844
ENSDARG00000041051
ENSDARG00000071336
ENSDARG00000018411
ENSDARG00000015164
ENSDARG00000041665
ENSDARG00000105389
ENSDARG00000017676
ENSDARG00000101859
ENSDARG00000056679
ENSDARG00000038609
ENSDARG00000027345
ENSDARG00000039667
ENSDARG00000007285
ENSDARG00000070985
ENSDARG00000032614
ENSDARG00000058128
ENSDARG00000045658
ENSDARG00000013031
ENSDARG00000102051
ENSDARG00000014159
ENSDARG00000010601
ENSDARG00000059604
ENSDARG00000091619
ENSDARG00000007241
ENSDARG00000034956
ENSDARG00000063295
ENSDARG00000001014
ENSDARG00000038123
ENSDARG00000008030
ENSDARG00000008859
ENSDARG00000055412
ENSDARG00000074143
ENSDARG00000061862
ENSDARG00000061579
ENSDARG00000036179
ENSDARG00000062003
ENSDARG00000074030
ENSDARG00000057491
ENSDARG00000005513
ENSDARG00000109337
ENSDARG00000035326
ENSDARG00000075369
ENSDARG00000060853
ENSDARG00000035285
ENSDARG00000000966
ENSDARG00000010953
ENSDARG00000104225
ENSDARG00000102367
ENSDARG00000011170
ENSDARG00000041400
ENSDARG00000099499
ENSDARG00000038028
ENSDARG00000075709
ENSDARG00000010113
ENSDARG00000041314
ENSDARG00000006290
ENSDARG00000056583
ENSDARG00000099843
ENSDARG00000040192
ENSDARG00000032765
ENSDARG00000069438
ENSDARG00000099694
ENSDARG00000029296
ENSDARG00000061099
ENSDARG00000042824
ENSDARG00000094965
ENSDARG00000087188
ENSDARG00000061836
ENSDARG00000038687
ENSDARG00000005481
ENSDARG00000007693
ENSDARG00000079824
ENSDARG00000100536
ENSDARG00000001754
ENSDARG00000075795
ENSDARG00000104353
ENSDARG00000103554
ENSDARG00000043130
ENSDARG00000052139
ENSDARG00000017673
ENSDARG00000056374
ENSDARG00000017180
ENSDARG00000090912
ENSDARG00000103594
ENSDARG00000003820
ENSDARG00000052695
ENSDARG00000025032
ENSDARG00000000796
ENSDARG00000044532
ENSDARG00000055854
ENSDARG00000039626
ENSDARG00000062693
ENSDARG00000007708
ENSDARG00000078473
ENSDARG00000012777
ENSDARG00000027279
ENSDARG00000099972
ENSDARG00000017454
ENSDARG00000056531
ENSDARG00000104782
ENSDARG00000034270
ENSDARG00000040027
ENSDARG00000013830
ENSDARG00000069298
ENSDARG00000024669
ENSDARG00000030832
ENSDARG00000020581
ENSDARG00000068460
ENSDARG00000088750
ENSDARG00000040306
ENSDARG00000030703
ENSDARG00000021140
ENSDARG00000078014
ENSDARG00000032013
ENSDARG00000026595
ENSDARG00000008706
ENSDARG00000040009
ENSDARG00000102822
ENSDARG00000034555
ENSDARG00000069378
ENSDARG00000036090
ENSDARG00000045486
ENSDARG00000028148
ENSDARG00000013615
ENSDARG00000052150
ENSDARG00000099039
ENSDARG00000034344
ENSDARG00000078898
ENSDARG00000060610
ENSDARG00000098766
ENSDARG00000092546
ENSDARG00000002967
ENSDARG00000035054
ENSDARG00000025269
ENSDARG00000062190
ENSDARG00000032868
ENSDARG00000100897
ENSDARG00000059054
ENSDARG00000019845
ENSDARG00000055022
ENSDARG00000034503
ENSDARG00000018902
ENSDARG00000061228
ENSDARG00000001953
ENSDARG00000029075
ENSDARG00000088091
ENSDARG00000015343
ENSDARG00000054191
ENSDARG00000054172
ENSDARG00000015552
ENSDARG00000056695
ENSDARG00000038737
ENSDARG00000035133
ENSDARG00000040111
ENSDARG00000038524
ENSDARG00000018060
ENSDARG00000034409
ENSDARG00000100020
ENSDARG00000059001
ENSDARG00000023532
ENSDARG00000052462
ENSDARG00000039490
ENSDARG00000086471
ENSDARG00000099730
ENSDARG00000052705
ENSDARG00000023026
ENSDARG00000079438
ENSDARG00000003584
ENSDARG00000062707
ENSDARG00000034262
ENSDARG00000062590
ENSDARG00000021987
ENSDARG00000012789
ENSDARG00000020328
ENSDARG00000075964
ENSDARG00000025902
ENSDARG00000070174
ENSDARG00000077499
ENSDARG00000103732
ENSDARG00000019328
ENSDARG00000075821
ENSDARG00000105223
ENSDARG00000060457
ENSDARG00000069855
ENSDARG00000008502
ENSDARG00000078619
ENSDARG00000099802
ENSDARG00000053291
ENSDARG00000036625
ENSDARG00000058349
ENSDARG00000059035
ENSDARG00000009823
ENSDARG00000030441
ENSDARG00000022232
ENSDARG00000069940
ENSDARG00000007682
ENSDARG00000103994
ENSDARG00000032651
ENSDARG00000010784
ENSDARG00000009142
ENSDARG00000013777
ENSDARG00000011239
ENSDARG00000030161
ENSDARG00000069135
ENSDARG00000038941
ENSDARG00000099241
ENSDARG00000010407
ENSDARG00000058734
ENSDARG00000025350
ENSDARG00000055064
ENSDARG00000043511
ENSDARG00000009505
ENSDARG00000070651
ENSDARG00000104676
ENSDARG00000010246
ENSDARG00000039966
ENSDARG00000015524
ENSDARG00000075849
ENSDARG00000031494
ENSDARG00000043283
ENSDARG00000030753
ENSDARG00000033971
ENSDARG00000055786
ENSDARG00000056713
ENSDARG00000003526
ENSDARG00000009640
ENSDARG00000002240
ENSDARG00000027099
ENSDARG00000060150
ENSDARG00000063100
ENSDARG00000102417
ENSDARG00000012234
ENSDARG00000040314
ENSDARG00000019362
ENSDARG00000071018
ENSDARG00000037284
ENSDARG00000089626
ENSDARG00000060094
ENSDARG00000010276
ENSDARG00000021113
ENSDARG00000087443
ENSDARG00000035676
ENSDARG00000007923
ENSDARG00000103699
ENSDARG00000005754
ENSDARG00000020871
ENSDARG00000032175
ENSDARG00000068822
ENSDARG00000010018
ENSDARG00000097478
ENSDARG00000074750
ENSDARG00000074246
ENSDARG00000029663
ENSDARG00000005049
ENSDARG00000020261
ENSDARG00000059404
ENSDARG00000074790
ENSDARG00000004171
ENSDARG00000041619
ENSDARG00000042409
ENSDARG00000057026
ENSDARG00000014817
ENSDARG00000061048
ENSDARG00000005482
ENSDARG00000034117
ENSDARG00000036257
ENSDARG00000019274
ENSDARG00000033614
ENSDARG00000044251
ENSDARG00000029865
ENSDARG00000075034
ENSDARG00000029058
ENSDARG00000037919
ENSDARG00000052182
ENSDARG00000102995
ENSDARG00000025332
ENSDARG00000011613
ENSDARG00000061985
ENSDARG00000016516
ENSDARG00000074023
ENSDARG00000014244
ENSDARG00000079578
ENSDARG00000063050
ENSDARG00000003109
ENSDARG00000004160
ENSDARG00000099724
ENSDARG00000077353
ENSDARG00000005989
ENSDARG00000079323
ENSDARG00000036541
ENSDARG00000026845
ENSDARG00000012968
ENSDARG00000014577
ENSDARG00000103762
ENSDARG00000104458
ENSDARG00000004218
ENSDARG00000016867
ENSDARG00000002609
ENSDARG00000032997
ENSDARG00000012040
ENSDARG00000087893
ENSDARG00000095415
ENSDARG00000036965
ENSDARG00000062055
ENSDARG00000036831
ENSDARG00000025581
ENSDARG00000009285
ENSDARG00000025073
ENSDARG00000053457
ENSDARG00000099104
ENSDARG00000102317
ENSDARG00000015128
ENSDARG00000003599
ENSDARG00000035871
ENSDARG00000029500
ENSDARG00000088030
ENSDARG00000115271
ENSDARG00000041182
ENSDARG00000020197
ENSDARG00000042864
ENSDARG00000054799
ENSDARG00000037350
ENSDARG00000021864
ENSDARG00000101406
ENSDARG00000011201
ENSDARG00000034897
ENSDARG00000053058
ENSDARG00000036875
ENSDARG00000036298
ENSDARG00000010160
ENSDARG00000045487
ENSDARG00000030602
ENSDARG00000039347
ENSDARG00000041811
ENSDARG00000037071
ENSDARG00000030408
ENSDARG00000055475
ENSDARG00000035860
ENSDARG00000035692
ENSDARG00000014690
ENSDARG00000037574
ENSDARG00000042566
ENSDARG00000055996
ENSDARG00000019181
ENSDARG00000075718
ENSDARG00000052011
ENSDARG00000036252
ENSDARG00000022410
ENSDARG00000055868
ENSDARG00000079570
ENSDARG00000070081
ENSDARG00000030440
ENSDARG00000006497
ENSDARG00000091348
ENSDARG00000037495
ENSDARG00000025254
ENSDARG00000036773
ENSDARG00000057586
ENSDARG00000075759
ENSDARG00000057854
ENSDARG00000030213
ENSDARG00000005945
ENSDARG00000007179
ENSDARG00000095908
ENSDARG00000099819
ENSDARG00000054010
ENSDARG00000030265
ENSDARG00000086288
ENSDARG00000060222
ENSDARG00000034588
ENSDARG00000000861
ENSDARG00000002731
ENSDARG00000059906
ENSDARG00000012513
ENSDARG00000016721
ENSDARG00000039390
ENSDARG00000019360
ENSDARG00000021669
ENSDARG00000005675
ENSDARG00000076568
ENSDARG00000093549
ENSDARG00000027899
ENSDARG00000036571
ENSDARG00000074414
ENSDARG00000087647
ENSDARG00000020235
ENSDARG00000074242
ENSDARG00000074340
ENSDARG00000056532
ENSDARG00000008153
ENSDARG00000076223
ENSDARG00000056795
ENSDARG00000029353
ENSDARG00000061383
ENSDARG00000019949
ENSDARG00000034168
ENSDARG00000093412
ENSDARG00000020693
ENSDARG00000070012
ENSDARG00000031495
ENSDARG00000009753
ENSDARG00000035521
ENSDARG00000039041
ENSDARG00000025522
ENSDARG00000061375
ENSDARG00000019038
ENSDARG00000079900
ENSDARG00000074425
ENSDARG00000100199
ENSDARG00000102599
ENSDARG00000097845
ENSDARG00000097615
ENSDARG00000028542
ENSDARG00000071224
ENSDARG00000092099
ENSDARG00000097617
ENSDARG00000016623
ENSDARG00000094836
ENSDARG00000095451
ENSDARG00000091631
ENSDARG00000090793
ENSDARG00000079369
ENSDARG00000103316
ENSDARG00000079869
ENSDARG00000002405
ENSDARG00000087186
ENSDARG00000056915
ENSDARG00000044261
ENSDARG00000092199
ENSDARG00000102572
ENSDARG00000068637
ENSDARG00000097055
ENSDARG00000045914
ENSDARG00000079078
ENSDARG00000076144
ENSDARG00000105641
ENSDARG00000075349
ENSDARG00000009040
ENSDARG00000062831
ENSDARG00000097102
ENSDARG00000091234
ENSDARG00000092467
ENSDARG00000086911
ENSDARG00000100366
ENSDARG00000104636
ENSDARG00000099281
ENSDARG00000089418
ENSDARG00000037967
ENSDARG00000027196
ENSDARG00000098191
ENSDARG00000096849
ENSDARG00000045598
ENSDARG00000070511
ENSDARG00000097869
ENSDARG00000079307
ENSDARG00000097934
ENSDARG00000105562
ENSDARG00000093957
ENSDARG00000061459
ENSDARG00000055365
ENSDARG00000056519
ENSDARG00000079632
ENSDARG00000094428
ENSDARG00000101393
ENSDARG00000055389
ENSDARG00000011602
ENSDARG00000103743
ENSDARG00000089828
ENSDARG00000099352
ENSDARG00000030871
ENSDARG00000058606
ENSDARG00000062315
ENSDARG00000032653
ENSDARG00000095007
ENSDARG00000020134
ENSDARG00000026473
ENSDARG00000031983
ENSDARG00000042151
ENSDARG00000032114
ENSDARG00000014378
ENSDARG00000077691
ENSDARG00000104431
ENSDARG00000099186
ENSDARG00000010641
ENSDARG00000060796
ENSDARG00000078882
ENSDARG00000017365
ENSDARG00000058336
ENSDARG00000005690
ENSDARG00000010572
ENSDARG00000102048
ENSDARG00000092553
ENSDARG00000020893
ENSDARG00000013961
ENSDARG00000011973
ENSDARG00000056262
ENSDARG00000045886
ENSDARG00000027065
ENSDARG00000037012
ENSDARG00000000241
ENSDARG00000037393
ENSDARG00000061120
ENSDARG00000090982
ENSDARG00000028173
ENSDARG00000044808
ENSDARG00000016141
ENSDARG00000043646
ENSDARG00000037097
ENSDARG00000020645
ENSDARG00000000068
ENSDARG00000097753
ENSDARG00000061525
ENSDARG00000052728
ENSDARG00000036096
ENSDARG00000031302
ENSDARG00000033647
ENSDARG00000016871
ENSDARG00000060767
ENSDARG00000090634
ENSDARG00000002952
ENSDARG00000036967
ENSDARG00000038067
ENSDARG00000034423
ENSDARG00000006766
ENSDARG00000011125
ENSDARG00000011648
ENSDARG00000033175
ENSDARG00000105037
ENSDARG00000099667
ENSDARG00000091563
ENSDARG00000019060
ENSDARG00000058444
ENSDARG00000025428
ENSDARG00000026611
ENSDARG00000063075
ENSDARG00000103435
ENSDARG00000077467
ENSDARG00000095743
ENSDARG00000030297
ENSDARG00000031664
ENSDARG00000098834
ENSDARG00000011582
ENSDARG00000015536
ENSDARG00000004017
ENSDARG00000019353
ENSDARG00000089976
ENSDARG00000074245
ENSDARG00000102332
ENSDARG00000069476
ENSDARG00000078308
ENSDARG00000068732
ENSDARG00000074287
ENSDARG00000071203
ENSDARG00000075014
ENSDARG00000005236
ENSDARG00000063438
ENSDARG00000037965
ENSDARG00000086327
ENSDARG00000098574
ENSDARG00000057484
ENSDARG00000029818
ENSDARG00000035325
ENSDARG00000088440
ENSDARG00000037363
ENSDARG00000053668
ENSDARG00000002127
ENSDARG00000043281
ENSDARG00000098954
ENSDARG00000031929
ENSDARG00000071585
ENSDARG00000014003
ENSDARG00000022712
ENSDARG00000056680
ENSDARG00000015922
ENSDARG00000014348
ENSDARG00000035694
ENSDARG00000033655
ENSDARG00000078572
ENSDARG00000001729
ENSDARG00000025033
ENSDARG00000088862
ENSDARG00000007720
ENSDARG00000030116
ENSDARG00000055075
ENSDARG00000004706
ENSDARG00000055307
ENSDARG00000057913
ENSDARG00000056338
ENSDARG00000070834
ENSDARG00000070019
ENSDARG00000045513
ENSDARG00000002353
ENSDARG00000033466
ENSDARG00000069603
ENSDARG00000061143
ENSDARG00000040031
ENSDARG00000004452
ENSDARG00000013250
ENSDARG00000056856
ENSDARG00000059177
ENSDARG00000031891
ENSDARG00000006120
ENSDARG00000004714
ENSDARG00000004415
ENSDARG00000035605
ENSDARG00000079497
ENSDARG00000017891
ENSDARG00000027316
ENSDARG00000002745
ENSDARG00000059483
ENSDARG00000059558
ENSDARG00000005479
ENSDARG00000039943
ENSDARG00000010437
ENSDARG00000062646
ENSDARG00000098903
ENSDARG00000010794
ENSDARG00000003641
ENSDARG00000041502
ENSDARG00000010785
ENSDARG00000035018
ENSDARG00000077257
ENSDARG00000071396
ENSDARG00000061226
ENSDARG00000075261
ENSDARG00000061841
ENSDARG00000077506
ENSDARG00000006019
ENSDARG00000109373
ENSDARG00000013252
ENSDARG00000046022
ENSDARG00000078659
ENSDARG00000099491
ENSDARG00000006747
ENSDARG00000042732
ENSDARG00000034685
ENSDARG00000052567
ENSDARG00000057322
ENSDARG00000019033
ENSDARG00000054911
ENSDARG00000021948
ENSDARG00000041869
ENSDARG00000001807
ENSDARG00000004196
ENSDARG00000015653
ENSDARG00000069433
ENSDARG00000038239
ENSDARG00000077052
ENSDARG00000076847
ENSDARG00000103851
ENSDARG00000020845
ENSDARG00000103163
ENSDARG00000068265
ENSDARG00000067717
ENSDARG00000070545
ENSDARG00000032317
ENSDARG00000035559
ENSDARG00000009136
ENSDARG00000028017
ENSDARG00000005162
ENSDARG00000055974
ENSDARG00000028012
ENSDARG00000073872
ENSDARG00000092693
ENSDARG00000016200
ENSDARG00000005397
ENSDARG00000090512
ENSDARG00000060729
ENSDARG00000019426
ENSDARG00000056475
ENSDARG00000036232
ENSDARG00000038306
ENSDARG00000105498
ENSDARG00000040815
ENSDARG00000070479
ENSDARG00000003754
ENSDARG00000024540
ENSDARG00000061207
ENSDARG00000001889
ENSDARG00000045367
ENSDARG00000055216
ENSDARG00000042708
ENSDARG00000006260
ENSDARG00000098591
ENSDARG00000104801
ENSDARG00000009727
ENSDARG00000069853
ENSDARG00000036107
ENSDARG00000061490
ENSDARG00000041435
ENSDARG00000093313
ENSDARG00000098466
ENSDARG00000003017
ENSDARG00000038576
ENSDARG00000099749
ENSDARG00000116649
ENSDARG00000012244
ENSDARG00000069527
ENSDARG00000027141
ENSDARG00000037017
ENSDARG00000052975
ENSDARG00000035066
ENSDARG00000022213
ENSDARG00000027799
ENSDARG00000097205
ENSDARG00000016302
ENSDARG00000103422
ENSDARG00000004132
ENSDARG00000020107
ENSDARG00000032327
ENSDARG00000014770
ENSDARG00000042520
ENSDARG00000056720
ENSDARG00000100222
ENSDARG00000056877
ENSDARG00000070435
ENSDARG00000020008
ENSDARG00000045132
ENSDARG00000013623
ENSDARG00000093945
ENSDARG00000012450
ENSDARG00000055433
ENSDARG00000031836
ENSDARG00000075468
ENSDARG00000012577
ENSDARG00000024209
ENSDARG00000098583
ENSDARG00000056605
ENSDARG00000077264
ENSDARG00000089187
ENSDARG00000009534
ENSDARG00000073935
ENSDARG00000044827
ENSDARG00000021343
ENSDARG00000061819
ENSDARG00000035622
ENSDARG00000063229
ENSDARG00000099652
ENSDARG00000068401
ENSDARG00000004757
ENSDARG00000014498
ENSDARG00000042539
ENSDARG00000032575
ENSDARG00000042796
ENSDARG00000007184
ENSDARG00000028228
ENSDARG00000005586
ENSDARG00000105255
ENSDARG00000078355
ENSDARG00000015989
ENSDARG00000016263
ENSDARG00000087417
ENSDARG00000062338
ENSDARG00000052833
ENSDARG00000018898
ENSDARG00000103057
ENSDARG00000021443
ENSDARG00000021806
ENSDARG00000027109
ENSDARG00000015557
ENSDARG00000070487
ENSDARG00000093406
ENSDARG00000058857
ENSDARG00000009215
ENSDARG00000069453
ENSDARG00000052222
ENSDARG00000060977
ENSDARG00000069342
ENSDARG00000068967
ENSDARG00000045979
ENSDARG00000033738
ENSDARG00000002509
ENSDARG00000099411
ENSDARG00000067520
ENSDARG00000052244
ENSDARG00000019765
ENSDARG00000079934
ENSDARG00000103720
ENSDARG00000110496
ENSDARG00000095157
ENSDARG00000074221
ENSDARG00000077176
ENSDARG00000075314
ENSDARG00000092873
ENSDARG00000004525
ENSDARG00000070705
ENSDARG00000093978
ENSDARG00000013711
ENSDARG00000012458
ENSDARG00000044874
ENSDARG00000040513
ENSDARG00000004141
ENSDARG00000055162
ENSDARG00000019774
ENSDARG00000074502
ENSDARG00000100773
ENSDARG00000042969
ENSDARG00000060695
ENSDARG00000103648
ENSDARG00000044102
ENSDARG00000076171
ENSDARG00000100280

## Sheet: sc_unique_to_peaks
SC Sox unique genes	SC Six unique genes	SC Sox Six unique genes	SC No Sox Six unique genes
ENSDARG00000061591	ENSDARG00000038785	ENSDARG00000038785	ENSDARG00000038785
ENSDARG00000031795	ENSDARG00000054290	ENSDARG00000063475	ENSDARG00000075855
ENSDARG00000035571	ENSDARG00000075855	ENSDARG00000054290	ENSDARG00000017049
ENSDARG00000038900	ENSDARG00000017049	ENSDARG00000075855	ENSDARG00000079388
ENSDARG00000054290	ENSDARG00000009336	ENSDARG00000017049	ENSDARG00000058729			SC Sox =1267
ENSDARG00000026842	ENSDARG00000018903	ENSDARG00000079388	ENSDARG00000002790			SC Six = 257
ENSDARG00000010752	ENSDARG00000058729	ENSDARG00000009336	ENSDARG00000038141			SC Sox Six = 378
ENSDARG00000099786	ENSDARG00000051886	ENSDARG00000018903	ENSDARG00000069619			SC No Sox Six =140
ENSDARG00000069356	ENSDARG00000052419	ENSDARG00000058729	ENSDARG00000070083
ENSDARG00000026090	ENSDARG00000002790	ENSDARG00000051886	ENSDARG00000002196
ENSDARG00000012399	ENSDARG00000019223	ENSDARG00000052419	ENSDARG00000057782
ENSDARG00000006038	ENSDARG00000043795	ENSDARG00000002790	ENSDARG00000008434
ENSDARG00000074806	ENSDARG00000018190	ENSDARG00000019223	ENSDARG00000100825
ENSDARG00000052242	ENSDARG00000111939	ENSDARG00000043795	ENSDARG00000013475
ENSDARG00000062123	ENSDARG00000038141	ENSDARG00000018190	ENSDARG00000008243
ENSDARG00000079388	ENSDARG00000012656	ENSDARG00000111939	ENSDARG00000012972
ENSDARG00000061764	ENSDARG00000069619	ENSDARG00000038141	ENSDARG00000025789
ENSDARG00000100317	ENSDARG00000055294	ENSDARG00000012656	ENSDARG00000014047
ENSDARG00000009336	ENSDARG00000045514	ENSDARG00000069619	ENSDARG00000069888
ENSDARG00000001950	ENSDARG00000067975	ENSDARG00000055294	ENSDARG00000009544
ENSDARG00000035573	ENSDARG00000044092	ENSDARG00000070083	ENSDARG00000015955
ENSDARG00000006062	ENSDARG00000057782	ENSDARG00000045514	ENSDARG00000043128
ENSDARG00000039969	ENSDARG00000056247	ENSDARG00000067975	ENSDARG00000069503
ENSDARG00000096717	ENSDARG00000035400	ENSDARG00000044092	ENSDARG00000011407
ENSDARG00000097234	ENSDARG00000099148	ENSDARG00000002196	ENSDARG00000022509
ENSDARG00000021059	ENSDARG00000075800	ENSDARG00000057782	ENSDARG00000006125
ENSDARG00000053485	ENSDARG00000104024	ENSDARG00000008434	ENSDARG00000057698
ENSDARG00000012892	ENSDARG00000058389	ENSDARG00000056247	ENSDARG00000078459
ENSDARG00000027582	ENSDARG00000013475	ENSDARG00000098112	ENSDARG00000092660
ENSDARG00000043313	ENSDARG00000036080	ENSDARG00000035400	ENSDARG00000041394
ENSDARG00000051886	ENSDARG00000042319	ENSDARG00000099148	ENSDARG00000055759
ENSDARG00000052419	ENSDARG00000042725	ENSDARG00000075800	ENSDARG00000037421
ENSDARG00000002298	ENSDARG00000012972	ENSDARG00000104024	ENSDARG00000103735
ENSDARG00000063612	ENSDARG00000025789	ENSDARG00000058389	ENSDARG00000044281
ENSDARG00000077383	ENSDARG00000034375	ENSDARG00000068214	ENSDARG00000061405
ENSDARG00000102394	ENSDARG00000077769	ENSDARG00000013475	ENSDARG00000023290
ENSDARG00000056803	ENSDARG00000025535	ENSDARG00000008243	ENSDARG00000016396
ENSDARG00000058868	ENSDARG00000069093	ENSDARG00000036080	ENSDARG00000102294
ENSDARG00000055543	ENSDARG00000053858	ENSDARG00000042319	ENSDARG00000074201
ENSDARG00000009484	ENSDARG00000059826	ENSDARG00000042725	ENSDARG00000076120
ENSDARG00000039269	ENSDARG00000006125	ENSDARG00000012972	ENSDARG00000016260
ENSDARG00000019223	ENSDARG00000011961	ENSDARG00000025789	ENSDARG00000045444
ENSDARG00000062577	ENSDARG00000078233	ENSDARG00000034375	ENSDARG00000027744
ENSDARG00000056619	ENSDARG00000057698	ENSDARG00000077769	ENSDARG00000039914
ENSDARG00000061294	ENSDARG00000007099	ENSDARG00000014047	ENSDARG00000016526
ENSDARG00000043795	ENSDARG00000098315	ENSDARG00000069888	ENSDARG00000009488
ENSDARG00000011157	ENSDARG00000068934	ENSDARG00000009544	ENSDARG00000011459
ENSDARG00000101891	ENSDARG00000092660	ENSDARG00000015955	ENSDARG00000031246
ENSDARG00000092503	ENSDARG00000020573	ENSDARG00000043128	ENSDARG00000111619
ENSDARG00000099918	ENSDARG00000061338	ENSDARG00000069503	ENSDARG00000030479
ENSDARG00000035719	ENSDARG00000041394	ENSDARG00000025535	ENSDARG00000005551
ENSDARG00000008383	ENSDARG00000098108	ENSDARG00000069093	ENSDARG00000040764
ENSDARG00000057882	ENSDARG00000055759	ENSDARG00000011407	ENSDARG00000058557
ENSDARG00000020761	ENSDARG00000020164	ENSDARG00000022509	ENSDARG00000043249
ENSDARG00000052690	ENSDARG00000037421	ENSDARG00000053858	ENSDARG00000098635
ENSDARG00000036028	ENSDARG00000044098	ENSDARG00000059826	ENSDARG00000043531
ENSDARG00000007823	ENSDARG00000054793	ENSDARG00000006125	ENSDARG00000015722
ENSDARG00000111939	ENSDARG00000032049	ENSDARG00000006603	ENSDARG00000018404
ENSDARG00000077785	ENSDARG00000004635	ENSDARG00000011961	ENSDARG00000058358
ENSDARG00000012656	ENSDARG00000061405	ENSDARG00000078233	ENSDARG00000037879
ENSDARG00000055294	ENSDARG00000102294	ENSDARG00000057698	ENSDARG00000004363
ENSDARG00000002791	ENSDARG00000061631	ENSDARG00000078459	ENSDARG00000101441
ENSDARG00000001870	ENSDARG00000016260	ENSDARG00000007099	ENSDARG00000099291
ENSDARG00000034424	ENSDARG00000099014	ENSDARG00000098589	ENSDARG00000104023
ENSDARG00000005122	ENSDARG00000039914	ENSDARG00000098315	ENSDARG00000060348
ENSDARG00000012684	ENSDARG00000016526	ENSDARG00000068934	ENSDARG00000017772
ENSDARG00000045514	ENSDARG00000009488	ENSDARG00000092660	ENSDARG00000040237
ENSDARG00000067975	ENSDARG00000016837	ENSDARG00000020573	ENSDARG00000018411
ENSDARG00000056008	ENSDARG00000099776	ENSDARG00000061338	ENSDARG00000008494
ENSDARG00000009447	ENSDARG00000068820	ENSDARG00000016484	ENSDARG00000061862
ENSDARG00000037867	ENSDARG00000111619	ENSDARG00000041394	ENSDARG00000061579
ENSDARG00000011553	ENSDARG00000111501	ENSDARG00000098108	ENSDARG00000033789
ENSDARG00000098355	ENSDARG00000105376	ENSDARG00000021582	ENSDARG00000020798
ENSDARG00000014313	ENSDARG00000105409	ENSDARG00000104233	ENSDARG00000061099
ENSDARG00000001788	ENSDARG00000105482	ENSDARG00000055759	ENSDARG00000076533
ENSDARG00000020847	ENSDARG00000056725	ENSDARG00000020164	ENSDARG00000030087
ENSDARG00000057853	ENSDARG00000087636	ENSDARG00000037421	ENSDARG00000001754
ENSDARG00000030694	ENSDARG00000014569	ENSDARG00000044098	ENSDARG00000011824
ENSDARG00000042236	ENSDARG00000027609	ENSDARG00000103735	ENSDARG00000028000
ENSDARG00000011597	ENSDARG00000009978	ENSDARG00000054793	ENSDARG00000075821
ENSDARG00000020946	ENSDARG00000056378	ENSDARG00000008808	ENSDARG00000068128
ENSDARG00000053136	ENSDARG00000025348	ENSDARG00000032049	ENSDARG00000070651
ENSDARG00000091902	ENSDARG00000058557	ENSDARG00000004635	ENSDARG00000063100
ENSDARG00000018971	ENSDARG00000078888	ENSDARG00000044281	ENSDARG00000103699
ENSDARG00000039486	ENSDARG00000043531	ENSDARG00000103980	ENSDARG00000037790
ENSDARG00000037009	ENSDARG00000015722	ENSDARG00000012397	ENSDARG00000046106
ENSDARG00000056525	ENSDARG00000026489	ENSDARG00000023290	ENSDARG00000074849
ENSDARG00000004948	ENSDARG00000017624	ENSDARG00000016396	ENSDARG00000034117
ENSDARG00000008434	ENSDARG00000070386	ENSDARG00000061631	ENSDARG00000055080
ENSDARG00000004060	ENSDARG00000037879	ENSDARG00000074201	ENSDARG00000022129
ENSDARG00000028067	ENSDARG00000060348	ENSDARG00000075774	ENSDARG00000074023
ENSDARG00000022280	ENSDARG00000017772	ENSDARG00000076120	ENSDARG00000063050
ENSDARG00000006527	ENSDARG00000040237	ENSDARG00000016260	ENSDARG00000077353
ENSDARG00000100129	ENSDARG00000012078	ENSDARG00000099014	ENSDARG00000070434
ENSDARG00000078904	ENSDARG00000022165	ENSDARG00000045444	ENSDARG00000036831
ENSDARG00000017143	ENSDARG00000071336	ENSDARG00000027744	ENSDARG00000058105
ENSDARG00000102802	ENSDARG00000056679	ENSDARG00000039914	ENSDARG00000019949
ENSDARG00000056247	ENSDARG00000056367	ENSDARG00000016526	ENSDARG00000045898
ENSDARG00000098112	ENSDARG00000025326	ENSDARG00000009488	ENSDARG00000091111
ENSDARG00000035400	ENSDARG00000008494	ENSDARG00000016837	ENSDARG00000044261
ENSDARG00000069065	ENSDARG00000012347	ENSDARG00000099776	ENSDARG00000097869
ENSDARG00000017084	ENSDARG00000035326	ENSDARG00000011459	ENSDARG00000062315
ENSDARG00000102650	ENSDARG00000035285	ENSDARG00000068820	ENSDARG00000039304
ENSDARG00000116871	ENSDARG00000038028	ENSDARG00000031246	ENSDARG00000045051
ENSDARG00000096147	ENSDARG00000033789	ENSDARG00000056438	ENSDARG00000010641
ENSDARG00000100491	ENSDARG00000020798	ENSDARG00000111501	ENSDARG00000044808
ENSDARG00000092870	ENSDARG00000040192	ENSDARG00000030479	ENSDARG00000040440
ENSDARG00000095192	ENSDARG00000076533	ENSDARG00000056725	ENSDARG00000067713
ENSDARG00000098935	ENSDARG00000030087	ENSDARG00000087636	ENSDARG00000063075
ENSDARG00000099148	ENSDARG00000068367	ENSDARG00000005551	ENSDARG00000037476
ENSDARG00000055561	ENSDARG00000104227	ENSDARG00000014569	ENSDARG00000005186
ENSDARG00000057121	ENSDARG00000104353	ENSDARG00000027609	ENSDARG00000069476
ENSDARG00000056499	ENSDARG00000052695	ENSDARG00000019874	ENSDARG00000058593
ENSDARG00000036658	ENSDARG00000027279	ENSDARG00000009978	ENSDARG00000061173
ENSDARG00000112977	ENSDARG00000040306	ENSDARG00000040764	ENSDARG00000102056
ENSDARG00000109276	ENSDARG00000021140	ENSDARG00000056378	ENSDARG00000040184
ENSDARG00000014731	ENSDARG00000008706	ENSDARG00000025348	ENSDARG00000006120
ENSDARG00000011166	ENSDARG00000045486	ENSDARG00000058557	ENSDARG00000017891
ENSDARG00000034187	ENSDARG00000011824	ENSDARG00000078888	ENSDARG00000101936
ENSDARG00000031427	ENSDARG00000034409	ENSDARG00000043249	ENSDARG00000055763
ENSDARG00000100825	ENSDARG00000011929	ENSDARG00000098635	ENSDARG00000021372
ENSDARG00000074057	ENSDARG00000019328	ENSDARG00000006353	ENSDARG00000090656
ENSDARG00000075800	ENSDARG00000078619	ENSDARG00000043531	ENSDARG00000075666
ENSDARG00000025855	ENSDARG00000010773	ENSDARG00000015722	ENSDARG00000040815
ENSDARG00000037488	ENSDARG00000007682	ENSDARG00000026489	ENSDARG00000100374
ENSDARG00000091699	ENSDARG00000068128	ENSDARG00000018757	ENSDARG00000112087
ENSDARG00000035329	ENSDARG00000043511	ENSDARG00000018404	ENSDARG00000077948
ENSDARG00000013804	ENSDARG00000009505	ENSDARG00000017624	ENSDARG00000017119
ENSDARG00000053129	ENSDARG00000021225	ENSDARG00000058358	ENSDARG00000024209
ENSDARG00000046107	ENSDARG00000053101	ENSDARG00000070386	ENSDARG00000044827
ENSDARG00000058693	ENSDARG00000012234	ENSDARG00000037879	ENSDARG00000007184
ENSDARG00000015199	ENSDARG00000024877	ENSDARG00000004363	ENSDARG00000015889
ENSDARG00000104024	ENSDARG00000087443	ENSDARG00000101441	ENSDARG00000015557
ENSDARG00000000002	ENSDARG00000007923	ENSDARG00000099291	ENSDARG00000009215
ENSDARG00000058389	ENSDARG00000068822	ENSDARG00000104023	ENSDARG00000068967
ENSDARG00000074772	ENSDARG00000037790	ENSDARG00000033609	ENSDARG00000103720
ENSDARG00000076667	ENSDARG00000071601	ENSDARG00000060348	ENSDARG00000075314
ENSDARG00000017602	ENSDARG00000046106	ENSDARG00000017772	ENSDARG00000057053
ENSDARG00000068214	ENSDARG00000041450	ENSDARG00000040237	ENSDARG00000044874
ENSDARG00000099692	ENSDARG00000004171	ENSDARG00000012078	ENSDARG00000004141
ENSDARG00000016173	ENSDARG00000074849	ENSDARG00000022165
ENSDARG00000007385	ENSDARG00000103032	ENSDARG00000071336
ENSDARG00000090615	ENSDARG00000019274	ENSDARG00000018411
ENSDARG00000019098	ENSDARG00000029058	ENSDARG00000101859
ENSDARG00000041226	ENSDARG00000052182	ENSDARG00000056679
ENSDARG00000044573	ENSDARG00000055080	ENSDARG00000056367
ENSDARG00000045036	ENSDARG00000022129	ENSDARG00000025326
ENSDARG00000062390	ENSDARG00000014244	ENSDARG00000008494
ENSDARG00000023724	ENSDARG00000101199	ENSDARG00000061862
ENSDARG00000102750	ENSDARG00000101481	ENSDARG00000061579
ENSDARG00000103145	ENSDARG00000012747	ENSDARG00000062003
ENSDARG00000042725	ENSDARG00000035810	ENSDARG00000074030
ENSDARG00000036073	ENSDARG00000005989	ENSDARG00000012347
ENSDARG00000039881	ENSDARG00000079323	ENSDARG00000035326
ENSDARG00000035332	ENSDARG00000070434	ENSDARG00000075369
ENSDARG00000094451	ENSDARG00000044093	ENSDARG00000035285
ENSDARG00000045190	ENSDARG00000058105	ENSDARG00000038028
ENSDARG00000060687	ENSDARG00000014867	ENSDARG00000033789
ENSDARG00000074498	ENSDARG00000037350	ENSDARG00000020798
ENSDARG00000053979	ENSDARG00000054799	ENSDARG00000040192
ENSDARG00000034375	ENSDARG00000034897	ENSDARG00000061099
ENSDARG00000079027	ENSDARG00000091215	ENSDARG00000076533
ENSDARG00000055502	ENSDARG00000070081	ENSDARG00000030087
ENSDARG00000103672	ENSDARG00000062558	ENSDARG00000068367
ENSDARG00000077769	ENSDARG00000025254	ENSDARG00000061052
ENSDARG00000101009	ENSDARG00000055589	ENSDARG00000001754
ENSDARG00000032405	ENSDARG00000070702	ENSDARG00000104227
ENSDARG00000076140	ENSDARG00000057586	ENSDARG00000012820
ENSDARG00000003269	ENSDARG00000086288	ENSDARG00000104353
ENSDARG00000044569	ENSDARG00000000861	ENSDARG00000052695
ENSDARG00000036376	ENSDARG00000076568	ENSDARG00000027279
ENSDARG00000014047	ENSDARG00000058354	ENSDARG00000040306
ENSDARG00000069888	ENSDARG00000008153	ENSDARG00000021140
ENSDARG00000009544	ENSDARG00000011564	ENSDARG00000008706
ENSDARG00000015955	ENSDARG00000035521	ENSDARG00000045486
ENSDARG00000043128	ENSDARG00000015144	ENSDARG00000011824
ENSDARG00000069503	ENSDARG00000058302	ENSDARG00000028000
ENSDARG00000042357	ENSDARG00000045898	ENSDARG00000034409
ENSDARG00000010625	ENSDARG00000091111	ENSDARG00000086471
ENSDARG00000075993	ENSDARG00000097617	ENSDARG00000011929
ENSDARG00000025535	ENSDARG00000045847	ENSDARG00000019328
ENSDARG00000089372	ENSDARG00000092199	ENSDARG00000075821
ENSDARG00000031720	ENSDARG00000097055	ENSDARG00000078619
ENSDARG00000043493	ENSDARG00000076144	ENSDARG00000010773
ENSDARG00000010434	ENSDARG00000078522	ENSDARG00000007682
ENSDARG00000008255	ENSDARG00000105641	ENSDARG00000068128
ENSDARG00000074662	ENSDARG00000100366	ENSDARG00000043511
ENSDARG00000100585	ENSDARG00000042322	ENSDARG00000009505
ENSDARG00000024032	ENSDARG00000103743	ENSDARG00000070651
ENSDARG00000012422	ENSDARG00000039304	ENSDARG00000021225
ENSDARG00000005762	ENSDARG00000032114	ENSDARG00000053101
ENSDARG00000095901	ENSDARG00000045051	ENSDARG00000063100
ENSDARG00000069093	ENSDARG00000020893	ENSDARG00000012234
ENSDARG00000012593	ENSDARG00000086103	ENSDARG00000024877
ENSDARG00000031483	ENSDARG00000045886	ENSDARG00000087443
ENSDARG00000024492	ENSDARG00000013730	ENSDARG00000007923
ENSDARG00000037845	ENSDARG00000097753	ENSDARG00000103699
ENSDARG00000043732	ENSDARG00000040440	ENSDARG00000068822
ENSDARG00000069920	ENSDARG00000067713	ENSDARG00000037790
ENSDARG00000022509	ENSDARG00000037476	ENSDARG00000071601
ENSDARG00000037860	ENSDARG00000095743	ENSDARG00000046106
ENSDARG00000054907	ENSDARG00000031664	ENSDARG00000041450
ENSDARG00000115557	ENSDARG00000011582	ENSDARG00000004171
ENSDARG00000100499	ENSDARG00000005186	ENSDARG00000074849
ENSDARG00000105162	ENSDARG00000102332	ENSDARG00000103032
ENSDARG00000114454	ENSDARG00000041449	ENSDARG00000034117
ENSDARG00000020926	ENSDARG00000075014	ENSDARG00000019274
ENSDARG00000023217	ENSDARG00000063438	ENSDARG00000029058
ENSDARG00000029668	ENSDARG00000058593	ENSDARG00000052182
ENSDARG00000053858	ENSDARG00000057484	ENSDARG00000011613
ENSDARG00000043395	ENSDARG00000035325	ENSDARG00000055080
ENSDARG00000024365	ENSDARG00000061173	ENSDARG00000022129
ENSDARG00000059826	ENSDARG00000002127	ENSDARG00000074023
ENSDARG00000101380	ENSDARG00000056680	ENSDARG00000014244
ENSDARG00000006963	ENSDARG00000035694	ENSDARG00000101199
ENSDARG00000005458	ENSDARG00000102056	ENSDARG00000101481
ENSDARG00000002082	ENSDARG00000040184	ENSDARG00000063050
ENSDARG00000077776	ENSDARG00000002353	ENSDARG00000012747
ENSDARG00000031426	ENSDARG00000005927	ENSDARG00000077353
ENSDARG00000006603	ENSDARG00000031891	ENSDARG00000035810
ENSDARG00000011961	ENSDARG00000039943	ENSDARG00000005989
ENSDARG00000036102	ENSDARG00000062646	ENSDARG00000079323
ENSDARG00000014571	ENSDARG00000003641	ENSDARG00000070434
ENSDARG00000023472	ENSDARG00000010785	ENSDARG00000004218
ENSDARG00000078233	ENSDARG00000071396	ENSDARG00000042825
ENSDARG00000055120	ENSDARG00000109373	ENSDARG00000036831
ENSDARG00000063095	ENSDARG00000055763	ENSDARG00000044093
ENSDARG00000007836	ENSDARG00000078659	ENSDARG00000018334
ENSDARG00000100577	ENSDARG00000042732	ENSDARG00000058105
ENSDARG00000078459	ENSDARG00000018569	ENSDARG00000014867
ENSDARG00000007099	ENSDARG00000032619	ENSDARG00000054799
ENSDARG00000056627	ENSDARG00000021372	ENSDARG00000034897
ENSDARG00000075045	ENSDARG00000103163	ENSDARG00000091215
ENSDARG00000078865	ENSDARG00000090656	ENSDARG00000070081
ENSDARG00000044562	ENSDARG00000005162	ENSDARG00000062558
ENSDARG00000098315	ENSDARG00000075666	ENSDARG00000025254
ENSDARG00000015059	ENSDARG00000003754	ENSDARG00000055589
ENSDARG00000075110	ENSDARG00000070155	ENSDARG00000070702
ENSDARG00000010132	ENSDARG00000100374	ENSDARG00000057586
ENSDARG00000102105	ENSDARG00000052975	ENSDARG00000030213
ENSDARG00000007867	ENSDARG00000077948	ENSDARG00000086288
ENSDARG00000026369	ENSDARG00000093945	ENSDARG00000000861
ENSDARG00000069113	ENSDARG00000017119	ENSDARG00000076568
ENSDARG00000056753	ENSDARG00000031836	ENSDARG00000058354
ENSDARG00000086808	ENSDARG00000069175	ENSDARG00000032606
ENSDARG00000059836	ENSDARG00000028228	ENSDARG00000008153
ENSDARG00000078523	ENSDARG00000005586	ENSDARG00000019949
ENSDARG00000044751	ENSDARG00000015889	ENSDARG00000011564
ENSDARG00000010873	ENSDARG00000021443	ENSDARG00000035521
ENSDARG00000030789	ENSDARG00000045842	ENSDARG00000015144
ENSDARG00000063626	ENSDARG00000060977	ENSDARG00000058302
ENSDARG00000091831	ENSDARG00000052244	ENSDARG00000045898
ENSDARG00000020913	ENSDARG00000110496	ENSDARG00000091111
ENSDARG00000018425	ENSDARG00000093978	ENSDARG00000097617
ENSDARG00000002758	ENSDARG00000013711	ENSDARG00000045847
ENSDARG00000060626	ENSDARG00000057053	ENSDARG00000044261
ENSDARG00000057940	ENSDARG00000055162	ENSDARG00000092199
ENSDARG00000005350		ENSDARG00000097055
ENSDARG00000010791		ENSDARG00000076144
ENSDARG00000009677		ENSDARG00000078522
ENSDARG00000060849		ENSDARG00000105641
ENSDARG00000042296		ENSDARG00000100366
ENSDARG00000020953		ENSDARG00000042322
ENSDARG00000012539		ENSDARG00000097869
ENSDARG00000057648		ENSDARG00000103743
ENSDARG00000078675		ENSDARG00000062315
ENSDARG00000006642		ENSDARG00000039304
ENSDARG00000022309		ENSDARG00000032114
ENSDARG00000077694		ENSDARG00000045051
ENSDARG00000100515		ENSDARG00000010641
ENSDARG00000056184		ENSDARG00000020893
ENSDARG00000104233		ENSDARG00000086103
ENSDARG00000021582		ENSDARG00000045886
ENSDARG00000046132		ENSDARG00000013730
ENSDARG00000019834		ENSDARG00000044808
ENSDARG00000056119		ENSDARG00000097753
ENSDARG00000100371		ENSDARG00000040440
ENSDARG00000035256		ENSDARG00000067713
ENSDARG00000043446		ENSDARG00000063075
ENSDARG00000030326		ENSDARG00000037476
ENSDARG00000020164		ENSDARG00000095743
ENSDARG00000044098		ENSDARG00000031664
ENSDARG00000077799		ENSDARG00000011582
ENSDARG00000014793		ENSDARG00000005186
ENSDARG00000021257		ENSDARG00000102332
ENSDARG00000090697		ENSDARG00000069476
ENSDARG00000077533		ENSDARG00000041449
ENSDARG00000068289		ENSDARG00000075014
ENSDARG00000013931		ENSDARG00000063438
ENSDARG00000076815		ENSDARG00000058593
ENSDARG00000092115		ENSDARG00000057484
ENSDARG00000102978		ENSDARG00000035325
ENSDARG00000010194		ENSDARG00000061173
ENSDARG00000012274		ENSDARG00000002127
ENSDARG00000031819		ENSDARG00000056680
ENSDARG00000042252		ENSDARG00000035694
ENSDARG00000056186		ENSDARG00000102056
ENSDARG00000079626		ENSDARG00000040184
ENSDARG00000103735		ENSDARG00000002353
ENSDARG00000008808		ENSDARG00000005927
ENSDARG00000032049		ENSDARG00000031891
ENSDARG00000035398		ENSDARG00000006120
ENSDARG00000022456		ENSDARG00000017891
ENSDARG00000057671		ENSDARG00000039943
ENSDARG00000032324		ENSDARG00000062646
ENSDARG00000054454		ENSDARG00000003641
ENSDARG00000004635		ENSDARG00000010785
ENSDARG00000057984		ENSDARG00000071396
ENSDARG00000044281		ENSDARG00000006019
ENSDARG00000077039		ENSDARG00000109373
ENSDARG00000043976		ENSDARG00000101936
ENSDARG00000009250		ENSDARG00000055763
ENSDARG00000069763		ENSDARG00000078659
ENSDARG00000061405		ENSDARG00000042732
ENSDARG00000020465		ENSDARG00000018569
ENSDARG00000117011		ENSDARG00000032619
ENSDARG00000012397		ENSDARG00000021372
ENSDARG00000037894		ENSDARG00000103163
ENSDARG00000025091		ENSDARG00000005162
ENSDARG00000017320		ENSDARG00000075666
ENSDARG00000077540		ENSDARG00000040815
ENSDARG00000005673		ENSDARG00000003754
ENSDARG00000017299		ENSDARG00000070155
ENSDARG00000023290		ENSDARG00000100374
ENSDARG00000052374		ENSDARG00000112087
ENSDARG00000016866		ENSDARG00000041875
ENSDARG00000026865		ENSDARG00000052975
ENSDARG00000096989		ENSDARG00000097205
ENSDARG00000019205		ENSDARG00000104517
ENSDARG00000008026		ENSDARG00000011146
ENSDARG00000013863		ENSDARG00000004132
ENSDARG00000076779		ENSDARG00000020107
ENSDARG00000035985		ENSDARG00000077948
ENSDARG00000040452		ENSDARG00000056720
ENSDARG00000016396		ENSDARG00000093945
ENSDARG00000056152		ENSDARG00000017119
ENSDARG00000012432		ENSDARG00000031836
ENSDARG00000062929		ENSDARG00000069175
ENSDARG00000016429		ENSDARG00000054050
ENSDARG00000053912		ENSDARG00000024209
ENSDARG00000061631		ENSDARG00000044827
ENSDARG00000099814		ENSDARG00000007184
ENSDARG00000017230		ENSDARG00000028228
ENSDARG00000052652		ENSDARG00000005586
ENSDARG00000028396		ENSDARG00000015889
ENSDARG00000062385		ENSDARG00000021443
ENSDARG00000074201		ENSDARG00000015557
ENSDARG00000012586		ENSDARG00000009215
ENSDARG00000102171		ENSDARG00000045842
ENSDARG00000055751		ENSDARG00000060977
ENSDARG00000040623		ENSDARG00000068967
ENSDARG00000101919		ENSDARG00000052244
ENSDARG00000075774		ENSDARG00000103720
ENSDARG00000011609		ENSDARG00000110496
ENSDARG00000042904		ENSDARG00000075314
ENSDARG00000076120		ENSDARG00000093978
ENSDARG00000097714		ENSDARG00000013711
ENSDARG00000078741		ENSDARG00000057053
ENSDARG00000056001		ENSDARG00000044874
ENSDARG00000039576		ENSDARG00000004141
ENSDARG00000103740		ENSDARG00000055162
ENSDARG00000099014		ENSDARG00000114454
ENSDARG00000035557		ENSDARG00000031435
ENSDARG00000069289		ENSDARG00000097234
ENSDARG00000043581		ENSDARG00000105162
ENSDARG00000104571		ENSDARG00000112977
ENSDARG00000027744		ENSDARG00000035596
ENSDARG00000019417		ENSDARG00000070174
ENSDARG00000062711		ENSDARG00000067927
ENSDARG00000077298		ENSDARG00000097714
ENSDARG00000067984		ENSDARG00000096147
ENSDARG00000059327		ENSDARG00000112644
ENSDARG00000020187		ENSDARG00000102650
ENSDARG00000013095		ENSDARG00000062190
ENSDARG00000018953		ENSDARG00000088741
ENSDARG00000035198		ENSDARG00000103436
ENSDARG00000077284		ENSDARG00000077440
ENSDARG00000078691		ENSDARG00000042409
ENSDARG00000061576
ENSDARG00000040705
ENSDARG00000008816
ENSDARG00000100003
ENSDARG00000026629
ENSDARG00000035957
ENSDARG00000079848
ENSDARG00000090454
ENSDARG00000003375
ENSDARG00000009553
ENSDARG00000098080
ENSDARG00000057676
ENSDARG00000026654
ENSDARG00000059768
ENSDARG00000015472
ENSDARG00000004621
ENSDARG00000059610
ENSDARG00000019541
ENSDARG00000018146
ENSDARG00000006207
ENSDARG00000076836
ENSDARG00000069865
ENSDARG00000062020
ENSDARG00000017803
ENSDARG00000011459
ENSDARG00000098627
ENSDARG00000056510
ENSDARG00000042533
ENSDARG00000029473
ENSDARG00000053467
ENSDARG00000030340
ENSDARG00000054058
ENSDARG00000068820
ENSDARG00000116491
ENSDARG00000087897
ENSDARG00000068434
ENSDARG00000068436
ENSDARG00000036764
ENSDARG00000097011
ENSDARG00000097238
ENSDARG00000089087
ENSDARG00000031246
ENSDARG00000077382
ENSDARG00000015427
ENSDARG00000054213
ENSDARG00000054562
ENSDARG00000016363
ENSDARG00000056438
ENSDARG00000070538
ENSDARG00000101259
ENSDARG00000022303
ENSDARG00000042518
ENSDARG00000105409
ENSDARG00000105376
ENSDARG00000105482
ENSDARG00000103658
ENSDARG00000037154
ENSDARG00000039452
ENSDARG00000101482
ENSDARG00000037846
ENSDARG00000028335
ENSDARG00000030479
ENSDARG00000056725
ENSDARG00000105206
ENSDARG00000036754
ENSDARG00000027529
ENSDARG00000036675
ENSDARG00000007960
ENSDARG00000005551
ENSDARG00000018914
ENSDARG00000014569
ENSDARG00000004735
ENSDARG00000089368
ENSDARG00000012016
ENSDARG00000027609
ENSDARG00000069425
ENSDARG00000055723
ENSDARG00000024746
ENSDARG00000004754
ENSDARG00000058365
ENSDARG00000102937
ENSDARG00000056160
ENSDARG00000056167
ENSDARG00000059725
ENSDARG00000009978
ENSDARG00000040764
ENSDARG00000029544
ENSDARG00000054823
ENSDARG00000045131
ENSDARG00000099195
ENSDARG00000034434
ENSDARG00000025348
ENSDARG00000080020
ENSDARG00000099902
ENSDARG00000091003
ENSDARG00000104693
ENSDARG00000014591
ENSDARG00000040777
ENSDARG00000008310
ENSDARG00000019613
ENSDARG00000078888
ENSDARG00000053131
ENSDARG00000043249
ENSDARG00000098635
ENSDARG00000004297
ENSDARG00000034043
ENSDARG00000026582
ENSDARG00000051888
ENSDARG00000006353
ENSDARG00000028507
ENSDARG00000067741
ENSDARG00000054973
ENSDARG00000020625
ENSDARG00000079071
ENSDARG00000074378
ENSDARG00000104773
ENSDARG00000070787
ENSDARG00000090895
ENSDARG00000088238
ENSDARG00000103799
ENSDARG00000060854
ENSDARG00000057093
ENSDARG00000003098
ENSDARG00000006124
ENSDARG00000056929
ENSDARG00000016132
ENSDARG00000070475
ENSDARG00000026489
ENSDARG00000079731
ENSDARG00000053026
ENSDARG00000058042
ENSDARG00000013794
ENSDARG00000091127
ENSDARG00000018757
ENSDARG00000039255
ENSDARG00000023190
ENSDARG00000104889
ENSDARG00000040245
ENSDARG00000062579
ENSDARG00000075380
ENSDARG00000036840
ENSDARG00000018404
ENSDARG00000017624
ENSDARG00000058358
ENSDARG00000070386
ENSDARG00000020785
ENSDARG00000058543
ENSDARG00000068288
ENSDARG00000014914
ENSDARG00000035870
ENSDARG00000074979
ENSDARG00000057867
ENSDARG00000056322
ENSDARG00000019644
ENSDARG00000055357
ENSDARG00000044001
ENSDARG00000060542
ENSDARG00000045023
ENSDARG00000004363
ENSDARG00000101441
ENSDARG00000005104
ENSDARG00000016999
ENSDARG00000023920
ENSDARG00000013415
ENSDARG00000068365
ENSDARG00000020239
ENSDARG00000031108
ENSDARG00000102506
ENSDARG00000102684
ENSDARG00000053138
ENSDARG00000103370
ENSDARG00000109510
ENSDARG00000100553
ENSDARG00000056874
ENSDARG00000024693
ENSDARG00000028533
ENSDARG00000017121
ENSDARG00000028957
ENSDARG00000003169
ENSDARG00000003527
ENSDARG00000077768
ENSDARG00000033609
ENSDARG00000068745
ENSDARG00000098802
ENSDARG00000000857
ENSDARG00000028721
ENSDARG00000032103
ENSDARG00000002659
ENSDARG00000039034
ENSDARG00000035715
ENSDARG00000034396
ENSDARG00000015947
ENSDARG00000031952
ENSDARG00000075952
ENSDARG00000018460
ENSDARG00000016085
ENSDARG00000036186
ENSDARG00000089643
ENSDARG00000009779
ENSDARG00000089564
ENSDARG00000036036
ENSDARG00000101216
ENSDARG00000037392
ENSDARG00000012078
ENSDARG00000101914
ENSDARG00000022165
ENSDARG00000102744
ENSDARG00000036588
ENSDARG00000052437
ENSDARG00000101844
ENSDARG00000041051
ENSDARG00000071336
ENSDARG00000018411
ENSDARG00000041665
ENSDARG00000105389
ENSDARG00000101859
ENSDARG00000056679
ENSDARG00000038609
ENSDARG00000027345
ENSDARG00000039667
ENSDARG00000007285
ENSDARG00000032614
ENSDARG00000058128
ENSDARG00000013031
ENSDARG00000014159
ENSDARG00000010601
ENSDARG00000059604
ENSDARG00000091619
ENSDARG00000034956
ENSDARG00000063295
ENSDARG00000001014
ENSDARG00000038123
ENSDARG00000008030
ENSDARG00000055412
ENSDARG00000061862
ENSDARG00000061579
ENSDARG00000062003
ENSDARG00000074030
ENSDARG00000057491
ENSDARG00000005513
ENSDARG00000109337
ENSDARG00000035326
ENSDARG00000075369
ENSDARG00000035285
ENSDARG00000000966
ENSDARG00000010953
ENSDARG00000104225
ENSDARG00000102367
ENSDARG00000041400
ENSDARG00000099499
ENSDARG00000038028
ENSDARG00000075709
ENSDARG00000010113
ENSDARG00000041314
ENSDARG00000006290
ENSDARG00000056583
ENSDARG00000099843
ENSDARG00000040192
ENSDARG00000099694
ENSDARG00000029296
ENSDARG00000061099
ENSDARG00000042824
ENSDARG00000094965
ENSDARG00000087188
ENSDARG00000007693
ENSDARG00000100536
ENSDARG00000001754
ENSDARG00000075795
ENSDARG00000104353
ENSDARG00000103554
ENSDARG00000052139
ENSDARG00000017673
ENSDARG00000056374
ENSDARG00000017180
ENSDARG00000090912
ENSDARG00000103594
ENSDARG00000003820
ENSDARG00000052695
ENSDARG00000025032
ENSDARG00000000796
ENSDARG00000055854
ENSDARG00000039626
ENSDARG00000007708
ENSDARG00000078473
ENSDARG00000012777
ENSDARG00000027279
ENSDARG00000099972
ENSDARG00000017454
ENSDARG00000056531
ENSDARG00000104782
ENSDARG00000034270
ENSDARG00000040027
ENSDARG00000013830
ENSDARG00000069298
ENSDARG00000024669
ENSDARG00000030832
ENSDARG00000020581
ENSDARG00000068460
ENSDARG00000088750
ENSDARG00000040306
ENSDARG00000021140
ENSDARG00000078014
ENSDARG00000032013
ENSDARG00000026595
ENSDARG00000008706
ENSDARG00000034555
ENSDARG00000036090
ENSDARG00000045486
ENSDARG00000028148
ENSDARG00000013615
ENSDARG00000099039
ENSDARG00000078898
ENSDARG00000060610
ENSDARG00000098766
ENSDARG00000092546
ENSDARG00000002967
ENSDARG00000035054
ENSDARG00000025269
ENSDARG00000062190
ENSDARG00000100897
ENSDARG00000059054
ENSDARG00000055022
ENSDARG00000034503
ENSDARG00000018902
ENSDARG00000061228
ENSDARG00000001953
ENSDARG00000029075
ENSDARG00000088091
ENSDARG00000015343
ENSDARG00000054191
ENSDARG00000054172
ENSDARG00000015552
ENSDARG00000056695
ENSDARG00000038737
ENSDARG00000035133
ENSDARG00000040111
ENSDARG00000038524
ENSDARG00000018060
ENSDARG00000034409
ENSDARG00000100020
ENSDARG00000059001
ENSDARG00000023532
ENSDARG00000052462
ENSDARG00000039490
ENSDARG00000086471
ENSDARG00000099730
ENSDARG00000052705
ENSDARG00000003584
ENSDARG00000062707
ENSDARG00000034262
ENSDARG00000021987
ENSDARG00000012789
ENSDARG00000020328
ENSDARG00000075964
ENSDARG00000025902
ENSDARG00000070174
ENSDARG00000077499
ENSDARG00000103732
ENSDARG00000019328
ENSDARG00000075821
ENSDARG00000105223
ENSDARG00000060457
ENSDARG00000069855
ENSDARG00000008502
ENSDARG00000078619
ENSDARG00000099802
ENSDARG00000053291
ENSDARG00000058349
ENSDARG00000059035
ENSDARG00000009823
ENSDARG00000030441
ENSDARG00000022232
ENSDARG00000007682
ENSDARG00000103994
ENSDARG00000032651
ENSDARG00000013777
ENSDARG00000011239
ENSDARG00000069135
ENSDARG00000038941
ENSDARG00000099241
ENSDARG00000010407
ENSDARG00000058734
ENSDARG00000025350
ENSDARG00000055064
ENSDARG00000043511
ENSDARG00000009505
ENSDARG00000070651
ENSDARG00000104676
ENSDARG00000010246
ENSDARG00000039966
ENSDARG00000015524
ENSDARG00000075849
ENSDARG00000031494
ENSDARG00000030753
ENSDARG00000056713
ENSDARG00000003526
ENSDARG00000009640
ENSDARG00000002240
ENSDARG00000027099
ENSDARG00000060150
ENSDARG00000063100
ENSDARG00000102417
ENSDARG00000012234
ENSDARG00000040314
ENSDARG00000019362
ENSDARG00000071018
ENSDARG00000037284
ENSDARG00000089626
ENSDARG00000060094
ENSDARG00000010276
ENSDARG00000087443
ENSDARG00000007923
ENSDARG00000103699
ENSDARG00000005754
ENSDARG00000020871
ENSDARG00000032175
ENSDARG00000068822
ENSDARG00000010018
ENSDARG00000097478
ENSDARG00000074750
ENSDARG00000074246
ENSDARG00000059404
ENSDARG00000074790
ENSDARG00000004171
ENSDARG00000041619
ENSDARG00000042409
ENSDARG00000057026
ENSDARG00000014817
ENSDARG00000061048
ENSDARG00000005482
ENSDARG00000034117
ENSDARG00000019274
ENSDARG00000033614
ENSDARG00000044251
ENSDARG00000075034
ENSDARG00000029058
ENSDARG00000037919
ENSDARG00000052182
ENSDARG00000102995
ENSDARG00000025332
ENSDARG00000011613
ENSDARG00000061985
ENSDARG00000016516
ENSDARG00000074023
ENSDARG00000014244
ENSDARG00000079578
ENSDARG00000063050
ENSDARG00000003109
ENSDARG00000004160
ENSDARG00000099724
ENSDARG00000077353
ENSDARG00000005989
ENSDARG00000079323
ENSDARG00000036541
ENSDARG00000026845
ENSDARG00000012968
ENSDARG00000103762
ENSDARG00000104458
ENSDARG00000004218
ENSDARG00000016867
ENSDARG00000002609
ENSDARG00000032997
ENSDARG00000095415
ENSDARG00000036965
ENSDARG00000036831
ENSDARG00000025581
ENSDARG00000009285
ENSDARG00000025073
ENSDARG00000053457
ENSDARG00000099104
ENSDARG00000102317
ENSDARG00000015128
ENSDARG00000003599
ENSDARG00000035871
ENSDARG00000029500
ENSDARG00000088030
ENSDARG00000115271
ENSDARG00000041182
ENSDARG00000020197
ENSDARG00000042864
ENSDARG00000054799
ENSDARG00000037350
ENSDARG00000021864
ENSDARG00000101406
ENSDARG00000011201
ENSDARG00000034897
ENSDARG00000053058
ENSDARG00000036875
ENSDARG00000036298
ENSDARG00000010160
ENSDARG00000045487
ENSDARG00000030602
ENSDARG00000039347
ENSDARG00000041811
ENSDARG00000037071
ENSDARG00000030408
ENSDARG00000055475
ENSDARG00000035692
ENSDARG00000037574
ENSDARG00000042566
ENSDARG00000055996
ENSDARG00000019181
ENSDARG00000075718
ENSDARG00000052011
ENSDARG00000036252
ENSDARG00000022410
ENSDARG00000055868
ENSDARG00000079570
ENSDARG00000070081
ENSDARG00000030440
ENSDARG00000006497
ENSDARG00000037495
ENSDARG00000025254
ENSDARG00000057586
ENSDARG00000075759
ENSDARG00000057854
ENSDARG00000030213
ENSDARG00000005945
ENSDARG00000007179
ENSDARG00000095908
ENSDARG00000099819
ENSDARG00000054010
ENSDARG00000030265
ENSDARG00000086288
ENSDARG00000034588
ENSDARG00000000861
ENSDARG00000002731
ENSDARG00000012513
ENSDARG00000016721
ENSDARG00000039390
ENSDARG00000021669
ENSDARG00000005675
ENSDARG00000076568
ENSDARG00000093549
ENSDARG00000027899
ENSDARG00000036571
ENSDARG00000074414
ENSDARG00000087647
ENSDARG00000074242
ENSDARG00000056532
ENSDARG00000008153
ENSDARG00000076223
ENSDARG00000056795
ENSDARG00000029353
ENSDARG00000061383
ENSDARG00000019949
ENSDARG00000034168
ENSDARG00000093412
ENSDARG00000070012
ENSDARG00000031495
ENSDARG00000009753
ENSDARG00000035521
ENSDARG00000039041
ENSDARG00000025522
ENSDARG00000019038
ENSDARG00000079900
ENSDARG00000074425
ENSDARG00000100199
ENSDARG00000102599
ENSDARG00000097615
ENSDARG00000028542
ENSDARG00000071224
ENSDARG00000092099
ENSDARG00000097617
ENSDARG00000094836
ENSDARG00000095451
ENSDARG00000091631
ENSDARG00000079369
ENSDARG00000103316
ENSDARG00000079869
ENSDARG00000002405
ENSDARG00000087186
ENSDARG00000056915
ENSDARG00000044261
ENSDARG00000092199
ENSDARG00000102572
ENSDARG00000068637
ENSDARG00000097055
ENSDARG00000045914
ENSDARG00000079078
ENSDARG00000076144
ENSDARG00000105641
ENSDARG00000075349
ENSDARG00000009040
ENSDARG00000097102
ENSDARG00000091234
ENSDARG00000092467
ENSDARG00000086911
ENSDARG00000100366
ENSDARG00000104636
ENSDARG00000099281
ENSDARG00000089418
ENSDARG00000037967
ENSDARG00000027196
ENSDARG00000098191
ENSDARG00000096849
ENSDARG00000070511
ENSDARG00000097869
ENSDARG00000079307
ENSDARG00000097934
ENSDARG00000105562
ENSDARG00000093957
ENSDARG00000061459
ENSDARG00000056519
ENSDARG00000079632
ENSDARG00000101393
ENSDARG00000055389
ENSDARG00000011602
ENSDARG00000103743
ENSDARG00000089828
ENSDARG00000099352
ENSDARG00000030871
ENSDARG00000062315
ENSDARG00000095007
ENSDARG00000032114
ENSDARG00000014378
ENSDARG00000077691
ENSDARG00000099186
ENSDARG00000010641
ENSDARG00000060796
ENSDARG00000078882
ENSDARG00000058336
ENSDARG00000005690
ENSDARG00000010572
ENSDARG00000102048
ENSDARG00000092553
ENSDARG00000020893
ENSDARG00000013961
ENSDARG00000011973
ENSDARG00000056262
ENSDARG00000045886
ENSDARG00000027065
ENSDARG00000037012
ENSDARG00000000241
ENSDARG00000037393
ENSDARG00000061120
ENSDARG00000090982
ENSDARG00000044808
ENSDARG00000043646
ENSDARG00000037097
ENSDARG00000020645
ENSDARG00000000068
ENSDARG00000097753
ENSDARG00000061525
ENSDARG00000031302
ENSDARG00000016871
ENSDARG00000060767
ENSDARG00000090634
ENSDARG00000036967
ENSDARG00000034423
ENSDARG00000011125
ENSDARG00000011648
ENSDARG00000033175
ENSDARG00000105037
ENSDARG00000099667
ENSDARG00000091563
ENSDARG00000019060
ENSDARG00000058444
ENSDARG00000026611
ENSDARG00000063075
ENSDARG00000103435
ENSDARG00000095743
ENSDARG00000030297
ENSDARG00000031664
ENSDARG00000098834
ENSDARG00000011582
ENSDARG00000004017
ENSDARG00000019353
ENSDARG00000089976
ENSDARG00000074245
ENSDARG00000102332
ENSDARG00000069476
ENSDARG00000068732
ENSDARG00000074287
ENSDARG00000071203
ENSDARG00000075014
ENSDARG00000005236
ENSDARG00000063438
ENSDARG00000037965
ENSDARG00000086327
ENSDARG00000098574
ENSDARG00000057484
ENSDARG00000029818
ENSDARG00000035325
ENSDARG00000088440
ENSDARG00000002127
ENSDARG00000043281
ENSDARG00000098954
ENSDARG00000031929
ENSDARG00000014003
ENSDARG00000022712
ENSDARG00000056680
ENSDARG00000015922
ENSDARG00000035694
ENSDARG00000033655
ENSDARG00000001729
ENSDARG00000025033
ENSDARG00000088862
ENSDARG00000007720
ENSDARG00000030116
ENSDARG00000004706
ENSDARG00000055307
ENSDARG00000057913
ENSDARG00000056338
ENSDARG00000070834
ENSDARG00000070019
ENSDARG00000002353
ENSDARG00000069603
ENSDARG00000061143
ENSDARG00000004452
ENSDARG00000013250
ENSDARG00000056856
ENSDARG00000059177
ENSDARG00000031891
ENSDARG00000006120
ENSDARG00000004714
ENSDARG00000035605
ENSDARG00000079497
ENSDARG00000017891
ENSDARG00000002745
ENSDARG00000059483
ENSDARG00000059558
ENSDARG00000039943
ENSDARG00000010437
ENSDARG00000062646
ENSDARG00000098903
ENSDARG00000010794
ENSDARG00000003641
ENSDARG00000041502
ENSDARG00000010785
ENSDARG00000035018
ENSDARG00000077257
ENSDARG00000071396
ENSDARG00000075261
ENSDARG00000061841
ENSDARG00000077506
ENSDARG00000006019
ENSDARG00000109373
ENSDARG00000046022
ENSDARG00000078659
ENSDARG00000099491
ENSDARG00000006747
ENSDARG00000042732
ENSDARG00000034685
ENSDARG00000052567
ENSDARG00000019033
ENSDARG00000054911
ENSDARG00000021948
ENSDARG00000041869
ENSDARG00000001807
ENSDARG00000004196
ENSDARG00000015653
ENSDARG00000069433
ENSDARG00000038239
ENSDARG00000076847
ENSDARG00000103851
ENSDARG00000103163
ENSDARG00000068265
ENSDARG00000067717
ENSDARG00000070545
ENSDARG00000032317
ENSDARG00000035559
ENSDARG00000009136
ENSDARG00000028017
ENSDARG00000005162
ENSDARG00000055974
ENSDARG00000028012
ENSDARG00000073872
ENSDARG00000092693
ENSDARG00000016200
ENSDARG00000005397
ENSDARG00000090512
ENSDARG00000060729
ENSDARG00000019426
ENSDARG00000056475
ENSDARG00000036232
ENSDARG00000105498
ENSDARG00000040815
ENSDARG00000070479
ENSDARG00000003754
ENSDARG00000024540
ENSDARG00000061207
ENSDARG00000001889
ENSDARG00000045367
ENSDARG00000055216
ENSDARG00000042708
ENSDARG00000098591
ENSDARG00000104801
ENSDARG00000009727
ENSDARG00000069853
ENSDARG00000036107
ENSDARG00000061490
ENSDARG00000041435
ENSDARG00000093313
ENSDARG00000098466
ENSDARG00000099749
ENSDARG00000116649
ENSDARG00000012244
ENSDARG00000069527
ENSDARG00000037017
ENSDARG00000052975
ENSDARG00000035066
ENSDARG00000022213
ENSDARG00000027799
ENSDARG00000097205
ENSDARG00000016302
ENSDARG00000103422
ENSDARG00000004132
ENSDARG00000020107
ENSDARG00000032327
ENSDARG00000014770
ENSDARG00000042520
ENSDARG00000056720
ENSDARG00000100222
ENSDARG00000056877
ENSDARG00000070435
ENSDARG00000020008
ENSDARG00000045132
ENSDARG00000013623
ENSDARG00000093945
ENSDARG00000012450
ENSDARG00000055433
ENSDARG00000031836
ENSDARG00000075468
ENSDARG00000024209
ENSDARG00000098583
ENSDARG00000056605
ENSDARG00000077264
ENSDARG00000089187
ENSDARG00000009534
ENSDARG00000073935
ENSDARG00000044827
ENSDARG00000021343
ENSDARG00000061819
ENSDARG00000035622
ENSDARG00000063229
ENSDARG00000099652
ENSDARG00000004757
ENSDARG00000014498
ENSDARG00000042539
ENSDARG00000032575
ENSDARG00000042796
ENSDARG00000007184
ENSDARG00000028228
ENSDARG00000005586
ENSDARG00000078355
ENSDARG00000016263
ENSDARG00000087417
ENSDARG00000052833
ENSDARG00000018898
ENSDARG00000021443
ENSDARG00000021806
ENSDARG00000027109
ENSDARG00000015557
ENSDARG00000070487
ENSDARG00000093406
ENSDARG00000058857
ENSDARG00000009215
ENSDARG00000069453
ENSDARG00000052222
ENSDARG00000060977
ENSDARG00000069342
ENSDARG00000068967
ENSDARG00000045979
ENSDARG00000033738
ENSDARG00000052244
ENSDARG00000019765
ENSDARG00000079934
ENSDARG00000103720
ENSDARG00000110496
ENSDARG00000095157
ENSDARG00000074221
ENSDARG00000077176
ENSDARG00000075314
ENSDARG00000092873
ENSDARG00000004525
ENSDARG00000070705
ENSDARG00000093978
ENSDARG00000013711
ENSDARG00000044874
ENSDARG00000040513
ENSDARG00000004141
ENSDARG00000055162
ENSDARG00000019774
ENSDARG00000100773
ENSDARG00000042969
ENSDARG00000060695
ENSDARG00000044102
ENSDARG00000100280

## Sheet: pc_sox_only
gene_name	chr	start	end	gene_id	linked to differential gene
2021-09-12	chr3	28541087	28541186	ENSDARG00000019191	1
2021-09-12	chr3	28535674	28536779	ENSDARG00000019191	1
2021-09-12	chr3	28668178	28669206	ENSDARG00000019191	1
2021-09-12	chr3	28527017	28527586	ENSDARG00000019191	1
2021-09-12	chr3	28621421	28623315	ENSDARG00000019191	1
2021-09-12	chr3	28663945	28665559	ENSDARG00000019191	1
abcd2	chr4	75280371	75281009	ENSDARG00000059409	1
acin1b	chr7	24117471	24118919	ENSDARG00000026842	1
acin1b	chr7	24108587	24111030	ENSDARG00000026842	1
acin1b	chr7	24113756	24115120	ENSDARG00000026842	1
ackr3b	chr6	15710505	15710991	ENSDARG00000058179	1
actb1	chr1	8651437	8651536	ENSDARG00000037746	1
actb2	chr3	40537016	40538273	ENSDARG00000037870	1
actb2	chr3	40527646	40527745	ENSDARG00000037870	1
adam8a	chr13	24649787	24651200	ENSDARG00000001452	1
adam8a	chr13	24646759	24647417	ENSDARG00000001452	1
agrn	chr23	23503122	23503980	ENSDARG00000079388	1
agrn	chr23	23896054	23896829	ENSDARG00000079388	1
agrn	chr23	23583450	23584203	ENSDARG00000079388	1
agrn	chr23	23496818	23497239	ENSDARG00000079388	1
agrn	chr23	23544132	23544719	ENSDARG00000079388	1
agrn	chr23	23841673	23842476	ENSDARG00000079388	1
agrn	chr23	23512304	23512694	ENSDARG00000079388	1
agrn	chr23	23500095	23500472	ENSDARG00000079388	1
agrn	chr23	23536927	23537486	ENSDARG00000079388	1
agrn	chr23	23525639	23526210	ENSDARG00000079388	1
agrn	chr23	23915736	23915835	ENSDARG00000079388	1
ahcyl2	chr4	5060922	5061515	ENSDARG00000039343	1
ahcyl2	chr4	5111663	5112451	ENSDARG00000039343	1
ahcyl2	chr4	5132603	5133939	ENSDARG00000039343	1
ahcyl2	chr4	5052450	5053309	ENSDARG00000039343	1
ahcyl2	chr4	5111669	5112461	ENSDARG00000039343	1
aif1l	chr5	34556303	34556930	ENSDARG00000009336	1
aif1l	chr5	34623193	34624334	ENSDARG00000009336	1
aif1l	chr5	34562005	34562104	ENSDARG00000009336	1
AL732488.1	chr12	28943864	28944440	ENSDARG00000096717	1
AL732488.1	chr12	28988487	28989011	ENSDARG00000096717	1
alas1	chr11	317153	317872	ENSDARG00000021059	1
alas1	chr11	256366	257973	ENSDARG00000021059	1
alas1	chr11	318844	320236	ENSDARG00000021059	1
aldh1a3	chr7	9767275	9767855	ENSDARG00000076933	1
aldh1a3	chr7	9838490	9839446	ENSDARG00000076933	1
aldh1a3	chr7	9788182	9788571	ENSDARG00000076933	1
aldh1a3	chr7	9781529	9782049	ENSDARG00000076933	1
anapc16	chr12	48269371	48269470	ENSDARG00000013822	1
anapc16	chr12	48330136	48330752	ENSDARG00000013822	1
anapc16	chr12	48376340	48376439	ENSDARG00000013822	1
angptl4	chr2	24554233	24554332	ENSDARG00000035859	1
ankrd11	chr7	56314304	56315708	ENSDARG00000051886	1
ankrd11	chr7	56239600	56240652	ENSDARG00000051886	1
ankrd22	chr12	17189187	17190577	ENSDARG00000002298	1
ankrd22	chr12	17105999	17106643	ENSDARG00000002298	1
ano9a	chr7	6465371	6466502	ENSDARG00000105507	1
ano9a	chr7	6465371	6466502	ENSDARG00000105483	1
ano9a	chr7	6465371	6466502	ENSDARG00000105393	1
ano9a	chr7	6465371	6466502	ENSDARG00000105340	1
ap1s1	chr7	26245986	26246453	ENSDARG00000056803	1
ap1s3b	chr2	47623240	47623948	ENSDARG00000027966	1
ap2a1	chr3	32357147	32357686	ENSDARG00000054320	1
ap2a1	chr3	32403425	32404690	ENSDARG00000054320	1
apc	chr10	1853799	1854150	ENSDARG00000058868	1
aplp2	chr18	44463532	44464164	ENSDARG00000054864	1
appb	chr9	35027670	35028338	ENSDARG00000055543	1
arg2	chr13	33013337	33014083	ENSDARG00000039269	1
arg2	chr13	33029174	33029273	ENSDARG00000039269	1
arhgap27l	chr3	22392947	22393046	ENSDARG00000061798	1
arhgap32a	chr15	19038265	19040184	ENSDARG00000075334	1
arhgap32a	chr15	19045379	19046067	ENSDARG00000075334	1
arhgef1a	chr19	11014406	11014505	ENSDARG00000040380	1
arhgef1a	chr19	11010561	11011284	ENSDARG00000040380	1
arhgef1a	chr19	11122655	11123525	ENSDARG00000040380	1
arhgef1a	chr19	11014394	11014493	ENSDARG00000040380	1
arhgef4	chr2	16338247	16338346	ENSDARG00000012914	1
arhgef4	chr2	16254228	16254327	ENSDARG00000012914	1
arhgef4	chr2	16262248	16262347	ENSDARG00000012914	1
arhgef4	chr2	16302854	16303902	ENSDARG00000012914	1
arl4d	chr12	27259669	27260194	ENSDARG00000045074	1
arl4d	chr12	27271599	27272230	ENSDARG00000045074	1
arl4d	chr12	27262733	27263329	ENSDARG00000045074	1
arl4d	chr12	27248084	27248657	ENSDARG00000045074	1
arnt2	chr7	10782318	10782982	ENSDARG00000103697	1
arnt2	chr7	10753570	10754567	ENSDARG00000103697	1
arnt2	chr7	10770039	10770589	ENSDARG00000103697	1
arnt2	chr7	10712820	10712919	ENSDARG00000103697	1
arpc3	chr21	17074841	17075385	ENSDARG00000057882	1
arpc3	chr21	17067160	17067891	ENSDARG00000057882	1
arpc3	chr21	17077282	17077979	ENSDARG00000057882	1
asxl2	chr17	37194281	37195901	ENSDARG00000076501	1
atoh1a	chr8	29612467	29612566	ENSDARG00000055294	1
atoh1a	chr8	29583302	29584050	ENSDARG00000055294	1
atoh1a	chr8	29607261	29607360	ENSDARG00000055294	1
atoh1a	chr8	29593662	29595178	ENSDARG00000055294	1
atoh1a	chr8	29612774	29613341	ENSDARG00000055294	1
atoh1a	chr8	29598591	29599114	ENSDARG00000055294	1
atp11a	chr1	46348490	46348589	ENSDARG00000008413	1
atp1a1a.1	chr1	1689489	1690033	ENSDARG00000002791	1
atp1a1a.1	chr1	1733256	1734013	ENSDARG00000002791	1
atp1a1a.1	chr1	1772207	1772795	ENSDARG00000002791	1
atp1a1a.4	chr1	1733256	1734013	ENSDARG00000001870	1
atp1a1a.4	chr1	1645539	1646072	ENSDARG00000001870	1
atp1a1a.4	chr1	1689489	1690033	ENSDARG00000001870	1
atp1a3b	chr16	10794642	10795171	ENSDARG00000104139	1
atp1a3b	chr16	10841354	10841453	ENSDARG00000104139	1
atp1a3b	chr16	10780031	10780130	ENSDARG00000104139	1
atp1a3b	chr16	10792495	10793467	ENSDARG00000104139	1
atp1a3b	chr16	10776280	10778943	ENSDARG00000104139	1
atp1b2b	chr5	38506215	38507406	ENSDARG00000034424	1
atp1b2b	chr5	38450896	38451604	ENSDARG00000034424	1
atp2a2b	chr21	17119287	17120396	ENSDARG00000005122	1
atp2a2b	chr21	17074841	17075385	ENSDARG00000005122	1
atp2a2b	chr21	17077282	17077979	ENSDARG00000005122	1
atp2a2b	chr21	17067160	17067891	ENSDARG00000005122	1
atp2a3	chr5	31283879	31283978	ENSDARG00000060978	1
atp2a3	chr5	31135179	31135650	ENSDARG00000060978	1
atp2a3	chr5	31167364	31168568	ENSDARG00000060978	1
atp2b1a	chr4	16148337	16149067	ENSDARG00000012684	1
atp2b1a	chr4	16108443	16109180	ENSDARG00000012684	1
atp2b1a	chr4	16108431	16109517	ENSDARG00000012684	1
atp2b1a	chr4	16115533	16116779	ENSDARG00000012684	1
atp5if1a	chr19	81119	83973	ENSDARG00000067975	1
atp5l	chr5	30653495	30653883	ENSDARG00000011841	1
atp5l	chr5	30748535	30748958	ENSDARG00000011841	1
atp5l	chr5	30712697	30715637	ENSDARG00000011841	1
atp5l	chr5	30695540	30697382	ENSDARG00000011841	1
auts2a	chr10	27420300	27420751	ENSDARG00000056427	1
auts2a	chr10	27177116	27177955	ENSDARG00000056427	1
auts2a	chr10	27486389	27487456	ENSDARG00000056427	1
auts2a	chr10	27480041	27480988	ENSDARG00000056427	1
auts2a	chr10	27503720	27504625	ENSDARG00000056427	1
auts2a	chr10	27311658	27312182	ENSDARG00000056427	1
auts2a	chr10	27223925	27224024	ENSDARG00000056427	1
auts2a	chr10	27565598	27566769	ENSDARG00000056427	1
auts2b	chr15	20056462	20058020	ENSDARG00000020946	1
banf1	chr21	26724855	26727887	ENSDARG00000037009	1
banf1	chr21	26743251	26743820	ENSDARG00000037009	1
bbc3	chr15	23703509	23704188	ENSDARG00000069282	1
bbc3	chr15	23703773	23703872	ENSDARG00000069282	1
bbc3	chr15	23776494	23777280	ENSDARG00000069282	1
bbc3	chr15	23796285	23796384	ENSDARG00000069282	1
bcar1	chr18	22608420	22608519	ENSDARG00000056525	1
bcar1	chr18	22623725	22624720	ENSDARG00000056525	1
bcar1	chr18	22596299	22596398	ENSDARG00000056525	1
bcar1	chr18	22610924	22612309	ENSDARG00000056525	1
bcar1	chr18	22599548	22599647	ENSDARG00000056525	1
bcar1	chr18	22599233	22599930	ENSDARG00000056525	1
brd3a	chr21	18261711	18263463	ENSDARG00000006527	1
brd3a	chr21	18269145	18269689	ENSDARG00000006527	1
brdt	chr6	24400632	24401161	ENSDARG00000102802	1
brdt	chr6	24432534	24433520	ENSDARG00000102802	1
brdt	chr6	24403777	24404517	ENSDARG00000102802	1
brdt	chr6	24423393	24424118	ENSDARG00000102802	1
brdt	chr6	24432486	24433490	ENSDARG00000102802	1
brdt	chr6	24413323	24414141	ENSDARG00000102802	1
brdt	chr6	24439615	24440525	ENSDARG00000102802	1
btf3	chr5	35029273	35029966	ENSDARG00000035400	1
btf3	chr5	34997168	34999079	ENSDARG00000035400	1
btg1	chr4	16554932	16556614	ENSDARG00000027249	1
btg1	chr4	16536707	16539496	ENSDARG00000027249	1
BX248331.2	chr11	4197597	4198194	ENSDARG00000102650	1
BX284638.1	chr3	5985037	5985532	ENSDARG00000116871	1
BX284638.1	chr3	5971509	5971608	ENSDARG00000116871	1
BX465834.1	chr5	48172662	48172761	ENSDARG00000095715	1
BX511111.1	chr17	388691	389906	ENSDARG00000100491	1
ca6	chr23	22638583	22639197	ENSDARG00000056499	1
ca6	chr23	22597697	22597796	ENSDARG00000056499	1
ca6	chr23	22655383	22657465	ENSDARG00000056499	1
ca6	chr23	22680236	22680939	ENSDARG00000056499	1
ca6	chr23	22588131	22588841	ENSDARG00000056499	1
CABZ01061591.1	chr15	3871725	3871824	ENSDARG00000112977	1
CABZ01061591.1	chr15	3830555	3831468	ENSDARG00000112977	1
CABZ01061591.1	chr15	3825471	3825570	ENSDARG00000112977	1
CABZ01061591.1	chr15	3871750	3871849	ENSDARG00000112977	1
calm3a	chr12	24951828	24951927	ENSDARG00000015050	1
calm3a	chr12	24970143	24970242	ENSDARG00000015050	1
calm3a	chr12	24966849	24967965	ENSDARG00000015050	1
calm3a	chr15	9294691	9294790	ENSDARG00000100825	1
calm3a	chr12	25004255	25004776	ENSDARG00000015050	1
calm3b	chr21	26743251	26743820	ENSDARG00000074057	1
calm3b	chr21	26724855	26727887	ENSDARG00000074057	1
camk2g2	chr13	22207483	22207978	ENSDARG00000056206	1
canx	chr14	16442479	16442981	ENSDARG00000037488	1
cars	chr7	31867639	31868521	ENSDARG00000036164	1
cars	chr7	31801170	31801625	ENSDARG00000036164	1
cavin2b	chr6	8712693	8713269	ENSDARG00000071196	1
cavin2b	chr6	8732538	8733544	ENSDARG00000071196	1
cavin2b	chr6	8735878	8735977	ENSDARG00000071196	1
cavin2b	chr6	8732529	8733580	ENSDARG00000071196	1
cavin2b	chr6	8718525	8719146	ENSDARG00000071196	1
cbsb	chr9	9228756	9228855	ENSDARG00000010946	1
cbsb	chr9	9225635	9226111	ENSDARG00000010946	1
cbsb	chr9	9228786	9228885	ENSDARG00000010946	1
cbsb	chr9	9166323	9167087	ENSDARG00000010946	1
cbsb	chr9	9221501	9221993	ENSDARG00000010946	1
cbsb	chr9	9228408	9229324	ENSDARG00000010946	1
ccdc85ca	chr17	17986653	17987576	ENSDARG00000005232	1
ccng2	chr21	5804243	5804937	ENSDARG00000017602	1
ccng2	chr21	5799892	5799991	ENSDARG00000017602	1
ccni	chr21	5804243	5804937	ENSDARG00000068214	1
ccni	chr21	5799892	5799991	ENSDARG00000068214	1
ccnjl	chr21	30126584	30126683	ENSDARG00000077116	1
ccnjl	chr21	30126595	30126694	ENSDARG00000077116	1
ccnjl	chr21	30064183	30064611	ENSDARG00000077116	1
ccser2a	chr17	26514965	26515728	ENSDARG00000087749	1
ccser2a	chr17	26537239	26538180	ENSDARG00000087749	1
cd82a	chr7	26698174	26698650	ENSDARG00000019098	1
cd9b	chr4	4261550	4261649	ENSDARG00000016691	1
cdh1	chr7	53116829	53117902	ENSDARG00000102750	1
cdh1	chr7	53132487	53132983	ENSDARG00000102750	1
cdh2	chr20	17675122	17675221	ENSDARG00000018693	1
cdh2	chr20	17763886	17763985	ENSDARG00000018693	1
cdh2	chr20	17701685	17701784	ENSDARG00000018693	1
cdh2	chr20	17756532	17757243	ENSDARG00000018693	1
cdh2	chr20	17746593	17746692	ENSDARG00000018693	1
cdh2	chr20	17674906	17675416	ENSDARG00000018693	1
cdh2	chr20	17782721	17783240	ENSDARG00000018693	1
cdon	chr18	44072937	44073500	ENSDARG00000061328	1
cdon	chr18	44067116	44067612	ENSDARG00000061328	1
cdon	chr18	44115297	44115396	ENSDARG00000061328	1
cdon	chr18	44043403	44044134	ENSDARG00000061328	1
cdon	chr18	44173610	44174223	ENSDARG00000061328	1
cdon	chr18	44058505	44058835	ENSDARG00000061328	1
cebpb	chr8	28448782	28448881	ENSDARG00000042725	1
cebpb	chr8	28455449	28455914	ENSDARG00000042725	1
cebpb	chr8	28479418	28480148	ENSDARG00000042725	1
celsr1a	chr4	28300219	28300976	ENSDARG00000069185	1
celsr1a	chr4	28329899	28330377	ENSDARG00000069185	1
cgnb	chr19	7642486	7643455	ENSDARG00000058690	1
chd7	chr2	21766603	21769314	ENSDARG00000075211	1
chd7	chr2	21774799	21776020	ENSDARG00000075211	1
chd9	chr7	36469908	36470305	ENSDARG00000074498	1
chd9	chr7	36445602	36446593	ENSDARG00000074498	1
cicb	chr16	11189864	11189963	ENSDARG00000055502	1
cicb	chr16	11121093	11121866	ENSDARG00000055502	1
cicb	chr16	11185191	11190332	ENSDARG00000055502	1
cishb	chr11	17963841	17964992	ENSDARG00000016773	1
cishb	chr11	17981135	17982085	ENSDARG00000016773	1
cited4a	chr19	15895905	15896481	ENSDARG00000035990	1
cited4a	chr19	15806475	15806574	ENSDARG00000035990	1
clcn3	chr7	7548180	7548671	ENSDARG00000003269	1
clcn5b	chr7	22897789	22899329	ENSDARG00000022466	1
clcn5b	chr7	22930947	22931993	ENSDARG00000022466	1
clcn5b	chr7	22879163	22879824	ENSDARG00000022466	1
clcn5b	chr7	22878998	22879820	ENSDARG00000022466	1
clcn5b	chr7	22911523	22912428	ENSDARG00000022466	1
clcn5b	chr7	22859061	22859606	ENSDARG00000022466	1
clcn5b	chr7	22928246	22929020	ENSDARG00000022466	1
cldn7b	chr10	22153158	22153991	ENSDARG00000014047	1
cldn7b	chr10	22141466	22142524	ENSDARG00000014047	1
cldn7b	chr10	22161777	22162447	ENSDARG00000014047	1
cldna	chr15	2659156	2659768	ENSDARG00000069888	1
cldna	chr15	2610362	2611041	ENSDARG00000069888	1
cldna	chr15	2656687	2657823	ENSDARG00000069888	1
cldna	chr15	2671306	2671921	ENSDARG00000069888	1
cldnb	chr21	25794243	25794342	ENSDARG00000009544	1
cldnb	chr21	25765352	25767581	ENSDARG00000009544	1
cldnb	chr21	25770132	25770712	ENSDARG00000009544	1
cldnb	chr21	25795221	25795320	ENSDARG00000009544	1
cldne	chr15	2671306	2671921	ENSDARG00000043128	1
cldne	chr15	2656687	2657823	ENSDARG00000043128	1
cldne	chr15	2610362	2611041	ENSDARG00000043128	1
cldne	chr15	2659156	2659768	ENSDARG00000043128	1
clic4	chr17	25521791	25522967	ENSDARG00000022995	1
clstn1	chr23	29661994	29663028	ENSDARG00000031720	1
clstn1	chr23	29602851	29603454	ENSDARG00000031720	1
clstn1	chr23	29662351	29662450	ENSDARG00000031720	1
clstn1	chr23	29633475	29633574	ENSDARG00000031720	1
clta	chr1	12373646	12374133	ENSDARG00000045618	1
cnn2	chr2	24554233	24554332	ENSDARG00000035858	1
coch	chr17	28730125	28730589	ENSDARG00000024032	1
coch	chr17	28719192	28719748	ENSDARG00000024032	1
coch	chr17	28741109	28744645	ENSDARG00000024032	1
coch	chr17	28751584	28752317	ENSDARG00000024032	1
col2a1a	chr8	21185909	21188293	ENSDARG00000069093	1
col2a1a	chr8	21237186	21237814	ENSDARG00000069093	1
col2a1a	chr8	21259137	21259771	ENSDARG00000069093	1
col9a2	chr19	38512996	38513765	ENSDARG00000024492	1
col9a2	chr19	38483077	38483421	ENSDARG00000024492	1
copb1	chr7	27768492	27769211	ENSDARG00000056557	1
copb1	chr7	27836840	27837551	ENSDARG00000056557	1
copb1	chr7	27855808	27857061	ENSDARG00000056557	1
copb1	chr7	27797374	27799268	ENSDARG00000056557	1
copz1	chr23	36371854	36372304	ENSDARG00000017844	1
copz1	chr23	36319476	36321052	ENSDARG00000017844	1
cpeb4b	chr21	41377421	41378043	ENSDARG00000100499	1
cpeb4b	chr21	41334304	41334403	ENSDARG00000100499	1
crabp2b	chr19	8943903	8944315	ENSDARG00000030449	1
crabp2b	chr19	8984602	8984701	ENSDARG00000030449	1
crabp2b	chr19	9007956	9009164	ENSDARG00000030449	1
creb3l2	chr4	4740893	4743185	ENSDARG00000063563	1
crema	chr2	43246211	43246782	ENSDARG00000023217	1
crybg1a	chr17	25521791	25522967	ENSDARG00000031782	1
crybg1b	chr4	898528	899191	ENSDARG00000006060	1
cs	chr23	33912036	33912617	ENSDARG00000103364	1
cs	chr23	33944311	33944410	ENSDARG00000103364	1
cs	chr23	33971241	33971710	ENSDARG00000103364	1
cs	chr23	33923465	33924113	ENSDARG00000103364	1
csnk1g2a	chr2	23038756	23040129	ENSDARG00000005458	1
csnk1g2a	chr2	23018062	23019789	ENSDARG00000005458	1
csnk1g2b	chr8	20494845	20497200	ENSDARG00000034056	1
ctbp1	chr14	21829074	21829173	ENSDARG00000057007	1
ctbp2a	chr17	8726891	8728112	ENSDARG00000044062	1
ctbp2a	chr17	8592303	8592762	ENSDARG00000044062	1
ctbp2a	chr17	8672947	8674269	ENSDARG00000044062	1
ctnnb2	chr19	47996913	47997012	ENSDARG00000023472	1
ctnnb2	chr19	47973382	47975044	ENSDARG00000023472	1
ctnnb2	chr19	47989182	47991535	ENSDARG00000023472	1
ctnnd1	chr1	44200520	44201122	ENSDARG00000078233	1
ctsba	chr17	32620849	32621294	ENSDARG00000055120	1
ctsba	chr17	32575506	32576256	ENSDARG00000055120	1
ctsba	chr17	32591316	32591929	ENSDARG00000055120	1
ctsf	chr14	7116396	7116495	ENSDARG00000063095	1
ctsf	chr14	7116040	7116893	ENSDARG00000063095	1
ctsf	chr14	7116392	7116491	ENSDARG00000063095	1
ctsf	chr14	7098477	7099052	ENSDARG00000063095	1
ctsf	chr14	7092052	7092560	ENSDARG00000063095	1
ctsla	chr5	44846393	44846492	ENSDARG00000007836	1
ctsla	chr5	44848301	44849285	ENSDARG00000007836	1
CU639469.1	chr13	28860737	28861113	ENSDARG00000062790	1
cyfip1	chr6	37607359	37608179	ENSDARG00000044345	1
dab1a	chr20	8219652	8220341	ENSDARG00000059939	1
dbnlb	chr8	52272570	52272669	ENSDARG00000016016	1
dbnlb	chr8	52272277	52272953	ENSDARG00000016016	1
dcn	chr4	16415065	16415401	ENSDARG00000012066	1
dcn	chr4	16458675	16459209	ENSDARG00000012066	1
dcn	chr4	16417805	16418959	ENSDARG00000012066	1
dennd5b	chr4	16692851	16693411	ENSDARG00000003789	1
dennd5b	chr4	16697526	16698065	ENSDARG00000003789	1
dgkaa	chr23	32320255	32320822	ENSDARG00000060626	1
dgkza	chr7	39079069	39079168	ENSDARG00000014439	1
dgkza	chr7	39185905	39186965	ENSDARG00000014439	1
dgkza	chr7	39172498	39173645	ENSDARG00000014439	1
dip2ba	chr23	27491540	27492252	ENSDARG00000005350	1
dip2ba	chr23	27434020	27434862	ENSDARG00000005350	1
dip2ba	chr23	27464220	27464937	ENSDARG00000005350	1
dla	chr1	54031278	54032354	ENSDARG00000010791	1
dla	chr1	54015407	54015506	ENSDARG00000010791	1
dlb	chr5	36735777	36736339	ENSDARG00000004232	1
dlb	chr5	36655142	36655241	ENSDARG00000004232	1
dlb	chr5	36695582	36695681	ENSDARG00000004232	1
dlc	chr15	20466523	20468511	ENSDARG00000002336	1
dpp7	chr5	29152318	29152844	ENSDARG00000027750	1
dpysl3	chr21	42983121	42984017	ENSDARG00000002587	1
dpysl3	chr21	42942283	42942791	ENSDARG00000002587	1
dspa	chr2	2167476	2168834	ENSDARG00000022309	1
dspa	chr2	2071396	2071495	ENSDARG00000022309	1
dvl2	chr7	20238801	20241819	ENSDARG00000056184	1
dvl2	chr7	20275599	20276662	ENSDARG00000056184	1
dync1li2	chr7	44649346	44649863	ENSDARG00000035924	1
dync1li2	chr7	44660137	44660885	ENSDARG00000035924	1
dync1li2	chr7	44650717	44651222	ENSDARG00000035924	1
dync1li2	chr7	44753316	44754128	ENSDARG00000035924	1
dync1li2	chr7	44693325	44695040	ENSDARG00000035924	1
dync1li2	chr7	44744260	44745018	ENSDARG00000035924	1
dynlrb1	chr11	26612482	26612943	ENSDARG00000104233	1
dynlrb1	chr11	26612482	26612943	ENSDARG00000021582	1
ebf3a	chr12	42511106	42511787	ENSDARG00000100244	1
ebf3a	chr14	34966837	34966936	ENSDARG00000099849	1
ebf3a	chr14	35134868	35136352	ENSDARG00000099849	1
ebf3a	chr12	42621630	42622309	ENSDARG00000100244	1
ebf3a	chr12	42428078	42428805	ENSDARG00000100244	1
ebf3a	chr14	35102083	35102672	ENSDARG00000099849	1
ebf3a	chr14	35108526	35108987	ENSDARG00000099849	1
ebf3a	chr14	35205874	35206557	ENSDARG00000099849	1
ebf3a	chr14	35120682	35122251	ENSDARG00000099849	1
ebf3a	chr14	35097569	35098275	ENSDARG00000099849	1
ebf3a	chr14	35276787	35277882	ENSDARG00000099849	1
ebf3a	chr14	35203549	35204112	ENSDARG00000099849	1
ebf3a	chr14	35031128	35032648	ENSDARG00000099849	1
ebf3a	chr14	35057079	35057453	ENSDARG00000099849	1
ebf3a	chr14	35023309	35024892	ENSDARG00000099849	1
ebf3a	chr12	42459360	42460054	ENSDARG00000100244	1
efhd1	chr15	40189817	40189916	ENSDARG00000043446	1
egfra	chr2	3742404	3743319	ENSDARG00000013847	1
egfra	chr2	3831283	3831382	ENSDARG00000013847	1
egfra	chr2	3701885	3702210	ENSDARG00000013847	1
egfra	chr2	3732206	3732702	ENSDARG00000013847	1
egfra	chr2	3708895	3709611	ENSDARG00000013847	1
egfra	chr2	3755238	3755780	ENSDARG00000013847	1
egr4	chr23	45578857	45581416	ENSDARG00000077799	1
eif2b2	chr20	46571697	46572983	ENSDARG00000041397	1
eif2b2	chr20	46559837	46559936	ENSDARG00000041397	1
eif2b2	chr20	46552934	46553033	ENSDARG00000041397	1
eif3ea	chr16	38628497	38629372	ENSDARG00000090697	1
eif3ea	chr16	38603461	38604277	ENSDARG00000090697	1
eif3ea	chr16	38599091	38599832	ENSDARG00000090697	1
eif3ea	chr16	38550447	38552195	ENSDARG00000090697	1
elf1	chr14	40834869	40836064	ENSDARG00000020759	1
elf1	chr14	40800502	40801018	ENSDARG00000020759	1
elf1	chr14	40821243	40822382	ENSDARG00000020759	1
elf1	chr14	40763790	40764539	ENSDARG00000020759	1
elf1	chr14	40778225	40779143	ENSDARG00000020759	1
elf1	chr14	40846565	40847275	ENSDARG00000020759	1
elmsan1b	chr17	37342706	37343665	ENSDARG00000053864	1
[truncated: 1,064 more rows]

## Sheet: pc_six_only
gene_name	chr	start	end	gene_id	linked to differential gene
[truncated: 219 more rows]

[truncated: 23 more sheets: pc_six_sox, pc_not_occupied_by_six_sox, pc_linked_genes, pc_unique_to_peaks, hc_sox_only, hc_six_only, hc_six_sox, hc_not_occupied_by_six_sox, hc_linked_genes, hc_unique_to_peaks, sc_sox_GO, sc_six_GO, sc_six_sox_GO, sc_no_six_sox_GO, pc_six_GO, pc_sox_GO, pc_six_sox_GO, pc_no_six_sox_GO, hc_six_GO, hc_sox_GO …]
