# Supplementary material for: A regulatory network of Sox and Six transcription factors initiate a cell fate transformation during hearing regeneration in adult zebrafish
Source: Cell Genom. 2022 Aug 22;2(9):100170. doi: 10.1016/j.xgen.2022.100170 (PMC9540346; doi:10.1016/j.xgen.2022.100170)
Supplement: Table S17. Oligonucleotides used in this study, related to STAR Methods [file mmc17.xlsx]

## Sheet: Sheet1
Table S17: Oligonucleotides used in this study.
OLIGONUCLEOTIDES	SOURCE	IDENTIFIER
sgRNA oligonucleotide template for sgRNA preparation; sox2-1955-l1: TAATACGACTCACTATAGGCAGGCGCACGAATTTAAAGTTTTAGAGCTAGAAATAGC	Eurofins	NA
sgRNA oligonucleotide template for sgRNA preparation; sox2-1955-l2: TAATACGACTCACTATAGGCCGTCAATCATCACAAATGTTTTAGAGCTAGAAATAGC	Eurofins	NA
sgRNA oligonucleotide template for sgRNA preparation; sox2-1955-l3: TAATACGACTCACTATAGGATACAATAAAGTAAACGCGTTTTAGAGCTAGAAATAGC	Eurofins	NA
sgRNA oligonucleotide template for sgRNA preparation; sox2-1955-r1: TAATACGACTCACTATAGGCATTGTTTCTGGCACAGAGTTTTAGAGCTAGAAATAGC	Eurofins	NA
sgRNA oligonucleotide template for sgRNA preparation; sox2-1955-r2: TAATACGACTCACTATAGGCCAACAAAAGCAGTCGTGGTTTTAGAGCTAGAAATAGC	Eurofins	NA
sgRNA oligonucleotide template for sgRNA preparation; sox2-1955-r3: TAATACGACTCACTATAGGAGTCGTGAGGTAATGGGCGTTTTAGAGCTAGAAATAGC	Eurofins	NA
Forward external primer sequence for genotyping sox2 enhancer deletion with M13F tail: TGTAAAACGACGGCCAGTAATGCGTGAATAAGCCGAAT	Eurofins	NA
Reverse external primer sequence for genotyping sox2 enhancer deletion with PIG tail: GTGTCTT TTTATGGCAGCGGGCTATAC	Eurofins	NA
Forward internal primer sequence for genotyping sox2 wild-type region with M13F tail: TGTAAAACGACGGCCAGT TGACAACAGCCGAAACAAAA	Eurofins	NA
Forward primer sequence for RT-qPCR; sox2: ACTCCATGACCAACTCGCAG	Eurofins	NA
Reverse primer sequence for RT-qPCR; sox2: AATGAGACGACGACGTGACC	Eurofins	NA
Forward primer sequence for RT-qPCR; ef1alpha: CGACAAGAGAACCATCGAGAAGTT	Eurofins	NA
Reverse primer sequence for RT-qPCR; ef1alpha: CCAGGCGTACTTGAAGGA	Eurofins	NA
M13F-FAM Primer with fluorescent tag: 5’‐FAM‐TGTAAAACGACGGCCAGT-3’	IDT	NA
